# Supplementary material for: Belowground and aboveground herbivory differentially affect the transcriptome in roots and shoots of maize
Source: Plant Direct. 2022 Jul 22;6(7):e426. doi: 10.1002/pld3.426 (PMC9307387; doi:10.1002/pld3.426)
Supplement: Supplementary file 1 — Data S1. Genes detected in all samples. Gene expression levels were shown by FPKMs. Maize shoot (S) and roots (R) were harvested from seedlings that were kept non‐manipulated (C, control) or treated with belowground infestation by D. v. virgifera (DV), mechanical wounding on root (MR), aboveground infestation by S. frugiperda (SF), or mechanical wounding on shoot (MS); NA: no annotation. [file PLD3-6-e426-s001.xlsx]

## Sheet: genes.FPKM.annot
Data S1. Genes detected in all samples. Gene expression levels were shown by FPKMs. Maize shoot (S) and roots (R) were harvested from seedlings that were kept non-manipulated (C, control) or treated with belowground infestation by D. v. virgifera (DV), mechanical wounding on root (MR), aboveground infestation by S. frugiperda (SF), or mechanical wounding on shoot (MS); NA: no annotation.
Gene ID	Description	S-C-1 FPKM	S-C-2 FPKM	S-C-3 FPKM	S-C-4 FPKM	S-DV-1 FPKM	S-DV-2 FPKM	S-DV-3 FPKM	S-DV-4 FPKM	S-MR-1 FPKM	S-MR-2 FPKM	S-MR-3 FPKM	S-MR-4 FPKM	S-SF-1 FPKM	S-SF-2 FPKM	S-SF-3 FPKM	S-SF-4 FPKM	S-MS-1 FPKM	S-MS-2 FPKM	S-MS-3 FPKM	S-MS-4 FPKM	R-C-1 FPKM	R-C-2 FPKM	R-C-3 FPKM	R-C-4 FPKM	R-DV-1 FPKM	R-DV-2 FPKM	R-DV-3 FPKM	R-DV-4 FPKM	R-MR-1 FPKM	R-MR-2 FPKM	R-MR-3 FPKM	R-MR-4 FPKM	R-SF-1 FPKM	R-SF-2 FPKM	R-SF-3 FPKM	R-SF-4 FPKM	R-MS-1 FPKM	R-MS-2 FPKM	R-MS-3 FPKM	R-MS-4 FPKM
Zm00001d051250	Thioredoxin	32.173	30.9377	29.0467	30.5179	25.5235	23.8489	24.8339	27.4328	25.5798	25.9518	28.2189	28.9696	27.2595	29.7067	26.2022	25.9484	26.189	27.0143	26.9218	26.1653	17.3556	16.8892	16.0079	15.1966	19.7906	19.9679	20.0938	18.7325	14.4173	15.5126	17.2602	16.3294	20.6719	19.4119	17.7059	21.6284	16.2878	19.4482	19.9296	20.0049
Zm00001d024511	ribosomal protein S3	120.29	103.082	110.143	95.7627	122.762	108.378	134.744	119.383	130.06	122.458	108.413	98.0849	142.386	101.269	124.558	103.49	106.179	131.121	131.353	100.212	173.498	258.882	201.23	188.208	205.53	202.866	170.432	195.088	190.756	243.92	201.341	261.338	174.676	170.123	189.996	170.118	188.669	220.755	186.776	274.33
Zm00001d038300	Putative cytochrome P450 superfamily protein	31.7754	27.1523	23.3104	22.0368	36.3454	30.4983	31.8948	29.6297	29.2142	27.3417	34.1953	22.5035	47.7503	46.8635	37.1879	29.5711	26.1302	30.9342	31.8953	30.7042	2.41314	1.2646	2.388	1.54956	11.1883	9.05632	8.78419	5.6044	57.6753	58.4526	39.0329	41.1701	0.981866	2.87043	1.05416	1.33305	1.67748	0.88195	0.642979	4.30206
Zm00001d039130	Subtilisin-like protease SBT1.9	0	0	0	0	0	0	0	0	0	0	0	0	0	0	0	0	0	0	0	0	0	0	0	0	0	0	0	0	0	0	0	0	0	0	0	0	0	0	0	0
Zm00001d050219	Phosphatidylinositol 3-kinase VPS34	20.2209	26.8107	22.5517	24.6784	21.7691	22.3817	16.6681	22.3947	21.6808	25.6185	24.8367	26.7183	19.2267	20.1786	20.9754	15.8952	15.2745	17.4199	15.5284	15.6169	25.2414	23.8365	22.7921	24.5484	24.6867	23.8723	28.2134	22.9791	24.332	14.9331	23.2305	21.6038	23.2588	27.5066	28.0841	25.0182	29.3743	24.9741	26.039	17.9802
Zm00001d036905	Transducin/WD40 repeat-like superfamily protein	34.7677	31.6649	37.9067	33.6716	38.5898	35.1702	39.8639	35.2678	38.7336	45.3322	42.7113	40.1645	37.8728	38.4933	39.2751	30.9933	31.0332	36.4737	34.7923	31.0095	46.6518	46.5386	46.5155	45.249	45.0277	46.825	47.7494	42.6588	40.3978	40.8444	44.6566	45.4564	38.8217	45.6616	48.238	45.6276	51.1581	48.5615	49.6191	44.67
Zm00001d025888	Probable metal-nicotianamine transporter YSL7	0.0207952	0	0	0.0453045	0.0585735	0.0121903	0	0.0118815	0.108401	0.204415	0.0431675	0.0114234	0.123904	0.0571836	0.0388182	0.0254498	0	0.0574995	0	0.0813274	0.0634646	0.0682103	0.165045	0.191537	0.049502	0.0308809	0.111364	0.00986119	0.0795915	0.048128	0.204089	0.065243	0.14053	0.129021	0.0729695	0.178899	0.0908929	0.153905	0.0662311	0.134888
Zm00001d029694	NA	0	0	0	0	0	0	0	0	0	0	0	0	0	0	0	0	0	0	0	0	0	0	0	0	0	0	0	0	0	0	0	0	0	0	0	0.0588813	0	0	0	0
Zm00001d028416	ACR8	4.44685	4.04751	3.94241	2.99656	4.73933	4.54031	4.52071	5.99706	5.79513	6.10832	4.25048	4.09332	4.88971	6.69794	5.13508	5.19704	4.03407	4.07641	3.80364	4.47398	14.3456	14.6299	11.1529	12.6026	12.6041	13.6038	12.6514	17.8829	38.2892	34.2747	19.97	15.5353	21.0676	13.9689	14.6198	13.3868	11.2213	10.4103	9.8332	8.9685
Zm00001d040519	Germin-like protein subfamily 2 member 1	69.1001	58.3372	54.1988	42.9068	56.6378	65.1669	78.3336	52.7937	48.5567	54.0578	61.9226	46.5884	33.694	47.4775	54.8965	46.7091	58.796	60.5668	58.5977	63.4989	395	262.137	410.021	356.945	316.882	318.227	297.029	352.554	222.402	317.041	220.812	219.851	428.424	326.022	346.131	345.394	277.188	363.1	333.025	459.106
Zm00001d004116	NA	0.146886	1.06235	0.443316	0.773347	0.386149	0.688842	0.346837	0.531521	0.669976	0.770066	0.491246	0.51103	0.450854	0.511624	0.27419	0.374507	0.251166	0.108305	0.336262	0.063828	0.28391	0.588867	0.283973	0.503007	0.4225	0.302953	0.51249	0.208962	0.374794	0.141646	0.300327	0.6759	0.135358	0.212645	0.380426	0.399046	0.481513	0.181183	0.405444	0.305376
Zm00001d024762	Putative CBL-interacting protein kinase family protein	27.1039	25.3379	25.0997	20.4652	21.6146	17.2623	19.9567	21.0152	17.2668	20.2392	21.3178	22.5308	17.4249	21.6214	22.7687	17.8806	15.9658	16.5565	13.7186	14.907	19.0355	19.405	16.8934	17.5429	17.1197	14.1836	17.2257	14.8426	26.5389	18.8973	27.8246	22.9609	18.4625	19.1851	16.4859	15.7639	15.7585	12.986	15.82	16.0512
Zm00001d008651	Pyruvate decarboxylase isozyme 2	1.50527	1.07776	1.65202	1.03372	1.95403	1.20211	1.20376	2.15635	1.44993	1.62978	1.90199	2.51663	1.42981	1.1278	2.00899	2.26937	1.52943	2.8592	2.14486	1.69214	2.45009	1.80085	3.55608	4.57514	5.58257	2.98044	6.57422	6.97255	39.482	19.8676	49.2569	30.3482	4.1815	4.62902	3.55409	3.80293	2.76523	3.52513	3.02936	5.49697
Zm00001d030642	Expressed protein; protein	0	0	0	0	0.292217	0	0	0	0.338001	0	0.0897324	0	0.0702434	0	0	0	0	0	0	0	0	0	0	0	0	0	0	0	0	0	0	0	0	0	0	0	0	0	0	0
Zm00001d041735	Expressed protein; protein	0.09148	0.0407154	0.0167331	0.0166082	0	0	0	0	0	0.0399661	0.0421994	0	0	0	0	0	0	0.016863	0	0	0.0930621	0	0.0372331	0	0.036294	0.0452826	0.0148454	0	0	0.0176433	0	0.0574019	0	0	0.045857	0	0.0333205	0.0188067	0.0194237	0
Zm00001d047243	NA	0.0989095	0.0188666	0.0775373	0.0307834	0.0159198	0.0165661	0	0	0.0736564	0	0.0195543	0.062096	0.0153073	0.015542	0.0703364	0.0691704	0	0.0156279	0.0408596	0.0184201	0.0172492	0.123593	0.0690119	0	0.0168178	0.125898	0.0412742	0.0134009	0.0154517	0	0.0866713	0.0531976	0	0.0526003	0.113329	0.0383869	0.0771998	0	0.0360021	0.112804
Zm00001d053062	C2 calcium/lipid-binding plant phosphoribosyltransferase family protein	0	0	0	0	0	0	0	0	0	0	0	0	0	0	0	0	0	0	0	0	10.1628	6.97755	6.59635	8.65753	7.10535	5.6638	4.79845	11.8691	1.13053	2.06884	1.32549	2.76065	15.6632	9.90586	9.28145	9.61539	4.38279	7.94854	6.31791	3.06399
Zm00001d046423	L-type lectin-domain containing receptor kinase IX.1	0.708266	0.482907	0.760776	0.541701	0.271654	0.424022	0.404523	0.912665	0.176747	0.671529	0.583927	0.827812	1.14276	0.546991	0.787641	0.387292	0.927644	1.08336	0.588284	0.589348	1.8764	1.20278	1.84002	1.68695	1.65012	1.25318	0.880374	2.1581	0.675643	1.06373	0.739476	1.11579	2.74032	0.972364	1.73742	1.51476	1.02093	1.37552	0.78712	0.766946
Zm00001d048163	Acyl carrier protein	26.8612	22.4972	26.8741	23.3394	33.5834	25.2207	34.5981	26.2163	28.7798	28.457	28.4636	24.5771	39.8528	27.5948	33.9972	29.8977	23.0552	30.0885	30.3999	29.0875	49.134	67.6209	52.8124	43.7784	52.4336	61.7096	46.9329	50.5981	58.6225	65.411	60.8519	68.4965	46.536	42.4895	52.9421	54.5557	55.4523	56.8451	53.4624	75.8486
Zm00001d005387	Growth-regulating factor 6	0	0	0	0	0	0	0	0	0	0	0	0	0	0	0	0	0	0	0	0	0	0	0	0	0	0	0	0	0	0	0	0	0	0	0	0	0	0	0	0
Zm00001d022278	1-Cys peroxiredoxin PER1	0	0	0	0.08583	0	0	0	0	0	0	0	0.0432838	0	0	0	0.0241075	0.0224554	0	0.0284811	0	0.0961877	0.0861503	0	0.0279131	0.140674	0	0.0959001	0.0560465	0.990888	0.888997	0.314152	0.0988831	0.193626	0.0733297	0.138242	0.21406	0.086099	0.024298	0.0250952	0.0393149
Zm00001d006653	Ethylene-responsive transcription factor RAP2-11	0.174571	0.399585	0.98532	0.135829	0.449564	0.555529	0.743834	0.427467	0.487501	0.130744	0.655737	0.383588	0.1621	0.466327	0	0.183124	0.568582	0.22066	0.396635	0.162553	0.639324	0.545342	0.304508	0.247371	0.118731	0.222204	0.339954	0.307477	0.054543	0.346305	0.520102	0.344269	0.245135	0.0618915	0.575058	0.564593	0.218007	0.0615237	0.0953133	0.771493
Zm00001d046526	F-box protein SKIP19	0.0273975	0.0731634	0	0.119376	0.15434	0	0	0	0.178522	0.359086	0.113745	0.421407	0.474885	0.301355	0.443235	0.134119	0.374784	0.393925	0.0396127	0.250012	0.167228	0.0599109	0.267624	0	0.0326092	0.108494	0	0	0.0299602	0.126816	0	0.240679	0.0336629	0.0339968	0.164805	0	0.11975	0.0337947	0.10471	0.0273405
Zm00001d028658	Thylakoid lumenal 15 kDa protein 1 chloroplastic	0	0	0	0	0	0	0	0	0	0	0	0	0	0	0	0	0	0	0	0	0	0	0	0	0	0	0	0	0	0	0	0	0	0	0	0	0	0	0	0
Zm00001d037477	Calmodulin-like protein 2	34.5675	27.8891	34.5427	25.7745	28.9582	28.2644	34.003	31.9942	28.176	28.7969	28.9056	29.7097	30.2277	31.4629	28.4537	33.5237	27.991	32.06	26.9263	32.176	59.3269	59.4817	55.9525	67.7357	44.1036	43.093	42.6311	52.745	20.4349	25.2036	28.0494	24.1316	71.1535	52.0741	53.6783	54.1166	37.1452	47.4378	40.5847	50.1842
Zm00001d048120	NA	0	0	0	0	0	0	0	0	0	0	0	0	0	0	0	0	0	0	0	0	0	0	0	0	0	0.312287	0	1.49584	0	0	0	0	0	0	0	0	1.03406	0	0	0
Zm00001d007593	NA	0	0	0	0	0.487028	0	0	0	0	0.188852	0	0	0	0.0528301	0	0	0.0547523	0	0	0.0626132	1.34856	2.46818	0.703751	1.3612	1.5435	1.09365	0.654725	1.00215	1.68073	1.72298	1.0606	1.86856	0.531126	0.893989	1.30013	1.52231	0.787248	1.06641	1.28496	1.19826
Zm00001d050255	Eukaryotic aspartyl protease family protein	0	0	0	0.0187516	0.0193949	0.0201822	0	0.019671	0.157036	0.022562	0	0	0.0186487	0.0378694	0.0642676	0	0.0196236	0.152314	0	0.089764	0	0	0	0	0	0	0	0	0	0	0	0	0	0	0	0	0	0	0	0
Zm00001d010635	RING/U-box superfamily protein	15.4872	12.5799	14.487	14.1894	16.8608	12.5323	11.3814	14.6295	14.7727	15.183	14.5177	16.6601	13.7076	15.1756	14.6637	11.074	11.6754	14.2146	13.0831	12.9951	24.6719	21.6625	26.2254	25.0456	23.6111	22.6908	23.3819	21.8554	22.563	23.1283	20.6461	21.0893	27.0925	22.6725	23.9257	27.9819	25.2895	27.4132	23.6572	25.0802
Zm00001d042888	NA	1.5357	1.95177	2.05371	2.28621	1.89685	2.54733	1.78977	2.12534	2.27558	2.68369	2.44009	2.41209	1.98407	1.99573	1.86865	1.20423	1.58205	1.93126	1.57895	1.54968	3.10369	3.23378	3.27105	3.47374	3.47965	3.40107	3.62745	3.23121	1.77887	1.5204	1.84209	1.9558	3.09591	3.91708	2.98802	2.76076	3.54883	2.99577	3.58679	2.47471
Zm00001d029588	NA	0.283514	0	0.363013	0.875023	0.74533	0.664788	0.281874	1.18791	0.800529	0.309657	0.719312	0.415314	0.563084	0.57172	0.411625	0.173486	0.323194	0.31357	0.27328	0.307996	1.0383	0.826624	1.09623	0.937406	0.787373	0.888816	0.874166	0.941105	0.568396	0.820197	0.231872	0.355799	0.6967	1.17268	0.426359	0.770224	1.03267	1.57371	1.56515	0.518695
Zm00001d007143	Anthocyanidin 3-O-glucoside 2'''-O-xylosyltransferase	0	0	0	0	0	0	0	0	0.0861149	0	0	0	0.107378	0	0	0	0	0	0	0	1.2705	0.903115	0.746335	1.00659	1.04211	0.719608	0.386044	1.39442	0.379369	0.458799	0.202662	0.207319	1.17727	1.20945	0.76186	0.912556	0.920629	0.366791	0.484054	0.115399
Zm00001d022199	DNA-directed RNA polymerase II protein	6.52668	7.08872	6.76206	7.54723	6.37938	6.99525	6.01074	6.34497	6.93457	7.69241	8.7626	8.30774	5.79095	5.47796	6.72808	4.35142	5.49682	5.66983	5.68663	5.57169	14.4039	11.8091	11.4929	13.5449	10.6523	10.6565	12.781	11.4445	8.21577	8.36986	7.03581	7.51837	12.5226	11.1207	12.8304	11.2914	13.4786	11.4001	13.1702	9.47804
Zm00001d037398	Putative lectin-like receptor protein kinase family protein	0	0.0152782	0	0	0.0128919	0.0670763	0	0	0	0	0	0	0.0123959	0.012586	0.0711984	0	0.0130439	0	0	0.0596667	0.0558737	0.225194	0.0978007	0.145928	0.0136191	0.0339842	0.0557067	0.075965	0.150154	0.11917	0.0140374	0.0143599	0.421777	0.0993905	0.298265	0.134705	0.03751	0.0705713	0.0291547	0.0570934
Zm00001d021967	NA	4.27103	3.61364	4.50177	3.36265	3.90681	1.93355	2.90095	3.72082	1.37772	1.88442	2.57493	2.27651	2.88609	0.604675	1.263	2.22536	3.08517	3.83517	2.93479	3.0871	1.34218	1.06342	1.03268	1.19844	0.905968	1.75831	0.617617	1.12296	0.46243	0.831886	0.933789	1.06138	0.727412	0.944519	1.27187	0.880766	1.1552	1.46052	1.07746	1.35038
Zm00001d025646	18S pre-ribosomal assembly protein gar2-related	0.0243152	0.0649325	0	0	0.082186	0	0.0362619	0.0277854	0	0.0318688	0.0336496	0	0	0	0.0302593	0.0297577	0	0	0.0351563	0	0.178098	0.106342	0.0296895	0.0344553	0.0578813	0.120361	0.071026	0.207547	0.239307	0.0844119	0.0298294	0.0305147	0.0597517	0.0905164	0.0243774	0.0220191	0	0.0599856	0.247815	0.0485294
Zm00001d005912	Polyadenylate-binding protein RBP47B	2.85163	3.28176	3.54692	3.87545	2.78447	3.04079	3.11865	2.9017	3.23844	3.45274	2.78123	1.56649	2.67734	1.56831	1.75747	1.612	1.56345	2.38798	3.2199	2.56681	2.7186	3.7266	2.50366	3.09797	2.6183	2.51392	2.53859	1.84164	6.65253	4.72982	7.09658	5.65774	2.6028	2.46011	3.18566	1.42644	3.39794	2.29474	2.49112	4.11949
Zm00001d015811	alpha/beta-Hydrolases superfamily protein	12.4608	10.2563	10.5845	12.9227	16.7798	13.9587	10.4371	12.8737	15.4047	19.5757	15.827	13.3151	10.4017	10.8898	12.4799	10.3929	6.66457	9.53398	8.63804	12.6282	15.2115	17.6834	17.3513	18.8666	16.2025	14.0261	15.7478	15.0557	19.2263	12.0985	14.3443	17.4587	17.1456	18.1099	15.2736	17.4672	21.5432	18.2654	15.7115	15.1177
Zm00001d026047	PLATZ transcription factor family protein	19.0112	13.7605	15.6192	11.8304	18.9674	19.8124	17.5012	19.7007	22.8012	18.3732	23.4452	23.3483	23.8776	29.8999	26.4733	23.3709	20.164	19.5399	18.8803	19.4151	60.1169	58.9526	51.168	65.2168	64.9371	63.1596	63.6975	70.5433	66.6853	53.2335	51.2258	43.0308	62.2903	57.7981	57.4577	55.4351	43.9025	57.8493	48.2219	44.2247
Zm00001d030077	Thioesterase superfamily protein	0	0	0	0	0	0	0	0	0	0	0	0	0	0	0	0	0	0	0	0	0	0	0	0	0	0	0	0	0	0	0	0	0	0	0	0	0	0	0	0
Zm00001d028675	Plant-specific domain TIGR01589 family protein	6.88181	8.34137	9.31575	9.24623	6.30116	6.16167	7.51241	7.97725	5.19493	7.25212	7.35546	5.16399	2.83599	2.85767	4.29441	2.30578	4.36335	4.60631	5.44818	5.55858	0.363155	0.130104	0.290589	0.449646	0.519309	0.314144	0.270345	0.507847	0.281937	0	0.0486596	0.0746664	0.657929	0.369141	0.616374	0.466948	0.195039	0.122316	0.429517	0.514568
Zm00001d035269	Storage protein	0.370518	0.494724	0.76245	1.21082	0.626179	0.542998	0.552563	0.47632	0.845002	1.45686	1.60236	1.01768	0.702434	1.1717	1.38328	0.340088	0.527969	0.409798	0.0669644	0.362262	1.07424	2.02556	1.8662	1.05007	1.37813	1.05459	1.75874	1.14206	0.810353	0.643139	0.852268	1.62745	0.910502	1.26436	0.789365	1.34212	1.36644	1.65674	1.53409	0.924369
Zm00001d028047	NA	0.953527	0.801997	0.716884	0.997784	1.09123	1.0211	0.873365	0.935175	1.02738	1.42687	0.883181	0.956865	0.902838	0.825842	0.766167	0.946426	0.718948	0.788884	0.651336	0.587263	1.26484	1.68286	1.39347	1.39373	1.45662	1.07779	1.02347	1.25325	0.911354	1.05128	1.20661	1.36624	1.69742	1.92853	1.45277	1.21024	1.59982	1.35214	1.46345	1.2962
Zm00001d048669	Auxin-induced beta-glucosidase%3B Putative O-Glycosyl hydrolase superfamily protein	11.6605	10.1671	18.1185	15.2421	14.7874	12.3355	15.7396	10.8704	18.0937	10.8473	7.73066	7.81763	11.1867	5.61948	6.76279	10.6066	19.4997	12.9566	18.0983	25.6789	11.9968	11.4327	14.6615	13.987	5.95166	6.30349	7.41416	5.98723	8.71827	13.1921	10.3261	10.5633	6.83702	9.04491	7.23167	7.7992	17.3878	8.02781	11.3451	18.3582
Zm00001d048416	FAD/NAD(P)-binding oxidoreductase family protein	0.0897219	0	0.0164115	0.016289	0.0336957	0.0876589	0	0.102526	0.292313	0.019599	0.206942	0.197148	1.10157	2.28628	0.93046	0.475818	0.170465	0.198467	0.129725	0.155951	0.949245	1.83118	0.675574	0.550931	2.22478	1.4508	1.35409	1.12039	0.490573	0.536429	1.35751	0.525455	1.6536	1.22467	1.01945	1.06978	0.555562	1.56785	0.609615	0.955043
Zm00001d032089	Maltose excess protein 1 chloroplastic	0	0	0.0440177	0	0	0	0	0	0	0	0	0	0	0	0	0	0	0	0	0	0	0	0	0	0	0	0	0	0	0	0	0	0	0	0	0	0	0	0	0
Zm00001d002208	CRIB domain-containing protein RIC10	2.90667	3.69381	2.42052	3.45787	2.85833	3.52738	2.18641	3.29236	2.20965	2.239	2.11712	1.94688	1.33965	1.71076	1.55478	1.32617	1.68581	2.22781	2.56213	1.66193	1.55629	1.75629	1.41653	1.26455	1.2139	1.00969	0.657892	1.32999	0.557644	0.76713	0.43791	0.46397	1.04949	1.17063	0.856339	1.07366	0.975138	1.03787	1.23434	0.470716
Zm00001d036748	ER membrane protein complex subunit 7 homolog	47.897	36.235	47.2973	41.3658	52.599	38.6517	46.0288	43.2113	45.645	54.3862	56.2862	52.5974	49.0892	49.5906	54.0293	46.7542	34.298	36.488	39.3034	38.1195	51.5768	50.5691	47.7358	47.202	51.9197	55.0683	55.4295	55.5085	56.8275	57.2778	53.7945	58.9899	48.3725	43.9727	50.9305	55.4235	57.9087	53.779	51.8736	58.6345
Zm00001d043465	50S ribosomal protein L13 chloroplastic	69.3382	73.797	85.8291	89.4521	54.7056	55.9131	66.4379	65.7495	45.0183	50.7542	55.4188	59.1977	44.1295	47.064	46.0916	57.2059	69.9959	65.7977	78.638	67.4898	6.70544	7.25047	6.6359	5.58153	5.82563	6.9846	6.62673	6.25769	5.67954	6.84671	7.03417	5.66277	6.23851	6.84689	6.63997	5.98256	6.84662	6.49869	6.8707	6.39365
Zm00001d049644	NA	0	0	0	0	0	0	0	0	0	0	0	0	0	0	0	0	0	0	0	0	0	0	0	0	0	0	0	0	0	0	0	0	0	0	0	0	0	0	0	0
Zm00001d018734	Pathogenesis-related protein 1	10.7499	13.8751	12.5283	6.80287	18.2251	14.1637	23.0549	13.571	14.4095	18.9871	26.4947	25.0832	11.5347	16.385	28.6667	14.221	10.3287	14.777	11.028	13.3465	0.624904	1.79102	3.0002	4.93254	4.14308	3.09137	4.33632	3.30134	0.559784	0.473892	2.13516	0.578173	1.69821	5.46274	3.64379	4.12569	1.17466	1.64171	1.30429	2.65635
Zm00001d047528	NA	20.4106	19.3619	20.6747	22.316	18.2633	17.5353	17.2641	19.808	16.0762	18.3286	19.4894	20.0959	15.9971	19.1751	16.571	18.9643	18.6692	18.7685	17.6932	18.765	7.09376	7.69066	6.93766	7.29783	6.5909	7.45993	6.44943	7.56436	3.97055	3.85004	3.81133	3.51758	9.26783	8.07784	8.32371	8.14443	6.68174	7.3271	6.69656	5.43504
Zm00001d003332	NA	0.210024	0.160245	0.263427	0.0326827	0	0.0703525	0	0.0685705	0.273703	0.078648	0	0.263708	0.227523	0.132007	0.18669	0.036719	0.0684052	0.0663683	0.0433805	0	0.146507	0.131219	0	0.722763	0.107132	0.445551	0.555062	0.597565	0.590579	0.243037	0.220845	0.112959	0.221189	0.446765	0.180481	0.461893	0.295066	0.555136	0.420457	0.089823
Zm00001d043980	NB-ARC domain containing protein expressed	0	0	0	0.337528	0.11637	0.0403645	0	0	0.0448674	0.045124	0.0476455	0	0.0372974	0	0	0	0.353225	0.0761571	0.248894	0.403938	0	0.0376431	0.210191	0	0.286845	0.136338	0.201136	0	0	0.0398404	0.126709	0.0432067	0	0.213608	0	0.155888	0.0376207	0	0.043861	0.343571
Zm00001d033409	NO-associated protein 1 chloroplastic/mitochondrial	5.82023	14.4717	6.29737	11.6718	6.41847	9.4519	7.54504	10.5521	9.88988	6.36141	5.52151	6.23629	10.5384	9.81774	8.72748	4.00195	5.93149	5.68662	3.18172	4.95996	15.365	8.16255	8.2869	9.82112	20.3905	12.9086	22.0675	8.85535	17.902	10.7095	11.8077	15.8472	8.26311	16.588	16.2682	5.90385	9.59596	14.0287	13.4147	5.80813
Zm00001d020556	WAT1-related protein	31.5528	28.1852	24.757	16.8564	23.1028	19.794	24.9082	25.0413	22.1595	28.5633	27.0125	24.9161	31.6749	45.4854	42.697	27.0405	25.3938	24.7935	21.2393	25.2622	20.6347	31.7265	16.0692	12.9457	15.0172	16.8538	15.8706	12.4815	19.3647	37.0248	37.0789	33.1579	24.4281	22.7727	22.5348	20.3366	14.8863	23.4068	20.8677	25.6637
Zm00001d031419	Calcium-binding protein PBP1	1.33186	3.36947	2.92341	1.60351	2.60626	3.69826	1.67262	3.12397	1.64433	3.58309	3.39528	3.23458	2.12629	1.23365	2.61702	2.1447	4.15526	1.8607	1.72298	3.19835	7.18808	4.59856	7.01849	5.95983	6.9249	5.89875	5.86978	5.71742	2.52962	3.4069	2.57984	2.99099	4.73707	3.65327	5.97357	4.4435	7.58311	7.95484	4.73304	4.33704
ENSRNA049470528	Small nucleolar RNA snoR103	0	0	0	0	0	0	0	0	0	0	0	0	0	0	0	0	0	0	0	0	0	0	0	0	0	0	0	0	0	0	0	0	0	0	0	0	0	0	0	0
Zm00001d054020	NA	0	0	0	0	0	0	0	0	0	0	0	0	0	0	0	0	0	0	0	0	0	0	0	0	0	0	0	0	0	0	0	0	0	0	0	0	0	0	0	0
Zm00001d023472	Exocyst complex component EXO70A1	0.0793293	0.145643	0.304721	0.0864133	0.0335168	0.104632	0.0443646	0.294614	0.271377	0.0649832	0.329349	0.119839	0.053712	0.0654429	0.123403	0.0849497	0.124344	0.131609	0.143373	0.193904	0.0605259	0.119262	0.0363236	0.09836	0.0826173	0.088353	0.154483	0.065832	0.0325312	0	0.158144	0.0248888	0.170574	0.159961	0.45731	0.116737	0.130026	0.0489262	0.0757972	0.0395822
Zm00001d022811	NA	0.319325	0.511643	0.408865	0.753654	0.383759	0.773717	0.841316	1.08253	0.832287	0.669638	0.736517	0.59641	0.518898	0.245866	0.225186	0.312639	0.376151	0.435585	0.630986	0.527287	0.311853	0.267673	0.142964	0.316743	0.24071	0.389896	0.570022	0.2019	0.0349195	0.123173	0.052232	0.0667901	0.143862	0.171705	0.416184	0.327727	0.407086	0.56457	0.244086	0.446125
Zm00001d006634	NA	0	0	0	0	0	0	0	0	0	0	0	0	0	0.0308599	0	0	0	0	0	0	0	0	0	0	0	0	0	0	0	0	0	0	0	0	0	0	0	0	0	0
Zm00001d052072	Anaphase-promoting complex subunit 4	4.08469	5.32918	4.98369	4.39555	4.2986	5.09186	4.11572	4.61109	5.2945	4.95731	4.52677	5.11584	4.58584	2.90859	4.08437	2.06552	2.26865	3.52661	3.34639	3.00287	7.26148	7.7059	7.8538	8.11735	7.78003	7.38559	8.41472	7.81569	4.84552	3.51166	4.03982	5.29861	6.43055	7.3948	8.49341	7.06936	8.55434	7.61531	7.94221	5.50259
Zm00001d035376	NA	0	0	0	0	0	0	0	0	0	0	0	0	0	0	0	0	0	0	0	0	0	0	0	0	0	0	0	0	0	0	0	0	0	0	0	0	0	0	0	0
Zm00001d040784	Glycine-rich domain-containing protein 1	7.58156	7.29413	8.06143	7.26949	8.34232	8.02319	6.60559	8.13209	8.96633	11.0205	11.861	8.37011	8.90105	8.37172	9.55437	6.31518	5.60468	6.09914	5.1447	6.89054	28.4686	24.8763	26.1132	23.5996	21.7467	21.5671	23.7562	23.2656	17.3807	15.4195	15.6041	18.9458	26.2862	28.379	28.82	26.4263	30.976	24.9139	28.1578	24.4433
Zm00001d008397	Nodulin-related protein 1	942.049	736.945	783.211	817.548	839.208	752.431	688.05	826.41	790.8	735.057	851.96	905.425	624.675	790.37	646.602	952.934	888.965	794.684	862.524	854.485	149.459	140.986	145.028	167.444	117.548	128.446	108.941	148.745	67.7621	127.194	115.005	130.235	185.504	204.618	183.083	183.921	157.19	145.642	154.362	167.97
Zm00001d041098	U-box domain-containing protein 44	6.93232	9.24658	7.98698	7.96654	8.0049	7.69753	6.94942	7.54365	8.20012	9.18954	9.60352	7.96389	8.33572	7.68839	8.67173	7.49827	6.70569	6.80029	5.96813	6.44974	11.2543	9.97765	10.247	9.42584	11.5121	12.0031	12.6455	11.1169	12.7237	10.0941	9.88064	11.335	10.9828	11.4754	10.9802	12.2428	14.2543	10.5468	11.9464	7.99434
Zm00001d030745	NA	0	0	0	0	0	0	0	0	0	0	0	0.0780689	0	0	0	0	0	0	0	0	0.173489	0.0776926	0.108455	0.0755184	0.126863	0	0.017297	0	0.194263	0.123342	0	0.0222939	0	0.0440871	0.01781	0.016087	0.0776463	0.0876501	0	0.390008
Zm00001d022881	NA	0	0	0	0	0	0	0	0	0	0	0	0	0	0	0	0	0	0	0	0	0.11444	0.102498	0	0	0	0	0	0	0	0	0	0	0	0	0	0	0	0	0	0.0935506
Zm00001d010482	NA	0	0	0	0	0	0.100002	0	0.0324896	0.0370525	0	0	0	0	0	0	0.0347958	0	0	0	0	0	0	0	0	0	0.168886	0	0	0	0	0.0697593	0	0	0	0	0.0772413	0	0.0350707	0	0
Zm00001d040148	basic helix-loop-helix (bHLH) DNA-binding superfamily protein	4.78168	3.41162	3.70554	5.28821	7.05296	3.72313	4.4637	6.13146	5.39903	4.18606	2.98032	2.42621	15.5799	11.5028	11.447	11.5029	4.61872	3.59302	3.45681	3.83052	3.25282	3.47211	4.72432	5.84473	14.4672	14.6533	13.31	15.6474	10.9968	9.29257	6.24668	6.34439	5.15761	5.18611	4.51945	3.93349	4.22787	5.60553	4.60366	3.77004
Zm00001d026827	NA	0	0	0	0	0	0	0	0	0	0	0	0	0	0	0	0	0	0	0	0	0	0	0	0	0	0	0	0	0	0	0	0	0	0	0	0	0	0	0	0
Zm00001d014029	myb domain protein 15	1.02056	0.608856	1.21538	0.496716	1.34556	1.52747	1.06863	1.24065	1.66957	0.882248	0.691148	1.07354	5.36332	6.73532	7.78242	4.25189	5.07439	2.64177	3.64187	1.69842	5.40754	3.96482	5.80644	6.95387	9.56253	7.97537	6.78678	9.69969	7.12357	7.28691	6.84605	7.03059	6.4832	6.22416	5.85603	5.21086	4.60309	5.46399	4.73038	5.11387
ZemaCp082	rps15	0	0	0	0.214575	0	0	0.146884	0	0	0	0	0	0	0	0	0	0	0	0	0	0	0	0	0	0	0	0	0	0	0	0	0	0	0	0	0	0	0	0	0
Zm00001d024153	Guanine nucleotide exchange factor SPIKE 1	0	0	0	0	0	0	0	0	0	0	0	0	0	0	0	0	0	0	0	0	0.0505241	0	0	0	0	0	0	0	0	0	0	0	0	0	0	0	0	0	0.0527265	0
ENSRNA049997176	NA	0	0	0	0	0	0	0	0	0	0	0	0	0	0	0	0	0	0	0	0	0	0	0	0	0	0	0	0	0	0	0	0	0	0	0	0	0	0	0	0
Zm00001d046401	Alba DNA/RNA-binding protein	0	0	0	0	0	0	0	0	0	0	0	0	0	0	0	0	0	0	0	0	0	0	0	0	0	0	0	0	0	0	0	0	0	0	0	0	0	0	0	0
Zm00001d051866	DUF2146 family protein	5.22239	8.66183	6.91252	7.52758	5.88392	5.94339	4.35048	7.24398	6.36715	6.42362	6.98019	7.2953	5.99455	5.81161	6.62598	4.78099	4.88357	5.26837	4.52754	4.82678	8.09357	8.89395	7.77778	7.45083	8.01865	7.82593	9.97126	7.42944	4.70145	4.46754	4.17311	5.47225	7.41929	8.38517	8.95803	7.77737	9.79146	7.5364	7.75118	5.30314
Zm00001d042631	DUF506 family protein	0.0226848	0	0.0497927	0	0.0255583	0	0	0.0259222	0.0295628	0	0	0.0249229	0.0245749	0	0	0	0	0.0250897	0	0	0.0830776	0.0496055	0.332384	0.0964345	0	0.0449159	0	0.0215144	0.124034	0.0262506	0.0278292	0.0569371	0.055745	0.0844468	0.0682284	0	0.12394	0.0559632	0.404595	0.0905504
Zm00001d027616	RPM1 interacting protein 13	0	0	0	0	0.0143088	0.0148896	0.0189398	0	0.0165506	0.0166453	0	0	0.0275164	0.0139692	0	0	0	0	0	0.0496681	0	0	0	0	0.0151159	0	0.0123658	0	0.041664	0.0146963	0.280442	0.127504	0	0	0.05093	0.046003	0	0.0156654	0	0
Zm00001d021885	triose phosphate isomerase1	0.187491	0.250342	0	0.102117	0.422482	0.109908	0.209707	0.321373	0.244338	0	0	0.0514972	0	0.206228	0.174994	0	0.748062	0	0.271085	0	0.11444	0.307494	0.171698	0.265679	0.111578	0.185616	0.273835	0.489	0.102515	0.216962	0.460019	0.235294	0.115184	0.116326	0.187971	0.0848931	0.102437	0.115635	0.119429	0.280652
Zm00001d021741	Eukaryotic translation initiation factor 4G	19.7925	22.6436	22.1957	24.5888	20.6908	19.7834	15.1666	20.6701	23.0861	22.1744	19.9782	21.2712	23.2586	17.0631	20.1853	17.9832	13.7638	15.6075	14.8392	15.1947	22.5325	27.9492	24.3899	21.2445	25.9562	23.6289	32.1714	24.0244	24.738	21.8226	25.7655	26.2514	21.6678	22.7825	25.4139	24.4056	29.8479	23.4318	24.4896	21.212
Zm00001d024965	Phosphoglycerate mutase-like protein	17.9485	21.0121	19.6634	19.0487	15.0232	15.2786	16.3972	16.4189	13.5822	15.0572	16.2069	17.9537	17.2893	17.0294	15.6037	13.0666	13.8399	16.3844	14.885	15.7025	17.2877	17.6758	19.1761	16.189	18.5978	18.9978	19.8156	18.0487	17.87	19.6466	19.0908	17.6923	18.0844	20.1394	20.6745	20.9511	17.8044	18.2336	19.6225	19.2927
Zm00001d021626	Reactive Intermediate Deaminase A chloroplastic	75.3611	75.4612	71.5915	75.1758	74.392	67.4496	85.4706	73.7911	61.7479	74.177	81.3788	74.204	78.6438	67.3515	83.7789	65.3177	64.0854	69.3302	74.6932	73.1566	66.344	75.6958	64.1475	63.5598	72.7143	74.8636	64.7166	68.0004	53.5113	65.7679	56.9306	63.3582	62.1784	59.3874	73.2196	76.0117	70.4536	77.5425	71.5937	73.715
Zm00001d051482	ATP-dependent DNA helicase [Source:UniProtKB/TrEMBL;Acc:A0A1D6Q756]	0	0	0	0	0	0	0	0	0	0	0	0	0.00481394	0	0	0	0	0	0	0	0	0	0	0	0	0	0	0	0	0	0	0	0	0	0	0	0	0	0	0
Zm00001d003189	NA	0	0	0	0	0	0	0	0	0	0	0	0	0	0	0	0	0	0	0	0	0	0	0	0	0	0	0	0	0	0	0	0	0	0	0	0	0	0	0	0
Zm00001d012875	NA	7.98229	7.22927	7.11135	6.18357	7.76624	7.08413	7.73061	7.64968	7.23202	7.30465	6.44753	5.634	7.95836	6.13902	6.84669	6.21749	7.00587	6.96433	8.02369	8.26046	13.5005	13.8824	13.552	12.2011	10.8539	10.5471	10.1488	9.88535	9.32886	13.1839	9.09999	11.1749	12.0545	9.95433	11.3823	12.1891	10.3383	11.425	14.2206	14.5905
Zm00001d051783	NA	0	0	0	0.0901671	0	0	0	0	0.0179788	0	0	0	0.0149454	0	0.0171684	0	0	0.0457753	0	0	0	0.0301679	0	0.0390982	0	0	0.0134328	0.0130841	0	0	0.0169245	0.0173133	0	0.0342379	0.0138312	0	0.015075	0	0	0.0275344
Zm00001d035986	ARM repeat superfamily protein	0.0988164	0.439806	0.18075	0.0956806	0.148445	0.115853	0.163742	0.0627327	0.10016	0.244638	0.455837	0.132691	0.297361	0.0603844	0.1503	0.18812	0.0500652	0.206441	0.0952495	0.114506	0.321681	0.288113	0.361972	0.1867	0.352842	0.271745	0.352791	0.468592	0.156086	0.165171	0.350208	0.151569	0.283301	0.57222	0.264185	0.556796	0.39592	0.460472	0.405642	0.427314
Zm00001d028021	NA	0.939801	1.74661	1.15687	0.996057	1.01592	1.53363	1.00381	1.48027	2.5488	0.81562	0.984225	1.00462	1.37582	0.558769	0.91667	0.481822	0.723875	0.828737	0.807945	0.943695	2.21701	1.87458	1.81432	1.83561	1.60229	1.18186	1.90433	1.28879	0.722176	0.631941	1.02829	1.53005	1.01428	1.37104	1.36238	1.19608	1.85958	1.51955	1.05166	1.41944
Zm00001d026251	Probable xyloglucan endotransglucosylase/hydrolase protein 21	0	0	0	0	0	0	0	0	0	0	0	0	0	0.0197655	0	0	0	0	0	0	3.5976	7.83933	4.45411	3.05562	2.56656	2.73966	1.73218	3.47669	3.55676	4.55396	5.46711	3.11208	4.30543	3.21093	4.05352	3.31965	2.965	3.76815	3.31946	9.79105
Zm00001d037387	DUF679 domain membrane protein 7	7.22904	4.01569	6.41972	3.81707	6.18629	4.14065	6.0488	5.64378	6.29257	8.0644	6.33854	3.39517	6.06783	2.48864	6.31798	1.99229	2.39046	6.74422	6.26331	9.35201	0	0	0.404283	0	0.131362	0	0.0268656	0.0523366	0	0	0	0	0.0678033	0.0342379	0	0	0.0602998	0	0	0
Zm00001d048660	Bowman-Birk type trypsin inhibitor	0.629573	0.258652	0	0	12.0585	14.2513	1.37224	0.719422	1.83025	0.571259	441.394	1.38337	356.282	1284.2	205.633	240.985	5.7967	1.12482	2.17065	0.378797	0	0	2.24704	0	9.91427	14.671	8.20483	4.73081	0.953258	0.50437	0.415878	0.607762	0.238015	0.0600939	0.0485526	0	0.476269	0.0597367	0	0.144984
Zm00001d053539	Serine/threonine-protein phosphatase	0.609787	0.130272	0.508619	0.425114	0.274812	0.285968	0.291005	0.278725	0.254295	0.799219	0.945143	0.455565	0.422781	0.831702	0.7285	0.656721	0.417079	0.782341	0.564264	0.254378	0.387088	0.88007	0.387173	0.311069	1.68382	1.18323	0.356243	0.647726	0.0533461	0.225804	0.359075	0.336714	0.929055	0.665868	0.464623	0.463852	0.932852	1.20347	0.15537	0.608519
Zm00001d025110	NA	0	0	0	0	0	0	0	0	0	0	0	0	0	0	0	0	0	0	0	0	0	0	0	0	0	0	0	0	0	0	0	0	0	0	0	0	0	0	0	0
ENSRNA049458540	Small nucleolar RNA R160	0	0	0	0	0	0	0	0	0	0	0	0	0	0	0	0	0	0	0	0	0	0	0	0	0	0	0	0	0	0	0	0	0	0	0	0	0	0	0	0
Zm00001d015095	Chlorophyll A-B binding family protein	235.379	219.004	231.295	236.954	196.473	202.084	224.579	214.348	173.741	157.61	176.898	179.472	113.562	134.56	136.808	195.823	213.146	208.745	208.456	212.619	42.6648	36.4768	41.574	44.2649	33.6563	33.6656	33.6956	38.8032	23.2504	21.3016	18.1608	24.0169	36.3255	39.2415	38.6956	35.8653	35.658	36.2295	37.2542	34.984
Zm00001d012598	40S ribosomal protein S25-2	58.4244	51.222	58.7049	57.8829	65.092	51.9053	66.3884	57.5612	68.8603	69.5029	46.8609	45.3937	74.6586	45.5359	62.9225	53.9163	45.3384	52.1143	59.9348	54.4277	106.172	149.901	114.769	112.101	119.683	125.128	94.8729	108.738	125.763	163.859	134.833	162.53	95.3029	107.854	107.852	107.165	122.054	125.807	121.645	190.249
Zm00001d019306	IAA-amino acid hydrolase ILR1	12.432	10.9503	12.6581	10.0383	15.5903	16.0194	14.1536	14.0903	18.2785	16.5789	20.9944	20.7426	12.6517	18.3601	21.5117	18.2115	16.7652	20.7852	17.7863	13.9967	9.78154	7.54096	10.8275	14.2287	12.3308	10.0843	10.9621	11.0211	10.4735	9.92613	13.3493	11.674	9.133	13.4847	10.8368	12.6227	10.7505	9.95515	11.5924	15.1245
Zm00001d012163	NA	0	0	0	0	0	0	0	0	0	0	0	0	0	0	0	0	0	0	0	0	0	0	0	0	0	0	0	0	0	0	0	0	0	0	0	0	0	0	0	0
Zm00001d029887	Ribosomal L18p/L5e family protein	11.9509	10.8947	10.0096	9.04033	11.7324	12.5159	10.9437	11.001	11.2937	11.7247	13.1052	11.4791	11.8678	10.6084	11.7413	7.933	9.54043	9.97133	10.9385	9.06523	12.2002	13.1622	12.9069	13.1466	13.0389	13.9589	12.0617	13.1074	10.4321	11.6256	10.4814	11.1169	14.6624	13.1384	12.4369	13.7336	13.6125	13.9008	12.3314	13.8091
Zm00001d044461	NA	33.0937	34.3976	30.846	29.991	34.8693	37.4544	34.5883	32.4875	36.6926	35.1701	33.9948	32.879	38.3907	32.6703	34.0767	31.9246	29.5663	31.913	28.5577	32.1531	52.181	45.0998	55.7249	62.2668	50.0154	46.4407	44.9224	49.4565	43.8253	46.5492	44.1781	42.4389	58.0664	52.1127	48.1798	45.574	48.9698	47.6193	50.6749	46.4389
Zm00001d042837	UPF0503 protein chloroplastic	1.98661	2.09995	2.43984	1.70029	9.47262	4.24232	7.03636	3.59436	12.205	8.18322	1.78374	0.701552	7.83993	0.455238	4.69433	0.0868309	0.606602	1.80485	8.10412	2.31231	4.41725	5.53365	4.707	5.96526	5.30608	3.99202	4.36375	3.5215	9.3751	6.71874	7.3839	7.18255	2.12128	3.1988	6.35444	2.75206	3.3208	3.76323	3.64566	6.20704
Zm00001d034859	cobalt ion binding	54.1678	46.1042	46.053	45.5197	61.1975	59.922	62.6532	53.8308	45.0308	47.8949	42.3835	49.8984	49.6057	59.6633	56.6439	63.8583	59.482	61.6425	60.2397	58.8508	91.1616	72.4619	67.5972	64.6746	78.3191	81.756	70.557	99.5637	102.567	112.851	88.2873	82.7348	73.275	67.9249	69.9578	77.9351	73.0707	71.1394	67.8996	88.1901
Zm00001d044935	NA	0	0	0	0	0	0	0	0	0	0	0	0	0	0	0	0	0	0	0	0	0	0	0	0.0270458	0	0	0	0	0	0	0	0	0	0	0	0	0.0417119	0	0	0
Zm00001d031035	NA	0	0	0	0	0	0	0	0	0	0	0	0	0	0	0	0	0	0	0	0	0	0	0	0	0	0	0	0	0	0	0	0	0	0	0.0474693	0	0	0	0	0
ENSRNA049454293	Plant signal recognition particle RNA	0	0	0	0	0	0	0	0	0	0	0	0	0	0	0	0	0	0	0	0	0	0	0	0	0	0	0	0	0	0	0	0	0	0	0	0	0	0	0	0
Zm00001d001541	NA	0	0	0	0	0	0	0	0	0	0	0	0	0	0	0	0	0	0	0	0	0	0	0	0	0	0	0	0	0	0	0	0	0	0	0	0	0	0	0	0
Zm00001d021672	Pyruvate phosphate dikinase regulatory protein 2	26.7902	33.3772	30.3909	38.3961	24.0932	30.0187	32.5492	29.9097	19.0979	19.7855	21.9471	24.777	20.2181	23.2282	20.0906	26.8797	28.1922	28.4	27.5557	27.8053	6.45332	6.64437	6.44352	7.63417	7.8786	7.35418	8.88902	7.38527	7.2185	6.23431	9.2484	6.588	6.9697	6.83347	7.02347	8.14231	7.07239	8.08565	8.05812	5.95426
Zm00001d015785	Sec14p-like phosphatidylinositol transfer family protein	6.03965	8.52356	7.90147	7.50266	7.48968	9.52878	8.74462	6.61821	9.53886	9.23694	10.1073	10.0544	9.16871	8.37663	8.65097	6.01109	7.08557	7.11346	6.33826	7.68572	7.38268	9.48111	7.14013	6.48392	7.7027	7.76115	7.85911	7.32888	6.42965	7.78511	7.17377	9.14563	7.5093	6.93855	7.36236	8.37422	7.91079	8.43663	7.01151	8.37406
Zm00001d003846	Mitochondrial import inner membrane translocase subunit Tim17/Tim22/Tim23 family protein	23.1678	19.6062	21.0651	22.5709	17.6468	15.6442	19.8649	18.3508	16.6908	16.1295	15.0793	15.2747	12.4481	11.9468	13.9806	14.1482	15.7293	15.6734	14.6593	15.0403	10.9828	14.4875	11.1845	10.5358	11.6653	11.895	10.5301	10.8094	12.8077	12.6226	13.3102	12.3729	10.4815	10.5854	10.8307	11.1021	11.8938	10.3931	10.5708	12.432
Zm00001d019798	ATP-dependent DNA helicase [Source:UniProtKB/TrEMBL;Acc:A0A1D6I0D5]	0	0	0	0	0	0	0	0	0	0	0	0	0	0	0	0	0	0	0	0	0	0	0	0	0	0	0	0	0	0	0	0	0	0	0	0	0	0	0	0
Zm00001d008186	Glutathione S-transferase family protein	0	0	0	0	0	0	0	0	0	0	0	0	0	0	0	0	0	0	0	0	0.0439069	0	0	0	0	0	0	0	0	0	0	0	0	0	0	0	0	0	0	0
Zm00001d041769	Serine carboxypeptidase-like 20	18.0138	22.307	28.0257	28.963	15.927	16.4177	16.7201	20.3694	13.6291	15.2172	10.7014	16.8699	6.96099	6.36098	11.0709	15.7141	21.9621	17.1911	20.0546	21.8657	56.1797	51.5407	71.0316	51.3032	48.5774	54.6747	59.9544	49.3096	44.0498	35.3192	47.7723	46.7983	46.5672	42.08	40.2516	46.1092	55.7349	52.5983	56.3281	58.2629
Zm00001d041169	ATP10 protein expressed	0.101933	0	0	0	0.0574225	0.0597535	0	0	0.265678	0	0	0.0559948	0.110426	0.16818	0.317128	0	0	0	0	0	0.24887	0.11145	0.435619	0	0.0606616	0.252284	0.297751	0	0.167202	0.117956	0.187573	0	0.0626219	0.0632429	0	0.0461537	0.222767	0.251468	0.129859	0
ZemaCp032	rbcL	0	0.0435606	0	0.0533063	0	0	0.07298	0	0.0425158	0	0.0225742	0	0	0.0358846	0.0405995	0	0.0743805	0.0541242	0.165095	0.0425297	0	0	0	0	0	0	0	0	0	0	0	0	0	0	0	0	0	0	0	0
Zm00001d044098	NA	0.319762	0	0	0	0	0	0	0	0	0	0	0	0.346406	0	0	0	0	0	0	0	0	0	0	0	0	0	0.311347	0	0	0	0	0	0	0.396784	0	0	0	0	0	0
Zm00001d049725	GDP-mannose transporter GONST1	7.06588	7.38221	9.27799	8.40907	10.0029	8.70099	9.23743	8.07427	9.50721	8.68962	11.2706	11.1908	8.71087	8.06221	8.72182	7.59457	6.94335	7.80227	6.2193	6.9533	11.3422	10.5098	12.8434	12.5644	12.0143	14.6604	13.9162	12.2169	12.4557	11.1631	10.3287	11.5737	13.7555	12.6394	13.0639	14.1061	15.1788	11.6304	11.9974	10.8858
Zm00001d022798	NA	1.62586	1.2405	0.509817	4.30111	2.09349	4.35695	2.42468	1.45977	4.54031	2.13093	3.05358	3.82771	0.125809	2.81025	0.722611	1.98977	0.397159	1.41288	1.67911	4.69319	1.98477	0.126975	0	0	0.967568	0	0.791534	0.220282	0	0	0	0	0	0.144106	0.349289	0.52583	0.1269	0.143249	0	0.463564
Zm00001d017462	Ethylene-responsive transcription factor 1A	0.247448	0.917774	1.93118	2.7853	5.04926	2.22418	2.9112	6.2522	3.65471	4.79271	3.61466	3.44358	5.03369	2.75202	3.18204	6.696	5.35954	6.96366	4.41255	3.44085	8.86082	8.41716	15.8456	35.2588	15.8059	12.5753	12.8499	13.4812	53.7883	40.6291	46.7151	27.2239	30.1334	16.6149	9.53735	14.8143	12.3478	18.0423	16.7078	19.5352
Zm00001d049738	Transmembrane protein 18	16.1403	15.2072	17.4281	16.211	17.1338	15.6674	20.0263	18.2454	22.2779	22.0641	20.3849	17.3513	19.8118	17.6101	20.8148	12.6111	15.2832	19.171	21.7054	15.6675	32.8918	40.7736	30.8329	35.9667	31.8885	37.4129	31.1564	33.2281	33.8767	40.593	36.567	36.1821	30.0402	29.7997	34.9078	31.8844	32.8554	36.2322	30.7051	45.0511
Zm00001d041923	Protein FAR1-RELATED SEQUENCE 5	7.71148	10.9274	10.3264	10.0662	8.30938	9.39776	6.7951	8.82116	7.37805	9.42487	9.57474	9.68639	7.50387	7.72465	7.19497	4.41006	4.9294	7.2802	6.09006	6.06512	12.1119	11.9424	11.9972	12.3344	11.971	12.7239	13.2393	12.2957	8.01249	7.57999	8.47789	8.11995	10.9115	12.5698	12.211	11.8781	16.1441	11.7938	12.65	8.95005
Zm00001d036247	Transport protein particle (TRAPP) component	28.5958	23.1164	26.4035	23.0447	26.3456	23.6766	23.2889	25.8564	23.5742	27.9955	27.6363	24.8147	32.0856	25.1358	29.2779	22.1385	21.5067	24.506	22.0469	23.3155	45.9373	40.4061	39.6831	38.1168	49.046	46.9672	41.8543	45.5562	44.8607	45.6504	44.9353	42.1969	46.8637	46.8973	44.5505	45.6271	40.9851	48.1818	47.2367	44.2629
Zm00001d019348	RING/FYVE/PHD-type zinc finger family protein	14.8972	15.0889	16.2066	15.5509	17.8114	16.3615	16.7932	14.7107	16.137	21.836	23.0146	21.9804	17.7664	18.0279	19.4242	15.0684	13.5446	15.0582	14.3546	15.8027	25.9273	22.0388	22.5324	24.3464	24.9451	24.9838	25.0987	24.0577	20.2675	16.7636	18.9146	18.444	27.1914	23.2841	28.0025	27.8881	30.2141	26.7541	28.1934	22.3843
Zm00001d040624	RESPONSE TO ABA AND SALT 1	0	0	0	0	0	0	0	0	0.102252	0	0	0	0	0.021576	0	0	0	0	0	0	0.0957835	0.0428942	0.0239512	0.0833875	0	0	0.0190994	0.186037	0.0214505	0.022699	0.0481281	0	0.0964061	0	0.0393317	0.0710534	0.0214343	0.0483917	0	0.0195749
Zm00001d049984	NA	18.0062	14.1631	17.7136	14.7641	19.1806	12.7432	17.2837	14.5528	16.2553	18.6654	17.7149	18.308	18.1943	14.2241	18.4561	10.2169	11.1589	14.5199	14.2479	13.7426	16.7856	25.0567	21.5863	19.1596	18.6259	25.1187	16.5761	17.8535	16.1105	19.1318	19.5995	19.3514	17.9004	16.4123	19.9232	21.0198	21.7148	20.5146	22.4389	24.3722
Zm00001d038274	Tetratricopeptide repeat (TPR)-like superfamily protein	103.619	111.664	98.6233	111.045	95.5905	114.939	105.635	113.15	72.6287	61.1159	70.1795	79.7608	43.4048	54.7241	46.4838	71.9584	62.5754	65.7754	67.8989	72.451	15.6753	16.8378	14.1432	16.7105	15.8741	13.4549	16.8959	17.2838	13.5713	11.4634	16.0097	13.2627	18.2305	18.5755	17.4633	13.686	11.2105	13.6481	12.7327	9.59946
Zm00001d027505	NA	8.6523	9.03666	9.51038	10.6826	9.19511	9.00828	9.1432	7.43049	11.0163	10.0009	8.37434	10.0745	7.67685	8.69958	7.89392	6.72364	7.5336	8.71828	8.76849	9.56668	5.88056	5.7167	5.34715	5.0396	5.85986	5.89883	4.48364	5.23568	2.5976	2.79486	2.19778	3.6805	4.48392	5.45054	5.30843	5.43181	6.96036	5.02528	7.04983	5.74738
Zm00001d039669	Cytosolic sulfotransferase 17	0.889243	0.742086	0.585562	0.169514	0.726367	0.912237	0.895151	1.21938	0.695316	1.28204	0.646073	0.854854	0.963337	0.78249	1.74294	0.843418	0.760275	0.860575	0.578572	1.0723	1.13982	1.38548	1.71011	0.724545	1.87866	1.7607	1.06065	2.36143	1.16691	1.13192	0.681814	0.892773	2.5403	1.7655	2.25108	1.91252	0.995981	1.70016	0.906294	0.976134
ENSRNA049478640	5.8S ribosomal RNA	0	0	0	0	0	0	0	0	0	0.196116	0.207075	0	0	0	0	0	0	0	0	0.195064	0	0	0	0.212032	0	0	0	0	0.163629	0	0.183565	0.187783	0	0.185675	0	0	0	0	0	0.149321
Zm00001d033440	Cyclin-dependent kinase G-1	0	0	0	0	0	0	0	0	0	0	0	0	0	0	0	0	0	0	0	0	0	0	0	0.120171	0	0	0	0	0	0	0	0	0	0	0	0	0	0	0	0
Zm00001d036672	Clathrin assembly protein	0.72164	0.693756	0.591354	0.57646	0.758848	0.462511	0.301336	0.549751	0.840126	0.870153	0.492677	0.369991	0.802616	0.772591	0.455012	0.388592	0.5923	0.574663	0.417354	0.288496	1.32729	1.55699	1.1866	1.07712	1.48879	1.20023	1.22729	1.24106	2.07281	1.70355	2.62046	1.65428	1.32409	1.56408	1.72672	1.55096	1.15653	1.68533	0.980635	0.940982
Zm00001d002953	NA	36.9563	37.8693	37.522	35.2572	29.9017	29.1002	39.5025	31.4077	25.3351	28.4539	32.6367	28.8183	24.1331	24.4465	29.4126	26.9055	28.236	32.9275	27.2138	29.8026	12.779	12.1596	11.7534	10.3031	11.1705	12.8649	12.7031	12.5038	10.7142	10.4825	9.61569	11.1309	12.7142	11.9018	12.1492	11.6277	11.1381	11.6614	10.4235	11.1839
Zm00001d015975	Probable lactoylglutathione lyase chloroplastic	14.3191	13.8626	12.943	12.4289	10.2843	9.78272	9.37831	14.7503	10.6697	6.11882	13.6688	8.63148	9.64326	8.85228	12.465	8.42098	10.8424	11.8875	12.8955	8.81108	0	0	0.0212701	0	0	0	0	0	0	0	0	0	0.0214036	0.0432317	0	0	0	0	0	0.0173837
ENSRNA049442230	tRNA-Lys for anticodon CUU	0	0	0	0	0	0	0	0	0	0	0	0	0	0	0	0	0	0	0	0	0	0	0	0	0	0	0	0	0	0	0	0	0	0	0	0	0	0	0	0
Zm00001d043091	Leucine-rich repeat protein kinase family protein	3.51546	4.14942	4.58352	3.8447	3.8261	3.33022	2.76814	4.0493	3.83	5.15123	6.17856	5.44583	3.70174	3.73531	4.35734	3.00302	2.34838	2.4573	2.83622	2.82303	24.453	21.1325	22.9646	21.2909	24.7955	22.5176	28.4789	25.8725	18.3219	12.1146	13.2658	14.6118	29.752	21.6541	26.4334	28.8424	28.4263	22.0631	22.16	12.4399
Zm00001d004912	Helicase	0.010105	0.0134925	0	0	0	0.0236945	0	0	0	0.0132442	0	0	0	0	0.0125753	0.0247337	0	0	0	0	0.0370073	0	0.024677	0.0143191	0	0	0	0.0191674	0.0110503	0	0.0247932	0.0634072	0	0	0.0303927	0.0732065	0.0110419	0.0373936	0	0.010084
Zm00001d024058	NA	1.03128	0.900339	1.34948	1.90109	0.93847	1.09282	1.1239	0.951831	0.775363	0.649832	0.850818	0.958715	0.257818	0.436286	0.617013	0.995125	1.19822	0.833522	0.688192	0.46537	0.363155	0.411995	0.556962	0.871188	0.566519	0.471216	0.48276	0.601893	0.303624	0.206547	0.632575	0.62222	1.77884	0.516797	0.477193	0.754301	0.476763	0.415873	0.555846	0.534359
Zm00001d042500	PTI1-like tyrosine-protein kinase 3	0.993908	1.11855	1.54271	0.819731	0.911844	0.582633	0.995218	1.1682	0.832667	1.00492	0.943172	0.904773	1.70737	1.40559	1.3429	0.608186	0.71218	0.675269	0.964874	1.11058	0.762656	0.931461	1.17891	0.543236	0.861882	0.702835	0.622126	0.511714	0.83845	0.805097	1.23672	0.944397	0.924625	1.35664	0.782925	1.17007	1.10157	0.980786	0.723546	0.552597
Zm00001d016979	prohibitin3	0.770228	0.776567	0.810816	0.941745	0.920926	0.995168	0.91424	1.32921	0.512123	0.59746	0.565586	0.77714	0.834406	0.484116	0.899833	0.577119	0.430055	0.678029	0.727274	0.819664	2.2643	2.47486	2.8406	3.14065	2.56315	2.78556	2.70903	2.77289	1.90801	2.07363	2.33332	3.35354	2.64597	2.9843	3.26215	2.36294	2.30163	2.44305	1.78226	4.09411
Zm00001d023501	Putative DEAD-box ATP-dependent RNA helicase family protein	0.0106345	0.0141994	0	0.0231682	0	0.0124679	0	0.0486085	0.0138588	0	0	0.035051	0.0230411	0.0116972	0.0132341	0.0130147	0.0121228	0.0117618	0	0	0.0519282	0.116273	0.233729	0.0904156	0.240491	0.0736968	0.155319	0.322746	0.244214	0.0738364	0.182645	0.280263	0.235196	0.06598	0.095955	0.0866722	0.104584	0.249234	0.203219	0.371432
Zm00001d024041	bZIP transcription factor 16	7.70915	12.6045	11.6848	10.7823	9.28652	9.63059	8.24592	10.2099	10.4977	11.5755	10.5262	9.90877	10.0441	7.6872	9.48894	5.20968	5.99383	7.61583	7.12877	7.80569	17.2687	15.9577	15.9245	15.9883	15.2779	15.7458	16.5156	15.6699	9.64775	9.31069	11.2479	10.5318	16.1624	16.7638	17.9058	15.2332	16.1219	16.7796	17.3421	11.5584
ENSRNA049476092	U2 spliceosomal RNA	0	0	0	0	0	0	0	0	0	0	0	0	0	0	0	0	0	0	0	0	0	0	0	0	0	0	0	0	0	0	0	0	0	0	0	0	0	0	0	0
Zm00001d053698	NA	9.80929	9.41172	10.1273	9.67347	12.4211	11.4293	11.6124	10.7231	12.7156	11.3434	10.3314	10.9774	12.4792	10.7705	11.4511	10.1882	10.2817	10.4844	11.2458	10.2754	15.7261	16.0308	14.5954	14.0107	16.459	14.4207	14.0309	13.0327	14.9796	15.6104	15.3564	16.0578	15.711	14.0679	15.4478	15.1404	15.3572	15.3013	15.9693	16.1387
Zm00001d010430	S-type anion channel SLAH3	0	0	0	0	0	0	0	0.216861	0	0	0	0	0	0	0	0.0290319	0	0.026237	0	0	0	0	0	0	0	0	0.0230979	0	0	0.027451	0	0	0	0	0	0	0	0	0	0
Zm00001d034435	WW domain-binding protein 11	0	0	0	0	0	0.153103	0	0.0373062	0.212728	0	0.0903599	0.035868	0.106102	0	0	0	0	0	0.236014	0	0.039854	0.356951	0.0398628	0.508878	0.272002	0.161603	0.381454	0.928882	0	0.264451	0.0400506	0.163883	0.641808	0.769706	0.556419	0.0886925	0.285391	0.28189	0.0415913	0.0325792
Zm00001d005168	poly(ADP-ribose) polymerase2	5.17695	4.78708	5.61381	5.27733	6.59882	3.27934	4.54012	4.6973	5.94103	7.54472	4.82256	4.49074	8.37898	3.04264	5.25016	2.51537	2.58081	2.9398	3.93248	3.40462	5.31993	8.51579	6.11362	5.82489	6.18933	6.83868	7.07204	5.45948	5.7795	5.4274	6.05711	7.90292	6.15199	5.90619	7.68458	6.60531	8.57826	7.72962	6.40824	7.2635
Zm00001d001520	NA	0.33741	0.337888	0.176736	0.267302	0.259194	0.215772	0.0800526	0.175256	0.299804	0.341721	0.456326	0.1685	0.149532	0.143391	0.305377	0.131387	0.192317	0.228997	0.399147	0.189938	0.22467	0.259915	0.318353	0.239059	0.246433	0.463096	0.231464	0.472731	0.167714	0.292835	0.555038	0.587037	0.263818	0.285466	0.353649	0.395824	0.418969	0.595914	0.517773	0.390276
Zm00001d048459	Sodium/hydrogen exchanger 2	0	0.0179227	0.206243	0.497138	0.0453701	0.0314745	0	0.0306773	0.0349857	0.0175929	0.167184	0.206463	0.159956	0.265761	0.851924	0	0.18362	0.0445381	0.0194077	0.0524957	0.229407	0.0440288	0.098339	0.152166	0.0639057	0.33222	0.483581	0.0127305	0.146786	0	0.148203	0	0.725679	0.13325	0.242232	0.255265	0.821381	0.0331145	0.0513015	0.0669756
Zm00001d022821	NA	0.725876	0.561119	0.796642	0.499387	1.20521	0.67186	1.13949	1.04775	1.09532	0.851227	0.793052	1.0913	1.283	1.80695	0.808236	1.72994	0.609713	0.422541	0.883799	0.747054	0.279826	1.50375	1.30614	0.974447	1.13678	1.09684	1.33915	1.15946	0.960885	1.37048	1.64037	1.63011	2.3001	1.37478	1.26396	2.07578	1.12714	1.22524	1.26544	1.75373
ZemaCp109	rpl2	0.113589	0	0	0.0618665	0	0	0	0.0649001	0	0.0744382	0.0785977	0.0311991	0.123054	0	0	0.069507	0.0323718	0.157039	0.164234	0	0	0	0	0	0	0	0	0	0	0	0	0	0	0	0	0	0	0	0.144709	0
Zm00001d021199	ATG8-interacting protein 1	16.8466	12.8845	16.2703	15.5616	14.2734	14.0944	16.0792	13.7682	16.018	20.349	18.0169	16.6134	15.5931	17.3443	16.0004	13.0631	11.9221	15.0849	10.1718	11.2092	18.7558	24.019	18.7928	20.1671	16.7789	20.5741	18.7915	18.9684	19.8962	23.456	18.0547	19.1122	18.5134	20.5031	19.0516	21.7974	24.9767	24.9363	23.1103	20.1201
Zm00001d043490	3-hydroxyisobutyryl-CoA hydrolase-like protein 5	16.7448	13.3519	14.4659	14.005	14.3195	14.0548	14.8031	14.372	13.4539	16.1174	16.427	15.8404	19.6717	19.5522	21.0765	12.9049	14.4716	14.2361	12.1585	14.9174	27.6326	26.4398	27.3151	22.267	32.0074	33.7672	34.6302	32.8234	30.9051	32.4483	29.2685	33.9146	32.6617	27.5033	33.6049	30.9674	31.6381	30.864	31.0886	29.7312
Zm00001d054112	NA	0	0	0	0	0	0	0	0	0	0	0	0	0	0	0	0	0	0	0	0	0	0	0	0	0	0	0	0	0	0	0	0	0	0	0	0	0	0	0	0
Zm00001d005746	NA	0	0	0	0	0	0	0	0	0	0	0	0	0	0	0	0	0	0	0	0	0	0	0	0	0	0	0	0	0	0	0	0	0	0	0	0	0	0	0	0
Zm00001d008414	L-ascorbate peroxidase 2 cytosolic	0.164772	0.0733356	0.301392	0.358971	0.402228	0.128786	0.0819093	0.219668	0.42946	0.215958	0.190021	0.0301713	0.416502	0.120826	0.102526	0.100826	0.34436	0.485972	0.039706	0	0.502864	0.240207	0.301785	0.233485	0.326859	0.40781	0.160435	0.130226	0.270277	0.127114	0.336896	0.310173	0.404906	0.272614	0.165193	0.198949	0.30008	0.40649	0.279885	0.109619
ENSRNA049468184	5S ribosomal RNA	0	0	0	0	0	0	0	0	0	0	0	0	0	0	0	0	0	0	0	0	0	0	0	0	0	0	0	0	0	0	0	0	0	0	0	0	0	0	0	0
Zm00001d025967	OJ000126_13.10 protein; protein	5.21172	5.97869	6.08234	5.27733	5.08623	6.75572	6.62293	5.9555	3.82643	4.18504	3.7586	4.87912	4.69173	4.6022	4.75014	7.18676	5.60643	6.25135	4.19222	3.34922	24.4632	20.2651	23.9757	28.3963	13.2363	15.8422	14.509	24.5054	8.58898	12.0619	9.09515	8.88957	28.0044	25.1396	17.8461	18.413	13.5956	23.6773	20.3395	12.4894
Zm00001d018982	Pentatricopeptide repeat-containing protein mitochondrial	0.354684	0.917565	0.340604	0.458799	0.274734	0.233907	0.562008	0.531959	0.375557	0.581084	0.368133	0.267903	0.120074	0.268214	0.165521	0.352684	0.732839	0.490356	0.544873	0.260086	0.0541227	0.363562	0	0.0628244	0.0263846	0.351137	0.0863374	0.0840964	0.121207	0.23087	0.135974	0.139098	0.0272372	0.357596	0.0444489	0.120447	0.169561	0.0273438	0.084723	0.376068
ENSRNA049473254	Plant signal recognition particle RNA	0	0	0	0	0	0	0	0	0	0	0	0	0	0	0	0	0	0	0	0	0	0	0	0	0	0	0	0	0	0	0	0	0	0	0	0	0	0	0	0
Zm00001d038471	U-box domain-containing protein 16	4.06248	4.17939	14.7765	30.7471	6.50297	4.91905	5.52878	10.5529	5.23636	11.0709	6.6512	9.41437	20.105	11.0003	7.0585	21.3678	10.4768	16.4995	10.8649	4.87633	11.9917	10.6554	15.342	57.8023	14.3869	9.2305	10.7103	15.4747	47.8843	30.6468	52.6427	28.6951	37.341	24.5302	12.4412	22.4752	12.4805	29.286	20.8292	20.1262
Zm00001d003459	Protein disulfide-isomerase LQY1 chloroplastic	60.8901	67.5425	71.7001	91.5376	47.2108	55.1014	53.9577	63.3669	48.1899	39.1754	43.4917	50.353	48.4782	51.2569	37.4448	59.4689	83.6581	61.0798	66.43	70.2859	0.45176	0.715862	0.347584	0.0806757	0.508226	0.507276	0.277175	0.323976	0.498071	0.494119	0.6286	0.142898	0.419719	0.353235	0.54225	0.928026	0.715435	0.386249	0.65278	0.511334
Zm00001d010278	16S rRNA processing protein RimM family	0.021337	0	0.0468342	0	0	0.125078	0	0.146292	0	0.083896	0.029528	0.0234421	0	0.0469386	0	0	0.0243232	0.023599	0.0925504	0.0278154	0	0	0	0	0	0	0	0	0	0	0	0	0	0	0	0	0	0	0	0.0212926
Zm00001d008930	TPR repeat-containing thioredoxin TTL1	3.90538	5.36088	4.48293	4.22158	4.38886	4.50862	4.53158	4.47412	5.46601	4.93579	2.92291	3.08667	7.18803	3.13409	4.38896	2.79212	2.79384	3.71337	3.96127	3.10404	10.0215	13.4854	8.86807	9.64218	7.23331	8.0976	7.4112	6.3023	7.13599	12.8084	11.5254	12.7029	6.38984	9.14822	8.28022	8.78736	8.66557	11.65	10.9026	15.1715
Zm00001d043309	Glycosyl hydrolase family protein	11.8175	16.2171	14.4411	15.4909	13.8769	15.6109	12.3271	13.4388	15.2054	15.5541	13.4722	13.5398	13.4975	10.5039	13.9875	10.5	10.2764	12.5576	12.539	11.6495	15.9586	16.1023	15.1174	17.4228	16.9007	17.0795	18.9507	15.273	21.0729	15.1276	25.1628	19.5205	16.2814	15.9384	17.3104	16.4496	18.08	16.4683	17.263	13.1737
Zm00001d045884	ADPATP carrier protein 1 mitochondrial	1.74985	1.2703	1.86451	2.03565	1.97151	2.2308	2.78694	1.84427	3.01101	2.36024	3.45607	6.23409	2.50299	2.69088	3.93239	2.03756	2.13032	2.48026	3.2178	2.03753	8.15049	5.18242	8.09006	8.97943	14.8823	9.90636	12.5386	9.89298	7.89564	5.50459	11.8796	6.28949	9.87338	6.9778	7.23872	7.69228	5.1979	6.76868	4.78315	6.98484
Zm00001d026926	NA	0	0	0	0	0	0	0	0	0	0	0	0	0	0	0	0	0	0	0	0	0	0	0	0	0	0	0	0	0	0	0	0	0	0	0	0	0	0	0	0
Zm00001d020581	NA	0	0.451705	0	0	0	0	0.201805	0	0	0	0	0	0	0	0	0	0	0	0	0	0	2.73714	0	0	0.402652	0	0.0658792	0	0	0	0	0	0	0	0	0	0	0	0	0
Zm00001d023532	Protein VAC14 homolog	0.120634	0	0.132394	0	0.135915	0.0707161	0.404784	0	0.0393024	0.0395272	0	0.298205	0.392056	0.0331724	0.187655	0	0.171897	0	0.0872095	0.117946	0.441792	0	0.0368242	0.213676	0.251268	0.0298569	0.0587295	0.11441	0.362774	0	0.406974	0.0378477	0.111166	0.26196	0.0302356	0.0273106	0.131818	0	0.0384209	0.180574
Zm00001d007130	Heavy metal transport/detoxification superfamily protein	2.95137	2.55252	2.26369	2.06413	3.21187	1.74977	1.97565	2.62524	2.68798	2.6594	1.94936	2.08187	2.54329	1.43871	2.75464	1.66233	2.44686	1.87323	2.0124	2.40467	3.3163	2.51187	3.11228	2.49504	1.29734	1.1455	0.995997	1.01786	1.30198	1.66883	1.15203	2.69371	2.5755	1.81033	2.28644	2.62711	2.10724	2.54422	2.37133	2.52687
Zm00001d053563	NA	23.0689	20.1016	19.4265	18.122	21.2281	20.4674	20.8869	24.832	18.3115	24.4753	25.0222	22.488	27.4786	33.4701	24.0529	21.4209	16.1911	19.6447	14.9732	16.2558	27.5674	27.1182	22.9501	20.0186	24.8871	22.3113	21.8991	22.8306	13.4532	16.6998	12.779	14.6184	34.5665	28.3614	28.9213	28.1891	23.4463	27.1049	25.0107	17.6944
Zm00001d049062	NA	0.477192	0.849543	0.654642	0.346537	0.537639	0.606086	0.177912	0.772499	0.621876	0.416955	0.660381	0.699029	0.430794	0.393661	0.544359	0.486667	0.0906631	0.395835	0.344975	0.414719	0.631078	0.608702	0.485552	0.732541	0.520636	0.511789	0.580792	1.16915	0.0869715	0.0920334	0.878112	1.34743	1.66124	0.789512	0.797354	0.82825	1.21668	0.981025	0.506606	0.555566
Zm00001d006448	NA	0	0.0396787	0	0	0	0	0	0	0	0	0	0	0	0	0	0	0	0	0	0	0	0	0	0	0	0	0	0	0	0.017194	0.018228	0.0186468	0	0.0184375	0	0	0	0	0	0
Zm00001d037684	NA	657.797	559.823	700.725	560.274	779.413	762.295	766.252	622.903	863.767	801.073	1032.97	826.654	428.145	527.773	509.525	652.124	668.503	807.259	769.915	846.677	1181.97	883.492	1245.89	1176.71	1030.74	1185.3	1052.99	1397.77	1080.8	1123.11	1240.02	1114.86	963.39	881.609	964.966	933.247	1031.12	839.632	1024.76	1035.11
ENSRNA049445272	tRNA-Ile for anticodon AAU	0	0	0	0	0	0	0	0	0	0	0	0	0	0	0	0	0	0	0	0	0	0	0	0	0	0	0	0	0	0	0	0	0	0	0	0	0	0	0	0
ENSRNA049475200	Small nucleolar RNA R41	0	0	0	0	0	0	0	0	0	0	0	0	0	0	0	0	0	0	0	0	0	0	0	0	0	0	0	0	0	0	0	0	0	0	0	0	0	0	0	0
Zm00001d008372	NA	0.209586	0.174902	0.0287523	0.142689	0.0885505	0.18429	0.15628	0.149685	0.204849	0.171684	0.217533	0.0863489	0.227049	0.0576329	0.0978079	0.0641243	0.0597298	0.0869268	0.151515	0.341527	0.255853	0.315087	0.223921	0.593976	0.311818	0.181554	0.102035	0.273313	0.143244	0.121265	0.192836	0.0986334	0.386274	0.357596	0.341448	0.284692	0.143136	0.323155	0.23363	0.235294
Zm00001d014051	Inositol transporter 4	0.303151	0.134925	0.0554509	0.275185	0	0.296181	0	0.173207	0.724288	0.132442	0.139843	0.16653	0.21894	0.111149	0	0	0.0575966	0.111763	0.146104	0.395195	0	0.110485	0.0616925	0	0	0.10004	0.0491955	0.0958371	0.607765	0.0584671	0.185949	0.0634072	0	0	0	0	0	0.0623227	0	0
Zm00001d046588	NA	0	0	0	0.353155	0	0	0	0	0.845002	0	0	0	0.702434	0.356603	0	1.58708	0	0	0	0	0	0	1.18758	0	0	0.962884	0.315671	0	0	0	0	0.406863	0	0	0	0	0.708523	0	0	0.323529
Zm00001d045094	Pentatricopeptide repeat-containing protein mitochondrial	3.40783	3.49814	3.35092	2.46761	3.08492	2.5866	3.46646	3.35394	3.54259	2.83996	2.3444	2.25076	3.81982	1.99337	2.91715	3.39916	2.67219	1.83008	3.41773	1.38668	4.06393	4.32905	3.55973	5.02436	4.92357	4.15381	4.14288	4.70791	3.14499	3.57878	3.35901	4.25197	4.09034	4.39978	4.73972	3.87091	3.35786	3.25593	3.6137	3.49903
Zm00001d013756	NA	0	0	0	0	0	0	0	0	0	0	0	0	0	0	0	0	0	0	0	0	0	0	0	0	0	0	0	0	0	0	0	0	0	0	0	0	0	0	0	0
Zm00001d018809	glutathione transferase6	11.6122	9.2134	9.65014	10.2439	10.2177	10.1009	12.231	11.0616	8.88965	10.31	12.8505	10.8734	11.4905	16.5676	16.7081	10.8334	12.5856	15.5689	13.0838	13.1075	63.1524	75.5529	47.76	37.6866	52.9614	49.7317	46.0709	49.6617	33.6971	45.0349	68.4221	43.2237	73.8337	57.8326	61.4312	59.416	43.926	46.959	56.3109	48.0047
Zm00001d032761	RPM1 interacting protein 13	7.81495	7.53135	8.56664	6.84265	7.29728	7.03788	7.27548	7.85777	8.67069	6.79598	8.21737	7.23836	7.83191	6.78682	7.87513	7.14184	7.30917	6.95791	6.79838	7.46214	12.6483	13.6856	12.7306	12.5882	15.1855	14.2225	13.6442	13.387	10.8425	9.78533	9.7012	10.064	13.701	12.6146	14.7383	13.3377	14.7741	11.9322	13.614	9.38441
Zm00001d008726	DUF4050 family protein	11.1312	12.1451	16.0308	15.6724	15.8044	13.4725	12.8646	12.4156	15.9343	16.4359	14.2127	15.3943	10.7527	12.9841	12.0209	10.7487	12.9211	12.3286	13.1288	12.4292	11.9448	12.1876	14.3561	16.6162	13.6586	13.7012	13.4602	13.185	16.9147	13.3519	17.7656	16.0518	11.984	13.7347	12.4938	13.9505	15.2083	14.7731	13.6822	15.545
Zm00001d024711	Non-specific lipid-transfer protein	0	0	0.0967947	0	0.165614	0	0.0876863	0.100783	0.0383125	0	0	0.0645986	0.0955451	0.0323368	0	0	0	0	0.0425064	0	0	0.0321436	0.179483	3.83261	0.0699824	0	0.171751	0.0836462	0.0642976	0	0.0360657	0.59031	0.650195	0.474242	0.029474	0.159736	0.0321245	0	0.0749062	0
Zm00001d053101	NA	3.73225	3.9953	3.3016	3.24191	3.13564	4.338	3.26282	4.48549	4.04623	4.32239	3.82924	3.76466	4.18265	3.02584	3.46345	2.44132	2.51242	2.82904	3.51224	3.35548	3.90808	3.72892	4.12502	3.87533	3.38911	4.42754	3.74367	2.63952	2.58604	3.09026	2.62482	2.86683	2.21382	3.45347	4.19339	3.70031	3.67397	3.45279	2.88975	3.59606
Zm00001d046344	kaurene oxidase1	5.11805	5.65259	5.38916	4.464	5.26804	4.5506	5.81537	4.42503	5.86992	7.48881	5.68374	5.49408	7.61757	5.81818	6.82976	3.98794	3.75581	4.58241	5.11602	4.44801	17.7629	20.9328	14.0526	10.9106	16.384	17.0862	16.9364	15.2554	7.76839	10.717	9.335	11.2147	26.507	25.9858	24.3254	21.2855	15.6039	21.5558	18.0312	13.0613
Zm00001d020091	NA	0.606302	0.0899498	1.03508	0.476988	0.531303	1.26371	0.50233	0.230943	1.00961	0.838799	0.605985	0.0740134	0.656821	0.148199	0.209588	0.412228	0.191989	0.707832	0.34091	0.79039	3.2073	3.53552	3.98945	2.19559	1.92437	4.20168	1.83663	2.2362	2.54156	1.9489	2.19007	0.929972	3.10398	2.6332	1.58717	1.31162	2.94451	1.74503	1.50191	3.32773
Zm00001d042154	40S ribosomal protein S4-3	21.2288	36.702	29.7628	29.1801	30.461	32.3149	22.011	28.9863	36.7335	38.9352	33.9693	30.3896	38.8564	27.4213	32.0259	16.728	19.9036	23.6707	19.5779	22.4376	50.9119	54.7864	51.1987	50.8468	54.3215	48.6761	55.0446	47.6942	37.4213	32.6875	36.8312	44.4557	48.664	54.0566	51.8049	42.9648	59.7762	44.1964	54.1854	39.9896
Zm00001d026135	Mechanosensitive ion channel protein 6	0.268075	0.2953	0.183881	0.219011	0.27183	0.204291	0.169909	0.260383	0.104807	0.342569	0.204043	0.21353	0.290412	0.294866	0.200165	0.262462	0.252115	0.200134	0.0872095	0.096104	0.212715	0.161207	0.171846	0.370372	0.111675	0.311839	0.202291	0.0826296	0.315137	0.178373	0.0739954	0.218676	0.189394	0.274434	0.0671902	0.224554	0.27096	0.148801	0.324443	0.133759
Zm00001d003106	Polyadenylate-binding protein 2	65.91	66.7532	71.1561	66.1526	67.7556	58.0755	69.0106	65.7534	67.3239	79.532	68.4677	62.6878	76.3469	66.1744	77.7845	54.046	54.3481	62.3594	63.6066	63.6622	73.7967	87.6437	81.7458	76.5923	85.7062	82.4783	84.7873	77.8909	86.2712	91.488	88.827	96.7782	72.9558	74.7582	79.7472	83.9193	84.9788	81.9403	79.2597	77.6791
Zm00001d035230	protein; Tyrosine specific protein phosphatase-like	15.3702	11.561	13.5519	11.7946	11.9904	14.0857	12.2213	11.2289	12.7093	13.025	17.7555	14.8292	11.4085	11.4408	11.4212	10.2788	10.3141	9.3098	8.06892	9.81301	6.85796	5.7977	7.01795	6.96221	7.37056	7.94781	6.98639	6.34786	5.47423	6.07176	6.52787	5.32832	3.80437	5.93569	6.82181	6.93419	7.29345	5.94615	6.66088	7.54884
Zm00001d020030	Probable NAD(P)H dehydrogenase subunit CRR3 chloroplastic	87.2084	68.6403	70.0185	81.9724	65.9186	75.8583	79.8615	74.1666	39.8036	39.5485	43.6123	56.6632	48.2895	49.509	47.762	71.6848	63.4126	58.7463	60.5758	70.2466	0.735898	1.24498	0.89963	0.569476	1.23569	0.397863	0.358697	0.857584	0.146491	0.310035	0.780614	0.0420289	0.534936	1.03893	0.80582	0.667209	0.731903	1.36323	0.895973	1.00262
Zm00001d048506	Mitochondrial import inner membrane translocase subunit TIM23-3	22.203	21.4605	18.5021	17.8932	20.0124	22.4373	26.0207	22.1834	21.9701	19.1599	21.3726	17.7447	21.0304	18.8027	22.0557	19.3335	22.7123	24.6003	23.2387	21.6186	25.9051	29.0453	27.1104	24.6129	28.4846	25.7158	22.4605	28.6979	26.1278	31.4683	28.6844	28.4557	26.4115	26.2833	23.7963	23.2024	17.1763	22.5885	22.6788	26.8627
ENSRNA049473220	Plant signal recognition particle RNA	0	0	0	0	0	0	0	0	0	0	0	0	0	0	0	0	0	0	0	0	0	0	0	0	0	0	0	0	0	0	0	0	0	0	0	0	0	0	0	0
Zm00001d051936	F-box protein PP2-B10	2.14574	1.69856	1.53071	1.80311	1.98585	1.90474	2.14857	2.06666	3.01604	2.14942	1.52716	1.38079	1.51095	1.12952	1.69754	1.31301	1.48511	1.81382	1.9501	2.77726	2.76911	4.37377	3.78029	6.10286	3.15592	2.30637	2.1042	3.73576	4.29067	3.6536	4.58781	2.92364	3.22024	3.53745	2.7966	2.87304	2.61265	2.60896	2.73361	2.6766
Zm00001d044283	Chromatin modification-related protein EAF1 B	5.95655	6.88225	5.80049	7.00904	5.78166	4.96917	3.0459	5.18786	7.16944	6.08452	6.14108	6.95051	7.03837	5.45048	5.7135	5.84855	3.98204	3.14614	3.27383	4.44992	4.00036	7.0663	4.89041	4.2485	5.48483	4.89445	8.16513	5.16364	5.73607	2.90988	4.76688	6.16155	4.90013	4.82166	5.86342	5.22406	9.25034	4.93335	5.02273	4.25232
Zm00001d006351	Protein argonaute 1	0.00666361	0.0978715	0.00731325	0.0943627	0.052554	0.0234374	0.0596257	0.076146	0.243152	0.148473	0.37809	0.109816	0.281535	0.117273	0.0497556	0.0570858	0.00759624	0.0737004	0.0385385	0.199797	0.178962	0.18943	0.0976372	0.0660974	0.0951745	0.125343	0.103812	0.0631983	0.0947301	0.0925326	0.523185	0.217427	0.237437	0.082687	0.160336	0.0724124	0.189317	0.0739759	0.0594246	0.0398985
Zm00001d025141	basic helix-loop-helix (bHLH) DNA-binding superfamily protein	1.6276	1.51299	2.03499	2.40133	5.6638	1.3285	1.65915	3.03702	17.0492	8.18183	3.50693	3.98379	19.4623	14.2994	19.3831	13.8929	3.26455	4.05602	1.63835	2.41721	0.829969	1.10378	0.704372	0.934215	18.3422	16.9291	8.76635	8.38249	23.4534	16.4503	10.0846	4.08515	0.632851	0.690257	0.888174	0.727623	1.5984	1.09276	0.944889	0.205597
Zm00001d019576	ORMDL family protein	21.7997	20.8006	22.9964	18.1351	23.692	18.9936	25.3107	19.9059	19.0369	24.5601	26.3802	27.8329	18.0087	20.7758	24.0939	18.8216	15.8012	23.175	20.617	17.9401	29.1943	24.216	23.3667	22.2512	28.5531	27.667	23.1887	29.9741	12.5454	14.2834	16.9131	13.4915	33.3284	33.659	36.9997	35.5612	25.3709	30.3586	29.8963	22.7726
Zm00001d005578	bZIP transcription factor 11	11.0752	13.1959	11.9342	15.1467	9.14414	12.4794	13.7532	12.1961	8.74227	8.22746	10.357	12.0416	10.8776	11.5658	9.92133	12.6224	10.562	11.582	10.2185	12.0409	4.6119	5.40282	3.36761	4.05067	4.46238	3.54104	4.75546	3.82823	3.09455	5.25276	5.39242	4.5789	5.84206	4.36707	5.35734	4.69597	4.19097	4.87267	4.09924	5.93462
Zm00001d046826	NA	0	0	0	0	0	0	0	0	0	0	0	0	0	0	0	0	0	0	0	0	0	0	0	0	0	0	0	0	0	0	0	0	0	0	0	0	0	0	0	0
Zm00001d029548	1-(5-phosphoribosyl)-5-[(5-phosphoribosylamino)methylideneamino] imidazole-4-carboxamide isomerase chloroplastic	10.1673	11.1565	9.02208	8.84616	9.33464	9.48672	7.61637	9.38714	8.00046	8.8762	9.6562	10.391	7.5145	6.97835	7.78579	7.63519	7.50631	6.75101	6.70593	6.31379	8.38906	8.93046	8.94936	8.4749	8.51426	9.1543	9.69422	8.35819	5.75797	6.01167	4.43102	6.05603	7.37733	9.26218	9.07054	8.63907	9.55305	9.26499	10.4205	7.70034
Zm00001d047019	Tubby-like F-box protein 3	0	0	0	0	0	0	0	0	0	0	0	0	0	0	0	0	0	0	0	0	0	0	0	0	0	0	0	0	0	0	0	0	0	0	0	0	0	0	0	0
Zm00001d048904	NA	0	0	0	0	0	0	0	0	0	0	0	0	0	0	0	0	0	0	0	0	0	0	0	0	0	0	0	0	0	0	0	0	0	0	0	0	0	0	0	0
Zm00001d002223	NA	0	0.0165345	0	0	0.013952	0	0	0	0.016138	0	0	0.0544204	0.0134152	0	0	0	0	0	0	0	0	0	0.0151204	0.0175475	0	0	0	0	0	0	0	0	0	0	0.012415	0	0	0.0305497	0	0
Zm00001d042505	Sister chromatid cohesion 1 protein 4	22.6216	27.3753	23.898	24.0885	25.4024	23.4638	18.3267	22.6474	24.8312	26.625	25.7006	25.4045	26.1706	22.7238	25.1399	20.5872	17.6397	18.321	16.6348	18.9135	30.3402	31.9385	28.3718	28.7236	31.074	30.4213	34.1505	30.0887	25.7181	21.3236	23.3443	21.6303	33.0565	31.7505	34.2581	34.1689	35.0984	30.8039	30.9838	24.9584
Zm00001d020729	Reticulon-like protein B4	0.0810508	0	0	0	0	0	0	0	0	0	0	0.267142	0	0	0	0	0	0	0	0	0	0	0.098965	0	0	0	0	0.0768693	0	0	0	0	0	0	0.0812582	0	0	0	0	0
Zm00001d021368	Tetratricopeptide repeat (TPR)-like superfamily protein	53.5133	54.5914	57.8274	62.3693	36.9583	42.5336	45.0555	46.415	31.1705	34.7721	36.3736	44.7612	29.7881	33.3441	31.4036	37.125	44.24	41.2394	44.6036	37.8834	4.74508	3.03566	3.49054	3.23485	4.52851	3.35949	3.84479	4.01806	2.27149	1.90392	2.3464	3.74242	3.10814	3.29208	4.12376	4.11593	3.55073	3.32325	4.16591	1.9292
Zm00001d005380	NA	0	0	0	0	0	0	0	0	0	0	0	0	0	0	0	0	0	0	0	0	0	0	0	0	0	0	0	0	0	0	0	0	0	0	0	0	0	0	0	0
Zm00001d047476	Probable E3 ubiquitin-protein ligase RHC1A	13.756	12.5876	13.8729	12.757	17.3535	14.6954	15.0889	16.326	19.1726	20.7093	15.7292	13.3042	20.9723	15.5688	18.5728	13.7799	16.4986	18.1808	14.5521	14.8515	40.2634	38.9363	39.105	43.9146	35.7481	32.0217	31.0284	31.8601	55.6987	50.8892	53.0372	47.4571	41.3408	35.358	37.4065	36.8659	36.8238	37.7029	40.8006	38.4525
Zm00001d038244	Auxin-responsive protein [Source:UniProtKB/TrEMBL;Acc:A0A1D6M4R3]	0.182793	0	0.0802453	0.0398232	0.0205948	0.0857232	0.163562	0	0.0476431	0.119789	0	0.100414	0	0.0402121	0.113739	0	0.0833504	0.0404342	0.0792875	0.0714879	0.133887	0.179873	0.133917	0.155413	0.239321	0.0904825	0.0533946	0.260043	0.0199891	0.0846102	0.269095	0.0917592	0.157217	0.090729	0.146608	0.165532	0.159792	0.157832	0.0931488	0.109448
ZeamMp131	orf137-a-ct	0	0	0	0	0	0	0	0	0	0	0	0	0	0	0	0	0	0	0	0	0	0	0	0	0	0	0	0	0	0	0	0	0	0	0	0	0	0	0	0
Zm00001d028089	Formin-like protein 6	2.08737	2.64725	2.11844	2.34712	1.55943	2.8946	1.67363	2.60755	2.21326	2.12786	1.522	1.75903	1.50753	1.52242	1.74108	2.02352	2.65243	2.22591	2.14183	2.18472	1.59831	1.1943	1.32461	1.22979	0.94391	0.896223	0.815888	0.908241	1.00632	0.848448	0.47727	1.26753	1.13988	1.1976	0.855086	1.15177	1.14454	1.0336	1.51548	1.40362
Zm00001d033472	TATA-binding protein1	7.73266	9.06056	9.55455	8.68104	8.48993	8.46453	7.6291	7.79931	8.12345	10.6002	9.79119	9.4636	8.81861	8.24507	8.31373	7.00102	7.03094	9.26512	8.04297	8.6747	9.7768	10.2663	9.55416	9.9697	11.2541	9.82956	10.5511	10.0277	7.10417	6.86328	7.88907	8.61495	9.59797	8.92619	10.8244	10.2655	10.7201	9.1489	12.3139	9.13391
Zm00001d017368	NA	0.0353944	0.118149	0.116535	0.0771103	0.019939	0.145239	0.0527846	0.0808914	0.069189	0	0.0979641	0.0388865	0	0.175193	0.0660704	0.0433167	0.0201741	0.0391467	0.0511752	0.0230705	0.216039	0.0967476	0.324131	0	0.0842548	0.0350405	0.224009	0.218195	0.0774106	0.081916	0.0868422	0	0.130466	0.15372	0.106455	0.0320521	0.09669	0.0654884	0.0225457	0
Zm00001d023559	Fructose-bisphosphate aldolase	1667.78	1763.57	1683.32	2034.96	1424.88	1652.65	1735.33	1706.38	1298.22	933.803	976.558	1222.9	1556.07	1762.3	1390.9	2283.63	2417.5	1942.31	2109.42	2481.59	1.50859	2.50716	0.519741	0.817198	0.359545	0.353435	0.34761	0.377654	0.240246	0.619683	1.34759	0.930519	1.11349	1.72088	0.302854	0.57198	0.915245	1.10091	1.53937	1.61688
ENSRNA049996758	NA	0	0	0	0	0	0	0	0	0	0	0	0	0	0	0	0	0	0	0	0.262328	0	0.220017	0	0	0	0.199217	0	0	0	0	0	0	0	0	0	0	0.219886	0	0	0
Zm00001d044627	Cation/H(+) antiporter 14	0	0	0.0227718	0	0.0467547	0	0.0309435	0	0	0	0	0	0	0.0456452	0	0	0	0.0458973	0	0	0	0.0453725	0	0.0588036	0.049392	0	0	0.0393571	0	0	0.0254544	0.0781177	0	0	0.208021	0.056369	0.0226727	0.0255938	0.0264336	0.0621176
Zm00001d000781	NA	0	0	0	0	0	0	0	0	0	0	0	0	0	0	0	0	0	0	0	0	0	0	0	0	0	0	0	0	0	0	0	0	0	0	0	0	0	0	0	0
Zm00001d040590	Apyrase 1	0.794643	0.884188	0.872113	0.468869	0.298434	0.427005	0.395023	0.378354	0.776683	0.52075	0.274925	0.327391	0.179345	0.437029	0.206021	1.41824	0.603906	0.366202	0.0957449	0.302142	0.0404193	0	0.0404283	0	0.118226	0.163895	0.0644775	0.0942058	0	0.0383146	0.0406187	0	0.040682	0	0.0663896	0	0.0361799	0.0816825	0.0843624	0.0991238
Zm00001d031778	Carbonic anhydrase	10.1434	6.26417	5.7472	3.7664	9.73098	7.60291	7.80957	2.32803	2.37452	3.51635	5.47991	1.45015	8.36185	13.1612	10.8733	6.88286	4.0724	4.39544	4.21098	13.9525	0.472883	0.329418	0.157663	0.0609903	6.33528	1.63341	1.31313	0.925267	0.392227	0.763702	0.792028	0.414115	0.017628	0.0534086	0.11507	0.207876	0.0156772	0.123879	0.0731107	0.458151
Zm00001d026541	SWIB complex BAF60b domain-containing protein	7.08514	7.62128	8.16545	8.61491	8.63852	7.27459	6.26775	6.66848	8.54871	6.88553	7.17204	8.36135	5.72201	6.20021	6.97952	6.77693	6.55529	6.32868	5.8303	6.2748	10.4345	9.74929	9.22325	11.5287	11.3566	11.8076	11.6683	11.0961	13.8034	11.3864	15.3806	11.707	11.5142	11.1527	10.0357	10.9292	11.0623	10.1231	11.1064	9.94675
Zm00001d025820	Transducin/WD40 repeat-like superfamily protein	0.332824	0.390346	0.439312	0.382142	0.304041	0.332202	0.254881	0.457414	0.386845	0.442111	0.404574	0.375543	0.540833	0.563969	0.492545	0.401815	0.287117	0.447698	0.481215	0.340066	0.334919	0.609775	0.560153	0.720175	0.615616	0.463075	0.604337	0.452152	0.718076	0.556891	0.347607	0.722475	0.397884	0.658555	0.405821	0.525405	0.609412	0.632449	0.441196	0.57001
Zm00001d023592	Amino acid permease 2	1.33493	2.66532	1.78	2.43263	2.08035	1.88688	3.2188	3.10792	4.30856	2.92696	2.27904	2.49466	4.36552	2.45639	3.0586	3.35907	4.52264	5.1055	3.28301	3.57809	8.62026	6.97047	8.02807	8.50351	13.2456	12.0054	10.3134	12.6961	9.72749	12.9356	9.88722	9.12799	8.73761	10.4498	7.04197	6.27034	5.79391	5.77093	5.16557	7.1837
Zm00001d051649	NA	0	0	0	0	0	0	0	0	0	0	0	0	0	0	0	0	0	0	0	0	0	0	0	0	0	0	0	0	0	0	0	0	0	0	0	0	0	0	0	0
Zm00001d024424	Octicosapeptide/Phox/Bem1p (PB1) domain-containing protein / tetratricopeptide repeat (TPR)-containing protein	0.957358	1.07777	1.04039	1.11442	1.22139	1.01237	0.860838	0.970644	1.1987	1.29167	1.16901	1.13946	1.22015	0.825909	0.981147	0.41352	0.470778	0.508663	0.698885	0.917672	0.670283	0.969775	0.830876	0.751449	0.547394	0.803759	0.913885	0.507393	0.882689	0.352989	0.932663	0.677287	0.582381	0.634743	0.828069	0.858454	0.779461	0.659914	0.669608	0.533882
Zm00001d008892	Carnitine racemase like protein	7.58876	5.90004	7.34462	5.65047	5.91649	5.66863	8.92968	6.58616	5.21606	5.12	4.74141	5.83975	2.60161	4.61383	2.47056	5.13351	4.7087	6.23297	4.81482	5.17602	7.23139	6.79187	5.27813	4.76418	4.53523	4.12099	3.74129	6.9543	2.9763	3.77943	1.33557	3.53619	5.46863	4.68847	4.26956	3.62455	4.54854	4.7001	3.34499	3.89833
Zm00001d018940	early light inducible protein2	2.60205	1.14686	1.88533	1.67863	1.85007	1.03663	3.16468	1.53	2.50209	1.19198	1.85292	2.24816	2.84622	3.33447	1.4776	3.83372	4.37734	2.96172	2.59335	2.5029	0.154197	0.0828637	0	0	0.0300682	0.12505	0	0	0	0.116934	0.0309916	0.412147	0	0.219434	0.0759816	0.0457541	0.220838	0.0311613	0	0
Zm00001d053571	Expressed protein; protein	0	0.0322312	0.0529851	0	0.027197	0	0	0	0	0.0316381	0	0	0.0261506	0	0	0	0	0	0.0698036	0	0	0	0	0	0	0	0	0	0	0	0	0	0	0	0	0	0	0	0	0
zma-MIR167j	NA	0	0	0	0	0	0	0	0	0	0	0	0	0	0	0	0	0	0	0	0	0	0	0	0	0	0	0	0	0	0	0	0	0	0	0	0	0	0	0	0
Zm00001d046689	NA	0.628963	0.555355	0.823883	0.850886	0.628628	1.20125	1.02876	0.64917	0.872545	0.611616	0.856377	0.913925	0.505532	0.591394	0.479731	0.93114	0.936714	0.953701	0.968059	0.753807	0.210528	0.177467	0.235348	0.215626	0.36223	0.0903881	0.237062	0.153939	0.0554675	0.105652	0.124451	0.152772	0.162038	0.176234	0.183069	0.183732	0.199532	0.0375399	0.271401	0.242963
Zm00001d029627	NA	1.82037	2.77476	2.7404	1.50913	1.97836	1.4354	2.54659	2.20902	2.09938	2.99818	2.27396	1.32741	2.68757	1.15176	1.94462	0.966046	0.679473	1.71046	2.25932	1.49105	2.37955	3.71646	2.18338	2.00882	2.03244	2.90261	2.52537	2.6126	2.11397	2.4607	3.12251	1.90038	1.58348	2.01897	2.60026	2.29036	2.39402	2.66271	1.62131	2.57216
Zm00001d041063	Serine/threonine-protein kinase KIPK	5.10844	3.75629	5.03795	4.66178	5.27966	2.97123	4.59953	3.87951	5.52526	6.85207	4.56597	3.72995	8.25365	5.67156	6.96223	3.78427	2.73455	4.00172	3.66423	3.9479	5.10761	5.39369	3.96049	4.13322	3.56655	4.28416	4.28338	2.72856	4.78452	6.0221	6.2767	6.70094	3.57409	2.88762	4.6581	4.7343	5.49498	4.3745	4.91399	5.12168
Zm00001d011073	AT5g02160	106.693	100.573	128.685	128.469	97.0837	96.7861	105.071	96.6442	91.4087	91.3345	87.2199	89.6346	35.9886	45.0259	34.6108	71.2094	96.6059	94.6738	113.268	127.398	7.22815	2.05421	5.97845	6.53473	2.94771	3.86093	3.0212	3.29376	0.996142	1.64706	2.47948	2.28637	2.93803	3.95623	3.45327	3.86678	6.06565	3.86249	6.12888	4.40315
Zm00001d011842	Eukaryotic aspartyl protease family protein	2.66822	1.51701	2.85278	0.993833	4.22809	4.01627	4.80069	4.01289	4.35214	5.95637	1.90582	0.661945	6.75082	0.151478	4.11313	0.800561	0.686827	2.93205	4.43032	1.97481	0.0420289	0.188216	0.189172	0.0243931	0.020489	0.102253	0.0335226	0.0979574	0.131772	0.398404	0.506835	0.12962	0.021151	0	0.586785	0.0779439	0.0188103	0	0.043861	0.0171785
Zm00001d031447	ABC transporter C family member 10	32.6308	33.5411	30.4328	32.2949	26.3171	25.4049	23.8898	32.9757	30.962	28.4141	31.0521	30.8707	33.2044	31.3525	35.1744	28.1221	22.4384	22.3681	21.4554	23.4577	27.7913	27.7327	26.4393	23.8043	26.1746	25.6666	32.8247	25.8404	26.5549	22.7053	29.8796	31.7924	24.3956	24.4892	27.2324	27.7938	30.9138	26.0042	26.8905	25.929
Zm00001d032015	Aquaporin SIP1-1	0	0	0	0	0	0	0	0	0	0	0	0	0	0	0	0	0	0	0	0	0	0	0	0	0	0	0	0	0	0	0	0	0	0	0	0	0	0	0	0
Zm00001d039559	Cold-regulated 413 plasma membrane protein 2	0.158148	0.0422325	0	0.0689082	0.0356362	0.148331	0.33019	0	0.0412196	0.165822	0.0875438	0.139001	0.0685301	0	0.157447	0	0.0721128	0.139931	0.137195	0.0824662	0.0772238	0.103748	0.308964	0.0448199	0.489403	0.18788	0.153986	0.26998	0.380471	0.109804	0.194012	0.0396939	0.194314	0	0.126842	0.2005	0.0691242	0.039015	0.24177	0.189383
Zm00001d053576	Probable elongation factor 1-gamma 2	31.9199	30.9346	27.4892	25.2955	33.71	31.0811	35.6122	33.0855	32.3443	38.7572	39.4926	33.6387	35.5103	34.5637	39.2052	32.9206	24.3909	29.6475	29.985	26.1429	34.7387	50.7505	35.5495	32.8298	41.2991	41.7003	41.1436	45.8426	38.6929	44.0515	41.0194	49.2391	40.9514	40.5913	45.7685	41.7662	38.9276	39.3566	35.398	43.5877
Zm00001d006357	Protein GRIP	11.0194	11.9949	11.5351	10.9432	12.2845	10.1449	8.3899	11.0512	13.4295	13.6234	12.222	14.1375	12.934	10.8143	12.0574	9.28931	7.72636	8.80987	8.06954	8.45149	12.3837	13.2687	10.293	11.6035	12.3504	11.5988	13.4335	11.8653	12.392	9.89951	11.7546	14.5798	13.6382	12.9756	12.4711	12.3402	15.5246	13.5043	12.7756	10.4351
Zm00001d031199	EPIDERMAL PATTERNING FACTOR-like protein 2	0.025539	0	0	0	0.230193	0	0	0	0.166412	0	0	0	0.027667	0	0	0	0	0	0.147703	0	0	0.0279234	0	0	0	0	0	0	0	0	0	0	0	0	0.384065	0	0	0	0	0
Zm00001d031310	Nuclear transcription factor Y subunit C-2	16.5295	18.2457	16.1867	13.578	14.6545	19.4701	18.1274	19.0212	15.8406	12.5826	11.1429	12.2487	11.2809	11.0281	13.5851	13.881	14.8273	13.8291	17.2388	14.5842	16.3507	15.5756	16.827	22.3256	15.2046	17.9355	14.9261	18.1733	9.44001	17.9183	11.35	11.125	17.5985	18.3495	14.7866	15.6697	12.4785	15.1367	17.8032	16.6111
Zm00001d034001	Tryptophan RNA-binding attenuator protein-like	16.5967	19.903	19.5884	18.9641	18.0214	16.5994	18.739	20.1912	17.0107	21.859	22.9455	20.0022	20.7619	17.2362	22.0497	13.1696	13.8422	17.601	13.0911	16.105	27.1065	26.0197	24.314	25.4527	28.4408	29.8682	28.5528	29.4459	21.6332	22.1587	22.4543	26.1526	24.9459	27.7752	29.1226	31.634	26.3949	31.0187	29.4271	27.0088
Zm00001d047930	NA	0.358566	1.6278	0.432875	0.234351	0.444385	1.00893	1.44379	0.532659	0.373826	0.375964	0.496216	0.74849	0.699196	0.86768	0.401598	1.53588	0.89925	1.0311	0.622121	0.327204	0.700353	0.235226	0.875635	0.660525	1.02426	0.319482	0.488781	0.40808	0.274475	0.539406	0.175952	0.404988	0.0440565	0.222467	1.29414	0.194824	0.470172	0.044229	0.776562	0.894551
Zm00001d014703	AT3G13000 (E=2e-240) | transcription factor	0.524083	0.447851	0.586679	0.673642	0.814848	0.90937	0.625262	0.658764	1.29767	1.29135	0.652746	0.633368	1.12415	0.611045	0.613067	0.744009	0.549638	0.544863	0.636508	0.587558	1.49707	2.69316	1.77897	1.70807	1.79648	1.44238	1.11243	1.48119	0.882583	1.17654	1.35016	2.47297	1.30075	1.54776	1.72339	1.34784	2.11889	2.35309	1.77599	2.06059
Zm00001d049485	Nuclear transcription factor Y subunit B-3	21.2478	15.3441	17.0132	11.214	19.0503	21.9639	19.9496	17.851	13.884	12.12	11.2234	13.053	11.9306	14.2532	10.2416	18.2758	17.7056	17.708	17.4808	22.0813	12.0558	14.7242	9.90259	10.4744	13.9984	11.8805	14.1032	21.4004	3.76347	8.69226	7.78317	7.06063	9.59704	10.5835	10.8011	8.61795	10.17	8.34261	7.28194	8.72036
Zm00001d005022	TRF-like 10	0.627852	0.239521	0.492187	0.17098	0.303164	0.499496	0.133762	0.333104	0.467552	0.852285	0.651659	0.418805	0.534416	0.29597	0.558097	0.329307	0.0766848	0.396807	0.453891	0.204621	0.301106	0.686471	0.301173	0.508389	0.480398	0.0665972	0.567662	0.574194	0.122604	0.181636	0.247575	0.225123	0.0826536	0.389542	0.382171	0.223364	0.490045	0.414886	0.285665	0.6713
Zm00001d044945	NA	4.28742	3.62209	3.63071	4.19461	5.14361	4.42156	4.30209	4.86905	4.39746	5.04698	4.3218	3.8672	5.01738	3.76981	5.43433	3.78955	3.12256	2.86858	3.00383	3.32936	3.63464	6.27923	5.1381	4.44403	5.0085	5.82971	5.45016	4.91964	5.70141	5.58918	6.44477	6.09464	3.82086	4.17073	4.92192	4.38585	5.07534	4.73356	4.66971	6.61584
Zm00001d033074	OSJNBb0058J09.3 protein	0.122341	0	0	0	0.0275676	0	0.03649	0.0279601	0.0318869	0	0	0.0268822	0	0.0269135	0.0913489	0.119779	0	0	0.0353774	0	0	0.0267526	0	0	0	0	0	0	0	0	0	0	0	0	0	0	0	0.0301814	0	0
Zm00001d035491	Exonuclease V chloroplastic	3.40907	5.12085	5.45623	5.70778	4.39214	4.99603	4.68389	5.71713	4.6278	4.69564	4.91435	4.9592	4.51381	4.1664	4.71383	4.34595	5.64937	4.39888	3.49139	3.88862	5.54884	4.1415	4.0662	2.79556	4.86532	4.46872	3.22714	5.10425	4.15943	3.50661	3.58195	3.2483	3.6457	5.26819	5.53808	5.21671	4.12179	3.99093	4.30283	3.93748
Zm00001d039323	Indole-3-pyruvate monooxygenase YUCCA2	0.323738	0.223584	0.318544	0.0851219	0.176085	0.418818	0.332965	0.242374	0.189125	0.0731566	0.13904	0.159442	0.278152	0.429766	0.639049	0.286903	0.203613	0.160509	0.112984	0.669431	4.15646	3.99125	3.44858	3.90724	3.98609	3.17185	4.20653	6.6701	0.781288	0.826761	0.342374	0.518356	6.91302	4.1557	3.86122	5.64094	2.40308	4.25493	3.21412	0.935775
Zm00001d008398	NA	0.459779	1.01531	0.659866	0.568258	0.986232	1.15066	0.606563	1.00027	1.22141	1.54129	1.51729	1.28228	1.22607	0.836397	1.17736	0.605975	0.645082	0.645431	0.639206	0.484114	3.08702	2.5522	3.33602	2.56848	2.35735	1.65441	2.13508	3.10273	1.46002	1.68824	1.33419	1.23168	2.47698	2.65515	3.30647	2.16989	2.3188	1.97407	2.79355	2.20588
Zm00001d036958	Aminopeptidase M1	0	0	0	0	0	0	0	0	0	0	0	0	0	0	0	0	0	0	0	0	0	0	0	0	0	0	0	0	0	0	0	0	0	0	0	0	0	0	0	0
Zm00001d003280	Probable galactinol--sucrose galactosyltransferase 2	2.29829	1.44097	1.07474	0.805483	1.01325	0.960661	1.57963	0.936328	2.81282	1.49303	2.8487	4.28159	3.61561	6.79256	2.01453	1.78546	2.25544	1.39254	1.12693	2.00609	6.75795	4.08615	4.44122	17.4731	8.03995	11.2183	6.86909	6.29275	5.41993	5.45787	7.60036	3.43604	17.2871	5.77817	6.97262	12.1437	13.2557	19.3515	9.70042	5.72381
Zm00001d000705	NA	0	0	0	0	0	0	0	0	0	0	0	0	0	0	0	0	0	0	0	0	0	0	0	0	0	0	0	0	0	0	0	0	0	0	0	0	0	0	0	0
Zm00001d031853	NEP-interacting protein 1	6.10326	4.94724	4.38268	3.45307	7.95479	4.95938	5.31074	4.85729	7.73915	7.17639	4.95665	3.15482	6.96859	3.23773	5.07204	2.20427	2.69851	4.82651	5.95239	5.27293	5.02568	7.73088	4.90112	5.4545	3.969	3.94324	3.1968	3.34809	4.78334	5.75252	5.63128	6.04482	4.80543	5.01911	4.89097	4.40849	4.94841	6.09377	5.32343	9.32586
Zm00001d024813	Embryonic flower 1-like protein; protein	0.846026	1.24089	1.34352	1.19386	1.11206	0.668774	0.994066	1.08395	0.918784	0.94084	1.19742	1.14074	1.38172	0.902377	1.14058	1.16874	0.942516	0.652166	0.741352	0.735267	1.9091	2.07428	2.46516	1.97082	2.23515	1.56092	1.85346	2.34027	1.3527	0.808426	1.39957	1.20651	1.65375	1.59062	2.02409	1.65996	2.21311	1.51002	1.96782	1.4263
Zm00001d020853	Probable RNA 3'-terminal phosphate cyclase-like protein	16.607	12.117	12.5816	11.4937	14.318	12.6429	11.0348	12.8535	13.8804	16.4386	13.8674	13.6157	14.468	11.606	14.349	14.0096	10.4018	10.7893	12.2335	9.55939	12.5162	17.3231	14.646	13.6587	19.2526	14.2893	14.9261	15.3096	13.3345	14.5714	12.4965	17.2184	13.2906	14.2665	15.2855	14.8134	14.2128	14.3249	14.0974	15.9599
Zm00001d020097	RING/U-box superfamily protein	8.89644	9.70058	9.27464	8.88484	8.91493	8.92192	8.4019	9.48385	9.88434	11.7703	11.4157	10.6333	13.0082	12.5695	11.4166	10.2805	8.26279	9.19786	7.7202	9.06543	11.5276	11.2808	12.2591	10.4498	12.4203	12.7617	13.7876	11.3643	8.24818	9.31207	7.44789	8.90643	12.6253	11.968	14.5	13.5389	12.9556	12.6955	12.7478	10.145
Zm00001d000939	NA	0	0	0	0	0	0	0	0	0	0	0	0	0	0	0	0	0	0	0	0	0	0	0	0	0	0	0	0	0	0	0	0	0	0	0	0	0	0.0937885	0	0
Zm00001d052963	NA	1.09647	1.04109	1.0964	0.477754	0.631408	1.97112	2.03491	1.42001	2.66731	2.04386	1.92203	1.49912	2.48125	5.14581	7.09546	3.75729	1.58325	2.20983	1.26827	0.476462	0.208214	0.0799228	0.386769	1.34656	3.53813	2.29162	1.09134	1.61763	0.452969	0.366549	0.89675	0.0611568	0.50895	0.997759	0.635137	0.661953	0.15975	0.510942	0.217291	0.243153
Zm00001d050248	NA	9.73951	9.63688	12.3086	11.1353	8.7665	8.87072	14.8449	10.5776	8.35678	10.8662	9.09701	10.5825	10.2604	11.008	12.4543	9.68664	7.27942	8.9025	8.41812	10.0384	17.7197	15.2252	13.4647	13.9532	13.8276	16.9999	13.9505	15.2933	9.18354	12.4192	10.2366	12.1217	15.4283	11.8191	17.4307	15.7444	14.835	15.0254	17.3299	15.0207
Zm00001d000236	colored plant1	0.088659	0.101468	0.236306	0.0275932	0.342479	0.415778	0.358881	0.347355	0.561195	0.498005	0.122694	0.139152	2.01697	0.20897	0.583186	0.0930028	0.0721911	0.378223	0.201438	0.115578	0.108231	0.304658	0.0927897	0.179474	0.0150749	0.0250778	0.0863257	0	0.0138503	0.146564	0.0776891	0.0635792	0.466861	0.188596	0.12698	0.321147	0.0553594	0.0468688	0.161355	0.0758354
ZeamMp154	orf163	0	0.0633488	0	0	0	0	0	0	0	0	0	0	0	0	0	0	0	0	0	0	0	0	0	0	0	0	0	0.179987	0	0	0	0	0	0	0	0	0	0.0585225	0.0604426	0
Zm00001d049436	Germin-like protein subfamily 1 member 8	0.179165	0.102525	0.112361	0.0557612	0.144186	0.240062	0.0763409	0.0292477	0.133421	0.0335461	0	0	0	0.0281529	0.0318519	0.0626477	0.0291772	0.0283084	0.0370066	0	2.87456	1.79102	2.18765	2.61135	3.68612	3.75018	4.6603	3.17996	4.87012	3.52457	3.95632	3.2442	3.49076	2.76313	2.92529	3.52306	3.07648	2.65199	2.21729	3.47368
Zm00001d025809	NA	0	0.0708355	0.0582235	0.288945	0	0	0	0	0.138273	0.139064	0.0734174	0.0582855	0.0574718	0	0	0.389555	0	0	0	0	0.0647627	0.116009	0.0647771	0	0.252573	0.052521	0	0.0503145	0	0	0.0650823	0.199733	0	0	0.0531872	0.0960835	0.0579701	0.261755	0.0675858	0.317647
Zm00001d044986	NA	4.0757	1.87995	4.22906	2.34091	4.84245	4.51775	2.21025	3.72588	2.60744	3.78784	4.30715	8.62996	2.24779	1.46717	2.951	1.72311	2.7032	2.86858	1.82143	4.05734	27.591	17.0147	24.4302	29.2968	13.5828	14.0856	12.4825	15.8834	12.9657	9.77571	8.90904	4.27787	22.3983	26.6664	21.545	24.9634	20.6484	19.7438	20.1084	11.4622
Zm00001d032880	AT5G44030 (E=6e-024) CESA4 IRX5 NWS2 | CESA4 (CELLULOSE SYNTHASE A4); cellulose synthase/ transferase transferring glycosyl groups	0	0	0	0	0	0.116953	0	0	0	0	0	0	0	0.054862	0	0	0	0	0	0	0.060888	0	0.0609015	0	0	0	0	0.0946084	0	0.0577176	0	0	0	0.123783	0	0.0451675	0	0	0	0
Zm00001d030741	Ankyrin repeat family protein	0.0709111	0.0344298	0.0212248	0.0421328	0.0508414	0.120926	0.0769101	0.00736646	0.00840102	0.0760416	0.142739	0.219557	0.0838032	0.0567256	0.144402	0.0473362	0	0.106948	0.00932065	0.033615	0.0865649	0.04229	0.00787128	0.0182696	0.122764	0.082966	0.106706	0.0611388	0.190336	0.0745977	0.181892	0.153711	0.158414	0.0479954	0.161574	0.0642149	0.0140883	0.0636135	0.00821258	0.0385983
Zm00001d053776	Succinate-semialdehyde dehydrogenase mitochondrial	12.8171	13.039	14.7997	13.0585	11.6123	11.8946	12.1248	14.2252	14.7523	13.8858	15.363	15.0685	13.96	14.9974	14.9186	10.7674	10.3314	11.7177	11.3222	13.406	17.5303	18.4081	17.8295	19.4513	19.6962	20.1336	21.7864	18.5123	15.7161	13.1128	14.1556	15.637	17.432	20.1342	18.5764	19.084	18.9508	19.8583	20.6272	18.2836
Zm00001d021040	Protein FATTY ACID EXPORT 1 chloroplastic	0.132629	0.236118	0.291117	0.19263	0.0498097	0.207327	0.131862	0.303113	0.230455	0	0.122362	0.679998	0.0957864	0	0.71522	0.324629	0.352779	0.586756	0.383523	0.403428	0	0.386697	0.107962	0.563813	0.315716	0.262605	0.387415	0.0419287	0.241725	0.767381	0.271176	0.499332	0.325918	0.548584	0.177291	0.600522	0.917859	0.654388	0.788501	0.17647
Zm00001d045770	NA	9.10619	8.27711	10.2286	6.84576	18.6409	25.8634	18.9997	12.4576	20.0572	10.8144	12.0695	16.4865	2.77886	4.42031	2.28774	14.2314	20.4202	16.6914	14.9588	18.2803	0	0	0	0.121161	0	0	0	0.162186	0	0	0.262236	0.0536522	0.052529	0	0.0857229	0	0	0.0527346	0	0
Zm00001d013018	Structural maintenance of chromosomes protein 4	0.104832	0	0	0.0761291	0	0	0.0521129	0.039931	0.0910781	0.0915991	0.145076	0	0	0	0	0	0	0	0	0.22777	0.0853162	0.22924	0.128003	0.0495165	0	0.0691893	0.0340244	0	0.114638	0	0.0428686	0	0	0.0433611	0.0700669	0.0632886	0.420023	0.172414	0.0890352	0
Zm00001d046436	NA	0	0	0	0	0	0	0	0	0	0	0	0	0	0	0	0	0	0	0	0	0	0	0	0	0	0	0	0	0	0	0	0	0	0	0	0	0	0	0	0
Zm00001d048262	NA	0.279135	0	0	0.0760153	0	0.081815	0.20814	0.119614	0.045471	0.0914621	0.338005	0	0.944978	0.345409	0.521057	0.170806	0.159101	0.540271	0.151346	0.272915	0.127783	0.152598	0.0426038	0.39554	0.581409	0.345429	0.441656	0.926568	2.21303	1.29205	2.43986	1.66394	0.814552	0.47626	0.174905	0.63194	0.0762536	0.301273	0.0889021	0.522289
Zm00001d028931	galactinol synthase1	19.9897	17.3106	16.0509	16.505	18.8342	21.4894	18.3343	21.7478	24.49	29.1711	27.9729	30.3994	56.3004	61.7124	59.5484	49.69	39.15	41.6396	30.7259	28.4943	19.218	12.6388	24.6224	13.8236	19.8206	13.4672	28.8535	19.7458	5.83155	4.9885	3.09475	5.0894	13.183	18.2271	18.6002	15.0658	20.9882	20.5215	25.3442	34.7818
Zm00001d018454	Glutathione reductase cytosolic	42.8729	36.7343	36.3966	35.0078	51.7073	38.0709	33.6644	40.8899	44.744	56.7758	71.0866	61.4687	72.9887	77.4309	82.014	51.746	43.803	46.2837	38.1018	42.9566	87.7458	94.1902	74.7393	71.0351	120.446	97.1492	121.37	98.0474	174.733	126.868	203.12	156.669	97.9585	101.641	114.33	114.848	90.0291	111.996	99.6229	114.09
Zm00001d033160	Transposon protein	12.1966	7.25306	9.08311	8.09425	9.52672	7.40504	10.2027	7.96412	9.48332	7.32109	6.36499	5.20795	3.73346	2.49427	7.38181	3.16718	6.0025	7.79335	10.0213	8.95197	58.4457	49.9374	52.5142	57.5308	30.726	33.5223	25.0486	47.1443	29.4069	28.8502	22.1766	23.7472	55.0634	42.9232	36.8503	40.5597	41.3401	37.1055	42.3053	40.1958
Zm00001d011446	NAD(P)-binding Rossmann-fold superfamily protein	5.059	5.04978	4.23154	3.58468	6.73743	4.07412	5.16403	6.15984	6.27284	6.80763	7.7488	5.89539	8.85931	6.73963	7.31954	5.69544	6.061	5.73113	5.09535	5.12236	12.6664	11.4654	10.1204	11.6057	7.10287	7.16009	8.57244	10.2016	5.97534	6.16682	6.28159	8.93771	12.5073	8.16695	10.0085	9.99653	10.1437	9.39069	9.74573	10.146
Zm00001d017321	NA	0	0	0	0	0	0	0	0	0	0	0	0	0	0	0	0	0	0	0	0	0	0	0	0	0	0	0	0	0	0	0	0	0	0	0	0	0	0	0	0
Zm00001d016388	Endoplasmic reticulum vesicle transporter protein	26.2856	24.2154	28.0752	28.0849	26.5546	24.9784	26.1086	23.3972	26.6504	28.8798	22.348	27.8841	19.4289	19.7823	20.6598	20.071	17.4912	22.0615	22.9486	24.4948	18.9766	16.6113	18.9194	25.4494	20.6876	22.2875	21.6017	22.5201	15.1561	12.5745	13.2689	17.2671	20.2744	19.8824	19.6701	18.7466	21.6313	20.7881	22.4315	15.9143
Zm00001d016669	NA	1.16133	1.08544	0.983219	0.993953	1.58881	1.06979	1.06389	0.701447	1.14589	0.956745	1.17092	0.874904	0.826745	0.857673	0.887779	0.64972	0.775405	1.59638	1.36727	1.14626	4.25307	5.16971	5.18585	5.266	2.80397	2.89071	2.85921	2.97381	4.22714	6.35459	4.15194	5.37163	3.75072	4.50845	4.19147	3.57565	3.58945	4.89093	3.61418	6.65546
Zm00001d002988	Defective in cullin neddylation protein	0.0393636	0	0	0.0857576	0.022175	0	0.0880559	0	0	0.12898	0.0272375	0.0216236	0	0.108244	0.0979729	0	0.0448729	0.13061	0.0853711	0.128288	0.0720799	0.0215194	0.144192	0.0278896	0.0702775	0.058455	0.114983	0.26133	0.0430458	0.0455511	0.313888	0.1482	0.0483656	0.170958	0.177589	0.0534698	0.322599	0.0485549	0	0.0392818
Zm00001d036867	NA	0	0	0	0	0	0	0	0	0	0	0	0	0	0	0	0	0	0	0	0	0	0	0	0	0	0.0227006	0	0	0	0	0	0	0	0	0	0	0	0	0	0
Zm00001d051070	Protein RRP6-like 2	0	0	0.0540471	0	0	0	0	0	0	0	0	0	0	0	0	0	0	0	0	0	0	0	0	0	0	0	0	0	0	0	0	0	0	0	0	0	0	0	0	0
Zm00001d031962	NA	1.71818	3.2118	3.55586	4.11754	2.59953	4.74824	3.80693	2.5524	2.84689	3.18487	2.71745	2.6158	1.88793	2.34886	1.55783	3.2142	3.13384	3.47488	3.26499	4.38371	9.91803	7.4607	8.39173	9.18227	7.42049	7.16848	6.52453	9.05555	6.11983	6.16358	8.43127	5.76025	7.26822	9.04593	6.20125	6.11257	6.75891	6.50947	6.69178	8.47504
Zm00001d037268	F12M16.11	4.61156	6.12662	5.43291	4.86403	5.49063	4.99143	4.27106	5.82393	5.51816	5.34791	5.43366	5.17649	4.63717	4.11552	3.62154	3.36364	3.48418	4.06162	4.20763	3.33205	4.80252	6.32158	5.35821	5.98922	5.837	6.31083	5.46469	6.44729	3.53594	2.7974	3.70231	5.07237	5.87427	4.9581	5.19452	4.85235	5.87195	5.19453	5.03149	4.1871
Zm00001d008323	Zinc finger CCCH domain-containing protein 58	6.14318	6.77139	6.22103	7.1384	5.85154	6.51919	6.20062	6.00061	7.28395	7.85358	7.59559	6.99426	6.39009	5.5307	6.32005	5.35253	5.83854	6.0943	6.04277	6.23604	11.2929	11.1133	10.6805	10.8456	11.1475	9.92023	10.5692	9.75589	13.6166	10.7798	15.0991	12.0968	10.8094	10.2204	10.9259	10.8004	11.6019	10.2129	10.9787	10.3298
Zm00001d036297	Zinc finger%2C C2H2 type family protein isoform 1%3B Zinc finger%2C C2H2 type family protein isoform 2	14.8697	16.2699	17.1249	19.0075	12.5236	17.9251	16.2328	15.8414	13.5018	11.1876	11.8127	15.7146	6.38438	9.59657	9.10879	14.2452	17.3333	16.0981	14.6766	16.2403	3.17471	2.38481	2.56082	4.01204	3.0454	3.38437	1.32735	2.06863	1.97237	1.52897	2.08404	1.55288	2.11305	2.31618	2.29187	1.99419	3.94176	3.02677	2.85889	2.57428
Zm00001d002128	Shikimate kinase 1 chloroplastic	13.5515	12.7891	11.8942	11.7088	16.3872	15.2224	10.7397	9.36426	9.38492	8.97365	10.4815	7.26886	14.8344	14.5156	16.2683	9.50798	10.7166	10.0836	7.71943	8.53243	71.0441	51.1992	63.0897	47.3535	77.4167	74.4728	73.4007	73.1777	114.906	108.827	121.16	92.9799	83.0785	75.0543	72.6611	81.8229	75.8421	72.6828	69.5086	56.0581
Zm00001d015585	Mitochondrial transcription termination factor family protein	6.75915	9.18238	7.89251	7.51256	6.50846	8.10878	11.0471	7.52169	8.62927	7.4425	8.18468	7.90093	7.45005	6.1379	6.2108	5.41049	7.63795	7.77995	6.67615	6.73661	6.97998	8.31399	6.90956	7.23909	6.40787	8.28664	5.85426	6.85768	5.45761	6.43463	4.70039	7.07695	6.54251	6.41234	8.13566	7.3664	6.35524	6.47117	6.58336	8.15686
ENSRNA049473297	Small nucleolar RNA Z103	0.243152	0.649325	0.533715	0.264866	0	0.285074	0	0	0.633752	0.318688	1.34599	0.801426	0.790238	0.534905	0	0.297577	0.277184	0	0.351563	0.950938	0.593658	0.265854	0.59379	0.344553	0.289406	0.240721	0	1.15304	0.797692	1.40687	0.298294	0.610294	1.49379	0.603442	0.243774	0.220191	1.32848	0.599856	0.929305	0.485294
Zm00001d006195	Homeobox-leucine zipper protein ATHB-12	7.60603	4.53069	9.10314	5.30327	8.45869	5.07368	8.11615	6.03161	7.79728	7.32625	5.87545	6.05122	6.14432	4.47156	7.01744	5.2962	4.87719	6.61748	5.92522	6.02617	16.1488	15.3419	15.5319	17.4909	10.3991	12.366	13.7743	14.2873	8.47883	10.0156	9.53199	8.68126	14.9446	14.4419	15.0538	16.7148	13.6848	12.5161	14.2841	12.9721
Zm00001d037249	Putative DUF231 domain containing family protein	0	0	0	0	0	0	0	0	0.071075	0	0	0	0.0443124	0	0	0	0	0	0	0	3.32893	8.885	4.29527	5.10067	4.33298	4.35998	3.34552	4.47423	4.02573	4.92271	4.58313	7.04975	4.89182	4.72039	3.88217	3.72885	5.43808	5.55007	3.9604	7.74202
Zm00001d023258	Calcium-transporting ATPase 4 plasma membrane-type	17.3437	16.9633	15.9401	17.3822	14.3288	14.8089	12.7238	16.338	16.2698	13.908	14.2977	15.115	14.2541	13.8641	12.5254	14.0797	11.1621	11.5522	11.6227	13.7204	16.0705	19.4221	14.3161	17.1147	14.7721	12.1155	13.6681	14.6156	22.5012	19.9156	17.7116	18.4364	16.265	15.7564	13.853	15.0781	14.9967	16.0491	13.6716	17.7466
Zm00001d035262	Zinc finger protein 1	0	0	0	0	0	0	0	0	0	0	0	0	0	0	0	0	0	0	0	0	0	0	0	0	0	0	0	0	0	0	0	0	0	0	0	0	0	0	0	0
Zm00001d000314	F-box protein	5.29401	5.05625	4.36276	4.51491	7.87499	5.43366	5.31022	4.97311	7.66026	5.82744	4.9016	4.05694	6.26577	3.8337	5.67381	4.01188	4.27386	5.18846	6.6465	6.01723	12.6954	12.3387	12.6292	15.8044	10.8755	11.6572	10.0159	11.1317	10.8986	11.7509	8.9907	10.2612	10.4168	11.5253	10.0674	11.1748	11.652	11.8519	14.0648	12.1077
Zm00001d017900	Dof zinc finger protein DOF5.4	30.8909	21.7103	25.1644	19.5138	31.2216	28.8218	33.6935	27.5601	24.8616	23.4453	21.7504	19.6247	21.087	26.8696	22.9368	37.7102	31.3245	32.9935	31.3954	30.2952	9.40386	10.401	5.30268	9.63374	6.06119	9.18739	5.68837	7.96785	3.1095	6.04251	4.69342	4.89857	14.0704	13.7288	12.0251	9.87862	9.03896	7.55699	11.0323	8.12585
Zm00001d017722	NA	0	0	0	0	0	0	0	0	0	0	0	0	0	0	0	0	0	0	0	0	0	0	0	0	0	0	0	0	0	0	0	0	0	0	0	0	0	0	0	0
Zm00001d015327	ubiquitin1	479.42	472.489	440.607	434.275	485.758	520.63	519.906	517.71	538.953	543.125	514.082	546.918	648.272	597.659	617.946	569.611	527.815	558.486	475.567	487.721	1090.46	844.201	943.258	997.185	1091.55	988.306	1017.47	1055.06	1835.08	1443.12	2199.27	1538.27	1202.27	1091.45	1086.61	1100.78	862.472	1063.98	1048.21	906.783
Zm00001d027168	NA	0	0	0	0	0	0	0	0	0	0	0	0	0	0	0	0	0	0	0	0	0	0	0	0	0	0	0	0	0.289248	0	0	0	0	0	0	0	0.144515	0	0	0
Zm00001d009324	AMSH-like ubiquitin thioesterase 3	10.9016	10.6508	10.4439	12.0886	9.23952	9.35207	11.7916	11.466	11.2525	12.6742	10.826	12.4384	9.38431	12.1604	11.8077	11.0639	8.59868	10.7108	8.39705	10.3075	12.9665	13.725	11.4486	10.3118	14.2413	15.3369	15.9016	16.3516	12.4417	11.5464	12.6356	13.6987	16.1459	14.3437	15.8401	15.8411	14.9401	17.0549	18.2563	15.0267
Zm00001d009765	NA	7.21438	5.67761	6.6293	5.76943	7.25928	4.82525	6.01566	6.66848	8.67239	7.12967	3.49484	2.48208	5.48638	0.975967	5.01137	1.63719	2.47423	4.58219	5.29935	6.4686	7.20722	13.2013	5.77539	4.50699	3.76127	3.82451	2.95734	3.43727	5.06044	8.15883	7.65307	9.39639	4.07569	4.84448	5.4537	4.80867	4.67625	6.0196	5.50409	12.1034
Zm00001d013248	Nuclear ribonuclease Z	0	0.0707551	0.0290787	0	0	0.0931911	0	0	0	0.0694531	0.0733341	0.0291097	0	0.0874305	0	0	0.211427	0	0	0	0	0.144847	0	0.0375449	0.0315358	0.0262307	0.103193	0.0502574	0	0	0	0.033251	0	0	0	0	0.0868564	0.196094	0.135018	0
Zm00001d049096	NA	3.79181	3.18992	3.89687	4.13042	4.88949	5.13936	5.36064	4.0324	4.4559	4.22285	6.30907	7.85021	2.39817	3.32696	2.89126	3.40663	4.44743	3.99986	4.02466	4.57165	12.4953	6.97362	10.25	11.0878	7.33054	7.81157	8.10964	10.5599	5.8003	4.92046	6.15746	4.53853	7.02882	8.07763	8.85554	7.38355	10.6578	8.6244	9.4379	8.77083
Zm00001d051946	Transducin/WD40 repeat-like superfamily protein	3.58653	3.43721	3.78904	3.53438	3.99553	3.38749	3.38917	3.60811	5.18941	5.99229	4.04491	3.44691	5.30154	3.30345	4.56341	3.39658	2.75114	2.66922	3.62508	3.30343	5.90862	7.02185	5.27146	5.39568	5.42575	4.8913	6.03782	4.26618	5.45418	4.7709	4.07091	5.99007	4.72797	5.37379	5.07432	6.41679	7.633	6.59049	5.82457	6.48248
Zm00001d038517	Cation/H(+) antiporter 15	0.00814752	0.0108787	0	0.00887509	0.0367183	0.00955222	0	0.00931028	0.0106178	0.0106786	0.0225505	0.0447568	0	0	0.0506963	0.0398846	0.00928783	0.036045	0.0824609	0.0637278	0.298383	0.329604	0.189018	0.357902	0.106671	0.177453	0.285591	0.471358	0.605856	0.565693	0.499759	0.633939	0.520559	0.414511	0.49827	0.789461	0.445145	0.552747	0.290631	0.42279
Zm00001d008000	NA	0.0816176	0	0.0447873	0.044453	0	0	0	0.139898	0	0	0	0	0	0	0	0	0	0	0	0	0	0.133857	0	0	0	0	0	0	0	0	0	0	0	0	0	0	0.0445924	0	0	0
Zm00001d005333	Germin-like protein 9-3	0	0	0	0	0	0.261886	0	0.170169	0.0970338	0	0	0.0409021	0	0.0409497	0	0.045562	0.127319	0.0411758	0.215311	0.339729	0.227238	0	0.363661	0.211018	0.177244	0.184284	0	0.494318	0.569961	0.043081	0	0	0.182972	0.277179	0.223946	0.168568	0.162723	0	0	0
Zm00001d051343	Protein kinase superfamily protein	6.7122	5.24621	6.24362	7.17785	7.65468	6.68583	5.77817	6.37618	7.325	6.29405	4.248	4.40667	7.61141	6.22753	4.83866	5.14246	4.46345	4.82848	5.89788	5.86903	8.49372	9.41227	6.43001	6.66954	3.99452	5.36199	5.1142	4.60623	7.71304	9.03025	6.72808	6.69433	6.88943	6.36524	6.15491	6.07836	5.94811	6.20961	5.17934	7.29728
Zm00001d036520	DTW domain-containing protein	4.24692	5.87679	5.82196	4.62617	4.97629	5.89348	5.48139	5.4795	5.63521	6.64913	5.61013	6.04025	6.81753	5.51219	5.90973	3.88395	4.30437	5.18395	4.65557	5.61692	8.65331	10.148	9.07008	8.44707	7.64653	8.24074	8.66127	9.34454	7.32937	7.28238	7.31298	7.20967	9.05111	8.72886	9.38262	9.1532	9.12103	8.03882	8.79443	7.68251
Zm00001d028928	HIT zinc finger ;PAPA-1-like conserved region	0.514766	0.951683	0.847425	0.431334	0.490746	0.64994	1.06294	0.678726	0.928858	1.16771	0.630182	0.391536	0.815037	0.413769	1.37976	0.363453	0.315975	0.766415	0.515268	1.10983	0.193354	0.584474	0.193397	0.0280552	0.0942596	0.490018	0.308442	0.225327	0.368061	0.366573	0.267174	0.173926	0.26759	0.171973	0.516082	0.125504	0.108171	0.0732648	0.277452	0.15806
Zm00001d048586	Retrovirus-related Pol polyprotein LINE-1	0.0131991	0.0440594	0.0651866	0.0503223	0	0.0464243	0	0.0301656	0.0688043	0.0432486	0.0182661	0.0362534	0.0285978	0.0362955	0.0164258	0	0.0225697	0.0291968	0.028626	0.0430167	0.128903	0.115452	0.112815	0.130924	0.0314199	0.0914699	0.0963881	0.0876271	0.0288676	0.137465	0.0404809	0.157362	0.13785	0.0655137	0.059548	0.13148	0.115383	0.14653	0.117707	0.0922017
Zm00001d008281	EMB1374 isoform 1%3B EMB1374 isoform 2	25.906	25.6781	23.8787	27.437	24.8206	32.2017	27.3505	25.3296	23.6583	19.0706	21.0102	24.7069	21.7058	21.9705	22.2067	30.2193	30.9999	27.3375	26.0153	25.1835	7.22594	5.8897	5.98767	7.15938	6.36725	6.84082	6.08902	6.87053	6.33752	6.26216	6.27414	6.16964	5.52315	8.00578	6.69171	5.64064	5.42612	5.98774	5.75824	6.79669
Zm00001d045112	Putative two-component response regulator family protein	3.17918	4.60184	3.66724	2.68311	2.57079	2.55203	2.8618	3.1856	2.7123	2.64023	1.71758	1.5314	2.81318	1.39666	1.46136	1.15672	0.576814	1.02424	1.54602	1.25703	6.783	7.56788	5.60713	5.97957	5.52251	6.05849	6.55356	6.51022	3.52877	3.65681	2.54154	3.76211	5.97077	5.27179	7.50407	4.97984	4.60062	5.49954	5.95971	3.63941
Zm00001d004356	ketose-bisphosphate aldolase class-II family protein	3.58706	6.00477	5.02378	4.51973	4.8256	5.14703	3.23363	5.38373	5.79098	7.05208	5.18637	5.76438	6.2639	6.80164	7.06236	2.7519	4.8825	3.73047	4.02524	4.22251	5.65337	5.32684	7.06011	6.14505	7.90159	7.5529	7.61086	5.33149	5.44479	5.42095	7.32325	5.13991	5.62433	6.14515	6.60204	6.39969	6.96173	7.00015	8.42343	4.75499
Zm00001d042996	2-oxoglutarate (2OG) and Fe(II)-dependent oxygenase superfamily protein	14.7192	12.9435	12.4828	13.7501	14.3726	16.4726	16.8514	13.8297	14.0475	11.4192	12.2013	12.2838	14.2545	14.931	12.5262	13.665	16.6437	14.9148	19.0032	16.2616	25.3375	20.3038	25.6336	28.0418	27.2521	25.8176	24.3642	31.318	21.1363	25.3085	23.3102	19.9648	28.0049	28.3749	25.8171	22.3905	19.9506	24.4466	27.3133	23.6354
Zm00001d044649	Plant mobile domain protein family	4.00209	5.88036	4.65788	4.64195	4.69895	3.60774	3.3387	5.0276	3.93135	4.16909	4.16879	3.90311	3.92354	2.90934	3.49061	2.85092	2.57179	2.72465	2.73075	2.08463	4.5268	5.85008	4.74416	4.05425	4.57306	4.65094	5.96298	3.91039	2.37255	2.26057	2.92671	3.22718	4.12609	4.02757	4.76626	4.16427	5.37433	4.1529	3.90924	4.01965
Zm00001d023707	Thioredoxin M-type%2C chloroplastic	671.265	597.246	615.434	681.254	602.063	571.468	644.33	618.028	494.856	500.301	546.953	645.994	577.725	723.113	576.191	911.33	794.195	684.299	716.334	794.301	0.347932	0.498599	0.0696017	0.403871	0.0678462	0.0564328	0.0555026	0.27031	0	0.131926	0.0349648	0	0.385212	0.954898	0.142871	0.02581	0.0934316	0.175782	0.0726197	0.170653
Zm00001d044541	SPX domain-containing protein 3	10.0127	8.96714	6.29849	5.16523	7.36019	7.92143	13.2326	6.16268	15.0642	26.2197	22.5872	35.1929	9.65647	10.6776	9.29465	8.71716	6.983	10.1063	6.85594	20.1098	40.1224	50.332	43.0635	102	45.9013	34.6336	98.5819	51.8235	171.072	108.377	105.432	100.857	45.1592	64.5973	32.747	88.737	50.6356	42.1478	31.5008	92.161
Zm00001d003850	Probable BOI-related E3 ubiquitin-protein ligase 2	46.8134	36.1733	46.0321	48.1667	40.4511	40.3839	43.9384	39.0498	37.1847	40.0012	36.1393	35.1153	31.2407	31.0502	26.9356	48.4488	40.7089	44.9188	50.9378	32.0591	46.078	46.7524	45.4035	72.6696	34.1138	30.4211	29.6233	45.6138	18.7811	21.7281	17.4136	19.5428	48.1294	43.3783	33.6981	36.8217	28.693	36.5595	36.0854	37.0595
Zm00001d006675	ATP-dependent DNA helicase [Source:UniProtKB/TrEMBL;Acc:A0A1D6EZJ6]	0.240063	0.138271	0.32546	0.307648	0.259866	0.253859	0.245695	0.279703	0.374193	0.41952	0.149825	0.279263	0.0866887	0.181214	0.199166	0.155539	0.166344	0.150978	0.231398	0.0981811	0.505669	0.59186	0.436811	0.713701	0.453806	0.596487	0.586656	0.517856	0.36032	0.452103	0.415771	0.401694	0.589926	0.68339	0.504951	0.50299	0.771531	0.603847	0.563692	0.450945
Zm00001d010773	Inner membrane protein oxaA	0.231414	0.18808	0.198763	0.0438399	0.260728	0.165146	0.0750247	0.0344922	0.419587	0.276929	0.0835439	0.0552708	0.207097	0.199206	0.212859	0.0369406	0.126166	0.0556406	0.0290949	0.0786983	0.245652	0.407032	0.122853	0.142573	0.311361	0.388474	0.186137	0.0763392	0.0220053	0.151359	0.148118	0.202028	0.185436	0.0998801	0.151308	0.328009	0.186903	0.16134	0.57681	0.190771
Zm00001d000774	NA	0	0	0	0	0	0	0	0	0	0	0	0	0	0	0	0	0	0	0	0	0	0	0	0	0	0	0	0	0	0	0	0	0	0	0	0	0	0	0	0
Zm00001d051442	Probable methyltransferase PMT15	102.766	74.0829	93.6994	85.9008	97.0598	69.0354	78.3703	78.0483	93.7375	92.2805	79.5641	69.3112	54.4584	43.8956	72.5886	54.9812	62.4441	69.1744	84.4929	88.5288	9.58693	10.0354	6.31313	9.34284	4.88692	4.51646	5.08717	4.00736	8.6948	10.5207	12.3659	13.427	6.39279	7.17055	6.93685	7.10187	7.32327	5.93547	7.36179	9.47373
Zm00001d020249	NA	0	0	0	0	0	0	0	0	0	0	0	0	0	0	0	0	0	0	0	0	0	0	0	0	0	0	0	0	0	0	0	0	0	0	0	0	0	0	0	0
Zm00001d006863	PIF1 helicase	0	0	0	0	0	0	0	0	0	0	0	0	0	0	0	0	0	0	0	0	0	0	0	0	0	0	0	0	0	0	0	0	0	0	0	0	0	0	0	0
Zm00001d031083	NA	0	0	0	0	0	0	0	0	0	0	0	0	0	0	0	0	0	0	0	0	0	0	0	0	0	0	0	0	0	0	0	0	0	0	0	0	0	0	0	0
Zm00001d009778	Putative HLH DNA-binding domain superfamily protein	0	0	0	0	0.717259	0.663445	1.05489	0.565811	1.79755	1.34429	0.342615	0	1.03449	0	1.80456	0	0	0.117351	0.204546	0.276636	0	0	0	0	0	0	0	0	0	0	0	0	0	0	0	0	0	0	0	0
Zm00001d002775	NA	42.556	38.5595	43.188	43.7596	41.4746	35.6292	34.2481	37.4209	44.9002	46.4887	44.5617	50.4326	46.2007	47.9409	47.9502	42.0699	40.939	39.3598	38.8163	42.113	45.3036	38.9097	37.9813	39.1313	37.7055	38.5455	38.7345	34.6159	45.0126	47.6475	48.5154	53.1773	41.8208	46.2603	42.9	49.8144	44.2526	47.8653	48.0583	49.201
Zm00001d043380	Protein CHLORORESPIRATORY REDUCTION 7 chloroplastic	48.9289	43.8465	48.6002	43.6458	34.1383	31.8309	41.7399	41.9791	21.3236	23.4357	27.6933	32.3683	20.1564	25.1021	27.6952	34.5305	35.5226	33.387	42.3023	39.5295	0.691641	0.74336	0.857825	1.25243	0.593424	0.650648	0.529592	0.687794	0.223044	0.131125	0.695053	0.31285	1.11382	1.37796	1.27236	1.14927	0.965792	1.00636	0.866148	0.927241
Zm00001d050640	NA	0	0	0.0122108	0	0	0	0	0.012714	0	0	0	0.0122238	0.0120532	0.0244761	0	0	0.0126833	0	0	0	0.0135823	0	0	0	0	0	0	0	0.0243338	0	0	0	0.0136705	0	0	0	0	0	0	0.011103
Zm00001d016356	NA	0	0	0	0	0	0	0	0	0	0	0	0	0	0	0	0	0	0	0	0	0	0	0	0	0.0534289	0.0444408	0	0	0	0	0	0	0	0	0	0	0	0	0	0
Zm00001d019228	ZIP zinc/iron transport family protein	20.2907	13.0313	10.0118	8.98717	11.7328	18.5003	20.0566	15.0233	10.0089	11.3409	14.9683	17.1524	14.6784	13.3911	14.9627	11.4516	24.3348	22.553	20.2452	19.3467	7.86086	8.61735	6.98215	10.9782	13.4923	12.5839	7.72306	16.8423	24.9393	27.1865	23.1435	19.9293	7.04658	9.07245	6.97699	8.68617	5.46051	5.91582	4.22994	8.83569
Zm00001d036785	Stromal processing peptidase chloroplastic	16.4707	19.5333	17.9427	20.0454	16.4824	15.5266	12.3247	17.3989	15.9542	17.7947	19.1709	19.8017	15.1392	16.423	15.7382	12.9409	11.7542	12.497	11.1603	12.0532	12.7361	12.6277	12.1983	12.7653	13.0133	13.0093	14.2817	11.3734	10.9668	7.98178	9.74481	11.5308	11.589	11.5049	12.7047	11.8359	15.3265	13.2094	13.1033	10.7314
Zm00001d041129	NA	0	0	0	0	0	0	0	0	0	0	0	0	0	0	0	0	0	0	0	0	0	0	0	0	0	0	0	0	0	0	0	0	0	0	0	0	0	0	0	0
Zm00001d001116	NA	0	0	0	0	0	0	0	0	0	0	0	0	0	0	0	0	0	0	0	0	0	0	0	0	0	0	0	0	0	0	0	0	0	0	0	0	0	0	0	0
Zm00001d008958	NA	0	0	0	0	0	0	0	0	0	0	0	0	0	0	0	0	0	0	0	0	0	0	0	0	0	0	0	0	0	0	0	0	0	0	0	0	0	0	0	0
Zm00001d042508	Pentatricopeptide repeat-containing protein mitochondrial	6.67675	7.16317	7.62705	6.2542	6.9371	7.66036	7.32261	6.44212	8.39642	9.32975	7.83773	6.79317	9.58312	4.9722	7.06421	6.23172	5.44927	5.58871	7.56888	5.80829	9.87911	13.2936	10.9916	11.8724	11.9666	12.2941	12.3317	12.4305	11.719	11.9351	11.0274	14.7693	8.74629	11.5571	11.5775	11.4455	12.5192	11.4563	10.8062	16.0479
ENSRNA049442838	tRNA-Ile for anticodon AAU	0	0	0	0	0	0	0	0	0	0	0	0	0	0	0	0	0	0	0	0	0	0	0	0	0	0	0	0	0	0	0	0	0	0	0	0	0	0	0	0
Zm00001d006181	NA	0.673808	0.53981	0.623291	0.566212	1.39903	0.598127	0.875669	0.406984	1.1039	1.38777	0.546165	0.412445	1.32434	0.349398	0.814569	0.164925	0.449895	0.489729	0.668042	0.476841	0.91656	2.62061	1.44566	1.73228	1.47794	1.45803	1.14345	0.912922	1.2421	1.54831	1.3462	1.88449	1.02896	1.33778	1.65988	1.51673	1.81966	2.08972	1.42251	2.08446
ENSRNA049476688	Small nucleolar RNA Z112	0	0	0	0	0	0	0	0	0	0	0	0	0	0	0	0	0	0	0	0	0	0	0	0	0	0	0	0	0	0	0	0	0	0	0	0	0	0	0	0
Zm00001d027790	Cyclin-T1-5	10.7172	10.2806	10.3983	9.90981	10.6248	8.40264	8.33886	10.5986	9.83159	12.5343	10.7474	12.0671	9.35065	9.49405	9.30561	8.90694	7.5883	7.36233	7.60339	9.22735	7.20516	9.31602	7.77571	7.57754	7.73805	7.35893	11.7963	8.50181	8.44401	6.62457	8.81951	9.63476	7.44283	8.53538	9.05395	8.96171	11.4684	8.45728	8.22594	8.96779
Zm00001d037007	NA	0	0	0	0	0	0	0	0	0	0	0	0	0	0	0	0	0	0	0	0	0	0	0	0	0	0	0	0	0	0	0	0	0	0	0	0	0	0	0	0
Zm00001d005188	Cytochrome b5 domain-containing protein RLF	24.3514	27.8002	27.3406	23.8093	28.9516	23.359	25.534	23.4718	26.8047	29.7126	30.7912	29.7711	29.9323	29.6516	31.9434	27.3671	22.6166	23.8647	22.3245	24.6582	40.9475	35.449	41.2987	36.9685	40.6573	49.0204	44.9655	46.1902	36.8949	34.7943	31.9364	37.0309	41.7645	45.7254	46.9171	43.9516	43.3279	45.8684	44.7316	40.6318
Zm00001d005160	NA	5.13966	6.86259	6.16955	5.94855	8.56544	6.84178	4.23167	5.50609	8.93067	5.96444	4.66773	4.76444	3.88594	4.53442	3.99756	3.99681	5.24869	4.32261	5.88304	5.86266	5.42462	3.74635	3.59543	4.55189	3.05868	4.71725	2.55433	4.41752	3.51277	1.48689	2.62717	2.08284	3.02596	4.25178	3.54256	2.95743	3.97813	3.56611	3.13747	3.41932
Zm00001d036534	Putative phytosulfokine receptor (LRR repeat-containing protein kinase) family protein	3.01421	3.54107	4.0261	3.61427	2.94849	3.20516	2.35212	3.33758	3.25821	3.50653	4.52704	4.18442	3.1388	3.31545	3.92553	2.95968	2.91667	2.75229	2.77028	3.32019	17.8704	13.7574	17.3465	15.0155	17.6599	18.3671	20.0664	20.7977	12.4181	11.5321	11.1506	10.8497	22.6518	16.7877	19.092	21.022	21.6897	20.0744	20.361	13.0811
Zm00001d032362	RNAse II-like 1	11.075	12.3885	12.0017	12.9413	11.2039	12.4759	11.8733	11.4342	12.1721	11.9169	10.825	12.6952	9.68212	8.38243	10.5054	10.7673	10.7886	9.52514	9.38373	8.94525	12.1584	10.3816	14.1091	13.3889	16.3896	16.04	16.032	14.5141	22.7313	16.4365	24.6078	18.6612	12.7703	13.7042	10.2492	11.8947	14.5729	13.8902	13.5764	11.2065
Zm00001d040344	UBP1-associated protein 2A	35.3474	34.2483	33.7489	31.2489	36.9818	35.2391	31.5857	36.4166	40.4035	38.3194	37.1679	37.4387	33.2644	33.4772	31.4828	29.2733	30.1953	34.31	30.8963	30.7472	38.4746	42.0177	36.4362	38.5686	38.5637	38.7682	40.9373	38.3874	33.1445	29.4836	31.6878	35.2774	37.1411	41.021	39.9918	39.1917	41.973	38.665	38.3376	37.6213
ZeamMp165	orf105-d	0	0	0	0	0	0	0	0	0	0	0	0	0	0	0	0	0	0	0	0	0	0	0	0	0	0	0	0	0	0	0	0	0	0	0	0	0	0	0	0
Zm00001d026320	NA	0	0	0	0	0	0	0	0	0	0	0	0	0	0	0	0	0	0	0	0	0	0	0	0	0	0	0	0	0	0	0	0	0	0	0	0	0	0	0	0
Zm00001d004072	Probable L-type lectin-domain containing receptor kinase S.5	0.307284	0.293066	0.36133	0.131499	0.185469	0.141532	0.261863	0.288435	0.572075	0.186988	0.394873	0.192915	0.320999	0.410421	0.286802	0.282047	0.0875728	0.33986	0.364951	0.314744	5.93491	3.47973	4.35502	3.49898	3.48757	3.84611	3.95368	3.25778	1.88416	2.71769	1.18476	2.39642	6.58027	5.5561	6.18341	5.54547	4.13721	5.45539	4.34812	4.47921
Zm00001d000596	NA	0	0.497686	0	0.55828	0	0	0.625355	0.0532414	0.0607187	0	0	0.204756	0	0	0	0.399145	1.2216	0.154594	0.606289	0	0	0.71319	0	0.594199	1.22001	0	0.544391	1.45822	0.713305	0.323495	0	0.877069	0	0	1.35463	4.51458	4.58206	2.12643	1.54328	0
Zm00001d018059	L-type lectin-domain containing receptor kinase IX.1	3.52947	3.84755	3.65686	3.78416	4.24769	4.07288	2.83424	3.92741	3.93218	3.96275	4.20981	3.65398	3.12168	2.36868	3.61672	3.43594	3.45369	3.26896	3.50615	3.46691	7.53254	7.69776	8.86777	10.5885	7.16792	6.33473	7.20962	6.67721	3.0904	3.02035	3.15657	2.95806	7.89992	7.9017	8.40703	8.20837	7.5381	7.1545	8.45046	8.65139
Zm00001d005349	Pentatricopeptide repeat-containing protein	1.45962	1.33426	1.76211	1.85903	1.21441	1.65861	1.4735	1.33434	0.70234	1.08897	0.248609	0.629114	0.851435	0.419897	0.558902	1.04431	0.84475	1.10521	0.535715	0.863574	1.48029	1.17851	1.11046	1.30463	0.948819	0.900359	1.454	0.905128	0.540236	0.662628	0.92286	1.05679	1.20021	0.66875	1.39581	1.06759	1.25142	0.747872	0.729498	1.37815
Zm00001d005539	Ferrochelatase	11.8998	11.6996	11.5649	10.6361	13.427	12.4574	11.1276	12.7846	13.996	16.518	17.9519	16.1734	15.8714	16.8592	18.2212	12.1756	10.5096	11.402	10.8773	10.5176	14.0654	15.8167	14.6265	14.9071	20.3456	17.6016	19.0914	17.7874	15.9346	14.4314	17.4987	16.0588	16.4137	17.6343	18.3271	18.8303	16.5468	17.3452	16.1789	14.3922
Zm00001d040944	NA	0	0	0	0	0	0	0	0	0	0	0	0	0	0	0	0	0	0	0	0	0	0	0	0	0	0	0	0	0	0	0	0	0	0	0	0	0	0	0	0
Zm00001d044894	NA	0	0	0	0	0	0	0	0	0	0	0	0	0	0	0	0	0	0	0	0	0	0	0	0	0	0	0	0	0	0	0	0	0	0	0	0	0	0	0	0
ENSRNA049460030	small nucleolar RNA snoR126	3.40413	2.92196	2.40172	1.32433	4.1093	4.27611	3.62619	7.22419	4.43626	4.46164	4.03796	2.93856	4.74143	2.40707	3.32853	1.19031	3.3262	4.30288	2.10938	2.53583	2.0778	5.05123	2.67205	1.72276	4.91991	3.85154	6.62909	2.07547	3.19077	2.81373	2.08806	3.96691	2.98758	2.11205	4.14417	2.42211	5.84531	2.99928	3.09768	0.727941
Zm00001d002798	OJ000126_13.10 protein; protein	50.2422	35.2738	31.0266	28.656	32.2273	34.7953	36.6902	38.7407	27.6678	34.479	35.8929	33.7464	30.4254	25.7162	30.34	38.634	22.6815	30.2021	30.3215	29.7538	84.4917	86.2887	79.7601	71.6669	54.243	61.808	52.2751	75.3407	167.905	210.092	95.0449	93.2762	83.0378	83.7233	87.7031	65.1934	44.0094	58.7744	59.0979	45.8117
Zm00001d014734	Arogenate dehydrogenase 1 chloroplastic	27.1145	21.872	19.4444	17.3505	23.1183	28.1505	27.6113	24.7775	22.9204	22.0063	16.2861	18.0443	33.4133	25.9599	27.4932	30.4402	31.794	27.5336	27.9225	23.3774	58.3857	41.3584	49.1612	40.0406	42.6622	42.9751	34.8585	50.9612	46.5033	70.2357	40.482	40.4383	68.0077	52.7954	55.0593	52.4849	39.5438	54.9009	45.3068	56.0091
Zm00001d053579	cytokinin oxidase8b	0	0	0	0	0	0	0	0.0179622	0	0	0	0	0	0	0.0195616	0	0	0	0	0	0.479724	0.309358	0.460637	0.311838	0.355473	0.669156	0.168358	0.44724	0.378165	0.727591	0.269971	0.374807	0.560097	0.682682	0.393979	0.455507	0.240468	0.174503	0.580737	0.799999
Zm00001d032677	S-adenosyl-L-methionine-dependent methyltransferases superfamily protein	0.0360226	0	0	0	0	0.0422332	0.0537214	0	0.0938892	0	0	0.0395766	0	0	0	0	0	0.0398414	0	0	0	0	0	0	0	0	0	0	0.0393922	0	0	0	0	0	0	0	0	0	0	0
Zm00001d011515	RAD-like 3	8.27833	9.39916	3.58471	2.97519	2.82347	7.72486	3.90526	5.43775	0.660509	0.627382	0.545538	1.26836	3.32491	3.74756	1.15635	3.58384	5.42464	2.30456	4.07118	4.51495	0	0	0	0	0	0	0	0	0	0	0	0	0.0345969	0	0	0	0	0	0	0
Zm00001d036716	Probable N-acetyltransferase HLS1	0.14612	0.243878	0.0400913	0.0596881	0.205786	0.21414	0.136195	0.0417433	0.119014	0.167573	0.0505534	0.020067	0.178082	0.0401807	0	0	0.0208213	0.101006	0	0	1.87295	1.91715	1.51653	1.68232	1.36959	1.44659	1.06706	1.33385	1.41812	0.929984	0.896282	1.37531	1.07721	0.793258	1.44662	0.727769	1.37713	1.14902	1.37287	2.42419
Zm00001d003216	NA	0	0	0	0	0.0270571	0	0	0	0	0	0	0	0	0	0	0	0	0	0	0	0.0293165	0	0	0	0	0	0	0.0227761	0	0	0	0	0.118028	0	0	0	0	0.059245	0	0.0239651
Zm00001d039748	Pollen Ole e 1 allergen and extensin family protein	0.184381	0	0.0404713	0.0803385	0.0830948	0.259404	0.109989	0.337111	0.144171	0.676646	0.306196	0	0.159795	0.0405615	0	0.0451301	0.0420373	0	0.266588	0.240363	13.2349	12.7005	12.7426	9.77158	5.53027	7.88561	5.31405	6.22532	3.46801	9.60136	7.1025	7.77474	9.37903	11.3482	13.3833	11.8549	8.74405	11.4626	13.2011	16.0078
Zm00001d006762	NA	5.57091	6.66368	7.08478	7.31035	6.1303	5.84637	4.81055	5.62874	6.08085	7.83864	7.19294	7.3286	6.76475	6.27939	6.6803	6.21202	4.62535	4.58634	4.18283	4.3003	6.51342	9.59571	6.34642	6.90519	6.93972	6.92112	9.63573	7.58469	5.44421	4.23982	5.53013	5.71319	7.01441	7.14439	8.14791	7.82263	9.24861	7.6975	7.93455	5.72129
Zm00001d038451	Putative WRKY DNA-binding domain superfamily protein	0.0227511	0.0151889	0.0873919	0.0867397	0.205064	0.173378	0.101788	0.246981	0	0.164003	0.377821	0.224962	0.135557	0.0750744	0.127408	0.0417652	0.129677	0.16356	0.246711	0.0593178	3.47169	2.73628	3.48635	4.57792	3.61504	3.53621	3.79913	4.26153	3.88117	3.48837	3.32135	2.05573	4.17912	2.63962	3.09066	3.40975	3.03298	2.16088	2.34772	2.48607
Zm00001d053883	DNA/RNA-binding protein Kin17 conserved region	15.1213	14.8977	16.0316	14.7725	18.4634	18.6105	14.2585	16.0421	16.1906	16.644	16.8629	15.8672	13.0215	14.0892	14.867	11.5213	12.1333	14.5121	12.5767	11.3873	24.2392	23.9771	23.2362	23.0915	21.0994	21.6922	22.2816	21.5466	10.5958	10.4904	11.1438	12.1829	22.2096	25.4357	21.2682	18.762	23.301	22.0928	22.7709	22.525
Zm00001d039655	Membrane-associated protein VIPP1 chloroplastic	0	0	0	0	0	0	0	0	0	0	0	0	0	0.0464294	0	0	0	0	0	0	0	0	0	0	0	0	0	0	0	0	0	0	0	0	0	0	0	0	0	0
Zm00001d037927	LYR motif-containing protein 7 isoform 2	17.2603	11.8585	14.3746	12.7233	17.1826	13.652	15.7334	13.2857	14.8944	16.1083	14.2275	14.8827	16.5409	16.1631	15.0938	14.7119	13.0901	13.5933	13.1524	13.3087	12.5941	15.6546	13.0132	12.4325	12.45	12.2207	12.456	14.4469	17.6584	15.1565	16.09	17.4504	10.8462	12.0447	13.401	13.1282	11.4692	10.1584	11.6345	14.3775
Zm00001d038308	NA	0	0	0	0	0	0	0.05331	0	0	0	0	0	0	0	0	0	0	0	0	0	0.174552	0.312674	0.174591	0.658502	0.0850935	0.566229	0.243642	0.203415	0.117272	0.206829	0.0438533	0.448608	0.175686	0.0887144	0.179191	0.226598	0.195305	0.661403	0.409862	0
Zm00001d034195	Calmodulin-like protein 41	0.585658	0.390992	0.045911	0.0911366	0.377054	0.049045	0.623861	0.191211	0.0545163	0.274141	0.347351	0.275759	0.906366	0.55216	0.676768	0.358372	0.333813	0	0.423388	0.218136	2.70657	1.87527	1.78775	1.24484	0.946017	0.828288	1.30342	1.03154	1.82983	4.59879	3.1818	2.51992	0.513993	1.76491	1.13237	0.94706	1.73702	2.42522	1.22575	3.00569
Zm00001d014718	Thylakoid lumenal 16.5 kDa protein chloroplastic	0	0	0	0	0	0	0	0	0	0	0	0	0	0	0	0	0	0	0	0	0	0	0	0	0	0	0	0	0	0	0	0	0	0	0	0	0	0	0	0
Zm00001d052872	Tubulin gamma-2 chain	0.230545	0.384785	0.442786	0	0	0.337866	0	0.197585	0.150223	0.151082	0.239286	0.189968	0.187316	0.0633961	0.0717258	0.141073	0.197108	0.573717	0.0833335	0.300543	0.703595	0.315087	0.211125	0.571702	0.0686001	0.456479	0.673432	0.273313	0.189082	0.133392	0.707067	0.289325	0.0708168	0.572153	0.462269	0.260968	0.692778	1.42188	0.587413	1.03529
Zm00001d016198	glutamate-oxaloacetic transaminase3	14.3443	13.755	15.6425	15.3268	11.5037	12.7785	14.7936	12.7868	12.2676	12.7185	14.8192	12.0202	11.5557	11.7238	11.7456	11.7439	10.4281	11.1459	12.1462	10.2912	12.4238	16.7999	13.0043	11.8216	12.7257	14.6117	13.3121	10.6519	35.5568	34.149	34.2779	37.4302	9.58747	12.9066	13.4572	13.9294	15.0483	16.2499	15.1333	20.2291
Zm00001d019725	Uclacyanin-3	4.04606	3.08708	2.53743	2.61536	5.36009	3.80533	3.18276	4.52187	3.82424	5.53607	4.86093	4.73834	5.10569	5.2329	8.35503	3.80898	5.52467	4.57334	3.02143	2.60829	8.19588	5.25024	7.98054	10.3326	16.564	25.3101	20.2607	16.024	29.5617	28.6068	26.018	19.1946	11.3084	7.062	8.02366	9.46194	5.34429	7.40393	5.60769	8.74083
Zm00001d030164	NA	10.5726	14.0531	11.8489	13.263	12.693	11.9696	7.59363	11.788	13.4961	13.7416	12.956	12.9054	11.8629	9.08708	10.5778	8.53923	7.31838	7.18566	7.88721	7.89086	15.0293	16.6136	14.7728	14.311	13.7671	12.4244	17.2025	14.164	8.64109	7.46295	9.11786	10.9295	13.5088	15.3726	15.5869	12.9627	17.233	13.5888	13.6374	11.0814
Zm00001d007859	NA	0	0	0	0	0	0	0	0	0	0	0	0	0	0	0	0	0	0	0	0	0	0	0	0	0	0	0	0	0	0	0	0	0	0	0	0	0	0	0	0
Zm00001d031953	Thioredoxin family protein	17.8286	4.51971	16.0703	5.87293	4.40051	7.29071	4.93391	5.4083	15.8288	3.79415	3.60343	9.23848	5.19358	8.03621	6.09952	4.57378	5.36034	5.3193	6.71015	5.97019	5.83374	0.988057	1.21563	5.795	1.05736	5.3224	1.35714	1.56886	0.770474	1.25842	0.807977	1.46086	1.50555	5.39772	0.890641	1.38703	3.16325	1.11469	1.15127	4.12691
Zm00001d042962	Ypt/Rab-GAP domain of gyp1p superfamily protein	7.12463	6.73546	6.64511	7.0487	8.61305	6.07094	5.89424	6.65575	9.32353	10.4285	6.35381	5.37073	10.1971	4.58432	7.91404	4.61879	4.68336	5.33272	5.58562	5.95622	9.27785	12.7691	7.8285	7.03229	8.17044	7.24462	6.96606	5.83404	7.47423	8.39928	9.23249	10.7406	7.21128	9.0067	9.40712	8.56434	9.61174	9.71377	9.77693	12.1215
Zm00001d024909	CO CO-LIKE TIMING OF CAB1 protein domain1	0.172059	0.229737	0.0314721	0.0624745	0	0.168103	0.598723	0.032769	0	0.112755	0.15874	0.189034	0.0310659	0.0630846	0.0356867	0.35095	0.13076	0.126866	0.041462	0.299066	0.140028	0	0.0350146	0.121906	0	0	0.0279218	0.027197	0	0	0	0	0	0.177919	0	0	0	0.0353723	0.0365329	0.0286168
ENSRNA049466998	Small nucleolar RNA Z112	0	0	0	0	0	0	0	0	0	0	0	0	0	0	0	0	0	0	0	0	0	0	0	0	0	0	0	0	0	0	0	0	0	0	0	0	0	0	0	0
Zm00001d011624	alpha/beta-Hydrolases superfamily protein	41.9196	44.1245	43.1847	37.0734	41.4893	47.5478	42.6668	41.9367	32.8717	38.895	50.3104	52.0319	29.6013	33.1763	34.1213	36.5678	28.4325	30.4293	30.5768	25.5661	17.7404	18.8544	17.974	18.8599	16.1772	16.684	16.7906	17.4698	13.1659	12.2633	11.6737	12.0796	15.7369	18.5774	19.7875	16.7091	17.1987	18.0803	17.0957	16.0822
Zm00001d005223	NA	0	0	0	0	0	0	0	0	0	0	0	0	0	0	0	0	0	0	0	0	0	0.0103917	0.011605	0	0	0	0.0092542	0	0	0	0	0	0	0.0117937	0	0.00860683	0.0103855	0.0117236	0	0
Zm00001d042621	Probable magnesium transporter NIPA4	15.79	19.2119	20.2528	17.771	20.7552	19.9923	18.331	17.3711	21.8183	24.3407	23.0952	23.2715	23.3986	21.2275	19.2373	17.8579	17.317	17.4403	16.6276	18.8688	23.0498	21.3112	21.5528	22.2686	24.5744	24.8355	24.6241	21.0426	23.4438	25.8853	25.2896	25.4008	25.421	24.5315	26.0622	26.2244	28.3123	26.022	27.271	26.0804
Zm00001d038026	NA	0	0	0	0	0	0	0	0	0	0	0	0	0	0	0	0	0	0	0	0	0	0	0	0	0	0	0	0	0	0	0	0	0	0	0	0	0	0.0373451	0	0
Zm00001d049155	Sec23/Sec24 protein transport family protein	20.2659	21.7999	20.4715	20.589	21.1486	19.9562	18.4002	19.8619	26.467	23.8704	19.4182	20.9159	26.9071	21.1722	23.5063	17.9922	18.3927	18.0577	16.4939	17.4671	34.4552	39.3852	32.9253	32.6815	36.3106	36.3557	38.7704	32.2927	41.2773	43.005	42.0601	46.7242	32.4993	35.7774	34.4661	35.1932	35.8573	37.2864	35.1827	40.8374
Zm00001d008568	Core-2/I-branching beta-16-N-acetylglucosaminyltransferase family protein	1.21819	1.33951	0.884746	0.780572	1.61471	0.840126	0.828208	0.736962	1.05058	0.86875	1.11563	0.610142	1.51376	1.6355	1.98416	1.46893	0.939404	1.32752	1.26919	0.583845	0.918507	1.72367	2.16553	1.32004	0.533059	0.691681	0.366304	0.849515	0.117542	0.186574	0.373611	1.10162	0.704364	0.866957	0.538811	0.389348	0.900471	1.25956	1.02701	1.44806
Zm00001d007018	NA	38.2615	45.5163	41.0412	38.3765	50.5589	50.7653	30.937	47.5453	49.9649	44.5239	52.4594	51.3778	31.94	30.7845	30.8125	29.3382	28.7187	34.5246	33.8639	33.9708	48.6299	50.6997	51.861	62.9747	38.9806	36.5539	34.4949	40.2448	57.2078	43.638	48.2904	46.1395	38.9343	41.8115	33.2684	34.5058	47.4005	38.5041	45.8854	45.4098
Zm00001d049255	NA	0.75823	0.867776	0.77271	0.747278	0.427138	0.550306	0.53846	0.660144	0.470535	0.520549	0.699538	0.654529	0.860522	0.873719	0.336995	0.795379	0.514494	0.279537	0.313226	0.258879	1.21211	0.967192	0.771514	1.56048	0.687592	1.42981	1.3535	1.24988	0.908122	0.981868	1.1738	0.974205	0.998172	1.12008	0.941162	0.882809	0.670713	0.801663	0.71297	0.594513
Zm00001d052292	Probable galacturonosyltransferase-like 9	4.74488	4.07801	4.36948	4.31707	3.93264	3.26103	3.55163	3.84321	4.16973	2.90691	3.32094	3.57521	5.59321	4.67917	4.00441	3.35956	3.58525	3.84042	3.60106	3.6734	6.54689	5.8637	4.66153	6.77513	2.57491	4.62544	3.77035	3.98284	6.20261	5.38553	5.46407	7.20946	8.37641	7.57969	6.19688	5.02119	4.62858	5.53885	4.95629	4.989
Zm00001d004553	Zinc finger (C3HC4-type RING finger) family protein	11.2197	9.89654	10.0685	7.48538	11.5434	11.6694	10.1555	11.9709	12.4519	9.37785	9.20336	9.15498	9.58358	6.66237	7.86834	6.38322	7.22781	11.0477	9.03928	10.3665	57.8884	64.4053	63.2967	69.6676	42.7074	41.2039	39.9556	51.323	23.8412	31.6846	23.2805	31.7501	52.683	61.194	48.0387	45.6127	48.6236	53.6757	52.6052	50.3527
Zm00001d049055	Serine carboxypeptidase F13S12.6	4.21619	4.43654	4.70384	3.74107	6.70071	4.95947	6.4751	4.21167	7.6596	6.27618	4.65621	3.45112	6.57901	2.79481	6.82789	3.36589	3.51718	3.59774	6.6612	4.38614	2.55642	3.60239	2.76155	2.96744	4.03784	4.38135	3.84696	3.33664	4.13731	3.7319	2.77456	2.71566	5.026	4.59078	4.89882	4.28583	2.95952	3.70246	3.1125	1.93653
Zm00001d012429	Nuclear poly(A) polymerase 3	0	0	0	0	0	0	0	0	0	0	0	0	0	0	0	0	0	0	0	0	0	0	0.0476621	0	0	0.0386442	0	0	0	0.0451703	0	0	0	0	0	0.0706969	0	0	0	0
Zm00001d020038	Histone-lysine N-methyltransferase%2C H3 lysine-36 and H4 lysine-20specific%3B SET domain protein 110	6.90678	7.76089	7.76141	7.33237	7.67699	5.64046	6.42033	7.279	6.13514	6.42733	7.28654	8.3595	6.86713	6.66585	6.64233	5.97628	4.78997	5.48089	5.80662	6.00256	6.25114	7.92413	7.58875	6.78804	6.85667	6.78661	8.00166	7.21626	7.20286	4.87431	5.71204	7.29438	6.40593	7.03313	9.03594	8.44226	9.05882	7.61533	7.60213	6.05791
Zm00001d047966	NA	3.6899	3.97479	3.92247	3.31067	3.40417	4.30517	2.64508	2.90266	3.2987	3.07226	3.51529	3.45663	3.53389	2.74499	3.28312	2.90146	2.94647	2.74043	3.20877	3.45083	4.19981	3.21583	3.77631	3.42263	3.95688	3.91772	4.01803	3.60097	2.3684	3.22822	2.1212	3.57927	4.09569	3.67181	3.98528	3.99523	4.32418	3.77091	3.84922	3.36204
Zm00001d002015	Os07g0120600 protein	0	0.144295	0.0593017	0	0	0	0	0.185236	0.0704169	0.0708196	0.224331	0.178095	0.0585361	0.950942	0.0672429	0.198385	0.184789	0.179286	0.312501	0	0	0	0.0659767	0	0.0643126	0	0.105224	0	0.0590883	0.0625274	0	0.0678105	0.0663908	0.134098	0	0	0	0	0	0
Zm00001d003275	Protein-L-isoaspartate O-methyltransferase 1	7.17666	7.01395	6.15083	6.18552	6.41858	7.28633	6.67541	6.04497	5.92975	7.41822	7.42319	8.57564	7.41396	8.17871	8.58578	8.26235	7.19008	7.32375	7.19395	6.00402	4.69658	3.92335	4.40402	5.11095	5.04145	5.56672	5.81715	4.80659	5.03646	3.98114	6.01315	4.52643	4.81801	6.10519	5.95258	5.71172	4.44651	4.63153	5.91456	3.45166
Zm00001d010116	UPF0503 protein chloroplastic	0.514052	0.982763	0.897539	0.954472	1.00038	0.534193	0.679503	0.747618	0.943967	1.2403	0.48504	0.564769	1.50612	0.526873	0.537944	0.915071	0.799088	0.801136	1.60473	0.822433	2.09652	3.12958	2.09699	2.1025	1.5296	1.63083	1.61533	1.5734	1.1626	1.37898	2.06387	1.61279	1.8087	1.58019	2.48313	2.06305	1.92769	2.104	1.60745	2.94965
Zm00001d049232	UV-B-induced protein chloroplastic	39.7563	44.0325	45.657	41.5796	37.7093	34.9459	38.0317	35.9661	30.8832	34.8572	40.7767	45.03	34.9407	37.3707	36.8894	40.8774	36.2065	41.0688	33.7501	41.0306	8.87568	6.27591	7.65947	9.08263	7.14095	9.07862	8.91568	7.86767	11.2088	9.23589	9.741	9.94765	7.13662	8.598	8.00174	8.78703	10.0653	8.66489	9.15812	7.63741
Zm00001d045174	40S ribosomal protein S30	20.6879	14.7409	17.1618	15.0588	18.7489	17.4603	16.3194	16.4261	18.733	16.2942	14.2925	13.1252	18.5887	12.9624	15.3504	16.1657	13.4709	14.0008	17.6474	14.0544	20.8283	24.0353	21.2677	20.3233	23.6599	23.4297	17.7792	21.1251	17.0292	23.7899	18.0714	25.4343	17.6222	17.5157	17.3651	18.1186	19.988	16.7727	20.2101	25.2649
Zm00001d033563	basic helix-loop-helix (bHLH) DNA-binding superfamily protein	0.245795	0.158802	0.234951	0.0863693	0.937992	0.418315	0.875016	0.498324	1.41561	0.872929	0.230427	0.139378	1.85534	0.0348851	0.562429	0.0873323	0.0632702	0.245545	0.435633	0.206726	1.55835	3.51968	1.99436	1.47184	1.61376	1.97025	1.71389	1.44381	1.99423	1.91762	2.67492	2.50751	0.906018	1.54468	2.10653	1.79504	2.7205	2.39616	1.92932	3.6397
Zm00001d028347	Peroxidase 53	0.461634	0.723582	0.3965	0.196771	0.994994	0.517693	0.718379	0.848612	0.156939	0.657654	1.44436	0.242564	1.67424	0.772692	0.249776	0.171945	0.137281	0.399579	0.116079	0.549467	0.0490036	0.065835	0.0245072	0.284411	0.716673	0.258315	0.625371	0.380711	1.16327	1.34711	0.837172	0.856406	0.838476	0.174339	0.221346	0	0.0438638	0.396121	0.0255699	0.140205
Zm00001d034758	Acyl-CoA binding protein	15.5684	13.3519	15.4687	14.5775	15.8354	13.7183	12.0512	13.1787	15.1843	20.5214	17.8491	15.2787	19.6193	16.5694	17.6017	12.6132	9.38102	11.5959	12.0842	12.8425	23.7141	27.1009	21.5093	22.0607	26.0878	25.4691	26.7828	23.1984	29.0198	28.0763	33.9994	31.3795	23.9898	24.24	25.7525	26.4767	25.9932	26.6702	26.323	26.5415
Zm00001d028379	NADPH--cytochrome P450 reductase 2	0	0	0.0995531	0	0.0681334	0.0354496	0	0.103655	0.0394043	0	0.0418441	0.0664395	0.032756	0.0332583	0.0376282	0.0740087	0	0.033442	0.174871	0	0	0.0330596	0.0369196	0	0	0.0898027	0.0294408	0.0286766	0	0.0349894	0.0370935	0	0.0371513	0.0375197	0	0	0.0330399	0.0372967	0	0
Zm00001d002636	DNA binding protein	0	0	0	0	0	0	0	0	0	0	0	0	0	0	0	0	0	0	0	0	0	0	0	0	0	0	0	0	0	0	0	0	0	0	0	0	0	0	0	0
Zm00001d026890	NA	0	0	0	0	0	0	0	0	0	0	0	0	0	0	0	0	0	0	0	0	0	0	0	0	0	0	0	0	0	0	0	0	0	0	0	0	0	0	0	0
Zm00001d029644	Carboxyl-terminal-processing peptidase 1 chloroplastic	0	0	0	0.0317442	0	0	0	0	0	0	0	0	0	0	0	0	0	0	0	0	0.035575	0	0	0	0	0	0	0	0	0	0	0	0	0	0	0	0	0	0	0
Zm00001d038180	Protein NRT1/ PTR FAMILY 3.1	0.765737	0.362798	0.433749	0.295977	0.417453	0.202719	1.36299	1.27019	1.67391	1.10074	0.410205	0.217106	0.695744	0.244528	0.768491	0.18138	0.450533	0.437118	0.428572	0.28981	2.6234	3.07885	1.08579	1.96012	1.7052	1.71179	1.0342	1.38218	1.67473	1.00044	2.03029	1.42596	2.61011	2.11492	2.74885	2.08028	1.64647	1.24922	1.6993	1.45434
Zm00001d003602	Transmembrane CLPTM1 family protein	36.9633	35.2324	38.9071	36.6698	38.1824	34.5744	34.5918	36.9754	39.9928	43.0145	43.3524	41.2898	39.2453	33.8739	38.3857	29.012	28.2217	33.0726	30.1862	31.6718	45.9742	48.1665	48.4065	48.7737	47.805	47.1712	49.9315	46.5586	49.4522	43.8416	47.1889	45.4385	41.6759	44.8675	45.7316	50.1292	54.8552	50.4515	51.4187	45.1672
Zm00001d035584	NA	0	0	0.25302	0	0	0.202719	0	0	0.150223	0	0	0	0	0	0	0	0	0.0637463	0	0	0.844314	0.252069	0.2815	0.163343	0.1372	0.0570598	0.112239	0	0	0.133392	0	0.0723312	0	0.0715191	0	0.156581	0.188939	0.142188	0.0734266	0.287582
zma-MIR169i	NA	0	0	0	0	0	0	0	0	0	0	0	0	0	0	0	0	0	0	0	0	0	0	0	0	0	0	0	0	0	0	0	0	0	0	0	0	0	0	0	0
Zm00001d021855	NA	0	0	0	0	0	0	0	0	0	0	0	0	0	0	0	0	0	0	0	0	0	0	0	0	0	0	0	0	0	0	0	0	0	0	0	0	0	0	0	0
Zm00001d004760	NA	0	0	0	0	0	0	0	0	0	0	0	0	0.0589455	0	0	0	0	0	0.157343	0	0	0	0.132876	0	0	0	0	0.0516046	0	0.125929	0	0.0682847	0	0	0	0.0492736	0	0	0	0
Zm00001d019239	NA	0	0	0	0	0	0	0	0	0	0	0	0	0	0	0	0	0	0	0	0	0	0	0	0	0	0	0	0	0	0	0	0	0	0	0	0	0	0	0	0
Zm00001d003129	hydroxycinnamoyltransferase5	2.76178	2.95693	2.19116	2.33781	2.4132	2.83696	2.77981	2.38404	2.42358	1.64737	2.14174	2.16532	3.49673	3.45631	3.953	3.39041	4.12303	3.22479	2.91759	2.28504	6.14273	6.4179	5.89353	5.02214	11.6984	9.61615	11.6889	11.3368	6.90982	9.09299	7.31639	7.38791	10.884	9.72404	9.19807	7.31326	4.94253	6.25432	5.19049	5.83632
Zm00001d052434	major facilitator superfamily defense2	6.65077	7.80491	7.0568	5.84385	6.73221	7.15779	6.0828	7.36242	8.59956	8.44444	9.25786	10.3467	7.52859	5.40084	6.69241	5.70712	6.8264	7.51387	4.80802	5.19867	24.9594	19.2303	27.8675	30.6658	24.3353	19.4313	20.8058	25.3784	17.7703	15.4525	19.7442	15.7148	18.0193	23.7106	17.4248	18.7975	17.5581	21.9994	19.7093	17.9664
Zm00001d010083	NA	0	0	0	0	0	0	0	0	0	0	0	0	0	0	0	0	0	0	0	0	0	0	0	0	0	0	0	0	0	0	0	0	0	0	0	0	0	0	0	0
Zm00001d011202	Protein phosphatase 2C 16	13.0956	13.4179	11.0506	10.5264	15.3897	9.99596	11.1662	12.6023	17.4271	16.8397	17.8081	15.4526	22.491	19.126	18.6726	13.9205	11.4782	10.5129	10.8973	7.80091	18.0392	21.8668	15.1688	16.048	15.7516	16.4996	18.5679	17.6356	11.2488	11.8463	10.0105	11.0101	17.4029	19.0238	19.3367	17.4839	16.0931	15.1896	14.7051	13.2658
Zm00001d007638	phospholipid synthesis1	29.9969	28.0421	31.81	29.7103	29.0702	24.376	28.0845	28.2969	30.6429	34.0585	28.9186	27.6828	27.1539	21.7988	28.7871	20.5202	22.7569	27.4027	25.3078	25.9041	33.2797	34.6668	31.3762	31.5117	30.3657	31.2984	31.0514	28.0877	27.9996	28.6706	28.733	31.1921	31.8963	32.7511	34.9915	34.3216	33.8846	36.3523	34.2613	36.8506
Zm00001d025701	NA	0.0706283	0	0	0	0.0795749	0	0.0263324	0.0403539	0	0.0231423	0	0	0	0	0	0	0	0	0	0	0.0862197	0	0.0646791	0.0500409	0	0.0524415	0	0	0.0386174	0	0	0	0	0.0219102	0.0531067	0	0.0192941	0.0217799	0	0
Zm00001d042617	NA	0	0	0.143923	0	0	0	0	0.149854	0	0	0	0	0.0947101	0	0	0	0	0	0	0	0.106725	0.191176	0	0.061942	0	0	0	0	0	0	0.0536258	0.0548579	0.0537094	0	0	0	0	0.107839	0	0
Zm00001d012185	NA	0	0	0	0	0	0	0	0	0	0	0	0	0	0	0	0	0	0	0	0	0	0	0	0	0	0	0	0	0	0	0	0	0	0	0	0	0	0	0	0
Zm00001d050401	Polypyrimidine tract-binding protein homolog 1	23.4048	27.5831	26.0961	24.8852	21.6749	24.2804	25.1811	24.9328	23.6931	24.6845	23.3384	25.6115	23.2664	20.3967	20.471	18.7109	23.2893	22.5614	20.7716	22.4847	22.8142	21.1361	23.123	21.9583	23.0086	23.9404	21.6484	24.1635	19.0993	17.9679	17.3953	18.3934	22.4021	21.2995	22.8931	23.2879	22.2109	25.5711	22.5146	20.2634
Zm00001d021011	NA	10.4103	11.7505	10.2179	9.87858	12.2731	10.3492	11.2837	9.9644	13.252	14.4179	14.221	10.4941	13.4867	9.23726	10.4843	8.96424	8.96163	10.6533	12.2198	10.5631	17.5887	19.1562	19.8858	21.2149	17.1169	17.2124	13.2712	15.8786	13.5846	16.7349	16.5234	15.2868	19.9447	20.0093	19.9054	19.9964	22.663	19.063	23.9611	20.3756
Zm00001d000473	NA	0	0	0	0	0	0	0	0	0	0	0	0	0	0	0	0	0	0	0	0	0	0	0	0	0	0	0	0	0	0	0	0	0	0	0	0	0	0	0	0
Zm00001d052248	P-loop containing nucleoside triphosphate hydrolases superfamily protein	21.9566	24.5195	24.1494	26.1075	21.3734	17.645	15.2056	19.7879	21.9468	23.0157	22.7624	24.0052	19.7326	18.4714	19.3734	17.669	15.5155	16.1983	15.2667	16.2542	11.6626	15.161	12.8201	13.5714	14.9819	13.4038	16.496	12.4063	16.2888	12.5284	15.5003	17.9468	12.6008	14.1652	12.5003	12.0075	16.348	13.0097	15.2781	13.8969
Zm00001d004446	DUF1635 family protein	0.823524	0.758336	1.2778	0.711465	1.27978	0.432813	1.48224	0.454301	1.92439	0.781601	0.510885	0.0311991	2.98406	1.03077	0.353394	0.590809	0.582693	0.471118	0.0821169	0.666351	5.37326	3.97423	5.58249	3.86301	4.7657	2.61455	3.4286	3.87825	3.69539	4.63341	5.64363	4.95363	3.66361	3.87613	4.2705	4.21739	5.49235	2.45196	4.19657	5.35594
Zm00001d037130	NA	0	0	0	0	0	0	0	0	0	0	0	0	0	0	0	0	0	0	0	0	0	0	0	0	0	0	0	0	0	0	0	0	0	0	0	0	0	0	0	0
Zm00001d049992	Chaperone protein dnaJ 6	0	0	0	0	0	0	0	0	0	0	0	0	0	0	0	0	0	0	0	0	0	0	0	0	0	0	0	0	0.0935023	0	0	0	0	0.424399	0	0	0	0	0	0
Zm00001d028565	NA	12.0543	9.33055	8.03799	7.86089	8.70594	7.54683	9.31913	7.72423	7.89836	9.38782	6.02555	7.02782	8.41464	8.15938	9.21472	6.33186	6.03581	6.59923	6.10105	7.77831	22.032	21.9075	21.84	27.0977	25.7837	24.5993	23.8536	32.9335	19.3393	23.404	20.6899	20.7268	20.6396	20.7609	15.4803	16.9034	15.3305	15.5817	14.5864	18.1713
Zm00001d026046	Putative HLH DNA-binding domain superfamily protein	0.0543611	0.0871009	0.0238643	0	0.575723	0.0764801	0.340494	0.0124238	0.453397	0.541488	0.0150459	0	0.942249	0	0.02706	0.0133057	0.0123939	0.0240496	0.267234	0.0141733	0	0.297182	0.199128	0.215686	0.129404	0.086108	0.169377	0.175292	0.321009	0.31453	0.253418	0.231952	0.0667928	0.148401	0.632201	0.0689188	0.0712813	0.147519	0.138508	0.151894
ENSRNA049451031	tRNA-Pro for anticodon AGG	0	0	0	0	0	0	0	0	0	0	0	0	0	0	0	0	0	0	0	0	0	0	0	0	0	0	0	0	0	0	0	0	0	0	0	0	0	0	0	0
Zm00001d046510	NA	15.6959	14.6098	12.3123	13.6452	23.9189	20.5843	27.1589	17.0449	33.8948	29.1105	22.0347	21.9701	25.8326	16.5175	19.1886	19.3938	18.8963	23.9533	27.3856	24.5932	37.1241	26.4846	41.6165	43.378	35.2677	34.614	35.2926	44.8493	23.9032	25.9931	19.8108	24.054	35.8201	27.5607	32.2791	32.892	33.0654	30.8409	38.8706	42.4967
ENSRNA049479790	5S ribosomal RNA	0	0	0	0	0	0	0	0	0	0	0	0	0	0	0	0	0	0	0	0	0	0	0	0	0	0	0	0	0	0	0	0	0	0	0	0	0	0	0	0
Zm00001d053504	NA	0	0	0	0	0	0	0	0	0	0	0	0	0	0	0	0	0	0	0	0	0	0	0	0	0	0	0	0	0	0	0	0	0	0	0	0	0	0	0	0
Zm00001d047827	NA	0	0.254637	0	0.0415476	0	0.0447175	0.0568814	0	0	0.0499903	0.158351	0.0419046	0.0413196	0	0.0474656	0	0.0434798	0.0421851	0	0	0.0465614	0	0	0	0	0	0	0	0	0	0	0	0	0	0	0	0	0	0	0
Zm00001d046626	Putative leucine-rich repat protein kinase family protein	9.05139	6.03754	6.96319	8.21783	8.9621	7.91963	7.73195	8.49454	9.451	8.47078	5.12184	4.50836	6.38602	3.63692	6.15744	4.63568	6.00021	7.95116	8.16939	8.41506	18.3613	19.8965	17.7101	16.1136	8.91348	10.5312	8.98222	10.7997	12.3575	14.4647	12.8079	14.1816	14.321	14.3064	12.7613	12.8703	12.7793	13.024	12.627	20.0811
Zm00001d023339	Ubiquitin thioesterase otubain-like	1.60241	1.78831	0.997435	2.09722	1.63025	1.58426	1.14136	2.14539	1.13764	1.66136	2.06863	1.74737	1.26956	1.23642	1.26494	1.05371	0.613439	0.978728	0.985529	0.90417	1.35763	1.25518	1.15351	0.948932	1.19558	1.01813	0.954776	1.20219	1.30769	0.595035	1.54037	1.12554	1.70439	1.42452	1.60651	1.51607	1.12376	1.06204	0.639849	0.739874
Zm00001d023362	Arginine decarboxylase	1.32311	0.761767	0.799324	0.95203	0.888959	1.01043	0.868928	0.707421	1.13897	1.20913	0.94072	1.41364	0.618054	0.627533	0.483394	0.401102	0.56734	0.845807	0.631826	0.854509	1.12619	1.19448	0.904117	1.01484	1.25695	1.17769	1.34739	1.42754	0.769899	0.772569	0.804137	0.578875	1.19317	1.02425	1.2048	1.7368	1.64475	1.30265	1.14435	1.15077
Zm00001d046576	Protein argonaute 13	0	0	0	0	0	0	0	0	0	0	0	0	0	0	0	0	0	0	0	0	0	0	0	0	0	0	0	0	0	0	0	0	0	0	0	0	0	0	0	0
Zm00001d006727	NA	0.0536458	0.152212	0.0662352	0.0657409	0.0604413	0.180823	0.0700029	0.137929	0.0524334	0.0966777	0.0464	0.125244	0.167083	0.0516312	0.091795	0.0820666	0.0764425	0.126083	0.106651	0.0524505	0.507534	0.491231	0.409393	0.541624	0.47888	0.292102	0.287287	0.305269	0.161326	0.217274	0.205661	0.151478	0.255417	0.307875	0.282361	0.261118	0.25646	0.33086	0.264829	0.147219
Zm00001d035612	Putative inositol polyphosphate phosphatase (Synaptogenin-like) family protein	0.0135085	0	0	0.0147148	0	0	0.080582	0.0154363	0	0	0	0	0	0	0	0	0	0	0	0	4.27104	6.01126	2.86998	3.6178	3.36033	2.78167	2.67005	4.26625	1.41812	1.65697	0.778878	1.10192	5.97517	4.27438	4.61817	3.16831	1.97796	3.43251	3.06326	3.28921
Zm00001d044745	Alanine--tRNA ligase chloroplastic/mitochondrial	13.0713	18.3519	16.0669	18.0585	11.3828	12.2	10.9313	14.2676	10.0348	11.1861	11.2988	13.5179	10.6167	12.2751	11.1823	12.768	11.9544	10.8316	10.6661	12.8722	1.36398	1.13333	1.39715	0.953779	1.08152	1.2061	1.36317	1.10436	0.861176	0.817832	0.734897	0.743334	1.1082	1.12754	1.5858	1.18248	1.11059	0.987998	0.788891	0.967229
ENSRNA049997462	NA	0	0	0	0	0	0	0	0	0	0	0	0	0	0	0	0	0	0	0	0	0	0	0	0	0	0	0	0	0	0	0	0	0	0	0	0	0	0	0	0
Zm00001d048018	Cysteine-rich receptor-like protein kinase 26	0	0	0	0	0	0	0	0	0.0172449	0	0	0	0	0	0	0	0	0	0	0	0	0	0	0.0375023	0	0	0	0	0	0	0	0.0166066	0.0325179	0	0.0530665	0	0	0	0	0
Zm00001d027709	Transcription factor Dp-1	7.99985	7.11456	7.62622	6.59929	8.24018	8.12969	7.20612	7.74028	8.75125	7.67244	8.84866	6.81638	8.04965	6.80825	6.7036	6.64607	7.60513	6.39377	6.24767	6.73685	11.744	11.5081	10.5167	10.3637	7.88836	9.82756	9.52344	11.3253	8.58853	8.27754	8.38133	9.01358	10.1522	11.231	10.3035	9.38602	10.3367	10.0659	11.9397	8.85729
Zm00001d044551	E3 ubiquitin-protein ligase SIS3	11.6885	15.4577	12.7997	13.5275	13.9045	14.1769	11.4245	13.4253	13.7998	14.5992	15.4506	15.2006	14.5883	13.584	14.0008	10.1216	10.5832	12.5287	12.0447	11.0726	21.681	20.9867	20.2701	20.8831	19.7895	19.9124	21.5911	18.8396	14.416	14.2711	15.1715	14.9704	21.3787	22.5392	22.1367	19.8085	19.2005	20.0958	21.3022	17.732
Zm00001d004836	Receptor-like kinase TMK2	2.6127	2.62276	2.11393	2.80446	2.10568	3.06315	1.87709	2.33179	2.68413	2.27456	1.97939	1.8019	2.14862	1.42641	1.68503	2.03052	2.39139	2.19362	1.9853	2.18778	3.35242	3.06514	4.05174	3.81035	2.86002	2.71873	2.71106	2.96625	1.87692	2.82477	1.91844	2.77624	3.04616	4.21227	3.6136	2.95316	2.45899	3.3639	2.79399	3.38754
Zm00001d027868	E3 ubiquitin ligase BIG BROTHER	3.35902	2.84584	3.52743	3.26894	3.54438	2.73871	3.78883	3.2831	5.03298	4.65951	2.47764	2.31354	3.97139	1.26595	3.71334	1.10597	1.69104	2.58361	3.53772	2.5451	2.5186	2.88964	1.8113	1.83627	1.40031	1.32511	1.22026	1.27752	1.9112	1.92378	1.66295	2.02213	1.65507	1.81958	2.34194	2.5014	3.01834	2.11374	2.57409	2.89262
Zm00001d028122	NA	1.76815	1.49108	2.04266	2.70322	2.21929	1.34563	1.75792	1.75463	3.29467	4.98043	1.52396	1.2269	1.71384	1.63777	2.10388	1.36668	2.24546	1.9899	2.53406	3.43728	0.0757358	0.118707	0	0.285715	0.0184605	0.0767748	0.196324	0	0	0	0.0190274	0.155716	0.038114	0.038492	0.264345	0.182591	0.406753	0.11479	0.0395186	0.247645
Zm00001d041294	Sulfiredoxin chloroplastic/mitochondrial	0	0	0	0	0	0	0	0	0	0	0	0	0	0	0	0	0	0	0	0	0	0	0	0	0	0	0	0	0	0	0	0	0	0	0	0	0	0	0	0
Zm00001d027285	Protein NRT1/ PTR FAMILY 6.3	0	0.0518596	0.0568349	0	0.116692	0	0.0193075	0	0	0.0169684	0	0	0.0701265	0	0	0	0	0	0	0	1.46982	4.88358	2.63994	1.70614	0.816694	1.79439	1.0715	0.798111	2.57668	4.25477	3.6371	4.40305	0.858993	0.803251	2.15463	1.05516	2.70205	2.85855	2.09467	3.5529
Zm00001d008622	Synaptic glycoprotein SC2	46.841	55.848	55.0307	58.0295	46.7829	50.2704	53.0764	56.8089	58.8413	58.3002	56.6014	58.5367	38.5387	47.5912	50.5886	48.3015	58.9796	54.1577	59.541	58.4748	45.5093	39.7984	39.8342	38.7922	31.6196	34.9876	28.8008	33.9829	22.197	32.3547	23.8794	22.425	44.1309	41.5252	41.1454	44.7375	40.0214	45.9268	45.4696	37.9792
Zm00001d021772	NA	22.3277	17.3153	25.1233	19.1625	28.4594	26.4417	23.8803	20.1021	28.6566	23.2042	26.9977	22.92	12.3384	11.1632	9.40232	23.0471	19.7965	28.3117	24.9457	24.2558	16.2439	10.7266	19.139	29.4018	14.4955	13.9548	11.8583	13.0477	391.154	319.575	248.734	217.229	4.29519	23.7879	11.4185	8.16942	18.36	12.1014	22.4111	14.9667
Zm00001d021342	Protein kinase superfamily protein	5.06001	5.14038	4.80455	4.66252	4.71268	3.63752	3.81545	4.1765	4.62546	5.83353	5.45138	5.29153	6.62546	5.08327	5.51869	3.18078	2.94428	3.50339	2.88884	3.74816	8.16993	10.1413	9.34196	7.89522	8.98066	9.67307	10.2254	8.51179	7.23862	6.77645	6.86512	8.5008	9.13116	9.24187	9.58405	10.8707	10.2063	9.95836	10.223	8.22669
Zm00001d049786	Cytochrome b561 and DOMON domain-containing protein	8.51876	7.50143	9.08118	7.73291	8.82384	9.6832	12.044	8.8099	11.8776	9.9846	8.53543	8.99023	12.2221	13.6857	12.9191	12.3126	11.7994	12.3599	12.6038	11.3242	17.9845	16.4416	13.5706	15.4244	18.2616	17.774	15.4594	21.0959	10.0001	12.4901	12.3235	9.88605	20.4273	16.8222	15.7954	18.6361	13.1788	14.0858	11.1833	14.5645
Zm00001d006761	EID1-like F-box protein 2	19.8116	17.6491	17.5933	20.117	20.0327	15.094	16.1708	19.1038	19.3842	19.3312	20.0655	19.054	19.2281	19.2136	20.5715	14.8382	17.7754	17.9027	18.6145	18.8202	18.0434	20.1238	18.6197	20.5016	16.6996	19.2732	21.2679	13.9884	17.5642	16.6699	20.1258	20.4706	18.6982	18.651	20.0815	22.2986	24.1069	21.431	21.5768	18.6789
Zm00001d031136	cysteine synthase2	146.891	125.253	143.665	135.093	157.835	117.383	140.423	128.668	148.008	158.033	169.141	151.272	149.106	156.14	155.297	139.775	129.449	143.555	132.184	151.625	252.053	216.368	273.044	217.404	244.631	250.195	257.582	239.413	333.603	309.237	308.385	348.621	235.637	234.139	262.14	267.362	297.934	275.336	303.068	318.761
Zm00001d003308	Ribonuclease H2 subunit B	1.68628	1.39141	1.66353	1.19706	2.17739	1.22175	1.97792	2.51151	3.60498	2.73161	1.49457	1.35306	5.50088	0.896139	1.98061	0.74201	0.971943	1.27829	2.05459	0.666892	3.14562	6.31836	4.65007	4.88638	3.22482	5.13955	3.44983	3.4681	4.39248	6.0075	4.50927	7.53753	4.07398	3.55012	4.46392	4.46102	3.95439	5.51556	4.61032	6.29621
Zm00001d047351	PLAC8 family protein	6.27399	5.69761	4.7759	4.46413	5.71211	5.12669	5.82816	6.78315	5.39578	5.34358	6.6069	6.70732	6.63657	6.22716	8.14948	4.42083	4.11787	7.87368	4.3982	4.98446	10.7793	10.74	11.5555	15.1167	16.0412	14.5766	16.64	18.1114	21.8531	21.0472	18.322	15.5617	15.6252	13.8928	12.3471	10.9996	9.14091	10.6573	9.04243	10.8144
Zm00001d047976	Protein SHOOT GRAVITROPISM 5	1.07136	1.40883	1.46085	1.43227	1.79232	1.06576	1.33145	1.78074	2.11544	1.34035	0.9435	1.10572	0.580314	0.874893	0.686832	0.715178	1.2028	1.61582	1.73679	0.95226	3.70562	3.74489	2.57667	3.63434	1.9707	1.83202	1.32766	2.24771	5.53835	7.08168	5.07805	5.86697	3.70976	2.29627	2.11565	2.20498	2.55423	1.98228	2.17139	3.0454
Zm00001d030496	Protein translocase/ protein transporter	34.5817	30.1936	37.5676	37.9641	30.9263	32.3401	38.8808	38.0968	29.8568	28.3279	31.5185	31.404	26.8388	25.2	24.8126	26.815	31.6297	28.7755	33.9063	32.0149	21.2068	19.4665	18.6054	21.8217	16.9464	18.0006	16.7832	19.2686	12.0245	14.6314	9.31339	13.0535	18.1911	18.6061	19.6103	18.0802	15.4399	21.0949	14.9721	20.1936
Zm00001d044781	Putative thiol-disulphide oxidoreductase DCC	2.82813	2.56442	1.89937	1.77024	2.02121	1.80633	3.11603	2.8941	3.49308	2.24062	3.03759	2.0869	2.19495	2.66969	2.96793	1.91138	2.3097	2.82449	2.89897	2.75136	6.67302	5.58438	4.71596	5.53278	5.04917	5.09824	4.62375	5.38447	3.0696	3.46806	4.6605	3.65514	5.342	4.79262	5.43798	6.99516	4.75082	4.39966	5.08177	5.62344
Zm00001d041255	translation initiation factor 3 (IF-3) family protein	10.3274	12.3345	12.0783	11.0123	10.9809	10.362	9.82232	10.0442	9.64039	10.9967	10.1033	9.97626	10.8994	9.04234	11.3604	9.17179	8.10158	9.7886	8.45502	6.64473	12.2673	11.0931	10.6143	10.7397	11.6291	10.8714	12.2601	10.4951	8.01002	10.9841	9.46123	12.6566	9.87762	11.4779	11.2399	12.3015	12.7137	13.0525	12.293	11.6833
Zm00001d035502	NA	0	0	0	0	0	0	0	0	0	0	0	0	0	0	0	0	0	0	0	0	0	0	0	0	0	0	0	0	0	0	0	0	0	0	0	0	0	0	0	0
Zm00001d049757	NA	0	0	0	0	0	0	0	0	0	0	0	0	0	0	0	0	0	0	0	0	0	0	0	0	0	0	0	0	0	0	0	0	0	0	0	0	0	0	0	0
Zm00001d000532	NA	0	0	0.032063	0	0	0	0	0	0	0	0.0404301	0	0	0.257076	0	0.214523	0	0.129248	0	0	0	0	0	0	0	0	0	0	0	0	0	0	0	0	0	0.026456	0	0.0360364	0	0.116616
Zm00001d049294	Putative HLH DNA-binding domain superfamily protein	7.24995	6.74687	9.8736	6.83242	10.8787	8.25521	9.58339	8.33482	14.1722	11.129	6.76477	4.01882	6.04523	2.50109	8.59849	2.59459	4.20745	8.24937	10.3235	9.12184	1.54211	1.11696	1.64976	2.5372	1.08517	1.48987	1.31557	2.04194	0.780799	0.495746	1.28021	1.64047	1.93005	2.30359	1.90523	1.51202	1.68045	1.65306	1.32945	1.17293
Zm00001d041623	NA	0	0	0	0	0	0	0	0	0	0	0	0	0	0.0205733	0	0	0	0	0	0	0.022833	0.0409007	0.0228381	0.106016	0.0667861	0	0	0.0532172	0.0409073	0	0	0	0.0229814	0	0	0	0	0.0461427	0.071485	0.0186651
Zm00001d039262	Protein NUCLEAR FUSION DEFECTIVE 6 chloroplastic/mitochondrial	7.68344	7.13677	6.73684	7.32338	6.86892	7.78421	4.73286	10.3546	9.30561	7.22436	6.99238	5.68883	7.82604	4.73089	9.146	5.41707	9.09202	6.0502	5.55457	6.31464	8.56397	9.54222	8.71883	7.15979	8.05161	9.54961	6.38345	8.39595	5.70799	9.18112	7.47922	11.3194	9.90232	7.09882	10.3824	7.18478	6.66189	10.3531	9.46927	10.6261
Zm00001d001613	NA	0	0	0	0	0	0	0	0	0	0	0	0	0	0	0	0	0	0	0	0	0	0	0	0	0	0	0	0	0	0	0	0	0	0	0	0	0	0	0	0
ENSRNA049457072	Small nucleolar RNA Z278	0	0	0	0	0	0	0	0	0	0	0	0	0	0	0	0	0	0	0	0	0	0	0	0	0	0	0	0	0	0	0	0	0	0	0	0	0	0	0	0
Zm00001d030865	Beta-adaptin-like protein C	0	0	0	0	0	0	0	0	0	0	0	0	0	0	0	0	0	0	0	0	0	0	0	0	0	0	0	0	0	0	0	0	0	0	0	0	0	0	0	0
ENSRNA049473920	Small nucleolar RNA R64/Z200 family	0	0	0	0	0	0	0	0	0	0	0	0	0	0	0	0	0	0	0	0	0	0	0	0	0	0	0	0	0	0	0	0	0	0	0	0	0	0	0	0
Zm00001d049192	chaperone protein dnaJ-related	7.33946	7.08633	7.00409	6.66886	6.73125	6.46707	7.04888	7.42656	6.75707	8.10413	9.03628	8.08596	9.12627	8.84046	10.3887	7.9101	6.8803	6.97398	5.76616	6.50696	10.2716	10.5808	9.51515	8.45872	12.0153	11.1941	13.1569	12.8686	11.2453	11.1218	11.5282	11.4479	12.8917	11.528	12.8986	12.564	11.1366	12.3139	11.9327	8.26958
Zm00001d043987	NA	0	0	0	0	0	0	0	0	0	0	0	0	0	0	0	0	0	0	0	0	0	0	0	0	0	0	0	0	0	0	0	0	0	0	0	0	0	0	0	0
Zm00001d014376	Villin-4	1.22598	0.523825	0.10764	1.49571	0.773515	1.26487	0.585066	1.28887	0.57517	1.34974	0.746513	0.538774	1.43438	0.48546	1.58671	0.480124	0.22361	1.03052	0.779938	0.639286	0.718376	0	0.538902	0	0.408574	0.291293	0.525234	0.139528	0.0536263	0	0	0.0615423	0.0602538	0.182554	0.393317	0.133225	0.964544	0.0604896	0	0
Zm00001d040340	PQ-loop repeat family protein / transmembrane family protein	2.76837	2.79027	3.62936	4.04816	3.24041	2.42477	2.47391	2.49876	4.88518	3.71308	3.45844	2.69829	3.75755	3.68485	2.78827	2.17518	3.74524	2.68061	2.72555	2.90679	3.18225	2.24952	3.07773	2.73225	5.50019	4.16969	5.22321	4.10689	4.68823	4.48743	7.13592	5.25861	2.5147	4.02332	3.95259	3.72629	3.84898	3.41478	3.67777	3.43983
Zm00001d050083	NA	0	0	0	0.0623214	0.128919	0	0	0	0.111839	0.112478	0	0.0314285	0.0309897	0	0.0711984	0	0.0652197	0.0316388	0.0827207	0.149167	0	0.031277	0	0.162142	0.0680956	0.141601	0	0	0.031282	0	0.0350934	0.0717993	0.0351481	0	0	0.0259049	0.0625167	0	0.0728867	0
Zm00001d003427	DExH-box ATP-dependent RNA helicase DExH18 mitochondrial	5.86445	5.90233	5.75561	4.56434	6.07833	5.57728	5.02025	5.72958	4.80256	5.90983	4.14369	4.92474	6.68898	4.03402	5.93106	4.80279	4.57463	5.3986	4.68786	3.53381	5.01782	8.90123	7.08492	5.56096	6.70588	7.97203	6.96082	5.91477	5.9674	7.41159	7.06396	9.12731	5.9212	6.84833	6.37681	6.37761	6.61145	7.45232	6.41026	7.859
Zm00001d015780	Protein WVD2-like 5	10.0425	10.6942	10.9969	9.99709	14.2888	8.79751	13.2846	9.46039	12.9556	14.5756	9.38951	8.08368	14.8343	7.87067	11.1415	5.45777	6.85089	8.11293	9.4851	8.85956	11.6149	14.1612	11.0551	10.6171	9.73342	9.73079	8.75008	6.74378	11.8418	15.2348	14.0011	15.6339	9.15081	11.2488	11.9602	12.4511	13.1462	13.7453	14.3394	15.3911
Zm00001d039966	Octicosapeptide/Phox/Bem1p (PB1) domain-containing protein / tetratricopeptide repeat (TPR)-containing protein	10.7957	11.359	11.1821	11.9657	9.43912	13.1353	9.76382	10.4035	10.3605	9.24604	8.30311	9.17165	8.91426	7.4531	9.34866	10.8132	9.5958	9.47513	8.12821	8.34037	5.61167	5.5809	5.12694	5.73843	5.11606	5.46702	6.4426	5.75635	3.34038	5.07767	5.06565	5.46923	4.03439	4.98805	5.71592	4.89264	5.40362	5.2775	5.60277	5.61005
Zm00001d051662	60S ribosomal protein L31	26.9103	23.1375	31.8831	23.8726	26.3282	20.9436	27.9328	23.4416	26.2689	30.0931	21.1596	19.3462	25.2876	11.9968	18.1715	16.5292	19.3762	20.3494	24.244	20.4971	17.2965	37.28	28.4397	22.8217	24.3253	26.288	22.8276	26.4887	22.7952	31.0518	22.9777	36.6177	20.5713	19.4788	19.1613	21.8999	23.1956	26.0269	19.414	37.2299
Zm00001d010318	NA	0.0429093	0.0572934	0	0	0	0.100614	0	0.049033	0	0.0562391	0	0.141428	0.0929691	0	0	0	0	0	0	0.0559375	0	0	0.104786	0.243214	0.0510717	0	0.08356	0.122087	0	0.297924	0.0526401	0.107699	0.0527221	0.266225	0.129057	0.116572	0.140663	0.158785	0.163995	0.0856401
Zm00001d042123	Cytosolic sulfotransferase 17	16.5459	15.9839	15.1111	12.6419	12.8616	13.2466	10.4413	13.6794	12.4766	11.5326	12.703	7.96508	11.0366	10.8039	13.3331	12.0029	13.8463	12.6257	9.82704	12.7856	6.24512	7.51118	5.72894	5.98577	2.67914	4.37006	3.68606	2.57842	4.89104	6.73181	5.77386	7.1722	6.14204	6.05785	8.14759	7.22702	5.30261	8.22144	7.89531	6.98677
Zm00001d046370	Serine/threonine-protein kinase	0.322622	0.240725	0.197865	0.568493	0.416943	0.233622	0.28302	0.303606	0.643026	0.348225	0.302026	0.271051	0.308385	0.292241	0.141702	0.20903	0.248789	0.28336	0.123476	0.333988	2.24721	1.95046	2.72274	1.41183	2.47337	2.79941	2.86414	2.6638	0.996142	1.20785	1.54822	2.06012	1.36409	1.47181	2.169	1.88183	2.08409	2.45795	2.33308	2.40516
Zm00001d028813	transducin family protein / WD-40 repeat family protein	8.64224	9.97879	8.49629	7.56857	8.89134	8.90028	8.07523	8.36854	7.81113	9.66869	8.9922	8.21084	8.97902	5.31907	7.76596	5.72135	5.54927	7.17475	7.11588	5.61914	8.56046	12.0635	11.351	9.99756	11.2944	11.1141	11.9227	10.3523	10.0721	10.4722	9.47086	10.5766	10.0785	9.48655	10.4811	9.0496	10.6503	9.58887	9.6576	9.97249
Zm00001d025060	tRNA-dihydrouridine(47) synthase [NAD(P)(+)]-like	7.12148	7.21243	7.55878	7.59032	6.52257	6.96721	8.38076	7.21516	6.9237	6.75165	7.46414	7.00797	8.4846	5.75499	7.43557	5.88936	4.25239	6.10827	5.27673	4.58924	8.03318	12.6683	9.83913	8.34077	10.0907	10.1118	9.77216	8.95183	9.4829	8.53988	8.53836	10.6699	8.54174	8.52626	9.56007	9.22016	11.4609	10.4874	9.41199	11.1596
Zm00001d045294	Protein-tyrosine sulfotransferase	12.23	12.8649	14.8462	12.4584	16.9465	14.7329	12.1831	11.971	16.4077	18.1077	18.3048	17.8582	13.288	12.2629	13.4555	11.7181	10.7096	14.8286	12.3849	12.4821	31.1208	32.2211	34.4722	37.4692	34.5179	34.5271	37.8532	34.7058	45.8892	32.2946	49.4317	35.9882	29.4484	32.4387	32.0141	33.0947	38.7788	34.6465	35.9975	28.6291
Zm00001d005327	NA	0	0	0	0	0	0.104855	0	0	0	0	0	0	0	0	0	0	0	0	0	0	0	0	0	0	0	0	0	0	0	0	0	0	0	0	0	0	0	0	0	0
Zm00001d044944	GTP binding protein	2.31439	2.95751	2.02578	2.56746	2.25561	2.68011	1.46106	2.17415	1.35077	2.00983	1.39511	1.96554	1.27669	1.99906	0.883484	1.7203	1.58622	1.22491	1.35493	1.38823	1.38665	2.06474	2.40983	1.62971	1.75756	1.81332	2.29495	2.22192	1.33531	1.67592	1.41091	1.74624	1.88414	1.74426	2.09255	1.29865	2.38933	1.29604	2.65903	1.81365
Zm00001d003690	NA	26.4944	39.9524	52.7932	56.519	29.7839	45.4271	21.2688	36.6682	34.6558	31.2912	30.0138	35.4061	15.6634	14.5602	15.5663	15.9109	19.3565	23.5514	18.4557	16.8713	22.3155	24.5098	23.1864	43.2095	25.6026	26.132	30.8415	26.7715	15.5957	10.6452	18.2933	18.9114	17.0149	24.6877	20.914	19.4437	34.6118	18.5879	28.2571	20.3062
Zm00001d033898	BEL1-like homeodomain protein 4	118.525	141.811	113.125	135.345	114.547	137.254	101.977	120.462	107.274	93.2728	88.6683	100.857	70.987	83.6095	76.5803	105.258	104.45	95.4769	93.0147	88.8401	42.7669	47.7458	39.7991	47.6353	39.4377	36.9538	35.425	52.5306	11.1506	14.9558	9.80157	11.5628	65.8759	53.96	54.8825	44.2579	27.6973	38.6008	35.1156	21.7649
Zm00001d004117	P-loop containing nucleoside triphosphate hydrolases superfamily protein	0.103195	0.137788	0.407719	0.247302	0.0930133	0.0967891	0.338573	0.117922	0.134483	0.216404	0.199934	0.0680255	0.268304	0.0908061	0.0256843	0.151551	0.0941101	0.159788	0.0895227	0.0538108	0.20156	0.315922	0.302408	0	0.270215	0.0817302	0.0803831	0.274038	0.180556	0.310481	0.354471	0.0518022	0.101435	0.102441	0.206917	0.11214	0.112762	0.483703	0.07888	0.144172
Zm00001d052752	NA	0	0.200758	0	0	0	0	0	0	0	0	0	0	0	0	0	0	0	0	0	0	0.0458866	0.0410983	0	0	0	0.0372129	0	0	0	0	0	0	0	0	0	0	0.0410738	0.0463657	0	0
Zm00001d017545	SEC14 cytosolic factor family protein / phosphoglyceride transfer family protein	0.661016	0.531689	0.419543	0.251582	0.798586	0.382822	1.62715	0.682547	1.86817	3.15231	2.7333	3.29867	0.664328	0.289079	0.445992	0.214426	0.508406	0.792751	0.495139	1.81687	1.97359	1.92438	2.46025	18.2257	3.18495	1.20632	8.74703	2.50766	32.4933	16.6439	18.6609	16.9108	3.42487	6.46307	0.910224	14.6908	4.02923	2.12191	2.19152	13.2564
Zm00001d008087	NA	0	0.148771	0.366849	0.0606853	0.313837	0.522523	0.0830822	0.063661	0.508212	0.0730169	0.154194	0.367241	0.422466	0.490223	0.554634	0.27272	0	0.0616164	0.0805491	0.0726253	0.748095	0.426382	0.74826	0.5526	2.25447	0.606686	0.596686	1.3209	0.548294	1.16041	1.29854	0.699144	0.547605	0.760424	0.502676	0.454046	0.730506	0.137437	0.283893	1.38986
Zm00001d028645	NA	0	0	0	0	0	0	0	0	0	0	0	0	0	0	0	0	0	0	0	0	0	0	0	0	0	0	0	0	0	0	0	0	0	0.067518	0	0	0	0	0	0
Zm00001d009047	NA	0.0146901	0	0.0161223	0	0	0.0344457	0	0.0167866	0	0	0	0	0	0	0	0	0	0.0162475	0	0	0	0.0160617	0	0	0	0.0290865	0.0572141	0.0139323	0	0	0	0	0	0	0	0.0133029	0	0.0181202	0	0
Zm00001d047557	NA	0	0	0	0	0	0	0	0.022769	0.0908837	0.117519	0	0.0109456	0.0431713	0.0767085	0.0123982	0	0.0227142	0	0.0432139	0	0	0	0	0	0.0118579	0.00986309	0	0	0.0108946	0	0.012222	0	0.0612053	0.0618123	0	0.00902193	0	0	0.0126922	0
Zm00001d038213	NA	0	0	0	0.0195093	0	0	0	0.0341099	0	0	0	0	0	0	0	0	0	0	0	0.00778261	0	0.00652737	0	0	0	0	0.00581287	0	0	0	0	0	0	0	0.00598526	0.00540623	0	0.00736396	0	0.00595757
ENSRNA049479700	Group II catalytic intron	0	0	0	0	0	0	0	0	0	0	0	0	0	0	0	0	0	0	0	0	0	0	0	0	0	0	0	0	0	0	0	0	0	0	0	0	0	0	0	0
Zm00001d041437	IQ-domain 19	0.140196	0.53818	0.250029	0.286341	0.691053	0.308188	0.574964	0.22028	0.251217	0.666087	0.169764	0.269549	0.379694	0.289138	0.283511	0.450386	0.439498	0.387646	0.329392	0.662515	0	0	0	0	0.0834325	0	0	0	0	0	0	0	0	0	0.105416	0	0	0	0	0
Zm00001d005532	Ubiquitin-conjugating enzyme E2-17 kDa	8.90974	8.42263	10.9269	7.12466	9.48158	9.54271	10.1443	10.9619	8.88358	11.2394	13.6375	13.3977	10.5496	9.48041	10.3462	7.73774	7.68796	11.5904	8.78426	9.83386	63.8046	52.7127	62.1328	54.3938	60.3926	67.011	56.2406	67.0216	25.0652	32.764	26.1042	28.2362	71.1306	65.4874	66.3892	66.3503	61.5436	67.6081	64.438	40.7284
Zm00001d043501	NA	0	0	0	0	0	0	0	0	0	0	0	0	0	0	0	0	0	0	0	0	0	0	0	0	0	0	0	0	0	0	0	0	0	0	0	0	0	0	0	0
Zm00001d017939	Zinc finger protein CONSTANS-LIKE 7	92.9714	86.4251	82.1994	80.0207	94.4768	90.7121	79.8139	83.8532	75.1763	73.8276	86.3935	87.1636	47.531	54.512	55.4155	70.3437	68.3078	63.8721	65.7918	73.3692	0.214399	0.0523708	0.0194952	0.565613	0.190034	0.110646	0.186553	0.166568	0.0349195	0.665134	0.548436	0.280518	0.0196175	0.277369	0.27212	0.159044	0.279144	0.0984715	0.0406809	0.143397
Zm00001d014161	Protein kinase superfamily protein	13.4263	13.1422	12.7418	12.3793	16.7034	14.0433	12.1163	12.9583	17.4012	14.1228	12.8739	11.407	14.9439	11.3123	14.2343	9.52246	9.37353	11.1305	10.6112	11.0393	19.5364	20.0741	25.6248	26.086	22.4952	25.4906	22.561	18.6931	21.661	25.4496	23.2462	22.3325	14.0539	20.1021	22.1227	21.4718	25.2654	25.826	26.2355	23.588
Zm00001d050930	NA	0	0	0	0	0	0	0	0	0	0	0	0	0	0	0	0	0	0	0	0	0	0	0	0	0	0	0	0	0	0	0	0	0	0	0	0	0	0	0	0
Zm00001d006755	Disease resistance RPP13-like protein 4	0.161401	0.116733	0.0959488	0.0659303	0.113654	0.15769	0.310906	0.138326	0.210338	0.237983	0.353656	0.30293	0.203991	0.170134	0.159012	0.164606	0.12266	0.11157	0.233363	0.0876693	2.00315	2.19853	1.70798	1.27696	1.20865	1.68442	1.97751	1.90067	0.522142	0.614789	0.940515	0.860847	2.18143	1.91099	2.30585	1.90008	1.86653	1.92452	1.94482	0.966393
Zm00001d031418	Frataxin mitochondrial	14.9852	18.1047	14.9537	15.7625	15.7529	17.3521	15.3777	13.1861	18.6168	17.5812	18.7281	15.9415	13.9883	13.7962	15.0338	14.4776	14.2831	14.6025	12.6754	12.1686	25.4816	22.6782	22.6822	27.0154	24.6087	23.253	21.7127	25.1311	16.7479	15.4921	15.0956	14.0837	23.1815	21.9041	24.9378	22.1666	27.8296	24.6728	26.9961	20.1584
Zm00001d032875	Splicing factor CC1-like	41.9221	55.3568	53.2812	58.0173	46.4496	59.1616	36.929	49.0211	54.6197	57.2286	56.6777	52.3423	40.4296	34.869	40.077	28.3948	34.5305	38.5254	40.7825	33.8301	50.4635	55.1069	52.5527	61.545	51.2751	47.674	51.7025	51.1723	36.1749	33.2113	36.1844	40.6175	46.0155	56.0561	52.6805	46.0248	55.6683	53.81	58.9367	48.9498
Zm00001d024329	NA	0.895419	0.453497	0.30498	0.840844	0.800117	1.1946	0.782797	0.846792	0.965717	0.930772	0.854594	0.983761	0.301043	0.203773	0.0768491	0.113363	0.527969	0.478097	0.312501	0.442765	1.13078	0.405111	0.527813	1.5751	1.35975	1.71179	1.17249	1.46418	1.85706	1.03617	0.340907	0.619981	1.02431	1.14941	0.95962	1.00659	1.01218	0.914066	1.25874	0.893557
Zm00001d015290	Adagio protein 1	23.2023	27.0213	24.0298	26.4782	24.0165	23.6544	20.4735	23.3059	24.0869	20.9709	22.337	24.0458	22.1421	19.4037	19.8463	24.5308	19.2597	20.3356	19.0502	18.64	21.5993	20.1989	21.7004	22.8469	23.0847	22.6316	26.3584	19.9503	17.4587	17.1653	17.0461	17.68	17.1805	19.234	21.362	20.9239	21.7973	19.2278	19.7134	17.7441
Zm00001d013949	Ripening-related protein 3	0	0	0	0.0403605	0	0	0	0	0.0482859	0	0	0	0	0	0	0	0	0	0	0	0	0.0405111	0	0	0	0	0	0	0	0	0.181817	0.371989	0.1821	0.0919531	0	0	0	0.0457033	0	0.184874
Zm00001d012172	alpha/beta-Hydrolases superfamily protein	0	0	0	0	0	0	0	0	0	0	0	0	0	0	0	0	0	0	0	0	0	0	0	0	0	0	0	0	0	0	0	0	0	0	0	0	0	0	0	0
Zm00001d035773	NA	16.2006	17.322	18.8119	17.0565	19.2714	16.8633	17.0282	16.7254	23.1273	20.5343	20.3305	20.7191	17.051	14.3094	16.5496	12.2479	12.2948	13.9585	13.3981	14.555	15.1528	15.4793	13.7321	15.8596	14.0314	16.5488	17.1915	13.9501	10.9143	10.9742	10.1258	12.1057	16.6731	15.4137	16.1605	16.5619	16.7839	16.1139	17.2069	14.7415
Zm00001d026310	Pentatricopeptide repeat-containing protein mitochondrial	3.48651	4.28626	3.31312	3.95996	4.69463	4.51134	4.91418	3.88691	4.65444	3.78943	4.76611	5.02169	4.28369	3.71803	3.8097	3.33026	2.85969	2.23373	3.41189	3.43654	4.23022	4.99748	5.8146	4.69947	5.23778	4.98806	6.64462	4.73817	4.09162	3.00131	2.921	4.37544	5.04134	5.09134	5.77599	4.63966	5.7611	4.82507	4.14379	3.58534
Zm00001d000713	NA	0	0	0	0	0	0	0	0	0	0	0	0	0	0	0	0	0	0	0	0	0	0	0	0	0	0	0	0	0	0	0	0	0	0	0	0	0	0	0	0
Zm00001d039915	NA	0	0	0	0	0	0	0	0	0	0	0	0	0	0	0	0	0	0	0	0	0	0	0	0	0	0	0	0	0	0	0	0	0	0	0	0	0	0	0	0
Zm00001d020974	Chitinase-like protein 1	96.1484	79.0816	74.7846	69.6875	83.5698	73.4732	86.6885	79.3822	85.1006	83.8756	72.841	64.4102	124.08	116.68	101.284	85.3977	73.4482	69.6332	71.8762	77.1831	139.087	129.854	123.955	97.4099	111.181	116.1	101.773	101.53	100.268	151.06	114.443	120.871	153.058	135.823	138.918	139.314	102.118	129.876	109.945	128.076
Zm00001d016623	Ethylene-responsive transcription factor ERF087	0	0	0	0	0	0	0	0	0	0	0	0	0	0	0	0	0	0	0	0	0.749884	1.05542	0.10715	0.12435	0.139263	0.289589	0.740522	0.194196	0.0319876	0.236946	0.035885	0.477223	0.0359409	0	0.263936	0.105957	0.0319634	0.288652	0.298123	0.321097
Zm00001d006073	B-block binding subunit of TFIIIC	0.556983	0.18029	0.240809	0.753805	0.323277	0.474917	0.503419	0.347166	0.549893	0.619403	0.490511	0.723196	0.2377	0.408431	0.44109	0.268529	0.288608	0.280014	0.317246	0.15402	0.350271	1.07034	0.16487	0.406587	0.220978	0.284061	0.903874	0.352165	0.295313	0.156251	0.269176	0.529539	0.33181	0.502651	0.372272	0.106991	0.995928	0.333109	0.36554	0.168432
Zm00001d012851	Oligomeric Golgi complex subunit 2	8.61981	6.70867	7.38601	6.7183	7.40583	7.09037	5.80191	6.3103	8.37393	10.7538	9.19863	7.718	11.0858	9.40013	9.48795	5.78794	4.69767	5.83233	5.97157	5.92496	9.10464	11.3902	8.79147	7.83816	8.72334	9.21814	10.9602	8.4549	11.0593	11.7243	13.0062	13.305	9.05054	8.59119	9.64931	9.83452	9.96297	10.3937	9.13743	10.6075
Zm00001d038738	NA	0	0	0	0	0	0	0	0	0	0	0	0	0	0	0	0	0	0	0	0	0	0	0	0	0	0	0	0	0	0	0	0	0	0	0	0	0	0	0	0
Zm00001d034050	Mitochondrial substrate carrier family protein	7.48068	7.33127	7.84332	7.10441	8.57557	7.90189	6.0438	7.1374	8.76447	11.8416	9.68909	9.57522	12.4156	8.54783	7.91751	6.16856	4.86822	6.63505	6.88862	6.64651	14.5226	15.8024	13.7455	14.7375	16.0612	16.0916	17.6509	18.3912	18.7118	14.8758	16.5188	14.164	14.8312	14.798	14.621	17.6394	15.3962	16.6093	14.5635	15.2202
Zm00001d009143	NA	0	0	0	0	0	0	0	0	0	0	0	0	0	0	0	0	0	0	0	0	0	0	0	0	0	0	0	0	0	0	0	0	0	0	0	0	0	0	0	0
Zm00001d015816	3-oxoacyl-	4.94891	4.98411	4.67136	4.47091	5.80416	4.55459	4.66	5.48148	3.9621	5.18019	5.28265	4.41654	5.25148	4.3102	5.12876	3.20401	3.6776	3.69885	4.66444	3.7432	5.34035	5.41096	5.25904	6.62977	5.93053	5.13353	5.18048	5.879	6.3723	5.53136	6.23697	5.19324	6.86928	4.88343	5.63892	4.94045	5.22318	5.04191	4.64787	6.27019
Zm00001d044086	Nucleic acid-binding OB-fold-like protein	12.3278	11.5418	9.20658	10.1907	11.2389	13.0208	12.9999	12.0241	11.6927	9.63236	8.37876	9.19636	8.37652	5.03479	8.17002	6.74011	6.1119	9.23774	8.99123	6.22864	6.45603	10.1689	8.55057	8.47599	10.3101	8.81039	7.93716	9.0283	8.23617	10.868	8.09868	11.2599	6.94613	6.29089	8.90386	6.19288	5.75896	7.15328	6.29604	10.1184
Zm00001d012858	Protein prenylyltransferase superfamily protein	15.4713	16.3992	17.1844	16.6496	19.1895	16.2293	18.0635	15.0429	17.3987	18.899	18.6169	17.1095	27.787	22.8392	24.0245	18.8927	16.4183	16.5861	16.3354	17.4044	30.815	30.5856	29.4547	28.7741	33.8404	34.3279	32.7876	31.3412	32.3529	37.4161	34.7339	35.4042	28.1806	32.9227	29.7462	30.8473	30.9381	29.6929	32.9147	33.0451
Zm00001d026573	Methylthioribose kinase	29.794	26.9321	26.3822	25.6604	34.9102	32.3572	31.7974	33.7554	40.2054	37.6462	42.2133	39.4684	45.8338	39.4407	41.6579	36.0532	35.688	41.7162	37.1367	35.9263	46.4851	38.2538	55.7291	44.6464	39.0619	46.8545	44.6747	41.9029	49.3252	61.7833	47.3056	52.7932	37.5449	44.7765	43.1548	48.3007	45.2366	38.9631	51.2567	73.3417
Zm00001d024305	Methyl-CpG-binding domain-containing protein 13	6.72622	6.85392	5.87643	7.37507	8.45074	7.49677	6.00539	7.18047	7.69873	7.24978	7.89985	8.21632	7.98178	5.42713	6.49815	7.79849	4.03558	5.28581	4.57465	5.82641	7.04962	8.49121	6.5649	6.23918	6.79433	6.65896	9.06978	6.58905	8.3716	4.09658	7.13869	6.3864	7.23137	6.94617	7.40889	7.15299	8.58287	6.05883	5.91936	5.71865
Zm00001d033539	Gamma-glutamyl peptidase 1	8.82686	5.60655	8.59725	6.71335	6.76564	5.71692	9.25836	6.5524	10.7088	10.0304	7.40422	5.20849	19.6872	22.4226	19.6656	14.8915	9.54756	8.78885	12.3707	8.35795	11.1888	16.3153	11.7977	12.2839	8.65197	8.02342	7.51749	9.37776	18.8607	17.8686	33.3443	19.265	15.0061	13.11	11.8596	11.8367	9.62056	12.0574	10.4111	17.4593
Zm00001d053785	Defensin-like protein 6	0	0	0	0.0406834	0	0	0	0.0853566	0.0486721	0.0979011	0	0	0.0404602	0	0	0	0	0.0413076	0	0	0	0.0408352	0	0	0	0	0	0	0.0816836	0	0	0	0	0.0926888	0.0374438	0	0.0408109	0.184276	0	0
Zm00001d003460	Endoplasmic reticulum vesicle transporter protein	9.20515	10.0051	10.5492	8.77377	10.055	9.78043	8.8415	9.09977	10.4052	12.1567	11.6806	11.1848	13.0352	12.2165	12.3809	8.14861	8.15005	7.65904	8.6125	8.73479	12.2393	14.2991	12.7732	12.8451	14.6139	14.8019	15.1317	13.5545	15.529	14.7359	15.3639	15.6728	13.3447	13.6773	13.3788	14.1494	15.6706	16.3308	14.4801	13.2679
ENSRNA049479585	Eukaryotic small subunit ribosomal RNA	11.6583	12.6889	14.0203	12.8408	11.0581	4.71847	15.1017	9.6133	10.5912	10.3115	10.2409	11.5534	9.39495	10.5672	11.5679	9.27883	7.78457	9.36199	12.126	17.3306	1.33127	4.11646	1.80713	1.17738	3.70852	4.60128	9.27841	1.62529	3.69121	0.991535	6.27512	7.59236	3.09459	1.51431	3.35807	3.05672	5.33402	1.85762	2.94401	1.60649
Zm00001d019515	PTI1-like tyrosine-protein kinase 3	20.2949	24.6146	20.9796	21.6031	20.5536	22.2377	21.6709	21.7942	22.4879	23.143	21.4874	23.5253	20.4628	20.6614	22.2024	19.109	18.1778	20.0801	17.5505	19.1141	25.2015	27.7563	24.9832	22.1999	26.4942	27.527	29.0885	26.0807	19.8823	18.7355	17.9981	21.6555	25.5692	26.4621	29.0144	25.3139	29.9727	27.0157	26.7006	24.5926
Zm00001d039259	DNAJ heat shock family protein	3.72433	3.39692	4.04424	3.01411	5.46675	3.5362	4.36121	4.61549	5.12698	5.25943	6.31555	5.21557	5.46951	4.2552	4.25943	3.57895	3.84195	4.84436	3.43189	4.05164	8.53267	9.33418	8.66266	7.19147	7.74179	9.10088	8.68273	11.4796	6.39587	6.76813	6.93382	6.33609	9.03929	10.268	10.6625	9.14413	10.1311	9.41436	8.8545	9.7495
Zm00001d033082	Speckle-type POZ protein	2.61454	2.40181	2.02008	1.95944	3.39348	1.66753	3.52481	1.55359	3.8434	4.85229	1.24467	2.25204	4.2146	1.95557	1.56177	1.38229	1.40678	1.6425	2.60081	2.26316	1.55756	2.95013	2.4007	2.40075	0.970912	1.7394	1.56817	1.07121	1.57823	2.25098	1.9758	2.44118	1.15648	1.45345	1.71953	1.32588	2.28556	1.59962	1.73204	2.54649
ENSRNA049472011	Plant signal recognition particle RNA	0.677689	2.41298	0.495838	0.82023	0.848371	0.529686	2.47049	0.17209	1.37381	0	0.521027	0.827278	0	0.248472	0.468532	1.01368	1.03005	1.91547	1.30645	1.86507	1.10306	0.658633	0.275825	0.640201	0.896227	0.0745459	0.879806	1.14263	0.658739	0.871349	1.29325	2.45693	0.185037	1.30811	0.0754914	0.0681883	0.987361	1.11457	0.57557	2.70512
Zm00001d040159	NA	3.67876	5.67215	4.30176	4.98524	4.41615	4.62109	3.59218	4.47902	5.70733	6.05568	4.54554	4.71533	5.40861	3.80555	5.09583	1.74191	4.11875	3.3422	2.84944	3.45406	7.72536	8.02052	7.94097	8.06757	7.27154	8.23781	7.31315	7.47637	4.31023	4.25702	5.10401	3.76482	7.45271	9.72754	9.37411	8.09049	9.14034	7.48188	7.75525	5.7689
Zm00001d014559	Polcalcin Jun o 2	319.799	216.932	296.249	218.823	325.904	282.794	346.363	268.697	296.994	286.443	329.538	328.393	213.116	267.627	239.639	255.37	262.693	333.135	330.708	368.669	100.123	127.289	127.452	157.549	127.441	134.925	111.64	123.966	28.7905	38.9038	24.6139	41.2083	87.3051	126.245	88.3107	82.4264	77.2691	97.1842	93.9514	96.8878
Zm00001d009823	Putative LOB domain-containing family protein	0	0.0639336	0.0262752	0	0.0809216	0.0280688	0.035704	0.0273579	0.0312001	0.282407	0	0	0.103744	0.0263338	0	0	0.109168	0.0264792	0.0346154	0.156051	6.02061	10.7062	7.01586	7.39569	4.84422	4.97737	6.36393	7.78816	3.74383	7.09233	4.93424	6.0391	9.23669	7.12991	6.9367	7.24125	6.17396	8.50503	5.70355	11.0617
Zm00001d007909	Gibberellin receptor GID1L2	0.226188	0.211408	0.198592	0.123193	0.458712	0.238667	0.269856	0.465243	0	0	0.219114	0.397607	0.294042	0.248793	0.140741	0.166089	0.180492	0.325217	0.294332	0.147432	0.13806	0	0	0	0	0	0.0220236	0.0429038	0.0494692	0.0523485	0	0	0.0277915	0	0	0	0	0	0	0
Zm00001d020063	Rab3 GTPase-activating protein non-catalytic subunit	5.82586	5.94749	5.06059	5.3074	5.97515	6.55463	5.27918	5.07506	7.72844	8.71426	7.64658	6.96034	6.99053	6.59487	7.65644	4.95573	5.95627	5.66333	6.42139	4.64879	11.9117	10.5259	10.6703	12.3831	10.9298	10.1515	11.2179	10.7533	12.0846	13.1658	14.246	13.9176	13.3533	12.4484	11.9304	11.8999	10.9764	12.6322	11.4325	10.715
Zm00001d004699	NA	0	0	0	0	0	0	0	0	0	0	0	0	0	0	0	0	0	0	0	0	0	0	0	0	0	0	0	0	0	0	0	0	0	0	0	0	0	0	0	0
Zm00001d001049	NA	0	0	0	0	0	0	0	0	0	0	0	0	0	0	0	0	0	0	0	0	0	0	0	0	0	0	0	0	0	0	0	0	0	0	0	0	0	0	0	0
Zm00001d052339	Expressed protein; protein	3.66885	4.12347	3.61095	3.73982	3.7354	4.63682	3.75221	3.99051	5.49404	4.61007	4.0758	4.24345	4.96819	3.92444	4.6914	4.1193	3.63556	3.46216	3.50397	4.24528	5.74226	5.62147	6.53469	4.90075	5.56862	5.54821	6.66938	5.26724	4.88622	4.56689	4.62474	4.67819	4.02193	4.77185	5.52579	5.1741	6.27096	5.71917	4.80264	5.99567
Zm00001d021515	Photosynthetic NDH subunit of subcomplex B 3 chloroplastic	355.615	360.337	356.126	407.679	282.751	301.246	356.776	348.813	196.965	200.242	242.139	278.522	202.133	267.117	215.205	263.346	278.1	265.43	283.494	309.039	2.94969	4.7263	3.57289	4.02076	3.40362	2.72131	3.12973	2.85928	1.89082	3.05262	2.50193	2.03084	2.80544	3.27337	3.11142	2.18811	2.95521	2.57032	2.73938	3.38461
Zm00001d040766	protein disulfide isomerase6	51.2271	42.3475	47.0997	41.5988	51.6765	41.6936	48.243	44.486	51.1162	60.2365	60.8874	56.5358	72.2814	74.5114	77.7651	55.5088	48.6581	45.9448	45.2979	48.3134	76.5666	85.9405	79.5262	73.597	98.4265	95.2816	93.8615	93.1833	104.639	109.138	112.782	112.911	76.9694	83.3877	77.1147	85.0991	80.2174	92.5532	82.2463	97.5855
Zm00001d043108	NA	8.94913	8.5376	8.4122	7.67914	8.81674	9.09623	7.40117	7.15381	8.24567	8.95907	9.1635	7.92149	6.82548	7.0773	7.05831	6.25372	5.50491	6.1991	5.91835	5.35359	6.67891	8.05882	6.66406	6.69123	7.26021	7.78695	8.79176	7.47249	6.71432	5.75839	5.23493	7.05073	6.52509	5.59386	8.67697	7.49837	8.09787	7.82116	7.05526	6.82137
Zm00001d049268	Protein arginine N-methyltransferase 1.5	0	0.0535526	0.0440177	0	0	0	0	0	0	0	0	0	0	0.176463	0.0499123	0	0.182884	0	0	0	0	0	0	0	0	0	0	0	0	0	0	0	0	0	0	0	0	0	0	0
Zm00001d049568	Nuclear ribonuclease Z	0	0	0	0	0	0	0	0	0	0	0	0	0	0	0	0	0	0	0	0	0	0	0	0	0	0	0	0	0	0	0	0	0	0	0	0	0	0	0	0
Zm00001d032955	Whole genome shotgun sequence of line PN40024 scaffold_179.assembly12x (Fragment)	91.6384	75.4041	84.0163	78.9926	85.3218	93.8526	96.5842	81.7706	84.0497	78.0061	86.1819	81.7963	60.0672	67.8142	63.2045	78.8484	79.8289	86.1009	82.9648	85.0199	101.398	94.2734	106.677	106.714	69.958	84.5618	70.1008	87.3413	53.204	59.3365	63.1317	63.3369	84.6373	92.1545	90.6082	83.2742	81.8497	81.8777	84.307	76.6289
Zm00001d045012	late embryogenesis abundant protein	0	0	0	0	0	0	0	0	0	0	0	0	0	0	0	0	0	0	0	0	0	0	0	0	0	0	0	0	0	0	0	0	0	0	0	0	0	0	0	0
Zm00001d014181	LRR receptor-like serine/threonine-protein kinase FLS2	1.24972	0.841584	0.906421	0.639229	0.869304	1.14667	0.794116	1.82545	0.920533	1.19642	1.00761	0.740237	0.847629	0.848676	1.0819	1.01076	1.00344	1.12981	0.549931	0.779167	2.62669	2.16248	2.46804	2.98741	2.561	2.7219	2.7511	3.29808	0.796206	1.42101	1.29316	1.66382	3.00428	3.11498	2.87627	3.08022	2.69555	2.53347	2.42277	2.29905
Zm00001d039246	40S ribosomal protein S24-1	6.97037	7.66204	9.25106	9.64112	7.74374	9.12237	6.43045	7.7058	10.0133	6.75619	7.94132	5.16474	6.11117	2.99547	7.46397	7.737	4.80452	5.30688	6.70314	4.05734	4.82842	6.02603	6.45252	7.48828	6.25118	7.41421	6.62909	6.36478	6.027	4.12681	3.97725	6.79461	5.81583	4.78731	5.75308	4.90293	7.5812	5.7986	5.78234	5.62941
Zm00001d014797	Probable protein phosphatase 2C 48	23.254	23.5791	25.5211	22.2653	24.4147	23.2627	23.0314	20.534	22.9558	25.9331	25.7877	27.021	22.1672	24.1157	22.0314	23.3881	19.3352	19.948	19.7823	19.9738	28.8472	26.1398	30.2064	29.4507	31.2641	30.1944	34.2813	30.6071	19.7473	18.4737	20.7942	22.0922	27.0201	28.979	29.2113	30.3381	31.3176	29.4217	30.7822	22.1112
Zm00001d035450	Serine/threonine-protein kinase	1.55399	1.94341	1.33316	1.21592	1.68919	1.6936	0.962904	2.15092	1.72566	1.44867	2.49888	2.54893	1.90872	3.04542	2.45139	1.94199	1.47208	1.634	1.42405	1.52649	0.066797	0.0837572	0.106899	0.108551	0.143279	0.151678	0.0532778	0.394401	0.047869	0.0633188	0.214805	0.0961364	0.10757	0.244432	0.230403	0.198203	0.143498	0.310474	0.125476	0.109208
Zm00001d011381	NA	0	0	0.346194	0	0	0	0	0	0	0	0	0	0	0	0	0	0	0	0	0.411216	0	0	0	0	0	0	0	0	0	0	0	0	0	0	0	0	0	0	0	0
Zm00001d007718	benzoxazinone synthesis13	52.9367	32.1842	41.759	16.1511	102.828	158.729	108.528	137.033	171.58	165.917	453.028	134.92	330.844	1065.98	815.091	503.08	124.803	130.97	100.497	81.3382	160.97	157.097	265.423	103.518	895.186	1139.63	1101.03	913.165	110.343	165.85	134.602	167.894	260.417	334.704	343.964	320.614	219.6	259.681	218.707	210.767
Zm00001d043645	GTP binding	0	0	0	0	0	0	0	0	0	0	0	0	0	0	0.0774639	0	0	0	0	0	0	0	0	0	0	0.0616246	0.0606089	0	0	0	0	0	0	0	0	0	0	0	0	0
Zm00001d023188	NA	0	0	0.676391	0.41959	0.260391	0.361282	0.459557	0	0	0.100971	0.106613	0	0.66766	0	0.0958711	0.377127	0.175641	0	0.222773	0	0	0.252693	1.31692	0.21833	0	0.152536	0.375055	0.146128	0.336979	0.178296	0.0945089	0.773442	0.0946561	0.19119	0.308942	0.418582	1.26271	0.380107	0.490722	0.0768782
Zm00001d031502	RanBP2-type zinc finger protein	12.4431	14.1253	12.6919	13.7353	13.939	15.173	10.5001	13.4319	14.8077	15.8417	17.0884	15.7448	12.6953	10.9571	11.9387	9.29965	10.6926	10.8995	11.313	10.2001	30.1334	29.806	29.1108	32.9425	30.1996	29.774	30.3815	29.1988	16.814	18.1224	18.4985	18.998	26.9302	30.247	30.4135	26.1165	32.5387	26.5084	29.9949	20.0713
Zm00001d005612	Ras-related protein RABA6a	5.71505	4.6578	5.49837	8.08494	6.18812	5.26458	4.75959	5.89456	7.35112	6.61494	4.10857	6.19735	5.82942	4.08195	3.41752	4.54171	3.97664	4.96644	6.22418	3.67676	5.16454	7.6282	5.34694	5.83713	5.16791	5.8416	5.05877	5.27942	6.69604	6.35572	8.65005	7.31189	5.4261	4.65102	5.99011	4.7721	6.00161	6.77484	6.47706	6.88824
Zm00001d042626	nitroreductase family protein	2.13856	2.74771	2.49098	2.29657	2.27308	2.49545	2.70789	2.58209	2.35315	2.37983	1.81481	2.60446	2.01077	2.14147	2.22198	2.49378	2.15039	2.54379	1.50227	1.90681	1.90874	1.80882	1.61355	1.7725	1.30871	1.45806	1.37509	1.61685	1.24652	1.35409	1.22514	1.18999	1.5617	1.71488	2.0429	1.58035	1.24558	1.63003	1.64496	1.78179
Zm00001d048931	ATP binding microtubule motor family protein	0	0	0	0	0	0.0239014	0.060806	0	0	0	0	0	0.088341	0	0.0507405	0	0	0	0	0	0	0.04458	0	0	0.0242646	0.0201827	0	0.0580044	0	0.0235911	0	0	0	0	0.0408775	0	0	0	0.0259718	0
Zm00001d002731	Zinc finger protein ZAT9	0.0505252	0.438505	0.554509	0.632926	0.512328	0.799688	0.226048	0.837169	1.11935	0.264884	0.874017	0.5551	0.301043	0.333447	0.345821	0.185502	0.431974	0.0558815	0.109578	0.23053	1.66533	2.78974	1.69654	1.28872	1.50341	1.72569	2.09081	1.2938	1.85092	2.01712	1.79751	2.40947	0.993275	1.72412	1.64627	1.48701	1.76671	0.810195	1.31953	1.41176
Zm00001d009392	DNA replication licensing factor MCM3	0	0	0	0	0	0	0	0	0	0	0	0	0	0	0	0	0	0	0	0	0	0	0	0	0	0	0	0	0	0	0	0	0	0	0	0	0	0	0	0
Zm00001d025531	Phytoene synthase chloroplastic	0	0	0	0	0	0	0	0	0	0	0	0	0	0	0	0	0	0	0	0	0	0.161532	0	0	0	0	0	0	0	0	0	0	0	0	0	0	0.0807178	0	0	0
Zm00001d048234	NA	13.586	10.3892	11.3114	10.5614	15.1004	12.4895	16.6767	11.1258	16.9354	17.3527	19.7317	19.3797	22.9265	26.37	28.5927	20.2415	18.924	15.2966	18.0236	17.1799	4.74927	3.83053	3.30781	7.21576	4.65475	4.21451	5.29534	4.90676	24.6129	16.1458	29.7357	16.871	3.60387	4.90337	3.55324	3.65218	5.09691	2.68836	4.09997	4.12627
Zm00001d030028	myc transcription factor7	23.8386	23.8981	26.2957	29.725	37.9344	34.5772	27.5303	26.082	35.1598	24.8451	27.4535	21.2018	63.5175	48.6112	48.6344	51.7261	35.1403	31.8023	32.061	29.5392	44.3175	39.0181	46.6016	62.0624	62.8069	62.3229	64.1394	64.5755	69.4557	62.645	64.7221	54.3006	43.7931	43.5983	36.9598	38.4044	39.6452	42.5643	42.9639	41.3091
Zm00001d003298	Actin-7	0.268631	0.490829	0.0465506	0.431229	0.238942	0.397826	0.0421701	0.0969374	0.368505	0.129714	0.0586983	0.481535	0.0918992	0.155514	0.105569	0.0346061	0.112821	0.046912	0.163538	0.0368625	0.327932	0.278253	0.379795	0.821417	0.521668	0.573881	0.302861	0.536363	0.139149	0.229052	0.242827	0.124203	0.312692	0.263161	0.141747	0.243264	0.23174	0.453434	0.288192	0.1552
Zm00001d026029	OSJNBa0013K16.16 protein; protein	12.0048	9.00398	12.9312	6.78057	11.2712	10.3387	7.84639	8.72195	13.1338	9.42104	13.2291	8.95562	11.1587	15.5683	20.1959	14.7825	12.3334	11.3924	11.0357	10.1433	24.2439	20.8227	27.3256	30.0319	25.2252	23.9896	22.584	25.5821	64.0179	45.62	23.9999	24.6443	27.4061	20.4136	19.8363	21.4068	24.7781	13.6196	17.7483	18.7092
Zm00001d048438	EPIDERMAL PATTERNING FACTOR-like protein 4	0.546027	0.637934	0.299629	0.0743483	1.46108	0.880229	0.203576	0.857934	0.711581	0.357826	0.377821	0.0749872	0.517583	0.375372	1.18914	0.167061	0.466836	0.83038	0.394738	0.444883	0.999846	2.68653	0.833389	0.677016	0.568658	0.878421	0.598114	0.647321	1.11957	0.947783	0.837316	1.11352	0.670896	1.10102	1.09485	0.309041	0.298325	0.673522	1.91296	0.95356
Zm00001d043267	Probable 1-acyl-sn-glycerol-3-phosphate acyltransferase 4	13.5844	15.7818	14.8274	14.7652	14.1189	13.5445	12.4958	14.8283	12.5816	16.7548	17.219	20.0082	14.395	17.6172	17.9757	17.9317	16.855	17.288	13.3156	15.157	23.9696	19.5063	21.802	18.1146	26.2121	25.8988	27.6667	24.6841	23.1097	19.0147	17.7384	19.9513	23.3783	20.1689	24.0119	26.0805	24.2752	24.3113	24.2965	22.4357
Zm00001d040385	NA	0	0	0	0	0	0.0223223	0	0	0	0	0	0.0209181	0	0	0	0	0	0	0	0	0.0232427	0.0624519	0.0929916	0.107919	0.0226615	0.0188493	0.0185386	0.0361148	0.0416413	0	0.0934297	0.0238941	0	0	0.0763535	0	0.145634	0	0.0727678	0
Zm00001d043195	Metacaspase-6	43.1826	37.622	42.0872	45.1662	45.4052	37.1108	41.1531	38.0318	44.0131	43.9599	39.3332	40.1157	39.3036	37.5322	42.5118	36.3657	38.7652	39.0833	44.1965	36.0409	67.0104	65.8683	59.2922	59.4325	50.2125	54.2542	57.8402	49.891	113.836	101.302	102.653	99.48	59.2356	58.1711	64.3889	65.5571	57.2562	71.2812	67.478	68.9149
Zm00001d031841	NA	0	0	0	0	0	0	0	0	0	0	0	0	0	0	0	0	0	0	0	0	0	0	0	0	0	0.0420168	0	0	0	0	0	0	0	0	0	0	0	0	0	0
Zm00001d037739	Phospho-2-dehydro-3-deoxyheptonate aldolase 2 chloroplastic	0	0	0	0	0	0	0.03983	0	0.0348056	0	0	0	0	0	0	0	0	0	0	0	0.0652073	0.0292014	0	0	0	0	0	0	0.0292061	0	0	0	0	0	0.0267761	0	0	0	0	0.0266523
Zm00001d041159	NA	0	0	0	0	0	0	0	0	0	0	0	0	0	0	0	0	0	0	0	0	0	0	0	0	0	0	0	0	0	0	0	0	0	0	0	0	0	0	0	0
Zm00001d009991	Coatomer subunit beta'-3	0	0	0	0	0	0	0	0	0	0	0	0	0	0	0	0	0	0	0.05551	0	0	0	0	0	0	0	0	0	0	0	0	0	0	0	0	0	0	0	0	0
Zm00001d020390	17.4 kDa class III heat shock protein	0.0744582	0	0.163434	0.0405536	0.125835	0	0	0.0425422	0.145551	0.0487944	0	0.0409021	0	0.0409497	0	0	0	0	0.161484	0.0970654	0.0908951	0	0	0.0527545	0	0.0737136	0	0.0706168	0.0814231	0	0	0.0934422	0.0457429	0.277179	0.0746486	0.101141	0	0.413298	0.0474286	0.185758
Zm00001d037969	Inhibitor I family protein; Potato inhibitor I family	0.721261	1.05059	1.51119	1.35707	1.10813	1.22998	3.81361	1.1239	3.93069	5.586	6.35184	5.40287	1.20755	2.16366	2.28475	0.641963	5.15748	2.82829	2.08568	7.69298	33.0581	20.2169	39.1501	25.9227	28.1732	29.9901	25.2821	24.8746	38.9345	37.9379	33.0603	40.156	25.7805	18.388	24.4541	42.9299	33.9613	24.6682	21.5515	42.2696
Zm00001d032787	Phloem-specific lectin	5.95132	5.335	4.33896	3.55063	7.86616	4.24067	4.64153	5.47897	6.24845	8.02061	7.3047	7.90163	9.95557	8.3503	8.71469	7.61797	7.19179	6.8846	5.74663	6.41498	30.9601	27.6144	25.4977	22.3196	26.1311	24.9413	21.8274	32.4696	13.453	17.5212	12.8218	14.8582	46.7936	35.0453	35.483	37.4778	18.682	28.3521	24.6207	18.7822
Zm00001d003525	NAD(P)-linked oxidoreductase superfamily protein	4.58865	6.30463	5.23081	6.90303	4.48992	5.11963	4.80477	4.63498	4.81169	6.58413	6.39932	6.33827	4.56715	4.76411	5.00349	3.56277	4.11792	4.3585	4.72244	3.88764	2.8929	3.68759	2.9694	3.49636	2.7783	2.99629	3.92344	3.08085	2.28085	2.16711	1.74213	2.48387	2.96623	3.87672	2.82074	3.08636	3.90846	2.99973	3.83312	2.86083
Zm00001d052283	NA	0.319762	0.426954	1.40374	1.04495	0.360267	0.749784	0	1.09619	0.833427	0.838194	0.885032	1.40524	0.346406	1.05515	0	0	0	0	0	0.416849	0.780701	1.04885	1.95219	2.71866	0.380589	0.949694	1.86808	0.606531	0.349673	1.4801	0.784553	1.60516	0.392888	2.77749	1.28232	1.44783	0.698817	1.5777	0.814733	0.638195
Zm00001d051235	NA	1.37808	1.07572	1.91963	1.06235	4.98042	2.49809	3.80997	2.36213	5.70549	4.84893	0.9829	0.80361	5.84532	0.524702	3.27164	0.272441	0.495456	1.66487	4.35287	1.81032	6.63862	8.5537	7.27433	8.29179	5.63988	5.67761	5.08858	5.12741	5.51791	6.40335	5.44894	5.62734	4.83223	6.14295	6.8124	5.39499	8.07369	6.89099	9.03477	10.8431
Zm00001d045051	Zinc finger nuclease2	5.69504	5.1946	14.944	27.9035	13.5986	9.14985	9.7514	24.7189	6.47496	10.1673	10.0219	11.0719	15.2081	6.65087	5.04565	16.6069	8.92331	21.3589	12.3344	8.40186	12.7887	10.7623	24.6673	97.8695	27.1136	20.9978	22.8196	30.1624	38.1867	37.4803	37.7503	22.5882	42.2149	30.652	15.6486	29.2244	13.7522	24.9193	20.8702	28.1353
Zm00001d013649	Protease Do-like 7	0	0	0	0.0750063	0	0	0	0	0	0	0	0	0	0	0	0	0	0	0	0	0	0	0	0	0	0	0	0	0	0	0	0	0	0	0	0	0.0752414	0	0	0
Zm00001d040286	Syntaxin-22	71.9455	62.7145	70.0217	67.5134	84.4732	60.8405	64.8566	65.3322	71.1139	79.495	75.7793	74.2579	68.0662	73.1203	71.2672	60.9592	54.1638	62.6317	57.2656	63.7302	59.7367	58.8094	53.7374	53.1044	59.849	57.9371	62.9524	62.7104	79.685	60.8999	69.0638	66.3723	60.3868	55.2572	61.7812	67.7243	61.025	59.9515	63.3662	57.1958
Zm00001d009348	forkhead-associated domain-containing protein / FHA domain-containing protein	0.710397	0.977281	1.32305	1.03178	1.4795	2.1537	0.64208	0.926577	1.3653	0.611317	0.794434	1.74229	1.32152	0.749821	1.08052	0.930876	0.498982	1.4365	1.34876	0.813837	1.58552	1.06701	1.26169	1.80993	2.12664	3.08312	1.60698	2.13013	1.51446	0.855277	1.80462	0.810474	1.08446	1.46919	1.22299	1.92994	1.25456	2.5049	2.40425	2.06947
Zm00001d001842	Tetratricopeptide repeat (TPR)-like superfamily protein	1.09114	0.745803	0.484709	0.282995	0.95129	0.517797	0.581159	0.875772	0.558633	0.323477	0.341552	0.256884	0.253298	0.114304	0.436462	0.111281	0.222117	0.0862012	0.356845	0.186272	0.729437	0.355064	0.412382	0.220882	0.309216	0.462956	0.392086	0.246392	0.426146	0.811707	0.302776	0.130413	0.590534	0.274017	0.559989	0.423473	0.369047	0.656937	0.413714	0.635176
Zm00001d013336	Zinc finger BED domain-containing protein DAYSLEEPER	15.6081	15.7025	14.891	14.5863	16.4709	15.5361	15.2797	15.0631	16.6147	19.7682	18.4027	17.2499	17.369	15.3152	17.8659	14.5437	12.0408	13.3744	14.043	14.9279	17.5822	19.8786	16.7275	18.0878	17.3724	18.9632	18.7785	18.9286	14.0009	13.6177	16.1239	14.5452	17.9433	17.4022	20.5594	19.0252	21.6905	18.0803	18.2797	15.5371
Zm00001d017239	RAN GTPase-activating protein 2	19.6601	19.1526	19.6375	19.2483	22.2174	17.4265	19.4209	19.9715	23.9181	26.5071	20.159	17.766	31.3843	17.9499	19.7355	15.4286	15.2176	17.0144	20.1599	19.2027	18.7252	33.4287	23.6428	23.0614	25.4854	24.7557	24.0296	22.7862	25.1851	26.2042	23.1895	27.9338	20.6531	22.2767	25.2186	25.6027	30.3583	28.6465	24.8571	35.1931
Zm00001d037886	40S ribosomal protein S21a	0.243334	0.0928298	0.476886	0.662658	0.274157	0.285286	0.311048	0.297922	0.838081	0.432828	0.3608	0.439203	0.527217	0.554421	0.713787	0.255256	0.0792543	0.461366	0.276434	0.521139	0.339486	0.513101	0.382006	0.566472	0.661993	0.774323	0.592324	0.708823	0.399143	0.341922	0.767612	0.567124	0.875587	0.560757	0.60989	0.424971	0.911636	0.857575	0.464998	0.607069
Zm00001d016220	LRR receptor-like serine/threonine-protein kinase RCH1	0	0	0.0151409	0	0.0155434	0.0161744	0.0205741	0	0.0179788	0.0361632	0.019092	0.060628	0.0149454	0	0	0.0337676	0	0	0.0199468	0	0.0673655	0.0301679	0.0168451	0.0781963	0.0328405	0.0136579	0.0671641	0.091589	0.0150864	0.0159644	0.101547	0	0.0508525	0.0684757	0.0414935	0.0624657	0.015075	0	0.035151	0.0413016
Zm00001d037426	NA	1.56885	1.45999	1.46092	0.362505	1.28552	2.50819	6.73541	5.32392	6.3814	10.655	15.5926	21.5193	4.06868	6.17047	3.13563	0.465456	0.379363	2.10324	1.03106	1.79729	10.6786	5.71776	6.50146	7.00614	2.65947	6.49506	5.13817	6.35745	1.76759	1.70543	2.15792	1.07392	6.36702	7.84598	9.00824	7.87846	7.63646	8.67897	6.48053	2.46699
Zm00001d053617	Cytochrome P450 734A1	0.0283113	0.0189009	0.0776784	0.0616789	0.0318975	0.199154	0.189996	0.161758	0.0737904	0.333956	0.156719	0.108866	0.107346	0.202414	0.0352322	0.103944	0.0322737	0.0939379	0.122802	0	9.71166	8.9923	10.1114	10.1899	10.446	6.75479	7.81501	10.8342	8.8699	7.76446	9.06495	9.0778	10.0183	10.9783	7.11011	7.78108	7.96605	7.87488	8.24145	8.74412
Zm00001d008104	NA	0	0	0	0	0	0	0	0	0	0	0	0	0	0	0	0	0	0	0	0	0	0	0	0	0	0	0	0	0	0	0	0	0	0	0	0	0	0	0	0
Zm00001d053665	ZIP-like protein 1	18.018	15.3637	17.097	15.3532	14.0227	11.6735	16.4223	14.4484	13.0832	17.0255	16.1062	16.4994	12.9295	12.7471	14.2168	11.0557	12.8726	14.0755	11.0593	14.3339	41.3548	32.5514	37.2578	28.5687	34.2186	35.5941	35.1037	36.3813	18.5677	21.7086	18.6054	19.5294	42.8187	37.1475	40.8549	42.3514	32.6941	36.6217	39.8814	31.9636
Zm00001d029145	NA	0	0	0	0	0	0	0	0	0	0	0	0	0	0	0	0	0	0	0	0	0	0	0	0	0	0	0	0	0	0	0	0	0	0	0	0	0	0	0	0
Zm00001d047851	alpha/beta-Hydrolases superfamily protein	1.54331	1.03033	1.83492	1.47099	1.01431	2.26175	2.49338	1.54312	0.921821	1.17994	1.60183	1.05974	1.18427	0.848775	0.960296	1.18047	1.6127	1.99141	3.16116	2.26339	0.471002	0.281234	0.235553	0.182243	0.153075	0.891265	0.375675	0.609872	0.492239	0.297651	0.394438	0.4035	0.0790105	0.159588	0.0644693	0.291162	0.351334	0.317279	0.409611	0.449198
Zm00001d034236	NA	0	0	0	0	0	0	0	0	0	0	0	0	0	0	0	0	0	0	0	0	0	0	0	0	0	0	0	0	0	0	0	0	0	0	0	0	0	0	0	0
Zm00001d026723	NA	0	0	0	0	0	0	0	0	0	0	0	0	0.0296108	0	0	0	0	0	0	0	0	0	0	0	0	0	0	0	0	0	0	0	0	0	0	0	0	0	0	0
Zm00001d033570	NA	0.00902305	0.0120478	0.00990271	0.00982881	0.0406641	0.0105787	0	0	0.0352765	0.0473043	0	0.00991327	0.00977488	0	0	0	0	0	0	0.0117627	0	0	0	0.0127859	0	0	0	0	0	0.0104414	0	0	0	0	0.00904613	0	0	0	0.0114951	0.00900429
Zm00001d004440	Root phototropism protein 3	10.4898	10.9249	7.52553	6.63944	8.03665	7.23662	8.08534	10.5106	4.54718	6.29538	7.07502	6.24763	8.13414	8.28318	7.6676	7.70265	5.45032	6.14289	5.61969	4.85095	0.552658	0.772663	0.808947	1.45514	0.525696	0.612165	0.430053	0.691169	0.265646	0.102221	0.13546	0.180144	0.949696	0.767291	0.697421	0.949927	0.772203	0.449466	0.970627	1.23412
Zm00001d017002	NA	0.0814752	0	0.223546	0.0887509	0.275388	0.0477611	0.425271	0.32586	0.902516	6.24696	0.732893	0.626595	0.706111	0.582514	0.40557	1.49567	0.789465	0.585732	5.89006	0.0531065	0.248653	0	0.0497416	0.115452	0.145461	0.282312	0.237993	0.270451	1.2028	1.69708	4.29793	9.30459	1.85199	2.37586	0.204209	0.442689	0.0445145	28.2906	20.0328	14.879
Zm00001d011118	Os12g0638500 protein	0.163235	0.299689	0.223936	0.222265	0.574727	0.574135	0.304296	0.233164	0.452047	0.401146	0.310612	0.156923	0.574718	0.0224436	0.228532	0.224743	0.0232602	0.0451351	0.0885054	0.372395	0.0747262	0.490808	0.473371	0.346962	0.485717	0.424208	0.715227	0.135462	0.156191	0.14167	0.15019	0.15364	0.200565	0.151916	0.613698	0.406507	0.646589	0.654388	0.441907	0.264706
Zm00001d013575	Cyclin-dependent kinase G-1	0	0	0	0	0	0	0	0	0	0	0	0	0	0	0	0	0	0	0	0	0	0	0	0	0	0	0	0	0	0	0	0	0	0	0	0	0	0	0	0
Zm00001d038164	methyl binding domain	0.351156	0.444194	0.750497	0.120794	0.832922	0.541709	0.468563	1.03486	0.457626	1.91364	1.33	2.17267	2.00219	2.58177	1.978	1.35712	1.1377	0.490589	1.22922	1.59017	1.33115	0.383942	1.37658	0.445218	0.769917	0.768478	1.11572	1.01665	2.06149	3.14389	3.60503	3.33995	2.47522	3.02725	1.53792	1.79082	1.21173	5.31179	4.59134	5.84658
Zm00001d042664	Patellin-1	30.9297	24.5567	24.3754	22.8724	28.8854	25.6045	26.5159	26.3074	32.8495	34.7845	27.5184	21.3842	22.1714	15.489	27.4275	20.1161	22.5536	25.8283	28.084	30.0772	121.593	95.798	112.38	120.549	88.8246	86.8704	81.1154	96.9849	105.042	132.844	84.6299	97.9699	115.795	112.913	108.742	108.805	100.834	114.183	111.175	121.031
Zm00001d009721	NA	0	0	0	0	0	0	0	0	0	0	0	0	0	0	0	0	0	0	0	0	0	0	0	0	0	0	0	0	0	0	0	0	0	0	0	0	0	0	0	0
Zm00001d031177	ATP-citrate synthase alpha chain protein 3	0	0	0	0.0470873	0	0.0506798	0	0.0493962	0	0.0566557	0.0598216	0	0	0	0	0.0529025	0	0	0	0	0	0	0.0527813	0	0	0.0427949	0.084179	0.102492	0	0.0500219	0	0	0.0531126	0	0.0433377	0	0.0708523	0.0533205	0	0
Zm00001d020578	AAA-ATPase	1.7877	1.70219	1.96198	2.21869	1.78302	2.59412	2.33825	2.02608	3.45639	4.01391	3.00122	3.1393	2.06365	1.88577	2.20648	3.21002	2.93992	3.4034	2.62712	2.38779	1.55626	2.73965	2.20071	1.68188	1.13364	1.26209	1.41249	1.25076	0.576862	1.74653	1.59989	1.65504	2.5206	1.74555	2.08608	2.01697	2.3057	1.5002	1.6801	2.28116
Zm00001d043135	Histone-lysine N-methyltransferase H3 lysine-9 specific SUVH3	4.35921	5.53708	5.23349	4.17867	4.87724	5.72407	4.26239	4.69545	5.97732	5.64386	6.21103	6.01369	5.3384	5.52034	6.12302	4.53701	4.9866	5.00581	4.81204	4.68458	6.13595	6.56494	6.75752	6.19859	7.63379	7.79814	7.64746	6.42796	4.94108	3.22843	4.45493	5.07105	7.42404	8.13736	8.55071	7.67545	8.41667	7.63077	7.66865	5.3034
ZemaCp021	rps14	0	0.199792	0	0	0	0	0	0	0	0	0	0	0	0	0	0	0	0.165495	0	0	0	0	0	0	0	0	0	0	0	0	0	0	0	0	0	0	0	0	0	0
Zm00001d049825	NA	0	0	0	0	0	0	0	0	0	0	0	0	0	0	0	0	0	0	0	0	0	0	0	0	0	0	0	0	0.0406467	0	0	0	0	0.046123	0	0	0	0	0	0
Zm00001d042909	Elicitor-responsive protein 1	6.85182	6.39634	6.5639	9.10822	8.86464	6.05889	5.84521	13.4033	7.11316	10.7308	8.27681	9.0908	9.68729	5.7163	6.68415	6.50227	4.73281	8.76631	4.53359	4.42825	18.749	16.4433	18.9304	27.3174	20.4572	14.1702	23.5481	23.8731	100.93	76.8694	82.6318	54.4346	37.706	20.1027	19.0071	23.2417	13.2927	17.942	14.1661	20.6866
Zm00001d003829	NA	1.37575	0.903409	1.38611	0.859854	1.39756	1.69227	1.0763	1.08242	1.3814	0.975464	1.27966	0.941579	1.0506	1.14113	1.263	0.607229	1.38833	1.12249	1.01087	1.52885	1.9823	1.87408	1.12906	2.52472	1.42271	1.13872	1.4713	2.56677	3.28017	4.776	2.4901	1.66991	1.19157	0.811586	1.69582	1.42965	1.84832	1.0015	1.49407	1.53043
Zm00001d002104	Glutamyl-tRNA(Gln) amidotransferase subunit A%2C chloroplastic/mitochondrial	58.3816	58.6315	59.6772	62.0679	49.3045	45.8702	51.2539	53.7713	41.1735	41.8421	47.2983	50.6751	34.064	41.8451	35.8408	44.6832	45.5594	45.9306	45.8688	47.5314	12.0779	13.9271	12.3496	13.14	13.1108	12.3824	13.0071	12.6885	10.5893	9.46746	11.0196	11.1094	11.8365	12.1776	13.5033	11.6257	12.354	11.6976	11.9283	11.1924
Zm00001d054022	NA	0	0	0	0	0	0	0	0	0	0	0	0	0	0	0	0	0	0	0	0	0	0	0	0	0	0	0	0	0	0	0	0	0	0	0	0	0	0	0	0
Zm00001d034047	Zea mays MADS24	0.0596693	0.111541	0.0261946	0.0909969	0.0470594	0.0839482	0.0355945	0.013637	0.124418	0.00782057	0.107349	0.0590007	0.0323206	0.00656325	0.0519792	0.0073025	0.00680205	0.0329975	0.0517639	0.0155573	0	0	0.00728577	0.00845528	0	0.00590727	0.0058099	0	0	0	0	0	0	0.0296168	0.0059822	0.00540347	0	0	0	0
Zm00001d014884	NA	0	0	0.0455842	0	0	0	0	0	0	0	0	0	0	0	0	0	0	0	0	0	0	0	0	0	0	0	0	0	0	0	0	0	0	0	0	0	0	0	0	0
Zm00001d031079	Os12g0617001 protein	1.58183	0.570835	3.37824	1.67651	1.9267	2.65651	2.2315	2.39382	1.22572	2.40942	2.72155	3.33487	2.22309	2.8685	2.76657	1.88356	1.60827	2.60064	3.2761	1.39332	1.67007	0.888129	1.25283	1.21161	0.865039	1.65066	1.20718	2.14896	0.607765	0.296833	0.419578	0.0536522	1.2607	0.954898	0.942952	0.813015	1.30804	0.105469	1.96073	0.426632
Zm00001d029630	cystatin6	1.72908	1.33195	3.79531	3.76698	4.79535	2.2611	2.87616	1.51988	2.25334	2.00474	4.41759	2.19193	0.504311	1.46299	1.24141	0.162777	0.985542	2.86858	3.94231	4.42145	8.68669	5.81699	7.63299	28.7422	11.0024	7.63724	8.22364	9.39777	183.555	110.587	259.113	147.639	13.9727	28.0575	3.80038	12.8276	8.06626	7.38284	7.54034	14.4676
Zm00001d025978	NA	0	0	0	0	0.269739	0	0	0	0	0	0	0	0	0	0	0	0	0	0	0	0	0	0	0	0	0	0	0	0	0	0	0	0	0	0	0	0	0	0	0
Zm00001d029246	ARM repeat superfamily protein	5.00838	4.94383	4.69178	4.70548	5.82418	6.36469	4.80158	5.89688	6.56188	4.55981	5.48296	5.33547	2.42218	3.74802	4.71906	4.75028	6.14774	4.78757	4.64225	4.54701	11.0052	8.76158	10.1995	10.9243	9.18649	9.48275	9.07391	14.1058	4.78248	4.54337	3.82913	4.50074	14.747	10.3875	11.4501	10.8527	7.89637	9.60872	9.74168	5.45314
Zm00001d052974	ETO1-like protein 1	16.3198	17.7767	16.4958	16.1116	15.4819	18.2447	13.2656	16.2131	14.2771	14.5625	13.5383	14.5275	12.2613	11.637	11.9324	11.9962	12.3853	13.163	11.2313	10.9795	33.3595	27.7038	32.1803	29.46	24.6755	25.6491	27.6802	26.1322	22.3947	22.5811	19.5995	21.7816	33.3455	30.6374	29.5339	31.6225	30.8942	32.0855	33.2538	26.9728
Zm00001d024478	terpene synthase4	0.229224	0.0680144	0.0698809	0.097103	0.602607	0.253814	0.303864	0.0582083	0.663832	0.93468	4.00051	0.39175	24.3771	31.6846	33.0267	10.4576	0.47906	0.295779	0.165712	0.0664048	0.0155459	0	0	0	1.36414	0.857298	0.272789	0.628039	0.0835553	0	0	0	0	0	0.0127672	0.0115321	0	0	0.0324471	0
Zm00001d026471	UDP-glycosyltransferase 89B1	2.475	2.31111	2.07716	2.32597	2.73384	2.71206	3.59453	2.477	2.55082	2.71382	2.05955	1.81279	3.3822	4.85752	4.42881	3.58329	3.02424	2.82684	2.45583	2.23533	5.865	5.05842	4.77995	3.41544	6.39221	4.08375	6.3633	6.33621	4.03323	5.01675	5.51688	5.96845	8.24847	7.10582	6.87637	5.80097	3.51757	4.50952	4.65747	5.87599
Zm00001d040974	Putative respiratory burst oxidase homolog protein H	0	0	0	0	0	0	0	0	0	0	0	0	0.0515863	0	0	0	0	0	0	0	0.0116261	0.0104129	0	0	0.0453415	0	0	0	0	0	0.0116835	0.0119519	0	0	0	0	0	0	0	0
Zm00001d002628	60S ribosomal protein L15-2	0.193447	0.344394	0.247691	0	0.399578	0.264599	0.673149	0.221055	0.294117	0.633855	0.401565	0.531332	0.314349	0.390096	0.200614	0.0789154	0.0735073	0.142637	0.466161	0.0840608	0.314869	0.564023	0.236204	0.0913731	0.460492	0.351107	0.565069	0.703291	0.59937	0.596946	0.474633	0.80923	0.356529	0.560101	0.549503	0.291967	0.84553	0.357925	0.28752	0.160871
Zm00001d033614	Replication protein-like	0	0	0	0	0	0	0	0	0	0	0	0	0	0	0	0	0	0	0	0	0	0	0	0	0	0	0	0	0	0	0	0	0	0	0	0	0	0	0	0
Zm00001d036639	NA	0	0	0	0	0	0	0	0	0	0	0	0	0	0	0	0	0	0	0	0	0	0	0	0	0	0	0	0	0	0	0	0	0	0	0	0	0	0	0	0
Zm00001d006971	NA	0	0	0	0	0	0	0	0	0	0	0	0	0	0	0	0	0	0	0	0	0	0	0	0	0	0	0	0	0	0	0	0	0	0	0	0	0	0	0	0
Zm00001d012085	Putative bZIP transcription factor superfamily protein	12.0475	12.2368	13.1757	12.6445	13.0307	10.7248	8.43494	11.9989	13.3756	14.6488	16.263	13.6356	14.3794	12.5076	13.0778	9.29138	8.37514	9.92108	8.22665	10.0956	13.7472	14.0413	13.1309	12.9984	13.323	13.0486	15.1632	12.324	12.4164	11.0552	12.1037	12.8593	13.0991	13.3863	14.0363	13.6508	14.5133	14.3496	13.668	11.0607
Zm00001d026180	Uncharacterised conserved protein (UCP012943)	0	0	0	0	0	0	0	0	0	0	0	0	0	0	0	0	0	0	0	0	0	0	0	0	0	0	0	0	0	0	0	0	0	0	0	0	0	0	0	0
Zm00001d021667	Probable xyloglucan endotransglucosylase/hydrolase protein 8	9.43883	6.77271	10.1248	9.56646	15.3691	10.9699	13.8071	9.52909	19.0393	14.544	10.7452	9.64867	10.1008	6.31955	7.55845	7.81484	11.2838	14.7787	16.1393	14.2092	11.1818	15.1301	9.01959	10.3511	8.42087	8.25562	5.67409	7.93992	22.0616	22.7948	31.0729	22.1457	8.20892	10.1439	7.24123	9.43943	8.98658	10.5089	10.289	18.2323
Zm00001d025346	Protein TERMINAL FLOWER 1	0	0	0	0	0	0	0	0	0	0	0.029528	0	0	0	0	0	0	0	0	0	2.13587	3.40605	3.17846	1.33034	13.2566	7.37214	17.7838	14.5296	0.209996	0.444436	0.314108	1.17819	3.27706	6.91035	8.19296	3.42001	1.39891	5.29013	5.70835	2.32089
Zm00001d052505	NA	0	0	0	0	0	0	0	0	0	0	0	0	0	0	0	0	0	0	0	0	0	0	0	0	0	0	0	0	0	0	0	0	0	0	0	0	0	0	0	0
Zm00001d024600	ABC transporter B family member 19	0.254894	0.983205	0.509755	0.617013	0.536073	0.949648	0.591313	0.33658	0.620065	0.653307	0.721169	1.23219	0.380449	0.542044	0.634411	0.325811	0.613423	0.413477	0.278452	0.450432	1.95687	1.65357	1.7844	3.38717	2.0967	1.04864	3.53527	1.617	1.66623	1.23883	1.44536	0.938322	0.814282	2.27027	1.48785	4.05225	3.39183	1.55109	1.78239	2.81496
Zm00001d003888	Histone superfamily protein	3.83197	3.78335	3.28744	3.58625	3.49647	4.11298	3.70249	6.0132	4.04429	3.78447	5.34037	3.08341	6.6654	7.24255	5.00381	5.38322	4.61439	3.9099	3.78469	3.76418	7.57686	5.57649	5.93103	6.3095	7.13044	7.13314	6.80536	6.39837	4.45601	5.99569	5.52861	6.36681	5.80248	6.42928	6.76368	6.81804	5.10137	6.92365	7.0133	5.5475
Zm00001d023000	NA	0	0	0	0	0	0	0	0	0	0	0	0	0	0	0	0	0	0	0	0	0	0	0	0	0	0	0	0	0	0	0	0	0	0	0	0	0	0	0	0
Zm00001d048620	PIF / Ping-Pong family of plant transposases	1.7884	1.87113	1.49404	2.02079	2.39086	1.43955	2.03017	1.75386	1.72189	1.78422	0.905019	1.33434	1.93742	1.32121	2.12594	1.33935	1.44535	1.49088	1.87179	1.86164	1.82476	3.13736	2.99849	2.2127	1.84267	2.40473	1.63737	1.6455	2.05785	2.16218	2.65241	2.91434	2.099	1.68922	2.10073	1.90958	2.59589	2.45293	2.87346	2.86348
ENSRNA049474364	Small nucleolar RNA J33	0	0	0	0	0	0	0	0	0	0	0	0	0	0	0	0	0	0	0	0	0	0	0	0	0	0	0	0	0	0	0	0	0	0	0	0	0	0	0	0
Zm00001d007767	Vesicle-associated membrane protein 722	62.2592	52.2314	51.0758	43.9885	59.6797	53.5957	58.939	53.641	65.7828	66.8795	59.5361	50.8685	75.6048	64.0475	64.9839	49.1744	45.4703	50.4389	51.2874	53.0973	112.193	102.709	100.003	97.3358	102.126	103.248	96.7827	104.836	105.23	107.178	102.317	104.346	112.877	100.264	102.518	107.268	94.5194	102.222	98.7135	87.7826
Zm00001d013056	DEAD-box ATP-dependent RNA helicase 51	16.55	17.07	16.2227	14.4019	17.24	17.8057	13.8377	16.8317	17.4875	19.4553	17.0731	17.6914	18.0755	13.3526	14.6539	12.4123	11.7277	12.7476	12.6337	11.296	15.8732	25.9315	17.0199	17.5556	24.0687	22.6149	18.7782	19.8693	18.7806	21.4265	18.0827	25.3908	15.708	17.1416	19.8148	18.9153	20.3009	22.5956	16.6314	24.0104
Zm00001d028738	NA	0	0	0	0	0	0	0	0	0	0	0	0	0	0	0	0	0	0	0	0	0	0	0	0	0	0	0	0	0	0	0	0	0	0	0	0	0	0	0	0
Zm00001d021926	NA	0	0	0	0	0	0	0	0	0	0	0	0	0	0	0	0	0	0	0	0	0	0	0	0	0	0	0	0	0	0	0	0	0	0	0	0	0	0	0	0
Zm00001d043432	GroES-like zinc-binding alcohol dehydrogenase family protein	19.6932	18.211	21.5947	20.9572	17.2804	15.7736	17.5311	18.026	19.9659	22.1961	21.016	23.8719	17.7268	16.2784	18.2707	19.3468	16.2188	17.1123	16.0726	15.8727	17.0604	16.696	15.1134	18.1114	16.2134	18.1977	14.0988	17.0663	12.5608	12.0463	13.3897	13.4441	14.919	20.0336	18.9006	17.4072	18.2113	17.9853	14.9332	16.3126
Zm00001d053206	Putative glycogen synthase kinase family protein	0.582385	0.378299	0.829184	0.668684	0.478818	0.608978	0.633789	0.953283	0.717939	0.866454	0.805958	0.518792	1.00605	0.675214	1.01857	0.809056	0.538293	0.644126	0.273096	0.5335	0.960742	0.826067	0.672668	0.802949	1.27393	1.18429	1.19542	1.03004	1.39421	1.4025	1.17789	1.38273	0.908967	0.957044	0.946825	0.955004	0.791176	1.0096	1.78467	0.502637
Zm00001d014615	xyloglucan endotransglycosylase homolog1	0	0	0	0.0146217	0	0	0	0.0153387	0	0	0	0	0	0	0	0	0	0	0	0	0	0	0	0.0190207	0	0	0.0130698	0.0127305	0.381644	0.015533	0.395209	0.168454	0	0	0	0	0	0	0	0
Zm00001d005018	Protein DETOXIFICATION 21	2.77941	1.71511	2.66149	1.45953	2.32054	1.50597	2.31196	1.96132	0.663816	1.50939	1.701	1.41124	1.8114	2.46036	2.13595	1.51781	2.14594	1.69012	1.47296	1.48686	1.29771	1.12597	1.35208	1.08269	0.790788	1.31552	0.765517	1.18673	1.0535	1.15326	0.774319	1.26459	1.64629	1.56643	2.16483	2.20609	0.895401	1.12003	1.14267	1.56915
Zm00001d008199	Basic endochitinase B	0.435294	0.908147	0.298582	0.503801	1.16478	2.36033	0.852028	0.83939	1.91455	0.570519	1.09185	2.12219	1.35575	1.91518	1.92983	1.16534	1.76777	1.29387	0.354022	0.957588	6.77518	9.13201	7.00921	7.78737	8.0629	9.48071	8.21186	8.43735	7.67569	9.41321	4.70595	9.04772	7.68833	7.59578	7.06434	7.16931	8.71037	6.17474	6.55063	9.50226
Zm00001d012277	Actin-7	73.6703	64.3501	57.587	49.2672	72.2035	64.727	67.1862	71.9709	70.6185	85.5761	99.1145	87.7645	75.8515	87.3171	84.0516	75.8443	56.1258	73.1239	60.3378	68.3624	185.393	151.277	160.007	141.392	190.654	183.823	194.29	218.146	117.331	124.799	103.859	105.2	236.671	203.983	219.719	213.646	170.19	184.735	175.218	125.911
Zm00001d016593	Grx_C8-glutaredoxin subgroup III	0.772148	0.713762	0.717052	0.582301	0.869958	1.32309	1.2401	1.22171	2.94138	1.71265	1.31516	0.261024	2.25208	0.261328	1.10874	0	1.08334	0.919699	0.85878	0.46458	1.45016	2.27295	3.11853	2.52497	1.62598	1.23484	0.520496	1.29563	1.68875	2.68056	3.06036	2.31073	1.02171	0.737029	0.29774	1.72119	1.29806	1.31877	1.51337	1.95599
Zm00001d048823	Monosaccharide-sensing protein 2	10.3612	12.5991	11.2163	11.171	9.46941	11.3692	10.1327	11.2184	9.77493	11.6637	11.7583	12.1516	9.67892	9.50885	10.6791	7.44221	8.8162	9.01456	7.75077	9.59397	13.3468	12.3093	13.3325	12.4802	12.7609	13.6767	14.3109	13.4103	5.9857	6.43216	5.346	7.06427	13.6418	14.0313	15.3443	14.218	14.2776	14.0437	13.9376	9.1062
Zm00001d008532	Zinc finger protein JAGGED	0	0	0	0	0	0	0	0	0	0	0	0	0	0	0	0	0	0	0	0	0	0	0	0	0	0	0	0	0	0	0	0	0	0	0	0	0	0	0	0
Zm00001d047908	Long chain base biosynthesis protein 1	16.952	18.2139	18.4497	17.1098	19.5764	16.5497	15.3101	16.805	20.2856	21.2594	21.8258	21.4724	23.9252	21.0739	21.4793	14.4172	16.3695	15.2434	13.7487	16.1769	26.9604	26.2937	25.9165	25.076	31.6473	30.2491	31.3248	29.5503	40.1766	30.8431	36.3344	34.1899	29.3903	30.892	30.7743	27.5531	29.1386	26.3871	31.1764	23.8191
Zm00001d052047	NA	0.198584	0.385678	0.0594393	0.294978	1.40345	0.19049	0.861536	0.41259	1.38808	1.0411	0.0249835	0.0198342	0.840964	0.0198573	0.381927	0	0.0205798	0.419306	0.991881	0.0470689	0.198345	0.394772	0.110216	0.230235	0.128924	0.464687	0.597651	0.359556	0.33561	0.584943	0.620119	0.860925	0.465814	0.448032	0.651573	0.425056	0.433991	0.378563	0.574976	1.00887
Zm00001d032839	NA	1.25498	0	0.0918219	0.0911366	0.28279	0.19618	0.499089	0.286817	0	0	0.115784	0.367679	0.27191	0	0.104118	0.102392	0.095375	0.092535	0.483872	0.218136	8.57932	5.58008	18.6948	10.67	1.99161	4.05861	2.28098	4.68159	0.274475	3.19495	0.82111	1.36496	5.55112	3.01072	3.2713	5.6066	8.13659	4.33444	5.32935	8.85009
Zm00001d008906	Protein SCAR3	20.4656	21.5675	23.5361	23.8856	23.9166	18.0807	14.557	18.0788	23.4079	26.5108	22.6047	19.0619	21.4296	14.8419	21.7916	13.2401	11.2691	13.9091	14.2705	17.5903	14.6813	19.3271	15.0516	15.1833	19.54	16.8842	21.098	15.6045	38.1503	17.1261	45.8637	28.5655	16.3053	17.8629	18.0806	17.5472	21.1452	16.8295	17.7185	13.8585
Zm00001d035938	NA	0	0	0	0	0	0	0	0	0	0	0	0	0	0	0	0	0	0	0	0	0	0	0	0	0	0	0	0	0	0	0	0	0	0	0	0	0	0	0	0
Zm00001d022112	Stress-response A/B barrel domain-containing protein UP3	88.1631	85.5391	81.6729	77.9963	81.7638	84.87	110.078	91.2657	67.3109	63.8865	69.4256	68.9871	62.5466	68.5011	72.3775	83.7754	90.6315	87.6313	98.9739	85.2119	97.092	91.2636	110.237	89.4496	99.2045	105.505	95.453	112.128	72.473	97.6069	73.689	83.7789	96.8303	89.4128	87.387	86.2259	76.5205	92.2051	82.3863	101.092
Zm00001d007679	Sister-chromatid cohesion protein 3	9.94464	10.2621	8.90514	9.65891	10.5315	9.42172	8.32532	9.34626	10.6927	12.6256	11.4267	10.8259	13.3048	9.3534	11.5194	8.35731	5.35744	7.00713	6.77629	6.97284	9.11289	12.179	7.94186	8.0945	9.98211	8.22575	13.7786	9.07451	11.6415	7.18112	9.52417	11.8121	8.66167	9.00532	9.56659	9.79325	12.9236	9.76851	8.03813	8.09723
Zm00001d037087	UDP-glucuronate 4-epimerase 1	0.105862	0	0.0193638	0	0.0198787	0.0206857	0	0.0201617	0	0.0231248	0	0.0387689	0.0955692	0.0582209	0.285439	0.0215929	0.160905	0.195142	0.178572	0	0.0646159	0.038582	0.0215434	0	0.21	0.419215	0.240511	0.0669338	0.347294	0.0204171	0.194804	0.110711	0.0867145	0.131362	0	0.191731	0.212075	0.261162	0.224775	0.281713
Zm00001d041379	NA	0	0	0	0	0	0	0	0	0	0	0	0	0	0	0	0	0	0	0	0	0	0	0	0	0	0	0	0	0	0	0	0	0	0	0	0	0	0	0	0
Zm00001d007107	Zinc finger protein CONSTANS-LIKE 13	2.31802	1.46076	1.33738	1.06192	1.8672	1.44773	2.01923	1.75763	2.35738	2.24309	1.30414	1.09485	1.97138	0.857834	2.21743	0.82852	0.870524	1.6892	1.69925	2.08986	0.0528921	0.0651374	0.185163	0.0767449	0.128924	0.0536177	0.0105468	0.0667746	0.100683	0.0313362	0.292342	0.0407807	0.13309	0.127689	0.0651573	0.102994	0.0532625	0.0400832	0.0551977	0.0216187
Zm00001d012871	NA	0	0	0	0	0	0	0	0	0	0	0	0	0	0	0	0	0	0	0	0	0	0.01359	0	0	0	0	0	0	0	0	0	0	0	0	0	0	0	0	0	0
ENSRNA049466198	Small nucleolar RNA R12	0	0	0	0	0	0	0	0	0	0	0	0	0	0	0	0	0	0	0	0	0	0	0	0	0	0	0	0	0	0	0	0	0	0	0	0	0	0	0	0
Zm00001d042661	Serine hydroxymethyltransferase 7	9.48616	8.38402	8.92973	8.39403	9.86232	8.34124	8.63577	10.179	10.5616	10.9421	12.4607	9.82188	13.535	12.8448	12.0611	9.94195	9.22399	10.8259	10.4261	8.83911	11.7607	10.2172	11.8967	12.0305	11.0688	11.2874	13.1852	11.6787	10.0643	9.99556	9.98956	10.7353	12.1293	12.4889	12.6484	11.7507	12.4514	12.3274	12.1997	11.3328
Zm00001d017160	Putative cyclin-A3-1	0	0	0	0	0	0	0	0	0	0	0	0	0	0	0	0	0	0	0	0	0	0	0	0	0	0	0	0	0	0	0	0	0	0	0	0	0	0	0	0
Zm00001d049462	hAT transposon superfamily protein	0.0272535	0	0	0	0	0	0	0	0	0	0	0	0	0.0599543	0	0	0	0	0	0	0	0.0595961	0	0	0	0	0.0398044	0	0	0	0.066868	0.0171011	0	0.0338181	0	0	0	0	0.0347201	0
Zm00001d012261	Ammonium transporter 2	0.0318236	0.0212458	0.22702	0.0693309	0.0717096	0.149241	0.261027	0.145461	0.456198	0.125129	0.264243	0.279707	0.258564	0.297534	0.11881	0.506306	0.380915	0.246381	0.0230062	0.145201	0.854674	0.452333	0.505146	0.879349	0.511344	0.425323	0.464792	0.618727	0.0174002	0.0736519	0.234243	0.439312	1.4663	0.809526	0.781674	0.734872	0.365128	0.62807	0.36488	0.142909
ZemaCp019	atpF	0.126862	0.903409	0.23205	0.0921273	0	0	0.567578	0.386579	0.330653	0.0554241	0.0585211	0.0464595	0.183244	0.186054	0.0526249	0	0.57847	0.187082	0	0	0	0	0	0	0	0	0	0	0	0	0	0	0	0	0	0	0	0	0	0
Zm00001d000221	NA	0.275799	0.636074	0.27517	0.136558	0.310735	0.205768	0.0747829	0.0573017	0.196048	0.230031	0.31228	0.165278	0.135809	0.193048	0.468028	0.0613692	0.114327	0.110923	0.0362514	0	0.336683	0.164481	0.275529	0	0.119369	0.322685	0.512669	0.214012	0.0548359	0.116055	0.21531	0.251722	0.246452	0.31112	0.226231	0.40869	0.356164	0.216489	0.415243	0.150123
Zm00001d038271	Glycosyl hydrolase family protein	0.487249	0.378248	0.223849	0.419671	0.459603	0.50483	0.321076	0.479095	0.753119	0.490099	0.360672	0.423277	0.650603	0.224348	0.564057	0.0970736	0.0775038	0.325849	0.344054	0.295437	0.53948	0.830085	0.511928	0.272966	0.337173	0.516031	0.319962	0.730781	0.446088	0.603177	0.486537	0.412393	0.222764	0.421824	0.590739	0.441238	0.594334	0.726815	0.317588	0.655853
Zm00001d001647	NA	0	0	0	0	0	0	0	0	0	0	0	0	0	0	0	0	0	0	0	0	0	0	0	0	0	0	0	0	0	0	0	0	0	0	0	0	0	0	0	0
Zm00001d010774	NA	0	0	0	0	0	0	0	0	0	0	0	0	0	0	0	0	0	0	0	0	0	0	0	0	0	0	0	0	0	0	0	0	0	0	0	0	0	0	0	0
Zm00001d015368	NA	0	0	0	0	0	0	0	0	0	0	0	0	0	0	0	0	0	0	0	0	0	0	0	0	0	0	0	0	0	0	0	0	0	0	0	0	0	0	0	0
Zm00001d006184	Leaf angle-associated protein [Source:UniProtKB/TrEMBL;Acc:C4IZI7]	20.309	21.1309	21.6985	19.9575	17.359	17.1526	18.7875	20.8849	15.619	19.8215	21.3841	20.95	20.787	21.8126	24.5298	16.2772	13.85	16.9746	14.3686	13.0136	10.8181	10.0814	10.3096	9.06337	12.4864	10.7261	10.1855	10.729	4.42867	5.48191	5.02325	4.78233	13.202	12.3316	13.4541	11.8142	8.85064	11.3919	11.0422	5.80116
Zm00001d001405	NA	0	0	0	0	0	0	0	0	0	0	0	0	0	0	0	0	0	0	0	0	0	0	0	0	0	0	0	0	0	0	0	0	0	0	0	0	0	0	0	0
Zm00001d049476	Z1A alpha zein protein	0	0	0	0	0	0	0	0	0	0	0	0	0	0	0	0	0	0	0	0	0	0	0	0	0	0	0	0	0	0	0	0	0	0	0	0	0	0	0	0
Zm00001d024145	NA	0	0	0	0.0481574	0.199239	0.0518317	0.0659308	0.202075	0	0	0	0.0485713	0	0	0	0.0541049	0	0	0	0	0.0539689	0.0483372	0	0	0	0.0875349	0	0	0	0	0	0	0	0.0548584	0	0.0400348	0.0483084	0	0.0563215	0
Zm00001d047465	NA	0	0	0	0.119376	0	0	0	0	0	0	0	0.0301005	0	0	0	0	0	0	0	0	0.167228	0.179733	0.200718	0	0.0652184	0	0.0533529	0	0	0	0	0	0.0336629	0.0679935	0.21974	0	0.149688	0.0337947	0	0
Zm00001d015169	NA	0	0	0.134833	0.334567	0	0	0	0.140389	0	0	0	0	0	0	0	0	0	0	0	0.080079	0	0	0	0	0	0	0	0	0	0	0	0	0.0754758	0	0	0	0	0	0	0
Zm00001d035235	Protein cornichon homolog 1	20.8867	21.0049	21.5874	22.2457	20.1671	21.1933	22.6027	19.5188	22.1158	24.5623	22.0767	24.8191	22.9866	20.8324	25.0014	17.6549	15.8144	19.626	18.3306	22.5557	32.4391	26.8284	34.3914	29.4401	33.7873	33.251	35.8698	33.7846	31.696	28.8809	39.5207	33.237	30.6382	29.4045	31.7207	35.1238	34.2589	35.425	35.8262	30.3155
Zm00001d011838	Glycosyltransferase family 61 protein	5.25576	3.50881	4.7692	2.84656	4.79677	4.56119	5.05751	6.77753	5.98836	6.48441	7.74069	7.50014	6.71155	6.34619	6.99733	6.19858	5.60643	7.17687	6.13444	6.20083	0.0896088	0.577857	0.143406	0.894537	1.39789	0.755773	1.44375	0.529093	1.18801	1.1892	1.85505	1.47392	0.649377	2.04032	0.38268	0.571667	0.144378	0.199197	0	0.527414
Zm00001d019089	HIPL1 protein	0.859495	1.10563	0.540665	0.525212	0.732182	0.417819	0.672156	0.562943	0.751282	0.618201	0.261098	0.495178	0.885691	0.368933	0.352188	0.487454	0.728867	0.765127	0.454648	0.655878	29.1098	27.2411	29.2826	28.9034	18.9004	21.2206	18.4521	23.2418	32.7817	43.6531	37.0586	34.7004	27.1998	25.2064	21.763	25.0585	24.0522	23.1431	26.7333	50.5839
Zm00001d028667	Zinc finger protein ZAT11	0.0425185	0.283858	0.559963	0.277892	1.34132	0.299094	0.443862	0.437278	0.05541	0.222908	1.11798	0.28028	0.276367	0.420909	1.05825	1.04071	0.484693	0.658363	0.614755	1.60741	49.0498	45.1865	44.8036	52.7787	46.4569	41.2093	40.7371	69.4798	56.2598	67.0129	55.8641	46.4224	73.7133	52.549	49.4476	53.9433	36.7038	29.4224	32.6086	37.1263
Zm00001d051075	TRAF-like family protein	6.93115	7.7329	6.79513	7.61091	6.68756	6.38639	4.84918	6.53294	6.98365	6.71875	6.59206	6.35774	6.79308	5.62322	5.88736	6.13134	4.51271	4.33718	4.95691	4.8574	7.02452	7.86819	7.2476	6.16981	6.89869	7.31777	8.78696	6.8471	6.01273	5.08692	5.57544	6.6551	6.40146	6.51112	7.84431	7.12757	8.51414	7.3159	6.96331	5.81192
Zm00001d003729	SWIb domain-containing protein	16.6556	16.2039	16.6825	16.7603	20.7187	15.6072	15.4666	17.5822	16.259	18.7866	16.0233	18.0608	16.836	15.7662	18.2615	16.3675	15.4576	17.9762	13.4284	19.5333	11.7157	9.81616	10.3575	11.1427	12.6387	11.4014	12.7809	10.8343	7.17711	11.5714	10.5582	9.79061	11.4495	10.2185	10.9252	13.5689	11.84	12.5254	9.97832	10.7202
Zm00001d028852	NA	0	0	0	0	0	0	0	0	0	0	0	0	0	0	0	0	0	0	0	0	0	0	0	0	0	0	0	0	0	0	0	0	0	0	0	0	0	0	0	0
Zm00001d026977	NA	0	0	0	0	0	0	0	0	0	0	0	0	0	0	0	0.0656721	0	0	0	0	0	0	0	0	0.255476	0	0	0	0.0586808	0	0.263321	0	0	0	0	0	0	0	0	0
Zm00001d002032	NA	3.32934	5.12549	4.25381	3.99202	3.68109	3.91791	3.22362	3.7406	4.4683	4.82765	3.65329	4.03997	3.55292	3.29312	3.38569	2.6226	2.42163	2.74798	1.78719	2.63165	7.15044	8.16324	6.0978	7.19105	6.63894	6.24158	7.89262	5.35492	5.6921	4.11143	5.45597	5.49557	5.70106	7.0756	7.55999	6.45176	8.18553	6.17542	6.1802	4.28939
Zm00001d003296	OSJNBa0044K18.5 protein	0.211437	0.169389	0.41769	0.598827	0.714661	0.198312	0.882899	0.628191	0.220435	0.332544	0	0.185838	0	0	0.10525	0.103505	0.192823	0.374163	0.85598	0.385888	0	0.0462355	0.0516339	0.419455	0.301989	0	0.411745	0.240634	0.323701	0.0978689	0.0518772	0.0530691	0	0.31484	0.296769	0.191471	0.23104	0.104323	0.107746	0.253197
Zm00001d042221	NA	0	0	0	0	0	0.0456119	0	0	0	0.10198	0.0538394	0	0	0	0.0484149	0	0	0	0	0	0	0	0	0	0	0	0	0	0	0	0	0.0488235	0	0	0	0.0352306	0.0425114	0	0	0
Zm00001d009387	Pentatricopeptide repeat-containing protein	17.307	12.5253	16.0414	12.4891	17.4238	13.783	16.7008	15.4559	16.2051	15.1223	14.8268	14.2476	13.9436	11.4113	13.5743	12.8153	12.9042	15.3617	13.7033	12.3553	11.925	14.0199	12.6379	12.3309	11.8864	12.5745	12.8865	14.0692	7.3159	8.94784	9.72382	11.1944	12.8364	13.4148	12.4667	12.6216	12.078	11.8102	11.4875	13.6427
Zm00001d033902	CAP (Cysteine-rich secretory proteins Antigen 5 and Pathogenesis-related 1 protein) superfamily protein	6.25522	3.56492	4.98134	4.94416	12.6771	6.61819	8.87351	7.14792	11.0844	10.8979	4.80332	2.7238	11.0323	3.35627	7.26224	2.8474	3.91318	5.31532	11.25	8.35334	17.833	31.1936	15.229	11.404	7.89909	10.6106	4.97646	9.33284	7.09059	14.5211	13.4759	12.876	12.2784	12.8261	15.2574	13.4015	15.5041	16.796	13.6541	31.3252
Zm00001d025022	Subtilisin-like protease SBT1.9	0	0	0	0	0	0	0	0	0	0	0	0	0	0	0	0	0	0	0	0	0	0	0	0	0	0	0	0	0	0	0	0	0	0	0	0	0.0111872	0	0	0
Zm00001d014643	NA	0	0	0	0	0	0	0	0	0	0	0	0	0	0	0	0	0	0	0	0	0	0	0	0	0	0	0	0	0	0	0	0	0	0	0.0298881	0	0	0	0	0
Zm00001d024328	NA	0.97261	0.432884	1.06743	0	0.730542	0.380099	0.483492	0.370471	1.69	0	0.448662	0.712379	1.05365	0.356603	0.403458	0	0.369578	0	0	0.422639	0	0.708945	0	0	0	1.28385	1.57836	0.307477	1.77265	1.50066	3.1818	1.62745	0.796689	2.81606	0.975098	0	0	0.799808	2.47815	1.61765
Zm00001d051367	F-box protein	1.23956	1.5807	1.58968	2.21501	0.674749	0.914414	0.74774	1.03449	0.363008	0.839694	0.674599	0.887498	0.437554	0.474904	0.467972	0.306809	0.365168	0.446719	0.322196	0.54469	1.80223	2.04054	1.32646	1.75648	1.04435	1.55808	2.10196	1.65113	0.79198	0.419038	0.99099	0.804015	2.05352	2.07388	1.53595	2.00537	1.94802	1.59771	1.75659	0.986803
Zm00001d010819	uncharacterized protein [Source:UniProtKB/TrEMBL;Acc:B6U0F0]	38.9044	30.4672	31.4712	26.0938	31.914	23.0622	31.8127	32.1686	21.6473	26.0107	27.7061	21.0352	16.1954	12.3088	21.2155	12.4113	21.0286	28.3313	27.9354	26.0991	30.4167	34.3161	26.2602	29.6083	23.5167	22.763	22.9837	28.1083	17.9735	24.9885	14.05	21.5043	28.8956	22.9986	27.0836	21.6926	23.5007	26.5284	22.9437	28.616
Zm00001d008712	Phenylalanine ammonia-lyase 1	0.343274	0.482471	0.515539	0.47233	0.590314	0.508367	0.377214	0.578073	0.28254	0.284156	0.500057	0.43669	0.704608	0.695542	0.449674	0.198999	0.453105	0.399648	0.33959	0.494605	0.793995	1.04696	0.926533	0.691239	0.903163	0.840661	0.897171	1.09664	0.651983	0.669023	0.930898	0.952286	0.932348	0.874338	1.03246	1.22707	0.809427	1.15885	0.966707	1.08177
ENSRNA049446241	tRNA-Tyr for anticodon GUA	0	0	0	0	0	0	0	0	0	0	0	0	0	0	0	0	0	0	0	0	0	0	0	0	0	0	0	0	0	0	0	0	0	0	0	0	0	0	0	0
Zm00001d043447	Serine/threonine protein phosphatase 2A 59 kDa regulatory subunit B' eta isoform	1.66412	3.18282	3.10974	2.54761	1.5202	1.37099	2.95126	1.59324	1.3481	2.47582	1.80502	1.92713	1.65661	1.08836	1.3433	1.32103	2.15338	4.07903	2.4711	2.11075	0.878477	1.57361	1.86718	1.59331	1.71302	2.22632	2.01446	1.91951	1.86897	0.936826	1.10351	1.86263	2.81835	1.84172	2.66038	2.60666	3.1945	3.38416	2.92221	1.92995
Zm00001d004929	Leucine-rich repeat receptor-like protein kinase PXC1	2.4176	1.52842	1.89951	1.58608	3.13654	2.28686	2.25339	2.59519	3.77118	2.54451	1.08988	0.623785	3.2738	0.282037	1.45872	0.280182	0.615915	1.10399	3.60142	2.10109	6.84163	5.80729	5.94861	6.55312	4.26173	3.82585	2.70172	2.57079	2.78394	3.44403	2.89845	4.11428	2.07033	4.06809	4.37933	3.37517	4.16275	4.6087	4.50325	5.23638
Zm00001d000674	NA	0.0383295	0.204713	0	0	0	0.0898756	0	0.0437996	0	0	0.0530438	0	0	0.04216	0.0476994	0.234543	0	0.0847857	0	0	0	0	0	0	0	0	0	0	0	0	0	0	0	0	0	0.03471	0	0.0472793	0	0
Zm00001d024237	NA	0	0	0	0	0	0	0	0	0	0	0	0	0.0896724	0	0.10301	0	0	0	0	0	0.505241	1.08604	0.808565	0.469178	0.197043	0.32779	0.0805969	0.314019	0.0905182	0.191573	0.710828	0.727159	0	1.02714	1.07883	0.224876	1.4472	1.12313	0.843624	0.660826
Zm00001d039251	Glucan endo-1%2C3-beta-glucosidase 4	6.72533	5.47648	7.54648	4.50067	7.64521	5.83408	7.96076	7.54728	7.19235	8.93316	5.96825	5.43396	4.9007	2.5211	5.85483	2.62052	5.29442	6.47099	6.10466	6.76223	10.198	10.1561	12.1888	6.7949	4.27155	5.61309	3.90551	3.74693	6.2661	6.10732	4.8467	4.57957	6.89229	7.78394	5.41217	8.46628	9.45796	8.44448	11.411	9.02872
Zm00001d002982	Response regulator	0.330037	0.360551	0.197571	0	0.135216	0	0.492193	0.0342853	1.05571	0.039324	0.166086	0.0329635	0.422544	0	0.448056	0	0	0.0331841	0.130142	0.704036	0	0	0	0	0	0	0	0	0	0	0	0	0	0	0	0	0	0	0	0
Zm00001d021742	NA	0	0	0	0	0	0	0	0	0	0	0	0	0	0	0	0	0	0	0	0	0	0	0	0	0	0	0	0	0	0	0	0	0	0	0	0	0	0	0	0
Zm00001d014918	GDSL esterase/lipase EXL3	40.608	36.9856	40.0185	35.0627	42.2269	35.7213	42.873	43.0152	55.1831	47.555	31.6689	26.9414	36.8223	19.5133	38.7523	23.0744	26.8897	36.7601	48.2922	51.3573	0	0.0179102	0.120008	0.139272	0	0	0.0159497	0.0155357	0	0	0.0200956	0	0.0201269	0.0203265	1.03463	0.148339	0	0	0	0.065387
Zm00001d052804	Putative MYB DNA-binding domain superfamily protein	2.50457	2.11351	3.23253	2.50997	1.91885	1.99674	2.48013	1.90038	2.74172	2.57358	3.07786	1.40886	2.06208	3.21769	2.61815	2.94256	3.10636	2.9917	2.78112	3.5001	5.18547	4.53481	3.93889	2.01585	2.81407	3.11429	2.36062	1.36821	1.46803	1.76214	0.934056	1.08124	4.84989	5.14661	4.49968	5.09861	2.18943	3.88027	5.51361	4.55885
Zm00001d002974	Probable metal-nicotianamine transporter YSL7	17.2556	17.5258	20.1892	16.9188	20.0483	19.757	17.1915	21.6264	21.8557	23.1927	28.8	25.0045	13.9179	16.5903	13.4519	17.8876	19.5478	21.4383	17.7967	19.2528	31.4438	21.4581	34.9697	39.0691	29.1829	32.4862	23.6025	34.6891	61.4885	38.336	74.1017	45.6876	17.76	22.7934	24.7615	29.1222	45.0588	34.2638	37.3323	17.6408
Zm00001d021812	Whole genome shotgun sequence of line PN40024 scaffold_35.assembly12x (Fragment)	7.06507	6.42276	4.83142	5.2866	5.97606	5.66477	6.66125	6.65008	7.02433	5.76981	4.19026	3.94004	5.72286	3.42497	6.52065	2.47041	2.86415	3.80015	4.71942	4.61909	3.87981	5.94027	3.77578	5.17304	2.99044	2.99761	3.22002	2.81057	3.59291	3.85173	4.39949	4.28497	3.03431	3.33087	3.46622	2.95587	3.75445	3.07267	3.39235	3.94307
Zm00001d040113	Protein MOTHER of FT and TFL1	0.0273333	0	0	0	0.092387	0	0	0	0	0	0.832178	0	0.0296108	0.0901947	0.0340152	0	0	0	0	0	0	0	0.0333746	0.0387319	0.0325328	0.10824	0	0	0.0298901	0	0	0.0343022	0.0671682	0	0.0548064	0	0.0298675	0	0.0348217	0
Zm00001d029869	zinc finger (C2H2 type) family protein	4.42095	3.60924	3.32705	2.91696	3.33013	3.49493	4.0312	3.75283	3.48975	3.21172	1.39843	1.9151	3.36621	3.08439	2.67225	1.51494	1.95828	3.1573	3.54303	3.75435	3.14562	3.70125	2.28262	2.72062	2.22505	2.45098	2.38598	1.86882	3.42558	2.60179	3.62601	2.53629	2.35903	2.53916	1.89954	2.35633	1.35263	1.33994	2.92872	3.37815
Zm00001d000797	NA	0	0	0	0	0	0	0	0	0	0	0	0	0	0	0	0	0	0	0	0	0	0	0	0	0	0	0	0	0	0	0	0	0	0	0	0	0	0	0	0
Zm00001d036967	NA	0	2.71023	0	2.94807	0	0	0	0.386579	0.440871	0.443393	0.468169	0	0.732974	0	0	0	0.771294	0	0	0.441015	0.825959	0	0.413071	0	0.805305	0	0	0	0.369944	0	0	1.69821	0	0	0.339164	0	0.369664	0	0.430982	0.337596
Zm00001d046283	NA	0	0	0	0	0	0	0	0	0	0	0	0	0	0	0	0	0	0	0	0	0	0	0	0	0	0	0	0	0	0	0	0	0	0	0	0	0	0.059245	0	0
Zm00001d049409	aconitase1	119.54	115.118	107.988	105.919	125.324	114.284	113.329	120.007	149.997	153.199	156.809	151.501	141.955	123.317	146.659	100.412	92.2093	104.66	101.765	101.941	172.417	182.3	151.393	166.212	188.365	173.784	197.906	162.624	218.63	204.123	225.826	237.206	157.81	176.143	172.235	184.165	179.79	189.258	182.588	196.654
Zm00001d047606	NA	0	0	0	0	0	0	0	0	0	0	0	0	0	0	0	0	0	0	0	0	0	0	0	0	0	0	0	0	0	0	0	0	0	0	0	0	0	0	0	0
Zm00001d026843	NA	0	0	0	0	0	0	0	0	0	0	0	0	0	0	0	0	0	0	0	0	0	0	0	0	0	0	0	0	0	0	0	0	0	0	0	0	0	0	0	0
Zm00001d006902	Coatomer subunit beta'-3	0	0.146327	0.0481095	0.0716257	0.0246944	0.0256968	0.0653736	0.0751379	0.199944	0.172361	0.303321	0.0481608	0.0712327	0.0723252	0	0.107295	0.0249856	0	0.0950706	0	0.0267564	0.287572	0.107049	0.0931748	0.104349	0.151892	0.149388	0.0207872	0.191746	0.101453	0.134442	0.192544	0.161582	0.135987	0.0878961	0.138938	0.11975	0.0811072	0.251305	0.218724
Zm00001d034117	Actin-like ATPase superfamily protein	1.46187	2.09417	2.03959	1.76649	1.7004	2.29678	1.19157	1.96808	2.54529	2.46676	1.96574	1.65162	1.64139	1.03509	1.3184	1.35449	1.50455	1.44011	1.39484	0.995302	3.04175	3.19672	3.54106	3.05275	2.93751	2.71873	3.30782	2.79536	2.01931	1.97931	2.35973	2.97101	2.70519	2.43825	2.49807	2.51903	3.41471	2.45296	3.00092	2.48652
Zm00001d049383	Cytochrome c oxidase subunit 5B mitochondrial	8.94841	9.38552	8.0699	8.3886	9.12239	7.93168	7.94259	9.01925	7.98801	10.3133	10.5908	10.5166	8.47252	8.41774	9.37448	7.54554	6.13963	7.69476	7.85651	6.83346	12.9446	11.9348	11.3363	11.9152	11.0076	13.0271	12.8241	12.1272	7.10954	6.71825	7.47543	8.88157	12.8518	13.664	14.2867	13.1653	13.2515	13.0501	13.1268	8.60661
Zm00001d034703	AT-rich interactive domain-containing protein 2	0.253562	0.219069	0.0818477	0.146226	0.151243	0.034974	0.222437	0.102264	0.116627	0.215038	0.123848	0.16387	0.355481	0.0328121	0.129931	0.219047	0.306053	0.280443	0.0646966	0	0.163872	0.114156	0.218545	0.211355	0.106516	0.413456	0.130706	0.183897	0.179417	0.327939	0.457447	0.393084	0.0549792	0.129557	0.254211	0.17559	0.0814915	0.0919906	0.133012	0.357226
Zm00001d036116	NA	0	0.290607	0.179149	0	0	0.0637928	0.324582	0	0.141819	0.427889	0.1506	0.41846	0.0589455	0.119699	0.0677132	0.0665906	0.124054	0.0601801	0	0.28373	0	0.118984	0.199314	0	0.194287	0.161603	0.10596	0.154814	0.119003	0	0.333755	0.0682847	0.13371	0.202554	0.163653	0.147821	0	0.134233	0	0.38009
Zm00001d025672	Fasciclin-like arabinogalactan protein 7	0.0281916	0	0	0.214964	0	0	0	0	0.0367392	0.0369494	0	0	0	0	0	0	0.257098	0	0	0	0	0	0	0	0	0	0	0.0267372	0	0	0	0	0	0	0.113055	0	0	0	0	0
Zm00001d049603	PHD finger family protein	0	0	0	0	0	0	0	0	0	0	0	0	0	0	0	0	0	0	0	0	0	0	0	0	0	0	0	0	0	0	0	0	0	0	0	0	0	0	0	0
Zm00001d045901	Sugar transporter ERD6-like 6	0	0.731634	0.360821	0.477505	0.370416	0.770905	0.163434	0.375689	0.999721	0.143634	0	0.722412	0.831048	0.120542	0.54552	0	0.624639	0.121208	0.475353	0.428592	1.4716	0.479287	1.33812	1.08704	2.34786	0.108494	1.814	0.51968	0.479364	0.63408	1.34442	0.687655	0.269303	0.815922	0.659221	1.38938	2.03576	0.675894	3.21112	0.437448
Zm00001d031899	malate dehydrogenase6	702.88	737.962	615.632	777.401	530.131	517.949	538.038	609.646	387.566	412.481	486.552	558.138	450.687	529.715	467.039	617.988	543.058	493.479	505.596	498.037	1.24963	1.81645	1.31138	1.68833	1.2783	1.69457	1.79735	1.20957	1.35797	1.26223	1.83222	1.36888	1.52579	1.76998	1.76653	2.03634	1.77869	1.80086	0.98342	1.64114
Zm00001d013265	Transcriptional adapter ADA2b	12.9671	10.6796	12.9217	11.6372	14.8933	11.8256	12.3175	14.4022	15.0886	15.5414	15.8938	14.7278	15.0574	12.5096	14.1532	10.804	9.20285	11.4136	11.4567	9.78281	16.1369	18.6217	16.5616	15.6535	16.5544	16.8243	17.1642	18.0537	13.8335	11.4455	12.7285	14.3546	18.0973	17.1779	18.748	17.8292	17.592	17.3977	17.826	15.6472
Zm00001d010526	O-fucosyltransferase family protein	0.776519	0.59696	0.89096	0.692069	0.609767	0.275878	0.368468	0.551226	0.858632	1.03317	0.407052	0.529975	1.04515	0.271766	0.585664	0.51836	0.241418	0.260255	0.357233	0.73621	1.50808	2.174	1.83883	1.10035	1.27432	1.67728	1.3747	1.00426	1.248	0.993882	1.50109	1.32887	1.24322	1.19715	1.82831	1.58751	1.6456	1.71249	2.03848	2.03119
Zm00001d016055	Meiotic recombination protein DMC1 homolog	0	0	0	0	0	0	0	0	0	0	0.0390141	0	0	0	0	0	0	0	0	0	0	0	0	0	0	0	0	0	0	0.032623	0.0345848	0.0707587	0	0	0	0	0	0	0	0
Zm00001d003067	Protein root UVB sensitive 2 chloroplastic	3.71192	4.63569	3.24283	3.82212	3.76599	3.87556	3.2498	3.58748	3.39338	4.52618	4.83021	4.64624	3.10093	2.49848	3.05658	3.14151	3.36831	3.69693	3.04391	3.05745	2.02896	1.898	1.57843	2.7477	2.19802	2.72411	1.65428	1.87405	2.282	3.12004	3.62484	2.36392	1.88331	1.90199	2.22174	1.70579	2.48207	1.75401	1.69392	2.13775
Zm00001d035099	NA	0	0	0.04692	0	0	0	0	0	0	0	0	0	0	0	0	0	0	0	0	0	0.104379	0	0	0	0	0	0	0	0	0	0	0	0	0	0	0	0	0	0	0
Zm00001d006830	NA	0	0	0	0	0	0	0	0	0	0	0	0	0	0	0	0	0	0	0	0	0	0	0	0	0	0	0	0	0	0	0	0	0	0	0	0	0	0	0	0
Zm00001d006520	PDK regulatory protein1	432.306	458.653	410.776	490.407	421.796	495.353	421.979	430.263	385.277	342.127	375.339	420.809	307.466	370.185	325.348	498.707	454.656	420.925	415.053	442.537	10.0305	8.40264	10.2432	9.1598	7.21504	8.53264	8.16821	7.7927	5.90635	5.61846	6.22066	6.43569	9.49556	10.2671	11.5356	9.11877	10.1556	9.47957	12.5905	9.74769
Zm00001d009109	Probable protein phosphatase 2C 33	0	0	0.127454	0	0	0	0	0	0	0	0.160715	0	0	0	0	0	0	0.128444	0	0	0	0	0	0.164562	0	0.689828	0.113076	0	0.761974	0	0.854812	0.145742	0.428072	0	0.11643	0	0	0	0	0.463564
Zm00001d012420	Heat shock 70 kDa protein	6.9519	7.59884	7.03298	6.13628	9.08363	8.73361	10.7815	9.34513	15.406	13.7355	8.08392	8.12069	17.9444	11.0819	15.3882	8.36636	16.1398	11.9235	14.5001	14.8983	13.8948	15.0249	11.1437	11.9163	20.9818	17.0514	21.3092	21.9299	35.519	26.5299	47.3391	34.041	18.6326	25.0611	24.562	21.8297	11.8686	16.9505	16.313	14.1288
Zm00001d016077	Sec20 family protein	21.7113	25.8502	23.0249	22.7616	23.4479	26.9733	21.2339	23.0964	30.5608	29.415	28.5188	25.1053	25.8334	24.2241	23.7646	18.5262	18.0634	21.0677	18.9736	17.2009	35.5975	38.2175	37.5973	39.5531	41.132	39.4021	38.3088	37.6557	29.986	31.2038	30.9907	31.3113	37.1848	37.4792	38.3625	33.1088	35.6912	36.6646	36.1407	31.2543
Zm00001d036859	NA	0	0	0	0	0	0	0	0	0	0	0	0	0	0	0	0	0	0	0	0	0	0	0	0	0	0	0	0	0	0	0	0	0	0	0	0	0	0	0	0
ENSRNA049479810	Group II catalytic intron	0	0	0	0	0	0	0	0	0	0	0	0	0	0	0	0	0	0	0	0	0	0	0	0	0	0	0	0	0	0	0	0	0	0	0	0	0	0	0	0
Zm00001d003879	Glycine--tRNA ligase mitochondrial 1	45.9256	51.9684	50.0535	50.9455	51.5229	49.993	50.447	48.8671	53.7429	55.6023	57.8668	56.4953	46.1518	44.1563	46.9691	39.3955	40.7709	46.3401	44.8547	47.9569	45.8562	50.7448	45.2934	43.3271	46.2519	48.5742	48.0237	45.1455	41.1203	46.125	42.1903	48.9287	47.52	46.9862	49.1063	48.4276	50.5437	50.393	49.7693	54.0296
Zm00001d018795	187-kDa microtubule-associated protein AIR9	38.9426	50.6537	44.4768	42.5543	41.8477	34.8671	27.487	38.9413	38.9448	49.0874	44.6165	42.4442	30.7369	26.147	36.3812	25.5335	23.9482	25.2398	22.2054	27.3643	40.4348	48.1386	39.3139	27.0319	34.8462	33.0564	43.7579	27.3881	34.2901	28.7016	28.0634	32.5011	44.6042	49.1287	51.1541	48.3465	48.3605	44.6217	46.5832	34.4561
Zm00001d020073	NA	0	0	0	0	0	0	0	0	0	0	0	0	0	0	0	0	0	0	0	0	1.16309	1.48816	0.664768	0.867911	0.162	1.95384	1.59032	1.35541	0.223261	1.02377	0.0834875	0.683245	2.25767	0.168894	1.50103	1.04767	0.669275	1.59495	1.99408	0.203739
Zm00001d033414	ADP-ribosylation factor-like protein 2	12.9376	9.37065	11.6203	8.70837	16.3298	11.0899	16.2453	13.3195	15.6276	20.876	12.8792	11.0293	18.5112	10.7065	15.1131	10.5307	9.14815	11.7106	13.9412	15.5929	22.3495	23.2868	20.7524	15.9548	20.011	24.3176	20.3218	20.894	18.0852	23.6221	19.802	23.0141	23.4695	21.1276	23.7083	23.5147	24.7066	25.4809	25.2674	21.254
Zm00001d014030	Malate dehydrogenase cytoplasmic 1	32.4491	32.5272	25.3231	28.7756	29.2433	30.7908	36.4732	31.1964	32.8737	36.2848	33.7925	32.2101	40.5642	40.8694	48.4388	36.0443	32.6324	40.0114	35.1112	32.634	52.8165	57.4298	45.1104	40.9175	59.6134	55.4621	50.4887	55.1546	47.9429	62.9386	52.5586	56.129	53.8916	54.6406	56.1849	58.7873	47.2559	61.1645	54.7273	60.3154
Zm00001d037428	NA	0	0	0	0	0	0	0	0	0	0	0	0	0	0	0	0	0	0	0	0	0	0	0	0	0	0	0	0	0	0	0	0	0	0	0	0	0	0	0	0
Zm00001d025323	Probable protein phosphatase 2C 40	19.1037	19.8477	21.4747	20.2678	19.0273	16.5793	15.1552	17.1927	18.2373	25.3346	24.1847	25.124	28.5572	22.0573	22.4373	18.8282	14.5741	18.2034	13.6962	17.9633	37.7687	31.7264	32.4218	36.0083	34.4832	32.9348	38.0273	32.7948	47.2573	30.4782	47.0799	40.416	36.2225	36.3153	36.9338	37.8648	40.3786	35.458	37.687	35.0822
Zm00001d010392	NA	0	0	0	0	0	0	0	0	0	0	0	0	0	0	0	0	0	0	0	0	0	0	0	0	0	0	0	0	0	0	0	0	0	0	0	0	0	0	0	0
Zm00001d003103	F-box protein	4.79398	6.42097	6.04809	5.95414	5.80507	6.42593	4.72171	5.90479	7.04547	6.32239	5.2496	5.82482	6.63335	4.04105	4.53483	6.79914	5.27766	6.85487	6.97458	5.91857	7.94887	10.0749	9.7377	10.0522	7.55456	10.0687	8.60855	10.2972	7.39817	7.86332	5.23989	7.29073	8.93638	10.8411	7.41149	10.7518	10.5585	11.4583	11.5298	10.2685
Zm00001d031236	Alanine--tRNA ligase	4.53906	9.07064	7.09623	6.83587	4.50481	6.93776	4.57717	7.64102	6.59019	6.57798	6.16562	6.50972	5.6598	5.36127	5.61076	3.9519	4.18461	5.21399	4.38255	5.02368	12.9044	11.208	12.8979	11.6552	12.1284	11.3925	13.2217	13.153	6.20456	4.91765	4.17631	6.62343	15.103	15.6592	15.7136	11.8209	11.9171	13.3585	12.778	8.33724
Zm00001d007186	Apyrase 1	11.0248	11.1907	11.5295	9.97216	11.3808	9.24418	11.3111	11.8991	15.4808	14.1169	12.2856	10.6286	18.8344	12.7488	14.6969	12.3905	10.2517	12.0659	12.0011	9.55641	20.3077	25.6735	19.9034	18.3543	21.1876	20.2291	23.3353	20.0581	29.4901	30.4985	32.8849	29.4969	19.4893	20.1267	18.8885	21.7029	17.6101	22.0149	21.5312	23.9623
Zm00001d021804	Internal alternative NAD(P)H-ubiquinone oxidoreductase A1 mitochondrial	0.0109848	0	0.0241114	0.0837599	0.222772	0.244694	0.212964	0.188287	0.143153	0.201561	0.319236	0.168959	0.119	0.265816	0.177711	0.215095	0.212877	0.157941	0.349412	0.17184	0.938679	0.252218	0.60357	0.186788	0.627569	0.369748	0.417132	1.00013	0.31232	0.635572	1.5093	0.344637	0.836805	0.858734	0.671785	0.517269	0.396106	0.40649	0.111954	1.11812
Zm00001d041257	NA	0	0	0	0	0	0	0	0	0	0	0	0	0	0	0	0	0	0	0	0	0	0	0	0	0.0173752	0	0	0	0	0	0	0.0183203	0	0	0	0	0	0.0180069	0	0
Zm00001d021381	NA	0	0	0	0	0	0	0	0	0	0	0	0	0	0	0	0	0	0	0	0	0	0	0	0	0	0	0	0	0	0	0	0	0	0	0	0	0	0	0	0
Zm00001d038906	NA	0	0	0	0	0	0	0	0	0	0	0	0	0	0	0	0	0	0	0	0	0	0	0	0	0	0	0	0	0	0	0	0	0	0	0	0	0	0	0	0
Zm00001d008793	Probable WRKY transcription factor 50	0.435407	0.226086	0.265475	0.316192	1.52619	0.283597	0.0721481	0.497545	0.693515	1.45837	1.64029	0.823849	0.5503	0.71838	0.692358	0.888105	0.551495	1.28417	0.734457	0.977544	2.5395	1.40173	3.57382	3.9761	3.28214	2.96948	3.29737	2.95943	6.61299	6.21412	5.13374	6.89095	3.15043	2.55134	2.61912	1.94955	2.14099	2.17813	1.84898	2.92081
Zm00001d002098	Pentatricopeptide repeat-containing protein mitochondrial	0.940843	1.19126	1.95831	1.21923	0.913812	1.55949	1.93531	1.31609	1.16269	0.892948	0.942845	0.944558	0.474472	0.535277	0.383551	0.635272	0.517769	0.80735	0.844338	0.867012	1.06933	1.34793	1.68357	1.14931	1.73765	0.931435	1.04244	1.24615	1.06433	0.90102	1.43281	1.32322	0.956691	1.18759	1.4474	1.18986	1.24078	0.860391	0.681964	0.793197
Zm00001d034777	Nicotinate phosphoribosyltransferase 2	12.3474	14.1055	13.2544	13.1002	13.3878	12.8314	10.6879	12.8927	14.4501	16.3161	18.4325	19.211	18.1188	17.7646	17.7954	12.9081	11.1949	12.2356	10.2765	12.7361	15.2279	14.7662	14.2303	15.4607	15.5211	15.3281	17.7334	14.0749	12.227	9.76024	12.286	12.5152	15.1088	16.1605	16.302	15.5515	16.5951	15.8664	17.3668	12.5495
Zm00001d004300	E3 ubiquitin-protein ligase MBR2	10.7782	11.0758	13.173	12.065	11.4651	9.91562	9.18215	10.0124	12.0622	12.6278	12.884	13.7669	12.3579	10.4116	11.3586	8.57021	8.04459	9.32414	8.70654	10.7872	15.305	16.4229	16.7459	17.3055	16.2672	16.9602	19.0918	15.8755	15.5376	13.8347	14.0442	14.5537	14.0162	16.5228	16.3409	17.9768	21.6254	18.6446	17.2565	14.1318
Zm00001d002480	Cation/calcium exchanger 4	10.068	14.7023	11.4118	12.3283	12.1934	13.9324	10.3731	13.4717	18.9895	17.2748	13.6067	14.7916	13.4612	11.0482	12.9106	7.61797	9.40744	11.2657	10.0227	8.94458	26.5095	26.8368	24.3274	27.9986	25.8186	24.2997	22.7054	23.3459	18.4871	16.2344	18.223	16.9255	24.3063	27.4731	25.1753	21.2451	24.6566	23.4998	23.9404	22.7765
Zm00001d008905	Peptide-N4-(N-acetyl-beta-glucosaminyl)asparagine amidase A protein	23.9381	28.9767	22.3362	22.5442	20.7235	27.8015	33.1538	26.8403	24.0912	20.8817	23.0191	17.9694	14.235	16.986	18.7237	21.1178	28.6913	29.8567	31.5115	30.223	18.6578	14.5117	19.1467	18.9387	13.0095	13.5852	8.94187	12.0732	15.6138	19.631	11.6395	15.1619	10.6496	17.1755	13.5585	10.725	12.9414	13.0581	14.3294	17.5762
Zm00001d019400	PVR3-like protein	11.4511	6.37074	7.08935	6.39676	5.7892	21.429	19.5951	14.9307	11.5749	8.6587	11.1742	17.4197	13.0414	34.6376	20.6449	30.8132	25.6892	20.2154	26.5331	14.4495	5.28692	6.42063	16.5813	11.3377	26.9093	58.6451	36.0937	39.0554	32.1886	40.178	38.0015	57.667	3.33708	5.1008	1.39825	0.664729	3.28862	5.79483	2.61842	7.83795
Zm00001d026429	3-oxoacyl-synthase III%2C mRNA	10.603	8.66559	9.52626	9.28061	8.98215	8.31347	8.68295	10.0409	10.6505	10.3439	8.96297	9.09628	12.2532	9.15091	10.4696	11.0478	7.67234	8.99468	9.32567	8.39088	15.6661	20.3242	14.8869	15.2329	11.2213	14.0929	12.1963	13.2982	29.6734	31.1841	28.0956	27.3334	17.6384	17.0676	18.355	16.8696	14.7379	17.3286	18.7477	16.5644
Zm00001d041325	Tetratricopeptide repeat (TPR)-like superfamily protein	1.14519	0.84314	1.02191	1.32907	0.844092	0.903454	1.0694	1.47985	0.75318	1.44484	0.562833	1.07004	0.973938	0.600388	0.612679	0.45844	0.780842	0.639217	0.789204	0.474379	1.17588	1.05318	0.967053	1.33461	1.54138	0.964209	1.41726	1.07596	1.06505	0.557328	0.932219	1.06109	0.710116	1.0359	1.27688	0.901361	1.33323	0.884519	1.37713	1.30302
Zm00001d021341	NA	0.2296	0.204378	0.230985	0.43768	0.409583	0.291617	0.256806	0.524733	0.772969	0.702159	0.132392	0.126126	0.684009	0.294636	0.619076	0.0468318	0.392601	0.38091	0.497952	0.349197	0.677354	0.815868	0.513969	0.379573	0.341595	0.227304	0.372595	0.38107	0.209231	0.398535	0.586807	0.504243	0.540704	0.641034	0.59465	0.641082	0.418145	0.80243	0.853132	1.03105
Zm00001d026009	Transcription factor bHLH28	0	0	0	0	0	0	0	0	0	0	0	0	0	0	0	0	0	0	0	0	0.0463343	0	0	0	0	0	0	0	0	0	0	0	0	0	0	0	0	0	0	0
Zm00001d020960	Dihydroflavonol-4-reductase	0.359981	0.118603	0.112879	0.0305553	0.337106	0.328866	0.27191	0.0587649	0.0121851	0.153185	0.168215	0.0462269	0.157003	0.262257	0.255989	0.102987	0.0799408	0.0310241	0.013519	0.152363	10.775	8.60276	4.13286	3.12685	9.85454	9.32607	7.58369	11.8119	2.59709	4.09532	1.76073	2.22947	6.98495	8.99761	11.3942	8.09465	3.57596	8.6558	4.46096	1.90346
Zm00001d045212	Transcription factor SPATULA	1.11969	1.2163	1.45795	1.13699	1.34705	0.823238	1.33019	1.51803	1.68176	1.41777	2.15358	1.73056	1.80919	0.897597	1.32255	1.30063	0.692283	1.0075	2.11281	1.41017	10.3557	12.1178	10.0799	7.61041	9.93864	8.77399	11.1239	9.4493	22.6	16.0973	21.4888	15.2187	16.6955	11.539	13.2994	13.6454	9.95388	11.6109	9.40487	6.98823
Zm00001d050157	NA	0.0097996	0.0392539	0.010755	0.0106747	0	0	0.0292288	0.0111981	0.140479	0.0256877	0	0.0430657	0.084929	0.0538947	0.0243904	0	0	0.0433539	0.0283376	0.012775	0.107666	0.0321436	0.155552	0.0694313	0.0816462	0.106718	0.0095417	0.0464701	0.203609	0.0566999	0.168307	0.0614906	0.0722439	0.0729603	0.029474	0.0443711	0.17133	0.0604389	0.0998749	0.0488961
Zm00001d025912	Transferase/ transferase	0	0.0223424	0	0	0	0	0	0	0	0	0	0	0	0	0	0	0	0	0	0	0.26555	0.622042	0.204315	0.853601	0.497904	0.43071	0.635415	0.841099	1.72004	1.35543	1.17008	1.15497	0.555112	0.664436	0.436173	0.621271	0.548534	0.928809	0.554252	1.18558
Zm00001d011228	Putative calmodulin-binding family protein	0.0494809	0.396408	0.257948	0.727644	0.306619	0.870179	0.405857	1.11672	0.322417	0.372901	0.445095	0.475674	0.402029	0.394588	0.415645	0.408754	0.648671	0.547266	0.178856	0.241892	0.770151	0.419281	0.634383	2.08594	1.03064	0.63682	1.349	0.962028	7.15597	3.42121	5.8881	2.51492	0.927149	0.690745	0.533281	0.739339	0.419031	0.442501	0.520056	0.777705
Zm00001d020780	glutathione transferase23	18.3596	18.3453	17.4417	18.1284	25.4001	18.7174	26.1537	20.8692	21.2468	29.3259	25.709	27.7717	23.4533	30.0921	36.5144	30.758	29.2292	28.1448	31.057	29.8939	85.2801	71.1178	74.3413	89.1881	96.7079	81.2056	90.3245	119.822	60.5485	62.4491	61.5753	58.1633	108.571	91.158	83.4482	86.6345	67.6658	67.522	65.1457	76.7136
Zm00001d024252	F-box protein SKIP19	6.15801	4.09631	3.46457	4.18942	6.98816	5.78619	6.96229	6.19852	7.15596	7.37172	8.7989	8.71951	8.09203	9.51214	11.2876	8.8967	8.1096	6.83543	8.58216	6.86849	4.04366	3.11126	3.71882	2.23664	4.57758	5.12805	4.41579	4.61743	5.22678	3.96173	6.40905	4.93815	5.46301	4.60685	5.03708	4.3082	3.08511	3.51001	3.14371	2.24067
Zm00001d011300	Cwf21	1.12779	0.910515	0.80597	1.11422	0.8865	0.768739	0.938736	0.989034	1.09376	1.06564	1.23407	1.09498	0.966043	1.00971	0.979178	1.02714	0.358782	0.870245	1.21349	1.57279	0.640351	0.516176	0.512394	1.07779	0.561904	1.24634	0.766123	0.945234	0.602302	0.940861	1.02962	0.921613	0.837866	1.10654	0.60478	0.546273	0.802462	0.647035	0.801917	0.942233
Zm00001d010393	Putative CRAL/TRIO domain containing%2C Sec14p-like phosphatidylinositol transfer family protein	0.0141043	0.0564972	0.0619174	0	0	0.0496081	0.294477	0.644687	0.0919036	0.0184859	0.136632	0.18595	0	0.124111	0.0175522	0	0.09647	0.0155995	0.183535	0.0919336	0.378793	0.0462635	0.0172217	0.0399723	0.0167873	0.0279266	0.0549325	0.494936	0.0154236	0	0.0692114	0	0.138638	0.122512	0.0141404	0.140497	0.015412	0.0695905	0	0
Zm00001d003556	Putative translation initiation factor IF-2	9.65367	11.2319	10.1349	10.4988	10.2033	11.2908	8.73758	10.7831	11.2457	10.1302	9.89085	11.4757	10.3319	8.16015	8.44042	6.75246	7.65204	8.08506	6.96768	6.59587	9.40696	10.0374	8.77419	9.3579	9.24561	9.68774	10.0192	8.89067	8.80007	7.89341	7.51129	9.65109	7.7995	9.47533	8.43356	8.21501	9.28523	9.55302	7.93864	9.32384
Zm00001d043373	General transcription factor 2-related zinc finger protein	0.0848052	0.509552	0.465365	0.300229	0.334417	0.447419	0.189708	0.072681	0.138148	0.527963	0.410764	0.163051	0.137807	0.279841	0.184689	0	0.0966744	0.187591	0.061308	0.19347	0	0	0	0.0300427	0.0504687	0.0209893	0.0412867	0.120645	0	0	0	0.106427	0	0	0.0212555	0.0191993	0.023167	0	0.0270098	0
Zm00001d040087	NA	0	0	0	0	0	0	0	0	0.0618294	0	0	0	0	0	0	0	0	0	0	0	0	0	0	0	0	0	0	0	0	0	0	0	0	0	0	0	0	0	0	0
Zm00001d045505	LIMR family protein	20.7638	22.1085	19.8484	18.7117	19.8525	20.2042	16.2585	17.2261	19.9627	21.1359	19.5292	18.3253	16.3788	13.416	17.231	11.1073	14.5981	13.8573	13.1864	16.8238	26.631	29.3219	29.5425	28.7954	22.922	24.2488	25.4764	23.3035	21.9677	19.9931	24.0468	23.9465	26.7089	29.3635	29.006	26.8114	27.7926	28.6292	28.088	30.1752
Zm00001d032703	Probable methyltransferase PMT3	14.2654	13.1113	14.647	15.2636	13.088	13.7083	14.1661	14.7685	15.4024	16.9279	15.7491	14.125	16.2309	14.0672	16.1045	12.3582	10.3957	13.1652	10.4409	12.5811	17.7441	19.379	18.5309	18.23	24.1382	21.6477	24.8229	24.1146	19.8065	18.7335	18.7631	20.8351	13.7962	16.7908	14.8432	15.7144	16.2886	15.8586	15.6373	15.0271
Zm00001d004769	RING-H2 finger protein ATL33	0	0	0	0	0	0	0	0	0	0	0	0	0	0	0	0	0	0	0	0	0	0	0	0	0	0	0	0	0	0	0	0	0	0	0	0	0	0	0	0
Zm00001d019985	GDSL esterase/lipase	4.33595	5.14618	6.48133	6.46682	2.48637	2.89705	3.26792	5.82493	3.30125	2.70906	3.0325	2.47578	4.10797	4.88893	3.67463	6.20037	10.8068	6.66917	7.63983	5.99686	1.15728	0.917569	1.46115	1.54154	0.869376	1.21547	1.49807	0.456917	1.90341	1.83436	3.50803	2.71097	1.08842	1.15707	1.76063	1.18217	1.95292	1.70611	1.10873	1.56638
Zm00001d049753	Sugary1	2.35217	2.34735	1.91155	2.92572	2.64095	1.86073	1.91779	1.86941	1.66526	2.04814	1.81342	1.3413	4.07353	5.87276	3.10949	2.4603	1.87418	1.64734	1.87108	1.42176	1.33138	1.25474	1.42112	1.15331	0.997786	1.1603	1.0223	0.879977	1.53086	1.26206	1.8971	1.83854	0.880025	0.969548	1.46877	1.02449	1.20953	0.983864	1.10946	0.86094
Zm00001d036917	argonaute10b	0.2501	0.222626	0.15554	0.208866	0.554168	0.51802	0.671364	0.152423	0.934331	0.841337	0.611462	0.128228	1.21922	0.550188	0.612103	0.255066	0.0570206	0.21207	0.506251	0.0869429	0.641151	1.03	0.783803	0.909619	1.33954	0.759303	0.982188	0.592992	1.36747	0.540236	1.23749	1.19269	0.645318	0.806889	1.14504	0.694547	1.30267	1.23399	0.902753	1.37269
Zm00001d028167	Cytochrome b561 and DOMON domain-containing protein	3.37778	2.53333	2.01918	3.06879	3.17408	4.16236	3.70836	3.43279	3.40915	2.99536	2.76491	2.54245	3.53466	3.25686	4.14985	3.39501	3.14597	3.37023	3.44982	1.83629	100.103	75.9846	98.9845	127.685	96.2654	93.248	86.9386	125.224	58.6284	67.0805	48.4911	50.002	148.172	103.697	93.7103	100.16	62.6833	92.6733	81.4309	64.7473
Zm00001d027522	DUF241 domain protein	0.563518	0.491968	0.642242	0.495794	0.31745	0.0254105	0.161613	0.470571	0.197716	0.340881	0.149971	0.380994	0.0469593	0.119199	0	0.2122	0.79063	0.671201	0.532731	0.565088	0.0264583	0	0.238178	0	0.0257967	0.021457	0	0.0822223	0	0	0.0531777	0.0271997	0	0.0537887	0.0217292	0	0	0.0267345	0.0276117	0
Zm00001d041861	Expressed protein; protein	8.82064	10.5512	12.7426	12.2133	9.64511	9.6303	10.4021	10.4854	7.41871	9.50529	10.612	11.4996	6.08254	7.90087	8.34591	6.30942	7.36852	8.48117	7.7798	8.13274	7.9225	6.1863	8.09353	7.44049	6.13619	6.92247	6.04907	5.56335	3.9701	4.48192	2.60426	3.62099	6.84549	6.66609	7.87028	8.56049	7.34718	8.99917	8.75354	6.32071
Zm00001d001356	NA	0.223731	0.746828	0.163695	0.24371	0.462132	0.524609	0.222437	0.298271	0.77751	0.439851	0.0516033	0.0409675	0	0.0410151	0.0464041	0.136904	0.0425074	0.0824832	0.485225	0.388882	0.13656	0	0	0	0	0	0.0363072	0.0707296	0	0	0	0	0	0	0.0373839	0	0	0	0	0.111633
Zm00001d013217	Casein kinase II subunit alpha-2	27.3014	26.3726	29.8234	25.9046	32.7191	26.2731	24.775	26.2377	29.6278	34.0964	36.0016	36.4258	33.3747	34.1821	35.6646	34.6234	26.4807	27.6468	23.345	27.8128	42.7003	40.2076	41.8293	42.914	44.8803	46.1625	50.5915	46.3685	50.6503	45.2542	50.4212	53.425	49.4748	42.4566	49.5121	48.3071	48.8662	43.4948	52.1807	39.1527
Zm00001d007090	RNA pseudouridine synthase 6 chloroplastic	10.4364	13.0649	11.8922	14.1046	11.2848	13.1968	10.1566	12.9587	10.382	10.1521	10.9521	12.0088	9.66645	9.8725	9.27317	10.7915	9.16541	9.03197	9.05675	7.9329	11.8037	11.9739	11.7806	12.5696	10.6704	11.0916	12.28	11.433	5.51668	5.58236	6.52405	6.50248	11.5188	11.7504	12.0225	10.2028	11.9093	12.3936	11.0328	9.99517
Zm00001d000039	NA	2.63146	2.35617	2.55957	2.55171	2.66251	2.50442	3.50885	2.70041	4.53208	3.76002	1.99934	1.60994	3.42087	1.30534	1.90064	1.83124	1.72927	2.0316	2.83489	2.44839	4.34615	5.19015	3.74229	3.78734	4.15149	3.56548	3.23542	2.91655	3.62241	3.29587	4.87398	5.38742	3.16985	3.45739	4.57287	2.91564	3.39414	4.17512	4.15435	5.46824
Zm00001d017389	NA	0	0	0	0	0	0	0	0	0	0	0	0	0	0	0	0	0	0	0	0	0	0	0	0	0	0	0	0	0	0	0	0	0	0	0	0	0	0	0	0
ENSRNA049477769	Small nucleolar RNA R66	0	0.451705	1.11384	0	1.52461	1.18987	0.504514	0	0.881742	0	0	0	0	1.11632	0.420999	0	0.385647	0	0	0.441015	0.41298	1.10965	0	0.479378	2.41591	3.01425	0.329396	0	0	0	0	0	1.66266	0.839572	0	1.53177	0	0.834582	0	0.675191
Zm00001d003347	ras related protein1	21.3615	17.4431	16.8583	15.3876	21.0914	17.4369	20.9811	16.6999	22.0387	27.1697	22.8867	25.9926	21.4307	19.2329	22.1887	19.2557	18.3289	23.6896	18.9714	18.3029	37.0828	29.8228	33.7606	28.6017	39.8121	37.1226	40.8718	38.8579	40.8167	39.5376	41.1403	39.5993	35.56	29.6065	40.9037	37.8567	38.9661	37.647	40.0161	35.7004
Zm00001d029090	RING-H2 finger protein ATL3	0	0	0.050232	0	0	0	0	0	0	0	0	0	0	0	0.0569587	0.0560145	0	0	0	0	1.34097	0.350302	1.28538	0.389142	0.708195	0.860932	0.490219	1.04181	0.450461	0.529643	0.0561494	0.689273	0.506132	1.53345	0.367096	1.11909	0.15004	0.395199	0.583093	0.137024
Zm00001d027087	NA	0.0648407	0	0.071162	0	0.0730542	0.0760198	0	0.815037	0	0.169967	0	0	0	0.0713207	0.0806915	0.317415	0	0.358573	0.0937502	0	0	0	0	0	0.15435	0	0	0	0	0	0.238635	0	0.0796689	0	0	0.0587177	0	0	0.16521	0
Zm00001d044833	Protein SUR2	2.63665	1.57561	3.07582	1.8277	2.92909	2.52919	2.44725	2.65475	3.24385	3.23824	2.5006	2.67395	2.79642	1.60218	3.37298	1.89547	1.84964	3.03852	2.61256	2.09116	5.26696	5.18101	5.58331	5.74799	5.28887	4.76422	5.79877	4.44166	28.611	21.0376	22.1218	18.8584	8.06506	6.10878	4.7692	6.21128	6.16516	5.93601	5.00327	7.8935
Zm00001d041657	OSJNBa0024J22.14 protein	0.105942	0.0471522	0	0	0	0.16561	0.315989	0.0403539	0.0920426	0.0925691	0	0.0387982	0.726875	0.194217	0	0.25931	0.0402566	0.0390579	0.102118	0	20.7789	18.6492	22.2065	10.5586	17.6113	26.6053	27.9204	20.8657	7.83934	7.80523	7.23486	14.8908	23.1269	18.2293	19.7557	20.6907	24.5421	23.7401	19.4803	26.3953
Zm00001d038256	NA	0	0.040742	0.033488	0	0	0	0	0	0	0	0	0	0	0.0671253	0	0.0746859	0.0347838	0	0	0	0	0.0333621	0	0	0.181588	0.0906244	0.0297102	0.0868171	0	0	0.149732	0.229758	0	0	0.0305913	0.0276319	0.0666845	0.037638	0	0
Zm00001d002520	OSJNBa0013K16.16 protein; protein	306.305	239.877	313.254	235.054	316.288	282.523	264.36	233.199	309.12	269.087	337.109	287.688	184.107	236.163	239.007	283.882	214.37	247.351	256.523	234.201	423.766	374.576	484.156	601.063	405.559	457.837	421.937	535.266	382.302	346.875	302.901	354.623	463.91	381.041	396.527	410.908	446.075	479.409	546.566	373.551
Zm00001d040805	Respiratory burst oxidase homolog protein B	1.37866	1.20968	1.40066	1.0212	1.60655	1.35773	0.881154	1.36836	1.62213	1.48685	1.46091	1.22905	2.44939	1.19582	2.14705	0.819516	0.637625	1.14143	0.808726	0.65728	16.4453	23.0758	15.7756	10.9066	17.7219	18.2347	22.8894	16.0639	12.9914	10.9488	10.5054	10.9742	21.4985	17.8112	24.3422	23.6639	16.7004	20.0667	19.3802	11.6431
Zm00001d023044	NA	0	0	0	0	0	0	0	0	0	0	0	0	0	0	0	0	0	0	0	0	0	0	0	0	0	0	0	0	0	0	0	0	0	0	0	0	0	0	0	0
Zm00001d017116	NA	0.121576	0.162331	0.667144	0.529732	0.684883	0.356343	0.18131	0.0694634	0	0.0796721	0.168248	0.801426	0.329266	0.200589	0.0756483	0.223183	0.138592	1.00849	0.0878908	0.871693	0.890488	1.19634	0.964909	0.689105	0.361758	0.421262	2.13078	0.980084	0.46532	0.492403	0.447441	0.152574	0.746896	1.13145	0.731323	0.275239	0.398544	0.524874	0.464653	0.303309
Zm00001d008932	SEC13 protein isoform 1%3B SEC13 protein isoform 2%3B SEC13-related protein	22.9612	19.3864	19.423	17.5885	23.1195	23.0146	24.6107	18.9739	25.814	24.8619	21.9932	20.5891	25.5906	18.9349	20.252	16.3687	17.9716	20.8394	20.5147	17.9663	28.8681	30.721	27.912	34.3021	32.2319	31.7437	27.5562	29.8554	26.6662	29.66	22.8341	28.6878	23.7132	27.9556	27.7361	27.4707	27.6463	36.9166	31.9406	33.2918
Zm00001d048901	Transcription factor bHLH47	7.4812	6.35928	7.86991	6.61035	7.47625	6.57513	7.08679	6.3719	11.0885	10.0016	11.3455	10.524	10.4003	9.62976	9.28341	8.4615	7.4912	8.00205	6.08151	7.39473	18.2262	16.3009	21.8763	20.6409	16.8405	15.3744	17.5386	15.5202	16.0226	14.0323	14.9943	13.727	15.0439	16.6673	15.1294	15.8659	18.5015	15.0104	20.2206	14.1837
Zm00001d005017	FAD-dependent oxidoreductase family protein	0.462047	0.789678	0.770781	0.704631	0.416461	0.0866734	0.55125	1.09821	0.770739	0.242233	0.485962	0.588855	0.500546	0.833486	1.035	1.24403	0.905949	0.490589	0.668053	0.626429	0.112809	0.262697	0.180535	0.104757	0.109988	0.201268	0.143964	0.245398	0.202107	0.106935	0.204058	0.278329	0.0908339	0.321072	0.240879	0.234313	0.161563	0.113987	0.117727	0.295096
Zm00001d015830	NA	0	0	0	0	0	0	0	0	0	0	0	0	0	0	0	0	0	0	0	0	0	0	0	0	0	0	0	0	0	0	0	0	0	0	0	0	0	0	0	0
Zm00001d014927	Succinate dehydrogenase [ubiquinone] flavoprotein subunit 1 mitochondrial	0.418327	0.167568	0	0.0911366	0.377054	0.637585	0.374317	0.191211	0.327098	0.328969	0.0578919	0.735359	0.498501	0	0.312354	0.153588	0	0.092535	0.060484	0.163602	0.153202	0.0914768	0	0.177834	0.0497904	0.414144	0.0407318	0.833164	0.137237	0	0.102639	0.209994	0	0.207636	0.251638	0.265177	0.0457112	0.258002	0.213174	0.208729
Zm00001d044032	DNA (cytosine-5)-methyltransferase CMT3	0	0	0	0	0	0	0	0	0	0	0	0	0	0	0	0	0	0	0	0	0	0	0	0	0	0	0	0	0	0	0	0	0	0	0	0	0	0	0	0
Zm00001d046577	NA	6.56948	0	5.44581	0	0.157482	0.163875	6.98313	0.0798621	0.182156	0.0915991	0.193435	0.0767833	0.454268	0.153745	0.347892	0.171062	0.0796695	0.0772972	0.101048	0	14.9303	0	0	0.0990331	0	0.345947	0	0.0662825	0	0.242621	0.171474	0.175414	0.0858707	0	0.140134	0.316443	0.152735	11.2931	0.17807	0.139486
Zm00001d043948	Transducin/WD40 repeat-like superfamily protein	9.64743	10.395	10.5312	10.1286	11.3212	8.64225	9.83592	9.67946	11.0389	12.1868	12.4919	12.2758	12.0064	10.8107	12.6496	8.95797	7.97552	9.8549	9.12467	8.2945	14.9661	15.695	14.3378	14.7701	15.7617	16.4645	15.9161	16.9625	15.3864	15.3092	15.4842	16.0834	13.2679	14.6993	16.064	17.2035	17.0705	17.5151	16.8212	13.3054
Zm00001d039856	Geranylgeranyl transferase type-1 subunit beta	70.2289	72.0983	74.4458	68.7374	72.402	60.8057	71.2367	70.2355	74.9221	86.9601	86.685	76.8859	70.7718	73.9997	74.0652	59.7455	64.5328	67.0394	68.6847	73.1328	81.5616	73.9463	66.0829	65.2122	64.8945	70.7969	66.0325	70.8428	59.2172	66.5636	59.2637	60.1014	80.6482	78.4747	77.2122	86.4014	74.7806	74.4044	83.9353	62.5084
Zm00001d026312	Gamma-soluble NSF attachment protein	62.5924	61.7775	75.5346	66.1615	72.0836	55.9488	67.9533	60.1071	71.6843	92.7021	90.8526	77.2306	77.4919	68.9763	76.6252	57.6051	49.8097	58.9713	55.5656	59.5313	91.8305	88.7881	90.6267	93.8801	100.214	105.422	105.621	106.08	125.803	103.716	133.198	117.512	94.0082	91.9341	102.069	103.316	100.22	95.2624	108.371	88.0574
Zm00001d018183	mitochondrial phosphate transporter1	13.3879	11.221	13.442	12.4753	13.665	14.7947	14.6876	12.2237	13.474	16.4697	12.3455	11.9854	17.9497	13.1074	16.6607	11.534	11.3631	12.8427	12.8599	12.2515	26.3758	33.6091	25.4268	20.7365	27.6726	36.3107	26.4067	26.6264	26.6423	38.3166	33.0268	37.3953	28.8437	27.3698	30.9108	29.781	25.0433	32.6518	29.8053	40.5696
Zm00001d004080	Inosine triphosphate pyrophosphatase	0	0.034175	0	0	0	0	0	0.0292477	0	0	0	0	0	0	0	0	0	0	0	0	0	0	0	0	0	0	0	0	0	0	0	0.0321207	0	0	0	0	0	0	0	0
Zm00001d023241	Excinuclease ABC C subunit N-terminal	24.5015	22.5099	27.2838	28.2824	21.8852	20.5415	23.0842	24.8137	21.7903	21.4086	24.6669	25.8275	18.891	19.4235	19.0226	21.8476	18.589	22.552	21.7022	24.0994	16.2688	14.6013	15.9355	16.343	14.1214	15.3788	15.6358	15.701	9.65527	10.8877	8.86842	12.708	15.3236	15.2701	13.1673	15.2166	15.2559	16.9491	16.3804	12.8586
Zm00001d051949	hAT transposon superfamily protein	0.0680874	0.0454559	0.0996337	0	0.0767122	0.0798263	0	0.0259348	0.0147886	0.118985	0.0314085	0.024935	0.0368803	0	0	0.0138879	0	0	0	0	0	0	0.0277121	0.0321605	0.0270131	0	0.044197	0.0215249	0	0.0262633	0.0139213	0	0	0	0.0682616	0.0411053	0.0496001	0	0.0144569	0.0113243
Zm00001d000562	NA	0.396478	0	0.0543913	0	0	0.174313	0	0	0	0	0.0685853	0	0.0536892	0	0	0	0	0	0	0	0	0	0	0	0	0	0.0482555	0	0	0	0	0	0	0	0	0	0	0	0	0
Zm00001d018250	NA	2.39003	2.65935	1.04921	0.607474	0.314158	0.233508	1.24751	2.04834	0.467203	0.835333	1.76402	2.18819	0.30207	0.306703	1.48715	0.682497	1.63472	1.3217	1.49744	1.40207	1.02117	0.0871059	0.778209	0.338673	0.758581	0.118307	0.0387855	0.30223	0.827639	0.368762	0.586407	0.59988	0.538377	0.741431	0.159743	1.26253	1.43639	0	0.101494	0.159004
Zm00001d035638	Phospholipase A1-IIgamma	0.0179283	0	0.157409	0.156234	0	0.0630579	0	0.0614607	0	0.0469955	0	0.0590913	0.0388442	0.11832	0.022311	0.0438823	0.183938	0.138802	0.0259217	0.0233717	2.62632	4.09685	4.46574	3.02317	1.94182	2.7156	2.44391	2.24444	1.52922	3.25719	2.52931	4.20737	3.52452	3.3815	3.01966	2.87365	2.56635	5.15268	3.26613	6.40498
Zm00001d007757	DEAD-box ATP-dependent RNA helicase 52	50.1244	52.9987	48.8416	54.7498	53.6417	50.6084	49.8572	54.8363	55.182	55.7223	51.104	51.3289	50.8351	49.7925	49.8368	47.039	45.8212	47.3632	47.5607	51.2678	55.0803	60.8131	53.7672	51.696	60.3121	55.5164	56.17	56.2399	57.6118	57.2101	56.5015	57.7566	51.9427	55.4635	60.31	57.0312	56.8941	55.6976	55.2543	59.9854
Zm00001d011244	Probable esterase KAI2	1.31384	2.26107	1.97064	2.08315	1.48027	2.66996	1.48041	1.56807	1.54098	1.16713	1.31316	0.834004	1.61309	1.0116	1.36252	0.839691	1.43116	1.29167	1.16088	0.989594	2.19197	2.25053	2.06768	2.00655	2.05028	2.16784	1.83362	2.36752	1.34096	1.35144	1.28943	1.59386	2.11653	2.26432	2.12216	1.70535	2.40871	1.44055	2.13874	1.74815
Zm00001d003769	Probable F-box protein At1g60180	0	0	0	0	0	0	0	0	0	0	0	0	0	0	0	0	0	0	0	0	0	0	0	0	0	0	0	0	0	0	0	0	0	0	0	0	0	0	0	0
Zm00001d011882	embryo-sac basal-endosperm layer embryo-surrounding-region	0	0	0	0	0	0	0	0	0	0	0	0	0	0	0	0	0	0	0	0	0	0	0	0	0	0	0	0	0	0	0	0	0	0	0	0	0	0	0	0
Zm00001d006894	Pentatricopeptide repeat-containing protein	2.18433	2.81302	2.22706	2.14005	1.36886	1.7578	2.31305	2.51084	1.83599	1.28746	1.5025	1.47682	1.62423	1.03782	1.97842	1.26544	1.14925	1.41523	1.25208	1.48275	2.13007	3.08073	1.60974	2.19781	2.09219	3.33971	2.26528	2.10842	1.38514	2.04907	1.58561	2.48173	1.46104	2.26141	2.44908	2.48136	2.54221	2.27985	3.09563	2.17979
Zm00001d025422	NA	4.91424	9.4323	6.0675	1.33827	3.80651	8.64225	3.66436	7.7214	9.20608	8.45363	4.67553	9.44839	7.3201	2.36484	5.73335	1.87943	4.90177	5.77491	2.66448	4.80474	5.24919	2.68653	3.0002	3.48179	3.29009	2.12848	4.1868	0.873883	4.36631	2.13251	3.76792	2.31269	2.64165	9.14692	6.46644	1.94696	9.06164	3.40971	5.47801	2.45201
Zm00001d007744	NA	0	0	0	0	0	0	0	0	0	0	0	0	0	0.0161786	0	0	0	0	0	0	0	0	0	0	0	0	0	0.0278996	0	0	0	0	0	0	0	0	0	0	0	0
Zm00001d026045	NA	0	0	0	0	0	0	0	0	0	0	0	0	0	0	0	0	0	0	0	0	0	0	0	0	0	0	0	0	0	0	0	0	0	0	0	0	0	0	0	0
Zm00001d001382	NA	0	0.123192	0	0	0	0.0360568	0.321054	0.0351435	0.0400792	0.0403084	0.0851216	0	0	0	0	0	0	0.0340148	0.0444665	0	0.150174	0.100878	0.112656	0	0.146419	0	0.0299451	0	0	0.142355	0.188644	0	0.0755753	0.0763247	0.123333	0	0.201635	0.151742	0	0.0306905
Zm00001d022965	NA	10.8759	10.5337	16.39	12.4483	13.0217	10.2769	11.039	14.0975	11.8042	11.3185	18.1511	20.5807	11.0787	17.2122	12.565	20.7799	12.3981	17.3073	13.0025	16.5905	1.2286	0.425959	2.33882	7.08465	6.3758	4.62827	7.4602	3.60249	10.4732	7.66399	8.76212	8.63749	1.47592	4.31054	0.683518	2.55777	4.11515	1.64189	1.53032	5.21606
Zm00001d009709	loricrin-related	6.23812	5.69615	6.18373	5.96222	7.28527	6.84178	6.52214	6.92909	9.0561	8.51008	4.73416	6.20506	7.49908	3.61522	4.37404	4.51496	6.51477	6.2911	7.15734	5.31651	12.299	11.5729	13.6613	16.9948	12.183	11.0499	11.0899	10.573	19.306	18.6288	19.8808	17.6943	10.9284	12.8346	9.53578	11.5897	11.0676	11.8482	11.1089	18.0195
ENSRNA049461765	small nucleolar RNA snoR134	0.331101	2.65256	0.726761	1.62301	0.746085	2.9114	0.493779	2.4593	3.45192	4.12261	2.52014	2.18261	3.58689	1.82095	2.26623	0.810422	4.15186	0.915505	1.43617	1.07908	2.82935	5.43022	5.05353	2.1113	3.54677	9.66982	9.02685	6.4374	2.89658	4.40618	4.26497	5.40175	2.0341	4.5194	5.31117	2.69852	3.43709	5.30936	4.00722	4.79099
Zm00001d034752	Expressed protein; protein	4.5318	5.00566	5.13092	4.52812	4.14928	4.25309	5.11401	4.35956	4.46889	4.8702	4.91345	3.87652	3.55962	2.75311	3.45788	2.17258	3.92168	4.67076	3.82618	4.16849	5.03418	5.06342	5.85656	6.1873	5.64322	5.87282	6.22694	4.99865	3.90669	3.87888	4.46384	4.60791	5.0669	5.2266	5.49408	5.17226	6.42189	5.05953	5.33791	5.69974
Zm00001d045302	Zea nodulation homolog1	305.109	219.703	258.226	199.222	240.191	200.823	298.045	233.356	232.018	252.844	243.852	222.052	243.947	311.623	224.233	224.352	242.099	246.188	235.169	282.707	345.56	237.04	347.56	307.772	201.526	215.938	204.013	194.763	250.633	293.19	225.908	313.988	304.951	280.866	304.438	287.061	267.517	282.769	296.161	398.747
Zm00001d009743	Pentatricopeptide repeat-containing protein	16.6733	21.1182	19.019	18.4686	16.4315	26.3936	17.8152	19.3589	16.5626	12.7431	14.4004	15.2432	15.6687	12.904	14.1328	16.7995	18.3504	19.3592	16.6524	15.8173	17.0516	18.0982	17.6767	19.4705	18.3786	18.018	16.6257	15.9274	9.72424	14.4435	11.1062	15.7479	16.4384	19.144	17.4678	15.5718	15.9948	20.7152	21.0877	19.3783
Zm00001d048309	DNA binding protein%3B Putative HLH DNA-binding domain superfamily protein	2.54796	1.5913	2.39044	3.29031	2.19934	2.3368	2.42087	2.98203	1.76736	2.45076	1.19433	1.51255	3.78424	0.904065	1.8667	2.16267	1.80365	1.70448	2.67386	2.08938	1.53013	2.80832	2.45879	2.82436	2.44569	2.52249	2.78102	2.47498	1.43809	1.6169	1.66372	2.42399	3.02966	2.01431	2.30727	2.04685	3.00873	1.74888	1.25653	1.29184
Zm00001d027127	NA	0	0	0	0	0	0	0	0	0	0	0	0	0	0	0	0	0	0	0	0	0	0	0	0	0	0	0	0	0	0	0	0	0	0	0	0	0	0	0	0
Zm00001d043676	NA	0	0.865767	4.26972	0.706309	1.09581	3.04079	0.483492	0.370471	0.845002	3.39934	0.448662	1.42476	0.702434	1.06981	0.806915	1.19031	0.369578	0.358573	0.937502	0.845278	0	1.06342	1.58344	1.37821	0	2.24673	1.89403	0	0	0.375164	0.79545	0.406863	0.398345	0.402295	1.9502	1.17435	0.708523	1.19971	2.06512	0.970588
Zm00001d020588	Eukaryotic translation initiation factor 3 subunit E	0.128965	0.0430492	0.424613	0.0351203	0.217952	0	0	0	0.0840334	0.42257	0.223092	0.106266	0.139711	0.10639	0	0.907527	0.294029	0.0713184	0.139848	0.588426	0.511661	0.176257	0.905448	0.228433	0.844235	0.0319188	0.156964	0.489246	0.0705142	0.634255	0	0.242769	0.316915	0.0400072	0	2.56931	0.105691	0.0397694	0.0821485	0.900877
Zm00001d001344	NA	0.10238	0	0	0	0.0288372	0.0300078	0	0.146239	0	0	0.0354207	0.0843606	0	0	0	0	0	0.0283084	0	0	0	0	0	0	0	0	0	0	0	0	0	0	0	0	0	0	0	0	0	0
Zm00001d047986	Whole genome shotgun sequence of line PN40024 scaffold_7.assembly12x (Fragment)	6.00647	7.96444	7.91566	7.37121	6.91458	6.33853	5.03255	6.86367	7.81988	8.50312	8.51784	8.7139	7.44018	6.7505	8.13282	5.36592	5.47228	5.6773	5.12822	6.11079	11.3866	13.7321	12.1871	11.3905	11.4413	11.0341	13.9123	11.9003	11.0641	7.87873	11.625	10.7663	11.7453	12.5622	12.7942	12.0191	15.7235	10.714	11.9284	9.52159
Zm00001d010036	Probable metal-nicotianamine transporter YSL7	0	0	0	0	0	0	0	0	0	0	0	0	0	0	0	0	0	0	0	0	0	0	0	0	0	0	0	0	0	0	0	0	0	0	0	0	0	0	0	0
Zm00001d038909	Putative RING zinc finger domain superfamily protein	9.4497	7.24877	7.57217	8.81087	9.73011	7.57548	7.55959	8.04509	9.41963	8.94036	7.62124	7.32241	12.4743	9.15505	8.2552	8.29066	7.84734	7.40602	6.94455	6.50615	10.1224	10.5543	14.0026	11.373	14.0405	11.5081	13.5425	13.3691	14.32	12.1662	10.4219	11.5645	10.9571	11.4347	11.1992	11.3909	13.0269	13.2193	10.5238	10.3824
Zm00001d006555	60S ribosomal protein L38	34.9623	30.4781	32.533	27.8461	36.3073	31.6054	40.3566	36.116	37.1502	43.9282	33.0183	28.4825	47.8339	25.8458	36.504	27.2401	21.1346	31.6433	29.8673	26.8619	63.7368	74.9851	65.5166	63.0806	70.8713	74.8494	55.966	63.9172	60.5399	82.5295	59.5532	84.1234	49.5569	56.4566	60.2144	56.8211	65.1778	70.7087	75.4629	101.371
Zm00001d030666	NA	9.10412	13.6728	11.621	12.1686	11.4125	13.8374	9.09428	11.4906	14.0931	13.7114	12.2472	13.4851	13.8167	12.5265	13.1619	10.8207	9.822	8.90813	8.63318	8.71949	18.2478	20.0652	17.9214	18.4794	21.1399	20.2267	22.5127	18.6263	17.0458	11.527	17.88	16.8086	16.8749	20.9403	20.3722	18.4942	23.804	18.1752	18.8917	12.3919
Zm00001d047947	NA	0	0	0	0	0	0	0	0	0	0	0	0	0	0	0	0	0	0	0.468751	0	0	0	0	0	0	0	0.315671	0	0	0	0	0	0.398345	0	0	0	0	0.399904	0	0
Zm00001d035148	Protein kinase superfamily protein	0.0670765	0.029854	0	0.0243555	0.0251911	0	0	0	0.029138	0	0	0.0982591	0.339106	0.344307	0.083474	0	0.0254882	0	0.129311	0	0.109179	0	0.0819021	0.063366	0.0532242	0.110676	0.0217704	0.0848213	0.0244503	0.103494	0	0.0280595	0.027472	0.138722	0	0	0	0.248216	0	0
Zm00001d031574	Histone H2A variant 1	0	0	0	0	0	0.02067	0	0	0	0	0	0	0	0	0	0.0215766	0	0	0	0	0	0	0	0	0	0	0	0	0	0	0	0	0	0	0	0	0	0	0	0
Zm00001d002543	Histone H4	45.2638	35.4631	49.3481	26.7311	164.203	68.0669	145.606	107.209	181.936	191.409	26.2985	8.38415	259.441	6.25427	114.799	5.03591	15.7781	52.5447	167.452	62.1279	221.48	304.628	210.567	204.187	180.322	175.541	117.867	171.218	210.918	288.992	258.644	273.318	180.726	169.799	203.27	186.248	206.507	210.872	201.874	370.018
Zm00001d045759	NA	3.53888	4.5157	4.32393	4.17772	2.88725	3.20884	2.23584	4.16345	3.56681	4.52399	3.98066	3.29429	3.38049	2.74204	2.58165	2.30416	2.26549	2.42941	2.39452	2.22714	3.44756	6.27091	4.15076	3.48309	4.68929	3.46897	4.24353	2.49656	5.10904	2.74355	4.81191	5.31626	4.09114	4.17497	4.68396	3.28363	4.83849	4.27918	3.77552	2.92264
Zm00001d039577	Anthocyanidin 3-O-glucosyltransferase	0	0.199792	0.032844	0	0	0.035086	0	0.0341974	0	0	0	0	0	0	0.0372422	0	0	0.033099	0	0	0	0.130882	0.328868	0	0.0356193	0	0.0582777	0.141913	0.229081	0	0	0	0.110311	0.0371349	0	0.0271005	0.0327011	0.0369142	0.0381253	0.149321
Zm00001d012511	Protein kinase family protein with ARM repeat domain	21.1791	22.1852	20.9436	19.0934	22.7669	17.8253	18.0989	19.9041	24.5387	29.0766	25.4967	22.3215	24.5094	20.5627	24.9156	16.5178	14.644	17.1336	15.8119	16.8786	27.9901	30.5211	24.5187	27.9754	28.3262	27.8281	30.2989	29.8251	31.6905	26.8847	33.6646	31.5214	28.6497	29.2274	31.2398	30.8504	30.8908	29.1475	28.5211	25.9929
Zm00001d030549	Red chlorophyll catabolite reductase chloroplastic	43.8461	50.9214	42.293	47.1931	41.8959	42.4991	46.6899	47.6132	31.5801	35.2808	43.6025	41.7985	29.8098	39.6526	33.6326	37.7705	40.5705	41.7557	39.0755	41.3136	6.57591	7.61801	5.54672	5.15402	7.58051	7.12572	6.8439	6.98647	2.9705	3.76496	4.57501	3.42824	10.0128	7.48412	7.13918	7.93558	5.3831	7.19354	6.96032	5.46745
Zm00001d003924	Glycerophosphodiester phosphodiesterase GDPD2	3.96167	3.20456	3.55409	2.88293	4.03753	4.45197	6.44747	4.99667	8.54762	9.56604	8.16691	9.93317	8.26299	9.2757	9.73754	6.73949	4.36623	5.32708	4.20687	8.07895	8.70922	6.86578	10.5377	18.5418	17.4524	9.12977	29.5308	13.9378	11.9541	9.28293	9.84117	9.36587	7.33179	13.4219	6.57573	15.8687	12.2325	7.70519	7.05748	27.1491
Zm00001d029541	NA	0	0	0	0	0	0	0	0	0	0	0	0	0	0	0	0	0	0	0	0	0	0	0	0	0	0	0	0	0	0	0	0	0	0	0	0	0	0	0	0
Zm00001d024183	NA	0	0	0	0	0	0	0	0	0	0	0	0	0	0	0	0	0	0	0	0	0	0	0	0	0	0	0	0	0	0	0	0	0	0	0	0	0	0	0	0
Zm00001d005459	Putative cytidine deaminase	16.2002	14.0495	15.6776	14.7507	15.9422	11.6495	15.8936	14.4441	24.019	26.6369	23.6665	21.3631	109.108	72.5901	53.6957	45.0019	18.4161	17.3195	16.028	17.0949	28.9082	28.6261	23.5498	22.0939	48.4326	55.3417	47.0582	33.1434	77.7118	71.8577	53.1262	51.6889	24.6112	30.0277	27.6265	30.0549	27.698	30.9609	29.7378	36.5151
zma-MIR171c	NA	0	0	0	0	0	0	0	0	0	0	0	0	0	0	0	0	0	0	0	0	0	0	0	0	0	0	0	0	0	0	0	0	0	0	0	0	0	0	0	0
Zm00001d045166	NA	0	0	0	0	0	0	0	0	0	0	0	0	0	0	0	0	0	0	0	0	0	0	0	0	0	0	0	0	0	0	0	0	0	0	0	0	0	0	0	0
Zm00001d008265	Protein kinase superfamily protein	0.0175245	0	0.019233	0	0	0	0	0	0	0	0	0	0	0	0	0	0	0	0	0	0	0	0	0.0248326	0	0	0	0	0.229965	0.0202791	0.257984	0	0	0	0.105416	0	0.0191493	0	0.0446513	0.0174881
Zm00001d036975	NA	0.0563832	0	0	0.122836	0.0635254	0.0661041	0	0	0.0734785	0.0738988	0	0	0.305406	0.496144	0	0.0690033	0	0	0	0	0.20649	0.369884	0.13769	0	0.0671087	0.223278	0.274497	0.160423	0.184972	0.0652459	0.484187	0	0.207832	0.279857	0.0565274	0	0.0616107	0.0695485	0.287321	0.0562659
Zm00001d021056	Squamosa promoter-binding-like protein 6	5.86498	5.02928	4.41991	4.14557	7.25402	5.88294	6.84178	4.58714	8.11882	5.41503	3.13838	3.04998	3.43098	1.74897	4.41168	2.24902	2.71891	4.31008	5.52137	4.31559	2.08427	3.46279	1.90968	3.93379	2.37342	1.54836	1.84009	1.26081	2.36591	2.95607	2.95795	2.28988	1.26509	2.31269	2.24746	2.18347	2.09353	1.88095	2.00908	2.7183
Zm00001d048924	Putative DEAD-box ATP-dependent RNA helicase family protein	17.009	18.8011	15.2017	19.7378	17.271	20.4904	14.4557	17.0239	18.9363	15.4234	15.4087	13.8565	23.7562	16.3665	19.3507	17.0977	18.4897	18.7817	18.1159	14.4312	16.7971	20.514	16.2964	17.1824	16.6174	17.6386	14.8364	16.236	19.1722	22.4762	18.8618	19.8596	14.0979	19.1127	17.393	16.2673	16.1386	18.6934	16.7107	20.3995
zma-MIR397a	NA	0	0	0	0	0	0	0	0	0	0	0	0	0	0	0	0	0	0	0	0	0	0	0	0	0	0	0	0	0	0	0	0	0	0	0	0	0	0	0	0
Zm00001d022089	EGG APPARATUS-1 protein	280.035	227.646	224.035	185.801	228.703	249.077	265.75	227.6	216.519	238.354	277.854	282.605	208.912	196.677	186.54	226.112	170.006	211.01	174.596	172.437	393.817	425.367	444.667	507.938	565.012	526.075	464.074	543.258	232.154	340.031	238.074	304.621	428.994	548.636	428.125	363.635	364.348	354.55	368.418	394.401
Zm00001d029018	Calcium-dependent protein kinase 7	0.125018	0.0953867	0.0980043	0.214	0.0603661	0.0418778	0.186442	0.204085	0.162923	0.304302	0.0494318	0.0588653	0.251522	0.137512	0.288934	0.0874288	0.061078	0.177778	0.284048	0.069847	0.56686	0.0781087	0.130843	0.379614	0.403885	0.724926	0.260845	0.287951	0.566379	0.289339	0.438197	0.246546	0.32916	0.421071	0.250675	0.582235	0.565951	0.308419	0.432301	0.320806
Zm00001d004994	NA	0	0	0	0	0	0	0	0	0	0	0	0	0	0	0	0	0	0	0	0	0	0	0	0	0	0	0	0	0	0	0	0	0	0	0	0	0	0	0.0290692	0
Zm00001d004079	Lectin-domain containing receptor kinase A4.1	8.26718	7.28172	5.98523	6.43246	6.57488	6.43453	9.73892	8.77223	6.51859	9.56065	13.5079	8.7012	7.71423	8.21461	9.38039	7.56695	7.28597	10.1041	9.14064	8.60372	0.763275	1.1014	2.5024	1.47665	2.06719	1.5131	1.75874	1.9437	2.24113	2.81373	2.72726	2.13603	1.70719	1.03447	1.28852	0.597662	0.948915	1.02832	0.929305	2.14916
Zm00001d021578	NA	0	0	0	0	0	0	0	0	0	0	0	0	0	0	0	0	0	0	0	0	0	0	0	0	0	0	0	0	0	0	0	0	0	0	0	0	0	0	0	0
Zm00001d037320	Serine carboxypeptidase-like 50	0	0	0	0	0	0	0	0	0	0	0	0	0	0	0	0	0	0	0	0	0	0	0	0	0	0	0	0	0	0	0	0	0	0.425959	0	0	0.18755	0	0	0
Zm00001d038870	Late embryogenesis abundant protein%2C group 3	0.421009	0.218611	0.385045	0.458605	0.421635	0.27422	0.104644	0.561275	0.640102	0.306554	0.226579	0.334061	0.506766	0.720353	0.261965	1.08774	0.933203	0.646725	0.743989	0.548838	2.36987	1.55996	5.14063	2.78404	31.068	6.66879	19.13	39.3743	1.38117	2.43594	2.58242	2.72981	4.08084	14.1924	8.39483	11.0563	1.20122	2.10611	8.84981	1.28374
Zm00001d027363	dihydrodipicolinate reductase1	37.2575	37.6809	38.9165	49.8324	25.7358	26.4506	27.5134	36.2858	16.5242	18.586	18.4994	20.6642	13.6685	19.2437	14.5342	21.105	27.7859	23.6903	26.9232	26.7409	0.229034	0.376078	0.209994	0.088619	0.0558266	0.0773919	0.0761163	0.0889686	0.11968	0.0904615	0.191803	0.176589	0.230522	0.349213	0.109723	0.141583	0.205011	0.0771415	0.278854	0.546077
Zm00001d029263	Chaperonin	2.3448	2.0755	2.63123	1.89412	3.14644	1.54442	2.5146	2.37838	3.26175	2.58979	1.93239	1.21571	3.39642	0.840392	2.16392	0.870563	1.1713	2.0106	2.17128	1.85465	5.37107	9.24669	6.30516	7.20527	4.95453	5.37303	3.56573	4.3727	5.96378	8.2011	5.46221	8.86098	4.3701	6.34228	6.57696	6.08384	6.24716	7.01953	7.24984	10.2536
Zm00001d033064	NA	0	0	0	0	0	0	0	0	0	0	0	0	0	0	0	0	0	0	0	0	0	0	0	0	0	0	0	0	0	0.0452459	0.287801	0.147207	0	0	0	0	0	0	0	0
Zm00001d039971	Metallo-hydrolase/oxidoreductase superfamily protein	7.92522	7.23281	7.51423	6.81735	9.30655	6.90644	7.03052	7.38505	8.92266	10.9869	11.0242	9.67658	10.4974	9.62492	10.249	7.6193	5.82115	8.17802	7.43045	7.07229	9.68471	9.03142	8.3301	8.42845	11.3583	10.499	11.3204	11.693	9.56001	8.11205	9.64229	9.67926	11.2334	11.2231	12.1066	11.15	10.392	10.582	10.5857	8.34902
Zm00001d022889	NA	6.78016	6.48575	7.62626	7.2019	9.0072	6.72314	7.69675	6.36012	6.50603	8.13484	7.74914	8.15323	8.69718	10.2405	9.27719	5.03644	4.69129	7.05124	6.92559	6.94789	10.1299	9.95801	10.4617	8.69946	10.1978	13.8255	8.73661	10.4293	10.6974	7.57268	9.3109	8.80517	9.20107	9.16674	11.2954	9.9888	10.2838	10.8182	9.19636	9.86297
Zm00001d023180	NA	0	0	0	0	0	0	0	0	0	0	0	0	0	0	0	0	0	0	0	0	0	0	0	0	0	0	0	0	0	0	0	0	0	0	0	0	0	0	0	0
Zm00001d038835	rbcl rna s1-binding domain protein2	18.5351	19.4314	20.7712	23.1873	16.9348	16.8583	16.9954	19.509	13.5494	16.6825	16.4123	18.5501	9.27108	12.5829	11.3529	14.5141	15.979	14.2219	15.0535	16.8384	5.83347	4.73392	5.42809	5.29397	6.25635	4.34373	4.04654	4.61445	8.45593	6.2335	10.4099	6.94191	4.83944	4.02495	3.97782	5.28459	4.08236	4.23322	4.9071	4.8698
Zm00001d011080	Protease inhibitor%3B Proteinase inhibitor	554.23	567.054	955.609	967.949	1468.39	1623.78	821.205	536.362	2486.5	1416.29	2291.23	1215.74	1729.47	6564.01	7407.61	4560.36	4922.18	3201.57	4073.42	2526.79	216.156	41.732	519.967	884.141	3141.98	5172.82	3173.57	1989.66	1826.27	1516.8	3429.51	2450.28	178.932	765.23	129.029	352.306	703.276	140.853	292.823	1348.54
Zm00001d052106	NA	1.52031	1.12428	1.95089	1.73251	1.60749	1.94696	1.39525	1.55019	1.95079	1.96195	1.9421	2.28704	2.76187	2.52124	1.92107	2.40447	2.26635	2.12126	1.75852	1.64651	2.68395	3.11993	3.22717	2.41946	2.61684	3.01022	2.45958	2.81721	3.06927	2.59833	3.18499	2.40693	4.45443	4.29545	3.42359	2.90176	2.35133	2.71197	2.2348	2.35742
Zm00001d042364	NA	0	0	0	0	0	0	0	0	0	0	0	0	0	0	0	0	0	0	0	0	0	0	0	0	0	0	0	0	0	0	0	0	0	0	0	0	0	0	0	0
Zm00001d048324	Ribulose-phosphate 3-epimerase	20.3244	18.5017	18.2834	20.41	16.0094	16.7741	17.245	21.1421	14.5332	19.0346	22.8919	20.8438	19.5549	24.0586	22.2684	20.7239	15.93	17.3199	15.7557	15.2789	7.7998	5.87157	7.87333	6.60986	10.9173	10.7106	11.2401	9.75872	7.75857	6.30503	8.70387	7.89539	7.73009	8.48771	8.8029	7.82706	8.0097	7.9054	7.49062	6.84545
Zm00001d005363	ATP-dependent DNA helicase [Source:UniProtKB/TrEMBL;Acc:A0A1D6EM17]	0	0	0	0	0	0	0	0	0	0	0	0	0	0	0	0	0	0	0	0	0	0	0	0	0	0	0	0	0	0	0	0	0	0	0	0	0	0	0	0
Zm00001d052460	NA	0	0	0	0	0	0	0	0	0	0	0	0	0	0	0	0	0	0	0	0	0	0	0	0	0	0	0	0	0	0	0	0	0	0	0	0	0	0	0	0
Zm00001d046841	Retrotransposon-like protein	0	0	0	0	0	0	0	0	0	0	0	0	0	0	0	0	0	0	0	0	0	0	0	0	0	0	0	0	0	0	0	0	0	0	0	0	0	0	0	0
Zm00001d053259	Probable protein phosphatase 2C 74	33.6897	29.0201	37.3978	32.2482	31.1076	28.5739	29.2627	31.8445	30.6576	31.8729	32.8527	27.8721	24.4048	21.5358	28.0348	24.4207	22.5638	25.7461	24.4483	27.3129	33.1162	32.7085	32.2987	31.7248	30.2333	31.474	28.6166	29.0534	20.1676	20.1875	21.2437	21.1666	28.6676	31.4932	32.3032	34.2564	36.0751	29.8776	33.7265	25.0168
Zm00001d052926	NA	0	0	0	0.205057	0	0	0.0802107	0	0	0	0	0	0	0.26622	0	0	0	0	0	0	1.37882	0.411646	0.755235	0.647822	0.768194	0.958447	1.57108	0.892676	0.176448	0.280076	0.758793	0.472486	0.363467	0.900992	0.862759	0.754942	0.528943	0.165859	0.548161	1.26132
Zm00001d036025	Mosaic virus helicase domain-binding protein	24.2494	31.2777	32.087	31.1142	29.6431	35.2438	24.5872	29.8139	35.4692	34.6097	36.8669	34.2948	25.1983	26.9146	27.835	19.7903	26.2964	28.4613	23.4403	20.3643	39.8502	34.9257	36.8562	38.2752	36.4826	36.8877	34.8082	41.2016	21.2142	19.8574	20.5628	22.2249	38.1511	40.5241	36.6393	30.9922	37.5772	38.1987	39.557	28.463
Zm00001d035921	B3 domain-containing protein	0	0	0	0	0	0	0	0	0	0	0	0	0	0	0	0	0	0	0	0	0	0	0	0	0	0	0	0	0	0	0	0	0	0	0	0	0	0	0	0
Zm00001d015127	SWIB/MDM2 domain superfamily protein	32.6901	25.2392	26.7867	19.2895	28.9616	22.6791	27.8027	26.1399	22.3667	22.3926	24.4344	19.3697	19.5494	12.852	20.2923	12.2023	14.9476	20.1024	17.6071	16.112	26.0549	35.4583	31.926	33.1874	31.028	27.6848	25.7621	33.54	23.7373	25.2992	22.1063	26.4592	33.3067	24.7767	33.9191	25.3237	26.812	26.8714	25.7683	26.9735
Zm00001d040830	Eukaryotic translation initiation factor 3 subunit E	0	0	0	0	0	0	0.0560571	0	0	0	0	0	0.0407208	0	0.0935554	0	0.0428496	0	0	0.196007	0	0	0	0	0	0.0372129	0.0365995	0	0	0	0	0	0	0	0	0	0	0.0463657	0	0
Zm00001d005850	NA	1.57079	0.853573	1.74397	0.935113	1.58456	1.15636	0.871648	1.04358	1.85663	1.89118	1.97158	1.44482	1.84018	1.96885	1.22742	1.0506	0.812031	1.35349	0.713029	0.952426	1.93984	1.83727	1.42733	2.04467	1.08697	2.22413	2.22304	1.80156	1.23836	1.33157	0.649804	1.39823	1.86268	1.45053	2.10585	1.6871	1.73638	1.19408	1.00057	2.00497
Zm00001d001269	NA	0.0340272	0	0	0	0	0	0	0	0	0	0	0	0	0	0	0	0	0	0	0	0	0	0	0.0964345	0.0405	0	0	0.0322717	0	0	0.0417437	0	0	0	0.0341142	0	0	0	0.0433495	0
Zm00001d013194	10A19I.15	0.273159	0.397884	0.218028	0.297551	0.363717	0.174684	0.518468	0.368895	0.388342	0.683485	0.343656	0.327391	0.349722	0.327772	0.370838	0.151954	0.311389	0.631699	0.430852	0.258979	0.151572	0.24436	0.333533	0.316695	0.266008	0.467101	0.411044	0.565235	0.353021	0.114944	0.121856	0.405131	0.366138	0.554654	0.348546	0.337315	0.651238	0.551357	0.664354	0.346933
Zm00001d043571	DNAJ heat shock N-terminal domain-containing protein	2.97467	2.37805	2.49529	1.77495	2.92454	2.73227	2.71258	2.92287	2.32101	3.27794	3.04158	3.30978	1.45732	1.72976	2.92376	2.50428	3.69338	2.61945	3.20516	2.44527	2.38234	2.61021	3.14632	3.03385	3.22482	2.92617	2.52742	3.2345	2.19624	1.07433	2.11517	1.71199	3.0031	2.56267	3.13424	3.01977	2.52584	2.38384	1.66551	1.81512
Zm00001d020170	Sulfite exporter TauE/SafE family protein	29.5613	26.4132	27.9564	31.1955	39.4321	37.7026	29.9853	31.9948	60.3246	52.7452	55.1872	48.4269	122.174	133.51	117.42	75.683	60.8749	42.2434	44.3547	34.2123	36.2604	29.027	37.9406	41.9177	59.6592	59.9775	61.6065	52.9358	38.794	34.2314	40.9693	43.0818	24.1437	32.7668	33.0847	31.4182	34.5301	34.4741	35.3467	31.4334
Zm00001d034143	Probable N-acetyltransferase HLS1	19.1862	15.939	18.6968	18.5572	10.2276	16.7243	12.7278	13.0837	10.7034	7.90275	7.1019	8.63379	6.85623	5.26676	2.88283	7.46061	8.21285	7.98055	8.09296	8.46723	0.635942	0.642292	0.460145	0.628244	0.408962	0.296272	0.334557	0.346897	0.448465	0.577176	0.244754	0.445115	0.326847	0.371349	0.877866	0.321191	0.617687	0.177735	0.395374	0.442433
Zm00001d033877	NA	0.425517	0.365245	1.26757	0.662165	0.99308	1.17593	0.498601	0.798829	0.594142	1.07557	0.925365	1.03518	1.25121	0.401179	0.567362	0.446365	0.589015	1.00849	0.791017	0.950938	3.22802	1.62836	2.89473	1.20593	1.0491	1.86559	1.39093	1.70073	1.89452	1.58272	1.15589	1.67831	2.80086	2.11205	3.29096	3.2203	1.72702	1.91204	1.51012	0.636948
Zm00001d031268	Methyl-CpG-binding domain-containing protein 8	4.53454	5.79096	5.87441	5.80752	5.10894	5.7132	4.81681	5.09303	4.81575	5.38863	4.84067	5.26084	4.83597	3.95603	4.46704	4.53108	3.19959	4.04028	3.88483	4.36684	8.70364	8.09611	9.41166	8.31423	8.91407	8.68516	11.1856	8.09956	7.98945	7.27932	6.64429	6.54029	8.69956	8.51456	9.91948	8.93432	9.73266	9.67308	9.37952	6.94601
Zm00001d032485	CRP3 - Cysteine-rich family protein precursor expressed	19.074	18.9507	21.8625	25.3094	23.2962	21.011	27.1293	26.6122	24.9745	30.6649	26.9945	26.0612	43.746	48.4584	62.7377	27.9943	32.297	25.5981	32.6823	24.56	47.6026	59.6695	42.8189	40.9635	75.0313	74.3204	81.9342	72.5305	61.5503	52.5021	54.6651	47.2187	82.745	68.8371	72.8073	64.6221	51.2301	58.8081	48.4615	41.5555
Zm00001d021028	CONTAINS InterPro DOMAIN/s: Kinetochore protein Ndc80 (InterPro:IPR005550); Has 24780 Blast hits to 15608 proteins in 1321 species: Archae - 545; Bacteria - 2969; Metazoa - 12597; Fungi - 2181; Plants - 1581; Viruses - 39; Other Eukaryotes - 4868 (s /.../ NCBI BLink).	0.0732893	0.0122322	0.0502714	0.0997925	0	0.0429625	0.0136623	0.0418743	0	0	0.012678	0	0.019849	0.171304	0.148209	0.13454	0.939901	0.314103	0.635794	0.179141	0	0	0.022372	0	0.0109039	0	0	0	0	0	0	0	0	0	0	0.00829607	0	0	0	0
Zm00001d022048	Cobalamin biosynthesis CobW-like protein	11.1808	13.0768	13.1619	12.1239	12.4065	11.8591	10.4182	10.8822	8.8615	13.6343	13.5301	14.1051	12.2956	10.8842	12.5037	9.37755	8.90844	11.0004	8.58425	9.83463	11.8319	13.9261	13.2596	12.3679	16.1866	17.2649	15.0205	14.6787	10.5064	9.16053	9.44165	12.121	15.0055	15.9938	16.8734	16.8188	17.2079	14.3548	15.9679	13.5545
ENSRNA049469940	Plant small nucleolar RNA U3	0	0	0	0	0	0	0	0	0	0	0	0	0	0	0	0	0	0	0	0	0	0	0	0	0	0	0	0	0	0	0	0	0	0	0	0	0	0	0	0
Zm00001d027480	Calcium-dependent protein kinase 6	14.8835	17.0428	13.4605	17.6184	18.3396	17.2287	12.9384	16.2972	19.8872	17.9515	17.0644	17.8112	39.3091	36.2026	31.6631	27.0802	21.7022	15.2736	16.589	12.98	28.0816	28.7766	26.0175	25.3484	39.9143	38.8231	44.8238	38.3356	66.0095	45.423	58.2778	46.9557	36.3545	34.611	33.668	36.5528	33.3915	32.2557	32.8579	25.146
Zm00001d011827	Phosphatidylserine decarboxylase proenzyme 3	24.323	26.339	27.1246	23.6829	22.176	19.2706	22.5795	23.2261	16.6225	22.2853	23.4853	21.9956	17.4759	20.2121	20.2787	15.4768	14.9128	15.7698	15.7805	17.0397	36.3276	37.7292	32.6648	32.861	40.3586	35.4025	38.2447	37.221	27.9322	25.7766	25.5227	27.6264	33.7933	34.5069	36.8344	37.4138	37.8377	35.9678	36.0794	31.2508
Zm00001d023871	Calcium dependent protein kinase 13	0	0	0	0	0	0	0	0	0	0	0	0	0	0	0	0	0	0	0	0	0	0	0	0	0	0	0	0	0	0	0	0	0	0	0	0	0	0	0	0
Zm00001d025786	DNA glycosylase superfamily protein	6.0527	6.08985	6.14625	5.26124	7.39803	5.37594	6.09063	6.18992	8.31812	8.54198	5.17806	4.64819	8.78244	5.54127	7.3193	4.02547	4.46049	5.93702	6.9657	4.5111	5.34386	7.08574	5.64365	5.23272	4.16236	4.37005	5.69101	5.149	5.0143	5.13635	5.22022	5.6624	5.84434	6.66094	7.68637	6.21196	5.03723	5.42981	6.10644	5.14935
Zm00001d034031	NA	10.9035	7.7919	12.753	14.1634	12.8037	9.72253	7.55775	11.0556	12.8752	9.12455	12.3264	12.6541	14.0856	18.0742	16.3719	23.0544	18.7318	17.2681	17.3931	11.2111	33.4948	23.9549	41.1903	69.1281	39.8467	33.0928	31.7	50.9279	39.6327	28.3743	41.9495	31.3498	60.192	53.1029	35.1548	41.0251	33.1701	38.0119	30.1943	30.8034
Zm00001d023169	NA	0	0	0	0	0	0	0	0	0	0	0	0	0	0	0	0	0	0	0	0	0	0	0	0	0	0	0	0	0	0	0	0	0	0	0	0	0	0	0	0
zma-MIR169a	NA	0	0	0	0	0	0	0	0	0	0	0	0	0	0	0	0	0	0	0	0	0	0	0	0	0	0	0	0	0	0	0	0	0	0	0	0	0	0	0	0
Zm00001d001194	NA	0	0	0.0690521	0	0	0	0	0	0	0	0	0	0	0	0	0	0	0	0	0	0	0	0	0	0	0	0	0	0	0	0	0	0	0	0	0	0.0687516	0	0	0
Zm00001d034232	NA	0.1791	0.119569	0.3276	0.357671	0.269049	0.454952	0.22258	0.511648	0.505705	0.352106	0.371781	1.01664	0.420382	0.689494	0.780087	0.474905	0.272221	0.231101	0.733697	1.75109	1.27538	2.18667	1.71303	0.719066	1.1369	1.15251	1.33696	0.990848	0.979263	0.414504	0.549288	0.486987	1.24699	3.1484	0.867862	1.02718	0.913288	0.957314	0.798584	0.863848
Zm00001d018220	glutathione transferase24	7.9136	8.14079	8.71241	8.62028	9.14034	10.1824	10.0575	8.36049	15.7614	18.4608	21.2143	17.6895	15.3667	19.5987	16.2278	23.2681	26.2408	22.9823	22.7759	19.1404	0.820236	1.27882	1.67122	1.58685	5.0353	3.67087	2.95614	2.59618	2.01379	2.90852	3.44978	2.49843	1.89575	3.14974	0.449086	1.14931	0.707012	1.47342	1.20473	1.6887
Zm00001d024906	Glyoxylate/hydroxypyruvate reductase HPR3	10.323	11.9832	8.06931	9.73024	11.8443	9.08944	11.2792	11.387	11.6134	10.9896	11.6328	10.3231	9.58555	10.9607	12.899	13.2524	12.1761	10.0193	11.3312	8.89831	36.5196	38.5364	34.7013	36.0026	25.777	26.6549	21.8463	35.1257	19.3289	21.7216	15.998	19.0095	47.1111	38.7423	32.8858	33.5391	26.6348	30.2223	25.9803	31.3041
Zm00001d039637	Myb family transcription factor EFM	6.70561	4.68023	5.17105	4.34392	5.20839	6.52165	4.92436	5.68889	7.23263	5.02688	5.79989	4.93936	6.08113	5.86707	4.4253	7.02527	4.57489	5.75902	5.1231	5.99329	5.65881	5.83202	4.2024	5.41686	5.39638	5.67044	4.74846	6.74509	2.61094	3.13031	2.8979	2.72541	5.10263	5.2793	4.22719	3.51923	3.46937	3.7597	3.96396	4.71458
Zm00001d043797	DNA repair helicase XPB1	25.0743	26.6654	27.5729	25.4578	27.7906	25.667	25.2372	26.5694	28.8147	31.2861	31.7873	31.6549	31.884	29.0513	30.6871	22.8815	22.477	23.4115	21.9131	23.8595	36.4788	40.1148	35.9024	35.5907	39.9821	40.0927	43.3113	40.064	38.3046	34.1721	38.5846	40.4782	37.6328	39.2114	39.5356	38.4456	40.3217	41.1491	38.3111	35.0887
Zm00001d045639	E2F transcription factor-like E2FE	0	0	0	0	0	0	0	0	0	0	0	0	0	0	0	0	0	0	0	0	0	0	0	0	0	0	0	0	0	0	0	0	0	0	0	0	0	0	0	0
Zm00001d053901	Glutamate--tRNA ligase chloroplastic/mitochondrial	21.6956	23.2051	23.1999	23.0391	21.27	17.3924	18.9557	19.6128	16.8902	19.8303	23.4536	20.9782	16.3908	17.0795	16.3409	17.2933	16.1471	19.9126	19.5603	18.9984	9.66493	10.1467	11.5256	11.8144	10.4778	11.0429	10.8499	11.2254	8.94346	7.40032	8.76505	9.0377	11.1513	10.5713	11.7866	11.3149	11.717	11.7975	11.5333	10.5645
Zm00001d031410	Calcium-binding EF hand family protein	0	0	0	0	0	0	0	0	0	0	0	0	0	0	0	0	0	0	0	0	0	0	0	0	0	0	0	0	0	0	0	0	0	0	0	0	0	0	0	0
Zm00001d019590	NA	0.316664	1.32885	1.29085	0.640606	1.52904	0.477333	1.34928	0.465243	1.12012	0.592909	1.25208	0.447307	0.98014	0.447827	1.46371	0.221452	0.206276	0.250167	0.981106	0.41281	1.43582	0.0989226	0	0.192308	0.107686	0.268712	0.0880943	0.171615	0.445223	0.732879	0	0.113543	0.222332	0.224537	0.453534	0.327727	0.593182	0.948609	0.576313	1.08345
Zm00001d013434	Serine/threonine-protein kinase AtPK1/AtPK6	0	0.0216894	0.0178276	0	0	0.0380892	0.0726752	0.0185622	0.0211692	0	0.0449599	0	0.0175975	0	0.020215	0	0	0	0	0	0	0.0177606	0.0198343	0	0.0580021	0	0	0	0	0	0	0	0.0399176	0	0	0.0294202	0.0355001	0.0200369	0.0413887	0
Zm00001d035425	Peptidyl-tRNA hydrolase chloroplastic	0	0	0	0	0	0.0268568	0.204974	0	0	0.0300236	0	0.0251674	0.0248161	0.0251967	0	0	0	0	0.0331208	0	0	0.0751384	0	0	0.081795	0.068035	0	0	0.100201	0.0265082	0.0281023	0	0.028146	0.312677	0.045932	0.103721	0.0250312	0	0	0
Zm00001d027221	NA	4.47136	2.3505	1.77744	3.22154	1.7057	0.825554	2.20525	2.65532	2.24824	1.19977	3.50809	1.16044	2.13591	0.851975	1.48969	2.41293	1.56527	1.98594	2.95249	3.21282	0.429798	1.4628	0.300925	0.14967	0.25143	0.975955	0.788464	0.467477	0.038501	0.855578	0.215959	0.574395	0.0865183	1.4854	0.564763	0.924605	0.346247	0.390856	0.13456	0.772957
Zm00001d001347	NA	0	0	0	0	0	0	0	0	0	0	0	0	0	0	0	0	0	0	0	0	0	0	0	0	0	0	0	0	0	0	0	0	0	0	0	0	0	0	0	0
Zm00001d024548	NA	0	0	0	0	0	0	0	0	0	0	0.0588409	0.0467134	0	0	0	0	0	0	0	0	0.0519046	0	0.0519161	0	0	0	0	0	0	0	0	0	0.0522419	0	0	0	0.0464605	0	0	0
Zm00001d054039	NAD(P)-binding Rossmann-fold superfamily protein	17.7794	15.7901	17.3169	15.15	16.7327	18.0032	22.9974	19.7592	17.2133	22.4499	23.2541	21.9284	23.2963	21.7928	20.8505	19.808	17.2082	16.3359	18.0157	17.2401	26.073	31.0711	26.9328	25.7471	27.512	25.6698	23.1243	24.5142	23.2492	28.8942	27.9178	27.3752	30.3997	27.7743	29.6647	27.5609	29.3106	30.2578	31.4163	31.3618
Zm00001d018265	BAG family molecular chaperone regulator 1	0	0	0	0.0177688	0	0	0	0	0	0	0	0	0	0	0	0	0	0	0	0.0425297	0	0	0	0	0	0	0	0	0	0	0.0200113	0	0.0601275	0.0404825	0	0.0147718	0	0	0	0
Zm00001d049470	Cytidine/deoxycytidylate deaminase family protein	2.0703	1.72769	1.6473	2.81897	1.63279	2.42724	2.54718	2.12918	1.88861	2.91695	3.72459	1.99024	3.02778	2.50492	2.64081	1.33019	0.708017	1.88907	0.673505	1.55186	4.23327	4.81014	3.41265	3.66708	5.42108	3.3306	3.3261	4.12333	3.11294	1.67701	5.77804	3.44255	3.87922	4.55994	5.08521	4.82761	3.16714	3.51135	3.75843	2.01435
Zm00001d047088	OSJNBa0089K21.9 protein; Os04g0471100 protein	0	0	0	0	0	0	0	0	0	0	0	0	0	0	0	0	0	0	0	0	0	0	0	0	0	0	0	0	0	0	0	0	0	0	0	0	0	0	0	0
Zm00001d020067	NA	0.0187944	0	0.0206267	0	0	0.0220347	0	0	0.195943	0.0492658	0.0260094	0.0206487	0.0407208	0	0.0233889	0.138007	0.0214248	0	0.027174	0.147005	3.55621	2.13711	2.73086	2.18383	2.95278	3.08867	3.33056	4.97311	0.616573	2.28361	1.31422	1.53311	6.78918	3.73143	3.6366	5.12291	2.5055	3.59334	2.49012	2.51321
Zm00001d039016	Ras-related protein RABA1f	18.4788	16.1706	19.7443	17.1075	20.9736	16.1226	19.6634	18.3927	22.1468	21.6079	16.5708	16.0741	17.7331	16.7803	19.2039	14.8694	16.4111	18.5366	23.7239	22.4087	26.7549	38.4219	26.3315	27.5965	23.1796	25.0044	17.2127	23.8242	34.7967	43.897	39.6354	37.972	31.7289	22.1057	26.0265	27.984	24.7384	26.0945	27.5479	39.6877
Zm00001d005935	Purine permease 3	17.1345	13.0418	9.81127	12.3829	12.8078	14.4599	14.0727	14.2829	13.9156	14.3206	17.1064	18.5218	17.3068	20.2733	21.9756	23.2321	20.4133	17.242	23.7766	19.6392	6.13026	6.00341	7.24339	7.27226	8.50568	7.75771	9.69849	8.71404	8.26733	5.81105	8.22529	9.66083	12.7131	8.0459	10.0138	7.74574	5.24608	6.05812	6.64354	6.47058
Zm00001d043022	Sorting nexin 2B	8.60731	7.74506	8.21429	8.7772	8.39318	8.17174	8.47613	8.41913	8.53469	10.5301	11.426	9.84196	9.67922	9.59613	10.7988	9.36025	8.74545	8.76959	10.2299	9.13205	11.8065	13.6177	10.9238	11.3516	13.5853	13.0366	12.7989	13.0545	9.88562	12.721	10.8892	12.9739	13.2627	13.1911	12.5102	13.1956	11.8717	13.1415	13.3492	12.0322
Zm00001d047965	translocon at outer membrane of chloroplast34	30.5746	31.9516	36.0542	32.7121	27.8484	24.8319	30.3906	28.3758	25.6798	32.1707	28.1418	29.4846	21.2075	19.5795	23.4887	19.7693	24.1119	23.7899	23.6457	24.1387	17.3596	19.0554	18.5525	18.2431	19.2947	20.9968	19.9535	18.7022	16.9913	18.1128	17.0587	18.5829	15.5721	16.7039	20.2437	19.2061	21.094	21.1797	20.634	18.1494
ENSRNA049446916	tRNA-Ala for anticodon AGC	0	0	0	0	0	0	0	0	0	0	0	0	0	0	0	0	0	0	0	0	0	0	0	0	0	0	0	0	0	0	0	0	0	0	0	0	0	0	0	0
Zm00001d021977	NA	0.389044	0.207784	1.36631	1.94941	1.7533	0.638566	1.04434	1.24478	1.6224	1.12178	1.39983	0.94034	1.77013	1.79728	2.42075	2.57106	2.66096	2.8399	0.225	0.6086	2.08968	1.95669	3.89526	7.27695	6.48271	3.0042	4.4699	3.39455	41.6076	32.7743	33.5998	20.1153	6.40538	3.28273	2.34023	3.80491	2.38064	2.4954	1.68514	4.50353
Zm00001d007853	NA	0	0	0	0	0	0	0	0	0	0	0	0	0	0	0	0	0	0	0	0	0	0	0	0	0	0	0	0	0	0	0	0	0	0	0	0	0	0	0	0
Zm00001d010812	Heat stress transcription factor A-4a	1.26223	0.784962	1.65096	1.80815	1.79226	1.39876	2.08869	2.29198	1.6224	2.01694	1.98608	1.7477	2.95959	2.58656	3.24918	2.17958	1.93166	2.39049	1.125	1.12704	5.48804	4.06462	4.89811	8.0855	5.43312	3.98848	5.97671	6.90389	13.8787	10.0644	12.9181	8.48445	7.32954	4.03368	3.98707	5.74651	4.49676	5.43869	4.97832	5.05568
Zm00001d011736	NA	0.030217	0.0201732	0.0165814	0.0164577	0.204268	0.0177133	0.27038	0.0345294	0.196894	0.138614	0.188177	0.0663965	0.278246	0.465315	0.112811	0.166412	0.275569	0.300784	0.0873788	0.0196958	0.331988	0.264306	0.147583	0.128455	0.485529	0.254276	0.32364	0.329568	0.132174	0.0874169	0.111209	0.0758424	0.556909	0.506189	0.393826	0.355727	0.214621	0.0931815	0.17323	0.226156
Zm00001d037910	ATP-dependent 6-phosphofructokinase 4 chloroplastic	0	0	0	0	0.0147999	0	0	0	0	0	0.072715	0	0	0	0	0	0	0	0	0	0	0.0574497	0	0.241982	0.109444	0.0130046	0.0639514	0.311457	0.675142	0.349618	0.821861	0.824258	0	0	0.0131696	0	0.0717693	0	0	0
ENSRNA049997411	NA	0	0	0	0	0	0	0	0	0	0	0	0	0	0	0	0	0	0	0	0	0	0	0	0	0	0	0	0	0	0	0	0	0	0	0	0	0	0	0	0
Zm00001d034064	PTD008 protein	8.53799	6.8972	6.93973	6.03809	7.76934	6.97087	8.6794	7.5708	8.87184	9.64002	8.94228	9.23519	10.4013	8.77532	10.1084	7.33819	7.55972	8.86555	8.39658	6.55353	11.5365	12.08	10.2868	10.1638	11.6674	11.7913	9.87549	12.6147	9.21968	10.6955	8.06599	9.55415	12.4232	11.2192	11.083	11.0877	10.2096	12.27	10.7569	13.2418
Zm00001d011526	pfkB-like carbohydrate kinase family protein	13.1203	11.6081	13.5082	10.5455	10.7458	13.6649	10.9706	13.0458	11.807	10.8311	11.9872	11.1784	9.45267	8.77448	9.51125	9.99663	10.7273	10.6721	12.1095	11.5825	22.3533	21.309	25.0412	21.6152	19.5201	18.0649	18.8989	15.5542	15.8624	19.2915	15.6268	20.1422	17.7837	18.4145	18.2142	19.6532	21.4355	21.8992	21.7455	26.043
Zm00001d042958	CCT motif family protein	2.71597	4.21449	3.32313	3.67814	3.24609	4.10937	3.88618	4.38275	5.97879	5.14712	4.62206	6.00817	4.33388	1.95795	4.15638	2.42553	2.61494	5.23652	3.31663	3.80375	14.203	13.5435	12.9737	12.95	8.9989	7.97559	7.36169	7.79716	3.93327	5.6487	7.85695	5.25083	11.7925	10.6798	8.5735	10.5692	10.3271	10.9332	13.1389	15.1265
Zm00001d006397	UDP-glycosyltransferase 85A7	7.2147	5.85338	8.45067	7.22462	11.1358	10.3551	11.6038	8.89131	7.92651	8.31108	8.55163	9.63266	8.11376	10.4801	9.19984	9.77982	19.2888	15.4939	13.2147	18.3255	5.11459	3.64348	5.84655	6.12029	11.4752	7.38278	12.8369	14.2526	7.09354	9.3596	13.2762	7.43011	6.06213	5.15874	4.34638	5.61053	4.45441	4.07054	4.34835	5.31099
ENSRNA049997353	NA	0	0	0	0	0	0	0	0	0	0	0	0	0	0	0	0	0	0	0	0	0	0	0	0	0	0	0	0	0	0	0	0	0	0	0	0	0	0	0	0
Zm00001d008978	NA	0	0	0	0	0	0	0	0	0	0	0	0	0	0	0	0	0	0	0	0	0	0	0	0	0	0	0	0	0	0	0	0	0	0	0	0	0	0	0	0
Zm00001d046928	histidine kinase5	0.256001	0.458347	0.293729	0.323226	0.216322	0.334244	0.321043	0.245996	0.227468	0.17539	0.144932	0.198159	0.327756	0.108794	0.181013	0.199373	0.0397951	0.0579151	0.143009	0.136525	2.80552	4.453	2.5646	2.45687	2.63149	2.98945	3.01383	2.37827	4.96271	4.90818	5.13196	5.33019	1.62992	2.89508	3.0507	3.12966	3.80186	3.53096	3.09089	4.59844
Zm00001d032650	NA	1.04946	0.254776	0.523535	0.969972	1.11074	0.857553	0.379416	0.508767	0.787441	0.875308	2.20052	1.71204	0.58568	0.524702	0.474915	1.3622	0.833817	1.33659	1.51737	0.538951	1.43643	1.25176	1.70856	1.57724	1.13555	1.79459	0.99088	0.844515	0.382544	1.17763	1.1314	0.678474	1.28946	1.18387	0.765199	1.29595	1.56377	1.64756	1.17493	1.52332
Zm00001d040053	NA	0	0	0	0	0	0	0	0	0	0	0	0	0	0	0	0	0	0	0	0	0	0	0	0	0	0	0	0	0	0	0	0	0	0	0	0	0	0	0	0
Zm00001d036936	UDP-galactose/UDP-glucose transporter 3	0	0.296552	0.0243752	0.0241933	0.0250233	0.182274	0	0.0507592	0.463103	0.494862	0.399569	0.0488023	0.0240605	0.171007	0	0.135906	0.177229	0.319338	0.128449	0.17372	0.433806	0.631373	1.38306	0.0944159	0.158609	0.593672	0.51901	0.568731	0.558612	0.411217	0.217973	0.139363	1.61006	0.771671	0.779336	0.140788	0.412575	0.493126	0.650779	0.598421
Zm00001d020642	Serine carboxypeptidase-like 49	28.2092	31.0225	29.4617	27.4792	31.8098	30.1704	31.84	30.9793	35.0626	35.3739	37.0665	36.9626	37.5324	37.3509	41.6273	33.2079	31.001	32.6155	28.3026	29.4382	50.6818	54.1336	53.9369	47.7932	58.5413	56.2966	62.5176	52.2937	58.5001	56.3852	60.3242	58.9823	57.3765	56.3421	58.9841	59.2159	60.5408	59.5524	55.7218	59.35
Zm00001d049933	ribosomal protein S25	64.2713	48.3985	64.5665	51.061	67.5306	52.4722	70.6135	60.2152	76.7097	72.5055	49.3309	50.9785	76.6509	44.2536	61.9554	47.6123	44.3133	55.9724	63.9788	59.3344	84.8304	129.132	103.155	95.287	100.064	101.393	82.0745	89.4834	103.661	119.064	110.393	136.825	76.9874	81.244	96.0511	87.7615	93.9052	99.0201	90.4624	147.277
ENSRNA049477744	Eukaryotic small subunit ribosomal RNA	0	0	0	0	0	0	0	0	0	0	0	0	0	0	0	0	0.112753	0.109395	0	0	0	0	0	0	0	0	0.0963064	0.375227	0	0	0	0	0	0	0	0	0.10808	0	0	0
Zm00001d051944	NA	6.7815	6.29071	4.54392	5.98743	8.28394	6.19317	8.09073	6.60731	8.09342	5.52003	5.82849	3.7645	6.80523	3.69035	3.19805	6.63951	8.30025	4.57921	7.22478	5.95572	2.26571	1.87318	2.17905	1.11268	1.69927	1.62542	1.52912	2.50495	2.41991	2.06512	2.18931	2.50837	2.63127	2.4802	5.15281	2.3918	1.87206	1.67299	0.545647	2.35078
Zm00001d025274	NA	6.67718	6.65912	6.46866	6.01631	8.51367	5.94377	6.02388	6.13862	8.02131	7.65302	7.75744	7.00387	7.174	5.48569	5.79611	6.10356	4.5263	5.53118	6.71426	6.46571	10.4993	8.36714	7.88458	11.5254	8.5524	9.41235	8.85588	9.25146	10.4869	7.79034	10.0623	9.91414	8.06912	8.47306	9.10474	10.0529	11.9052	10.3208	9.22413	8.71986
Zm00001d040991	Expressed protein; protein	0.0611064	0	0	0	0.137694	0.0358208	0.0455647	0	0.278718	0	0	0	0.595781	0	0.228133	0.0747837	0	0.0337922	0	0	2.87194	6.74797	4.06637	4.50264	7.05485	4.11368	4.64086	5.21585	4.74439	4.41947	6.44689	6.9401	4.12944	4.39786	3.79829	4.37155	5.50867	4.89934	3.97022	5.48814
Zm00001d024554	Putative NAC domain transcription factor superfamily protein	0	0	0	0	0	0	0	0	0	0	0	0	0	0	0	0	0	0	0	0	0	0	0	0	0	0	0	0	0	0	0	0	0	0	0	0	0	0	0	0
Zm00001d044372	NA	0	0	0	0	0	0	0	0	0	0	0	0	0	0	0	0	0	0	0	0	0	0	0	0	0	0	0	0	0	0	0	0	0.0158021	0	0	0	0	0	0	0
Zm00001d007602	Disease resistance RPP13-like protein 4	0.556882	0.815852	0.449891	0.53921	0.374711	0.317379	0.253761	0.883828	0.927319	0.8718	0.610109	0.424878	0.904924	0.280745	0.577514	0.425955	0.29096	0.333623	0.335488	0.615053	0.727025	0.727268	0.358871	0.668555	0.0552346	0.375199	0.32383	0.293418	0.304487	0.36696	0.237212	0.242662	0.228078	0.479875	0.550552	0.616361	0.574706	0.820479	0.96564	0.609753
Zm00001d012211	Probable methyltransferase PMT25	46.4982	45.3378	55.679	50.2707	51.6218	37.656	40.6451	45.3408	64.5305	69.6921	52.1213	46.5078	61.0772	47.0389	60.0028	42.0549	39.8417	39.5582	43.2173	39.2542	71.7944	85.9102	80.8333	83.9639	97.0837	96.5873	110.909	106.554	106.28	98.1085	97.5196	110.741	58.4169	69.7065	63.0627	69.5911	90.0591	77.6941	72.5731	65.4866
Zm00001d033668	Serine/threonine-protein kinase mph1	4.53647	5.28968	4.74855	4.83158	4.62976	5.18199	5.09718	4.72231	3.26978	5.13125	5.56848	4.9243	4.34223	4.08415	4.53376	4.00228	3.4535	3.62558	2.98753	2.73414	4.35257	4.3655	3.91724	3.55537	4.43789	3.42986	4.4549	4.00774	2.48041	2.47196	3.39251	2.57359	3.98954	4.24117	4.77392	4.06588	4.35441	4.48425	4.88867	3.89915
Zm00001d007012	Ribonucleoprotein A	427.434	382.557	356.756	407.941	283.971	312.559	355.386	391.462	168.022	200.145	220.42	259.476	130.965	164.468	162.744	192.208	200.237	237.477	230.644	230.851	10.6169	10.2911	8.84939	7.78911	8.82783	8.92687	8.30317	8.96247	4.91996	5.85982	6.99739	6.78017	8.90493	8.87644	8.26631	8.06327	7.87832	7.40725	9.40097	5.48539
zma-MIR396c	NA	0	0	0	0	0	0	0	0	0	0	0	0	0	0	0	0	0	0	0	0	0	0	0	0	0	0	0	0	0	0	0	0	0	0	0	0	0	0	0	0
Zm00001d034761	Actin-7	51.3205	49.3074	45.9528	43.1829	53.6377	47.4834	64.3143	49.4704	60.5064	65.4341	51.0337	40.867	56.5677	44.8722	67.7065	33.958	42.2572	53.9712	53.7261	57.6885	104.275	92.7641	95.9966	94.0782	82.6633	83.931	79.7673	76.6524	87.5842	122.064	103.973	116.871	87.4427	94.4111	89.6042	99.6507	92.1632	101.163	105.346	126.463
Zm00001d035937	Chaperonin 60 subunit beta 2 chloroplastic	244.99	230.206	262.978	271.506	207.112	168.297	181.508	217.075	169.638	187.613	197.725	201.565	136.492	144.229	166.639	157.301	156.534	169.461	183.567	195.239	36.2999	45.3757	38.7351	40.1188	39.9161	38.4267	39.2449	36.3028	46.5286	37.0985	40.7629	48.8123	30.8261	34.9483	39.3585	37.5091	42.9419	42.1625	36.9241	45.9181
Zm00001d041585	NA	0.286062	0.458347	0.50232	0.373928	0.0644596	0.53661	0.0853222	0.0653773	0.372795	0.374928	1.34599	0.565712	0	1.38446	0.355992	0.0700181	0.260879	0.442943	0.0827207	0.0745834	0.279369	0	0	0	0	0	0	0.162782	0	0	0	0	0.0702961	0	0	0	0.0625167	0	0	0
Zm00001d016740	NA	4.83099	3.71043	8.07024	4.79669	4.9131	4.36069	9.37231	7.42571	8.52431	17.2582	12.8386	15.3122	12.6438	5.36081	8.03368	4.65659	4.72735	9.31502	3.58517	6.96658	21.8153	18.5572	29.9114	35.0762	22.8981	20.3158	18.191	58.6302	8.2282	11.9723	7.86709	11.267	10.2431	37.7185	15.473	21.7965	22.7973	21.5157	29.302	27.3471
Zm00001d037008	Putative FAD-binding Berberine family protein	0.82064	0.588451	1.33429	0.976693	0.530784	0.605783	0.906548	0.903024	0.613947	0.577623	0.672993	0.467498	0.477435	0.417894	0.321505	0.241781	0.381128	0.386586	0.57129	0.396224	12.5596	14.9709	14.0283	12.2532	9.85791	10.005	9.15939	11.2421	13.1287	14.86	11.708	11.0997	10.5312	11.2391	10.528	12.5096	8.90082	12.2408	11.5776	21.1861
Zm00001d051300	ATP-dependent DNA helicase [Source:UniProtKB/TrEMBL;Acc:A0A1D6Q630]	0	0	0	0	0	0	0	0	0	0	0	0	0	0	0	0	0	0	0	0	0	0	0	0	0	0	0	0	0	0	0	0	0	0	0	0	0	0	0	0
Zm00001d021038	RING/U-box superfamily protein	6.77147	3.81873	8.30864	9.02548	9.24037	6.06514	6.64867	6.53632	7.07062	5.56757	4.77279	4.06633	3.00717	3.42339	2.87873	4.68402	6.76028	9.21048	8.69596	6.36015	4.72359	6.62193	4.98142	7.21139	2.50297	2.37338	4.3409	4.94623	5.79512	8.07921	5.57245	1.84738	5.01268	4.80145	3.62631	5.67499	3.40091	5.65486	4.0722	6.50556
Zm00001d047885	Regulator of Vps4 activity in the MVB pathway protein	0	0	0	0	0	0	0	0	0	0	0	0	0	0	0	0	0	0	0	0	0	0	0	0	0	0	0	0	0	0	0	0	0	0	0	0	0	0	0	0
Zm00001d053736	Gamma-glutamyl peptidase 1	0	0	0	0	0	0	0	0	0.0316876	0	0	0	0	0	0	0.089273	0	0	0.140625	0	0.890488	0.58488	2.34547	2.23959	13.7179	27.5866	10.8907	13.3983	4.97228	4.53011	1.87925	0.579779	1.91205	1.26723	1.26763	1.21105	1.64732	0.929776	0.371722	0.436764
Zm00001d011358	Putative RING zinc finger domain superfamily protein	0	0.0935964	0.0512879	0.0509052	0.184281	0.164367	0.0696926	0.186904	0.0913516	0.122499	0.194016	0.256713	0.0253129	0.154207	0.232624	0.0857879	0	0.155059	0.168919	0.0609209	0.0855724	0.153285	0.0855913	0	0.139054	0.0693971	0.182009	0.0664816	0.15331	0.0270389	0.0573297	0.0293234	0.200967	0.0289942	0.16398	0.126957	0.229791	0.0576438	0.0297675	0.163222
Zm00001d007772	RNA-binding (RRM/RBD/RNP motifs) family protein	11.6523	10.0381	10.1284	9.33846	10.13	9.40466	8.33434	9.66604	10.7387	10.9994	9.5885	9.33518	12.2731	9.58647	9.89983	8.71212	8.49428	8.27287	9.23454	7.4836	13.7257	12.1999	12.7423	12.8618	11.9684	11.6581	11.8176	11.565	13.7089	13.7809	14.4114	15.0287	9.87947	12.6428	11.5964	12.2131	11.8395	12.3332	12.0356	13.525
Zm00001d047005	DUF241 domain protein	1.04703	1.15131	0.540756	0.33545	0.416351	0.938714	0.183702	0.281519	0.160528	0.161446	0.596637	0.270666	0.667219	0.812943	0.153293	0.301503	0.28084	1.02179	0.356201	0.160581	0.827049	1.34681	0.601624	1.48367	1.02629	1.34143	1.43926	0.700951	0.53881	0.997798	1.28447	1.77774	1.43782	1.06996	1.48194	0.501967	1.21141	0.303885	1.17696	1.65947
Zm00001d009787	NA	7.90257	7.11092	6.83469	8.16381	7.91163	5.21159	6.8534	8.09788	6.6885	9.20356	7.96447	9.17769	6.32772	5.90511	6.52065	4.33635	6.63405	8.09906	7.51381	8.09041	6.73723	5.98723	5.27036	5.29476	7.07994	5.50625	5.2273	5.35638	6.05864	5.98882	4.95272	4.44667	5.17152	5.03627	6.69561	7.0202	8.11901	6.67512	6.56583	5.27171
Zm00001d028874	Xyloglucan 6-xylosyltransferase 2	0	0	0	0	0	0.0400104	0.025447	0	0.0444738	0	0.0236138	0	0.129396	0	0	0.0208826	0	0	0	0	5.06172	11.9401	7.93803	7.22956	7.87998	5.69284	5.59901	6.29519	4.31033	8.70776	5.98681	7.75181	6.75089	7.70713	6.03876	5.82542	7.29033	7.61922	6.47796	12.7198
Zm00001d051680	NA	0	0	0	0	0	0	0	0	0	0	0	0	0	0	0	0	0	0	0	0	0	0	0	0	0	0	0	0	0	0	0	0	0	0	0	0	0	0	0	0
Zm00001d014881	NA	0	0	0	0	0	0	0	0	0	0	0	0	0	0	0	0	0	0	0	0	0	0	0	0	0	0	0	0	0	0	0	0	0	0	0	0	0	0	0	0
Zm00001d044133	NA	19.283	26.7327	22.5932	20.8982	20.8161	27.0561	19.5642	24.025	29.4281	29.8912	28.7764	25.6203	23.6634	22.428	21.9589	13.2816	19.0238	19.9178	17.9839	18.1919	35.8729	36.2024	38.0002	37.5794	32.203	33.2481	31.549	33.3607	27.0711	22.4476	28.8343	26.0231	36.9563	40.6	33.8837	30.8721	36.748	32.6696	35.5119	27.5294
Zm00001d042365	CRP7 - Cysteine-rich family protein precursor expressed	6.44284	5.49487	6.03437	5.58515	7.60101	5.69489	6.38881	4.04735	5.80268	5.74744	6.67547	4.52134	3.87354	3.37639	4.95343	2.14668	3.96068	5.14853	4.8284	3.60587	14.9478	13.2036	14.9511	17.0165	10.8803	12.0555	8.99936	13.7245	5.79133	7.88495	5.08996	4.10626	13.6773	12.3898	12.5128	11.1801	11.6845	12.2329	9.66907	11.1085
Zm00001d012101	E3 ubiquitin-protein ligase RGLG1	10.3957	9.78962	9.76061	10.454	11.4708	8.87544	9.45847	10.3127	11.4658	11.5314	11.2518	10.4783	11.3394	11.0675	10.7265	10.2276	7.85514	9.15075	8.08416	9.0917	38.0135	39.5865	35.2562	35.0874	36.0839	33.3066	34.5568	40.1272	53.9986	33.0543	62.2742	45.1231	46.3756	34.6015	43.1712	42.6762	36.4104	35.1017	34.4308	28.9094
ENSRNA049467992	5S ribosomal RNA	0	0	0	0	0	0	0	0	0	0	0	0	0	0	0	0	0	0	0	0	0	0	0	0	0	0	0	0	0	0	0	0	0	0	0	0	0	0	0	0
Zm00001d000419	HAD-superfamily hydrolase subfamily IG 5'-nucleotidase	22.896	18.801	17.8528	19.6913	23.0419	18.4101	17.5985	20.1733	20.6477	20.5809	21.9261	25.3874	18.8957	20.8144	20.7116	22.3533	15.5156	13.4676	12.9154	17.6512	14.463	17.1946	12.17	12.8244	16.0039	10.8448	16.2509	13.9786	14.5496	11.2073	12.1408	14.9568	15.3658	14.5555	14.2347	15.5185	18.2889	16.0638	17.1599	12.3625
Zm00001d046072	Extra-large G-protein-like; protein	1.19722	0.863392	1.00478	0.871747	1.47872	1.02082	1.05981	1.18518	1.48513	1.83766	1.18724	0.928476	2.28878	0.901387	1.50583	0.571974	0.649549	0.885123	0.962701	0.751152	3.95468	3.654	2.79078	3.27505	3.81007	4.27197	4.23896	4.12286	3.32554	3.0968	2.96887	2.555	5.12888	4.19464	5.43017	4.87586	3.51891	4.42241	3.68663	2.07002
Zm00001d015900	NA	0	0	0	0	0	0	0	0	0.0845002	0	0	0	0	0	0	0	0	0	0	0	1.26647	1.70147	1.90013	0.918807	1.5435	1.54062	0.505074	1.10692	0.850871	0.675295	0.95454	1.46471	1.83239	0.885049	1.10511	1.29179	1.13364	1.83956	1.15647	1.42353
Zm00001d046375	NA	0	0	0	0	0	0	0	0	0	0	0	0	0	0	0	0	0	0	0	0	0	0	0	0	0	0	0	0	0	0	0	0	0	0	0	0	0	0	0	0
Zm00001d000600	NA	0	0	0	0	0	0	0	0	0	0	0	0	0	0	0	0	0	0	0	0	0	0	0	0	0	0	0	0	0	0	0	0	0	0	0	0	0	0	0	0
Zm00001d041959	Zinc transporter 2	0	0.0294312	0	0	0	0	0.032872	0	0	0	0	0.0968673	0.143273	0	0	0	0.0251271	0	0	0	17.5978	12.026	14.1568	9.71385	12.8028	11.7401	11.8685	20.0479	8.87027	11.3506	9.95101	14.246	20.0414	13.4843	12.1763	10.8985	7.9483	10.1415	9.49137	12.3839
Zm00001d051542	DNA topoisomerase 2	1.45385	1.78245	2.05824	1.13036	8.70764	3.1809	5.42443	5.09516	12.7554	12.8567	2.27375	0.273142	17.0204	0.332907	6.13398	0.165359	0.609945	1.70362	5.79041	2.13482	11.7704	19.6246	14.2939	10.002	13.3544	10.6851	10.9826	8.58573	15.4433	12.9337	12.445	18.659	9.18397	12.2997	15.4155	12.0595	20.5815	15.1132	14.8172	19.4324
Zm00001d021508	60S ribosomal protein L15	44.8442	39.0278	39.6622	35.2315	42.7911	35.2282	47.6242	40.6732	41.7054	43.4037	37.3049	31.1144	52.2496	29.3755	41.4662	33.4074	36.7146	41.554	45.3835	35.9708	54.0778	70.4279	53.7013	52.1439	55.8095	56.2992	49.1525	53.5028	47.2494	65.7016	53.1178	65.3769	51.7204	49.0463	52.2964	44.3762	48.232	57.8945	48.8487	70.5174
Zm00001d007540	NA	1.6149	2.05824	1.28897	2.07895	2.31568	1.97938	1.86099	1.50985	3.73077	0.673455	1.11742	3.30651	0.715687	0.322961	0.913489	0.988179	2.25931	2.67915	1.91038	2.10522	0.627262	0.160516	0	0.936143	0.43684	0.363353	0.285891	0.0696175	1.28433	0.424714	2.16122	0.829079	0	0.182171	0.662331	0	0.481261	0.181089	0.74812	0.146504
Zm00001d040433	Eukaryotic aspartyl protease family protein	0	0	0	0	0	0	0	0	0	0	0	0	0	0	0	0	0	0	0	0	0	0	0	0	0	0	0	0	0.0237673	0	0	0	0	0	0	0	0	0.0268092	0	0
Zm00001d027947	Tyrosine decarboxylase 1	0.0735433	0.176754	0.177569	0.288398	0.18229	0.172446	0.28516	0.45381	0.153346	0.501226	0.610655	0.0969589	2.07145	3.17101	2.80056	2.77213	2.28035	1.3177	1.1484	1.1313	1.18507	1.12574	2.31679	1.1255	9.59363	15.0275	10.3402	9.05343	18.3524	27.0118	17.8638	11.0014	0.867473	1.09509	1.45988	1.70492	0.739328	0.925297	1.10556	0.689869
Zm00001d012695	NA	0	0	0	0	0	0	0	0	0	0	0	0	0	0	0	0	0	0	0	0	0	0	0	0	0	0	0	0	0	0	0	0	0	0	0	0	0	0	0	0
Zm00001d006026	Lysine-specific demethylase JMJ30	25.9363	23.2154	24.1424	31.3915	21.5375	15.8797	21.6318	30.2963	8.7004	15.6118	13.4266	14.4586	5.98369	5.54716	6.63464	2.52757	4.76345	7.54331	6.52779	7.95188	31.0754	32.2964	24.9832	23.0723	19.7797	18.2116	27.0308	30.8388	15.1266	9.6709	12.138	18.5047	15.4617	12.2774	14.9274	14.1357	8.29234	13.4486	15.7255	13.037
Zm00001d000980	NA	0	0	0	0	0	0	0	0	0	0	0	0	0	0.0241197	0	0	0	0	0	0	0	0	0	0	0	0.021709	0	0	0	0	0	0	0	0.0136051	0.0219844	0	0	0	0.0558718	0.0109413
Zm00001d053888	Glycosyltransferase-like KOBITO 1	0	0	0	0	0.0198337	0	0	0	0	0	0	0	0	0	0	0	0	0	0	0	0	0	0	0	0.0209525	0	0	0	0	0	0	0	0.0216296	0	0	0	0	0	0	0
Zm00001d052407	ENTH/VHS family protein	8.06856	9.24577	10.6725	9.21542	9.63335	9.97735	8.66545	8.53199	9.8741	10.7461	8.62449	10.0003	8.87132	8.37818	9.12931	6.61987	7.43605	7.44771	9.48948	7.30006	11.4056	12.8817	12.5109	11.8315	12.7448	13.1343	12.8787	11.7354	12.5765	11.4272	13.3455	12.5312	11.7263	10.0868	13.643	12.7685	12.7644	13.332	12.1329	10.8859
Zm00001d018147	Phenylalanine--tRNA ligase alpha subunit cytoplasmic	31.3224	34.8918	34.1632	31.6661	31.6266	28.7136	27.7157	30.7986	30.2451	36.5174	32.8403	30.7748	36.4206	29.0059	32.2416	27.965	26.2356	26.1142	28.2724	27.494	43.4262	48.7609	42.5981	40.6436	47.0802	46.1299	45.1662	40.4432	49.5354	42.2178	45.6715	51.8684	40.593	42.0505	44.5916	43.749	44.5269	44.9466	48.5875	43.3434
Zm00001d045798	NA	3.6586	4.24897	4.41262	3.84001	4.11131	3.93193	3.5664	3.72346	3.83666	3.57139	3.04577	2.5541	3.55059	2.24267	3.21317	2.46029	2.2591	2.69764	3.71939	3.34109	7.11808	6.77115	5.68875	5.98087	5.47722	5.0463	5.6125	5.23188	4.28214	5.25904	5.41166	5.23707	6.26295	5.95856	5.54015	6.5831	4.54958	5.33553	5.38921	5.7332
Zm00001d021697	O-Glycosyl hydrolases family 17 protein	0.0111794	0.014927	0.0122693	0.0121777	0.0251911	0.0131069	0.0166721	0.127749	0.087414	0.0146523	0	0	0.0242218	0.0245933	0.0139123	0	0	0.0618229	0	0.0145738	19.4747	20.8528	26.0585	38.9384	29.2733	27.9569	27.1913	34.183	14.7191	21.5137	11.6575	18.6736	12.7333	14.1913	10.4571	11.4803	15.5875	15.1136	13.2453	20.1034
Zm00001d004340	Transmembrane amino acid transporter family protein	30.7236	25.9614	32.0873	27.5295	29.0029	24.5692	30.2996	30.5335	42.86	43.6692	32.7368	30.8894	38.9486	32.2736	44.8879	26.2373	28.9584	30.5047	30.1677	30.991	25.9963	27.1047	24.2824	20.4745	21.1865	23.0963	25.1535	18.6012	20.3781	27.1024	27.3564	27.1993	19.9003	26.1334	25.1935	26.4289	23.1841	29.726	25.9333	32.9241
ENSRNA049478041	Small nucleolar RNA SNORD96 family	0	0	0	0	0	0	0	0	0	0	0.343656	0.272826	0	0.819429	0	0	0	0	0	0	0.606289	0	0.606424	1.40753	0	0	0	0	0	0	0	0.31164	0	0	0	0.899505	0	0	0.316359	1.23905
Zm00001d010828	alpha/beta-Hydrolases superfamily protein	0.31326	0.240823	0.3438	0.165447	0.566846	0.779056	1.5714	2.03933	1.52162	3.12286	4.12499	5.24593	1.48085	1.57665	1.78381	0.371759	0.194784	0.587949	0.178427	0.309374	1.2863	0.923733	1.07795	1.19718	1.33322	0.714234	1.30325	1.26942	2.03462	0.867805	1.72353	1.27469	1.36464	1.54309	1.41804	1.52155	1.51444	0.995287	1.18516	0.966246
Zm00001d047581	30S ribosomal protein S1	171.052	162.377	172.328	194.521	130.886	117.926	134.785	153.107	98.2729	105.503	114.382	127.568	98.9266	113.378	99.7372	132.232	134.803	131.146	128.768	141.752	7.51768	8.89744	6.48096	6.54477	8.08011	5.77731	6.80993	7.78736	7.23133	5.03926	5.89992	6.05387	7.11616	7.11395	7.90858	7.66133	7.49824	7.65042	7.77067	6.10153
Zm00001d006332	NA	0.190552	0.0424049	0.0174274	0	0.0357816	0	0.165769	0	0.0206939	0.0416246	0	0	0.120417	0.0873314	0.0592836	0	0.0362036	0.140502	0.114796	0.0621021	0.116309	0.0347238	0.310225	0.202513	0.0567	0.157206	0.0927687	0.0150601	0.104188	0.0551262	0.0389608	0.0797119	0.175597	0.256155	0.0636799	0.100659	0.0520547	0.0979356	0.0606893	0.0633853
Zm00001d006462	14-3-3-like protein GF14 omega	0.0448035	0	0.0122929	0.0122011	0	0	0.0334083	0.0127994	0	0	0.0155008	0.012306	0	0	0	0.0411239	0.0638427	0.0123883	0.0323897	0	0.0546941	0	0	0.0158719	0.0133316	0	0.0218122	0	0.0122486	0	0.013741	0	0.0137624	0.0138989	0	0.0202864	0	0.0138163	0.0142696	0.0335328
Zm00001d039014	Splicing factor U2af small subunit A	64.5965	82.3715	67.5669	73.3369	63.7279	92.912	71.9587	74.9411	88.824	86.2528	81.0738	80.9059	74.5492	65.2445	73.4398	49.5601	72.4277	70.4107	66.9157	59.6086	123.974	107.005	119.252	149.491	125.174	121.348	111.575	121.09	142.88	107.433	159.359	120.569	110.657	126.018	108.223	108.14	125.491	131.719	124.648	112.513
Zm00001d011014	NA	0.0138697	0	0.0304436	0.135974	0.0781328	0.0650437	0	0.0316981	0.0722997	0.0181783	0.0575823	0.0609522	0.0751266	0	0.0172602	0	0.0158108	0	0.0200535	0.144647	0.0507943	0	0.0169352	0	0	0	0	0	0	0	0	0	0.0170415	0	0	0	0	0	0	0.0138408
Zm00001d027640	NA	0	0	0	0	0	0	0	0	0	0	0	0	0	0	0	0	0	0	0	0	0	0	0	0	0	0	0	0	0	0	0	0	0	0	0	0	0	0	0	0
Zm00001d021755	UDP-glycosyltransferase 88A1	18.0536	23.0537	14.2559	13.1338	14.2003	20.2049	19.6594	21.7139	12.8845	14.5596	19.5335	14.9246	22.5359	25.6401	20.5663	20.973	17.1167	17.7805	16.2939	14.6492	1.099	1.81045	0.431847	0.728971	1.12892	2.10084	1.64358	1.73814	0.33402	0.948762	1.28192	0.504375	4.40484	2.61326	3.77145	2.88251	0.4216	1.86401	0.471053	0.641711
Zm00001d052967	EPIDERMAL PATTERNING FACTOR-like protein 4	1.53451	0.626727	1.78318	1.12092	1.81025	1.50276	1.13077	1.32029	1.99977	2.8157	1.69888	1.15038	3.46164	1.39001	1.12332	1.28144	0.493914	1.53745	1.14849	1.60034	5.95036	4.97413	4.585	3.86283	5.30735	4.5575	5.83589	4.29755	6.96885	6.93575	8.74811	6.18507	5.61195	5.19717	4.10853	5.65652	4.73445	3.98605	5.42777	7.08011
Zm00001d039544	Retrotransposon-like protein	0	0.0192809	0.015848	0	0	0	0	0.016501	0.0188185	0.00946306	0	0	0	0	0.00898514	0.0353447	0	0	0	0.00941231	0.0440699	0.0394711	0.0528956	0.0204621	0.0171871	0.0428875	0.0140602	0.0410857	0	0	0.0265724	0.0362439	0	0.0179185	0.0144772	0	0	0.026718	0	0.0072051
Zm00001d040022	NA	0	0	0	0	0	0	0	0	0	0	0	0	0	0	0	0	0	0	0	0	0	0	0	0	0	0	0	0	0	0	0	0	0	0	0	0	0	0	0	0
Zm00001d041560	Probable magnesium transporter [Source:UniProtKB/TrEMBL;Acc:A0A1D6MWW1]	0	0	0	0	0	0	0	0	0	0	0	0	0	0	0	0	0	0	0	0	0	0	0	0	0	0	0	0	0	0	0	0	0	0	0	0.0260646	0	0	0	0
Zm00001d024246	NB-ARC domain containing protein expressed	0.0332516	0	0.145973	0.036221	0.0374637	0	0.198356	0.0379971	0	0	0	0.0365322	0.0720445	0	0	0	0.0379055	0	0.192308	0.0433476	0	0	0	0	0	0	0	0	0	0	0	0	0	0	0	0	0	0	0	0
Zm00001d038856	embryo defective 2752	0	0	0	0	0	0.442834	0	0	0	0.09901	0.104543	0	0	0	0.658067	0	0	0.083551	0.218447	0	0	0	0.553435	0	0	0.0747871	0	0	0	0	0	0	0	0	0.0757358	0.273636	0.0825464	0	0	0
Zm00001d035699	NA	0	0	0	0	0	0	0	0	0	0	0	0	0	0	0	0	0	0	0	0	0	0	0	0	0	0	0	0	0	0	0	0	0	0	0	0	0	0	0	0
Zm00001d002525	NA	0	0	0	0	0	0	0	0	0	0	0	0	0	0	0	0	0	0	0	0	0	0	0	0	0	0	0	0	0	0	0	0	0	0	0	0	0	0	0	0
Zm00001d003712	abscisic acid stress ripening3	100.6	103.44	106.233	113.058	103.84	123.207	135.828	113.202	212.417	167.4	158.085	192.887	107.933	130.794	112.815	176.059	215.597	176.069	165.027	232.291	401.332	320.627	400.7	348.849	253.337	259.488	291.833	247.555	174.032	230.94	197.99	243.307	256.821	352.42	248.141	308.304	282.899	315.034	311.675	471.564
Zm00001d021272	NA	0	0	0	0	0	0	0	0	0.0560223	0	0	0.0472295	0	0	0	0	0	0	0	0	0.157434	0.0470019	0	0	0	0	0	0	0	0.099491	0	0	0	0	0	0	0	0	0	0.0428989
Zm00001d011056	Phospholipase A1-IIgamma	6.63837	5.28666	7.71792	3.60486	8.01192	6.39721	7.02104	6.93297	5.21121	7.12571	30.6408	6.75227	27.7417	104.11	94.3294	35.7273	9.47617	11.438	10.0253	5.08451	0	0	0	0	0	0.0195015	0.03836	0.0934108	0	0.0227948	0	0	0	0	0	0.0178383	0	0	0	0.0786299
Zm00001d025540	NA	0.184163	0.0614746	0.303175	0	0.0518728	0	0	0.105223	0.0600002	0.0603434	0	0	0	0	0.0572958	0	0	0.0509216	0.0665682	0.0600197	0.112409	0.151018	0.0562168	0.0652407	0	0.0455803	0.134487	0.0436654	0.151042	0	0.169445	0	0.0565696	0.0571306	0.184634	0.333544	0.100619	0	0.293272	0
Zm00001d036679	Ubiquitin-conjugating enzyme E2 22	7.45315	8.93528	8.24938	9.31061	9.36205	9.44463	8.98665	8.77051	8.72098	9.20732	9.72182	9.79133	11.0977	8.58174	10.0842	7.47176	7.28511	9.31315	8.43751	7.15271	10.9569	12.2929	11.3466	9.05574	9.96565	9.8277	9.17162	10.633	6.76304	7.70718	7.76212	9.71164	10.3461	9.97648	11.415	11.8473	10.7607	12.8904	13.2729	9.85885
ENSRNA049459632	small nucleolar RNA snoR143	0	0	0	0	0	0	0	0	0	0	0	0	0	0	0	0	0	0	0	0	0	0	0	0	0	0	0	0	0	0	0	0	0	0	0	0	0	0	0	0
Zm00001d016331	Inactive LRR receptor-like serine/threonine-protein kinase BIR2	2.64211	3.68962	2.87308	3.2213	1.66591	2.50084	1.80745	2.85298	1.95851	2.44626	2.18041	3.24898	1.12915	1.19979	1.59875	1.72057	1.85134	2.84177	1.57711	2.52793	1.33157	1.45764	1.27267	1.6487	2.13494	1.77579	1.36889	2.04602	1.85548	1.34638	2.79523	2.34231	1.42957	1.20313	1.96842	0.746319	1.56272	1.82386	1.60578	1.16108
Zm00001d009493	Probable histone chaperone ASF1A	1.23083	0.663141	0.853154	1.05848	0.997484	0.987343	1.19151	1.20909	2.33568	1.35848	1.01603	0.521928	1.89482	1.02132	1.47798	0.528536	1.05848	0.6926	0.437096	0.647447	3.05781	3.49423	3.05849	3.45764	2.87854	2.80047	2.37586	2.47802	2.97529	3.04851	4.02655	3.30609	2.94502	2.25077	3.57205	2.93317	3.32698	3.27618	4.29148	5.04239
Zm00001d003779	Glutaredoxin family protein	0.347361	0.324663	0.324041	0.227028	3.07219	0.997759	1.50228	1.30988	3.30456	3.27794	0.192284	0.0763263	4.44038	0.0955187	1.2536	0.0850219	0.0791953	0.211302	1.45648	0.724524	3.98599	6.66535	3.81722	5.56206	3.86564	3.69679	2.6212	3.19557	5.22298	5.50687	5.30537	5.57983	3.7985	4.78444	3.72627	3.97917	3.51098	4.64888	4.00486	10.0352
Zm00001d021117	NA	0.0232265	0.12405	0.101963	0.0253006	0.104675	0.027231	0.0346383	0.0265412	0.0302687	0	0.0642859	0.025518	0.0251618	0	0	0.0284252	0	0	0.0335821	0	0	0	0.11344	0	0	0.183954	0	0	0.101597	0.0268774	0	0.116594	0.0285381	0.0288211	0	0	0	0	0.0295898	0.0463564
Zm00001d027609	NA	0	0	0	0	0	0	0	0	0	0	0	0	0	0	0	0	0	0	0	0	0	0	0	0	0	0	0	0	0	0	0	0	0	0	0	0	0	0	0	0
Zm00001d010859	Proline synthase co-transcribed bacterial homolog protein	29.4464	26.1015	29.5109	25.18	32.8047	26.521	30.6907	27.8521	24.5618	25.5131	26.4251	27.8658	21.1102	30.4385	28.1251	36.7944	28.7017	27.4137	29.7549	29.1935	27.4887	34.0895	31.5737	25.4506	29.3538	30.3972	27.3463	32.171	33.3283	31.7365	28.8386	27.198	26.4259	29.5026	28.7774	26.4603	27.7826	30.8279	26.6116	29.2823
Zm00001d014990	WD repeat-containing protein RUP2	1.56737	1.49485	1.57683	1.89027	0.75682	1.09381	0.723499	1.19404	1.53195	0.293468	0.593912	1.14801	0.848984	1.49825	0.975265	2.96863	1.65911	1.75417	1.67266	1.87299	0.728904	0.510032	0.432883	0.713893	0.0888346	0.295562	0.163513	0.442413	0.142832	0.129553	0.137344	0.327832	0.366821	0.43992	0.224483	0.557607	1.01946	0.391273	0.451653	1.32205
Zm00001d025056	General transcription factor 2-related zinc finger protein	0	0	0	0	0	0	0	0	0	0	0	0	0	0	0	0	0	0	0	0.0228969	0.0214414	0	0.0214461	0	0	0.121719	0	0	0	0	0	0	0	0	0	0	0.038385	0.0216652	0.022376	0
Zm00001d050922	NA	0	0	0	0	0	0	0	0	0	0	0	0	0	0	0	0	0	0	0	0	0	0	0	0	0	0	0	0	0	0	0	0	0	0	0	0	0	0	0	0
Zm00001d041378	Histone acetyltransferase HAC2	9.24563	10.7351	10.8431	11.1356	10.0949	9.00402	6.27203	8.51477	11.1478	11.4513	10.4305	10.5408	9.55172	8.25259	9.32269	8.95834	6.38371	5.60585	6.0147	5.90722	9.20788	10.2963	9.67739	10.8502	9.76657	11.235	12.6021	8.93122	9.39812	7.9746	8.42612	9.25795	9.0571	10.2176	11.8358	10.8874	13.818	9.95951	11.502	9.04393
Zm00001d045219	PIN-formed protein12	0	0	0.0139306	0	0	0	0	0	0	0	0	0	0	0	0	0	0	0	0	0	0.154952	0.0971475	0.0619944	0	0.226615	0.16336	0.160668	0.156497	0.0555218	0	0.109001	0.0318588	0.0311917	0.0472516	0.0254512	0.0344835	0.0554798	0.0313138	0.0161706	0.0126667
Zm00001d041696	NA	6.08277	5.83758	5.17373	6.12901	4.62597	4.56861	6.43501	5.82135	5.42508	6.30318	4.73506	5.26278	6.54842	4.66256	6.62354	5.76931	3.81376	3.27972	4.67224	4.46043	4.89623	6.33894	6.22029	5.38714	7.10413	5.58912	5.36744	7.58978	4.46915	4.90524	5.52669	5.53439	6.63302	5.07128	7.5848	6.91989	5.50432	6.23694	6.9259	4.62847
Zm00001d030370	NA	3.04821	5.61152	4.55684	4.10364	3.42293	4.6067	3.83605	4.62888	5.84646	5.36226	4.76496	4.97336	4.53092	3.50879	4.68816	2.78857	3.56719	3.31536	3.60196	4.09254	4.28979	5.07119	5.2676	4.19024	5.1709	5.0329	6.1332	4.61976	2.73534	2.81251	2.70833	3.64747	4.50432	5.83075	6.02065	5.73166	6.76125	6.60804	6.16688	4.02215
Zm00001d046097	Putative DEAD-box ATP-dependent RNA helicase family protein	10.99	12.3833	10.8456	10.8928	10.4712	10.6549	8.21673	9.53361	10.4892	11.0247	8.83229	9.17685	8.47522	4.74473	6.96638	7.00686	4.90619	5.82271	6.98815	6.23681	9.56236	16.6574	11.5157	11.711	12.1937	12.2389	12.8867	11.548	12.747	12.6948	10.6799	12.6355	10.4195	11.0095	10.9394	11.7366	14.4728	12.6612	11.7277	14.1369
Zm00001d003954	Major facilitator superfamily protein	5.46284	3.12305	2.96325	2.75304	3.62569	3.46	4.26071	4.37689	1.57522	2.44835	3.28033	4.82904	5.06772	5.14545	3.22332	4.14966	2.00422	2.39595	2.29237	4.23605	0.785689	0.326105	0.51752	0.667324	0.971565	0.792583	0.97822	0.684845	0.274659	0.27248	0.269608	0.295502	1.60088	0.857075	1.14887	1.22253	0.548903	1.18115	0.559958	0.172317
Zm00001d031562	Ras-related protein RABA6a	18.6612	13.2775	17.0789	18.8154	26.8451	16.2386	19.8854	18.2622	30.6725	27.7166	16.5316	14.5786	40.1524	14.0274	19.4865	14.4615	12.0719	15.6403	21.9866	20.0762	38.27	48.8907	40.0131	47.3967	45.5365	39.0907	37.4719	48.931	57.7251	58.1333	56.0446	55.1848	33.7585	36.4169	31.6239	33.6811	33.3388	36.5987	36.8534	45.3961
Zm00001d018174	NA	0	0	0	0.605408	0	0	0	0	0.362144	0	0	0	0	0	0	0	0	0	0	0	0	0	0	0	0	0	0	0	0	0	0	0	0	0	0	0	0	0	0	0
Zm00001d041992	NA	0	0	0	0	0	0	0	0	0	0	0	0	0	0	0	0	0	0	0	0	0	0	0	0	0	0	0	0	0	0	0	0	0	0	0	0	0	0	0	0
Zm00001d003502	Signal recognition particle 19 kDa protein	6.33869	5.31022	6.25166	6.82241	5.83251	6.0139	7.38211	5.57011	7.98974	7.5278	6.87646	6.24794	6.82591	5.55903	6.04256	4.53193	5.2767	6.98978	5.87314	7.10567	7.26517	8.95491	8.60479	7.92457	7.48826	7.78101	7.11007	7.4362	9.1423	8.35169	9.68833	9.02178	6.27937	6.54092	7.73764	8.37494	8.59862	8.36642	8.13546	9.0782
Zm00001d008734	Putative bZIP transcription factor superfamily protein	13.1823	8.10497	9.26377	9.93247	11.1538	8.24679	11.2282	10.9851	10.2532	9.9021	8.40039	9.70298	10.1884	9.05518	8.04034	11.3504	5.88025	7.52043	10.8859	7.19996	6.80587	8.65926	5.15325	7.16177	6.26358	6.49947	6.08794	8.91959	13.3044	14.7721	10.4509	8.95825	9.31486	8.98698	10.6825	7.3135	7.3446	6.4913	7.16892	9.43723
Zm00001d048775	Putative polyol transporter 1	5.39171	5.70433	5.23947	3.79865	5.72674	5.67257	5.52684	4.89659	5.53397	5.16085	6.16156	5.88125	7.08164	6.51086	6.93396	7.92138	5.64758	5.47941	4.68854	4.7809	0.801144	1.56171	0.911307	1.09406	1.0568	0.840799	1.09006	0.854292	0.478439	0.953008	0.647235	1.01738	1.10676	1.69257	1.19979	0.967192	0.970216	0.539672	0.721313	0.629223
Zm00001d046809	NA	0	0	0	0	0	0	0	0	0	0	0	0	0	0	0	0	0	0	0	0	0	0	0	0	0	0	0	0	0	0	0	0	0	0	0	0	0	0	0	0
Zm00001d049868	NA	0	0	0	0	0	0	0	0	0	0	0	0	0	0	0	0	0	0	0	0	0	0	0	0	0	0	0	0	0	0	0	0	0	0	0	0	0	0	0	0
Zm00001d022561	Negatively light-regulated protein	9.03486	11.0754	12.9276	10.3119	11.3258	11.4964	9.97897	11.769	17.8824	16.1255	17.9228	23.1725	19.6088	24.6918	21.6428	14.7554	14.3066	14.8014	12.751	16.0391	22.2469	14.1602	21.4235	19.2258	16.846	17.2785	16.2131	14.9441	9.67767	10.7405	10.2137	8.97785	18.5649	19.9734	21.9803	21.2222	19.6777	23.0877	23.7666	18.2168
Zm00001d018696	SKU5 similar 17	4.79643	3.00245	3.64521	4.43823	5.99671	3.9666	6.92229	4.2551	6.81528	7.24632	4.03974	2.23252	5.2743	2.31453	3.64556	2.07028	3.25712	4.96266	5.19002	4.81394	18.2332	14.9207	16.348	14.4557	16.5863	11.0491	12.3032	15.0459	17.0889	17.4986	23.0304	15.5079	12.0148	13.3499	14.0125	13.3574	14.044	12.8761	13.9424	16.5622
Zm00001d026404	NA	1.63965	1.87085	1.17785	1.88349	1.17558	2.55147	1.91174	3.37257	2.29219	1.09404	0.742613	0.687814	1.5179	1.1149	0.890389	1.6418	1.69921	1.91239	1.29311	2.68157	0.0363928	0.0325952	0	0.042244	0.0354828	0.0295137	0.0290272	0.0282738	0.0326004	0.0344979	0.0365724	0.149651	0	0.0369926	0	0	0.0651515	0	0	0
Zm00001d021817	Probable protein phosphatase 2C 1	14.5698	12.4633	14.0493	13.1952	15.3717	12.3753	16.1183	13.0884	15.9143	15.2878	11.6161	13.4936	12.6058	10.4369	12.3323	12.1622	9.12056	12.4507	12.1565	13.9616	18.9685	20.5496	19.8468	23.7089	15.4202	15.7582	14.9244	15.4023	24.8968	21.5217	21.6278	25.1369	18.2985	19.4901	16.7461	19.1682	21.0128	19.8071	19.6344	23.7984
Zm00001d035342	OSJNBa0016N04.12 protein	0.0465921	0.0622108	0.153403	0.118423	0.017498	0.0182083	0.0926452	0	0.0404792	0.0814214	0.107464	0.0853148	0.067299	0.11958	0	0.114041	0.0708174	0.188949	0	0.0202462	0	0.0679229	0.0189634	0	0.0739402	0.246006	0.0302439	0.147295	0.169835	0.0539158	0.0952635	0	0	0.0192716	0.171275	0.0562565	0.135765	0.153257	0.0593568	0.0619936
Zm00001d002163	Diacylglycerol kinase 5	12.4446	9.73271	10.6088	10.436	9.98736	7.6225	9.76002	9.2786	8.73411	11.1678	8.502	8.6377	10.8907	9.08879	8.92854	6.23925	6.46467	9.12315	8.77916	10.3425	14.51	16.2527	13.9187	12.9873	10.3462	11.824	11.2247	11.531	11.6199	11.3516	11.6477	10.9449	15.7832	14.0206	13.625	15.4323	12.2996	15.5447	14.358	13.0761
ZeamMp021	orf158-a1	0	0	0	0.0533063	0	0	0.07298	0	0	0	0	0	0.0530138	0	0	0	0	0	0	0	0	0.107011	0.119505	0.0693439	0	0	0.0952969	0.0928233	0	0.0566285	0.060034	0.0614133	0	0	0	0	0	0.120726	0	0.0976692
Zm00001d001207	NA	0	0	0	0.115578	0.239086	0	0	0	0	0	0.146835	0	0.114944	0.35012	0	0	0	0	0.153409	0	0.259051	0	0	0	0.252573	0.210084	0.103311	0.100629	0.116028	0	0	0	0	0	0.106374	0.0960835	0.34782	0.392633	0	0
ENSRNA049466281	U1 spliceosomal RNA	0	0	0	0	0	0	0	0	0	0	0	0.164395	0	0	0	0	0	0	0	0	0	0	0	0	0	0	0	0	0	0	0	0	0	0	0	0	0	0	0	0
Zm00001d031453	3-oxoacyl-reductase	13.847	14.6483	14.0031	14.5613	13.9807	14.6347	16.1409	12.1992	12.9514	14.6687	14.9015	15.0309	10.0272	13.7706	13.2395	12.9298	12.422	15.2538	12.5563	13.6767	10.8941	8.50734	8.48754	7.65527	11.1264	9.2729	11.5975	10.8244	7.80301	8.53454	7.57751	6.43267	10.4891	11.1422	9.68628	9.43379	9.89246	10.9168	11.4864	9.99107
ENSRNA049473246	Plant signal recognition particle RNA	0	0	0	0	0	0	0	0	0	0	0	0	0	0	0	0	0	0	0	0	0	0	0	0	0	0	0	0	0	0	0	0	0	0	0	0	0	0	0	0
Zm00001d028128	DNA glycosylase superfamily protein	3.2609	4.71687	4.14546	4.38092	4.43938	4.14171	4.15387	4.50259	5.24118	4.32734	3.7042	3.85132	4.07722	3.67646	4.1426	2.95983	2.84993	3.51644	2.84852	3.09968	5.32427	5.73428	5.07659	4.06243	4.70597	4.80209	4.48481	4.41994	3.74423	3.52191	2.80028	3.59782	5.2754	4.11381	5.7348	4.67554	5.8348	4.03907	5.31402	4.43374
Zm00001d053410	NA	0.791276	0.440221	1.23026	0.790108	1.63443	1.70078	1.08171	1.9591	1.97645	2.5063	2.82885	1.30402	3.50026	1.45059	0.574414	0.322795	1.87921	1.31274	1.43009	1.11749	69.6291	56.1629	63.2034	52.5122	68.8297	75.5946	67.9923	77.0465	44.1299	51.5819	41.0938	48.5753	102.894	63.1671	83.2965	90.0471	69.1711	70.7626	66.2799	46.2592
Zm00001d030103	Probable xyloglucan endotransglucosylase/hydrolase protein 30	37.1293	34.0168	41.8283	37.5343	41.8534	40.8984	37.883	33.4802	44.9289	33.4152	36.6177	41.5467	25.4484	33.3903	26.8091	40.83	45.7525	42.8304	42.0937	51.3053	44.2837	40.9002	49.3459	46.0397	43.7947	38.8889	39.6029	48.3419	38.8573	38.1129	34.3498	33.3459	57.3844	49.3883	48.2743	45.7886	35.1175	46.577	39.4534	36.2744
Zm00001d039026	F-box protein family-like protein	7.05831	9.61854	9.37114	7.08389	6.85038	10.6152	8.47617	9.40989	8.87109	8.86986	8.35944	8.97452	8.24783	9.02857	7.02373	6.40582	9.11598	8.4352	6.23019	6.66841	12.9892	10.4054	10.6358	9.49607	9.5337	10.1414	10.8622	9.66516	4.68316	5.58285	5.12403	7.24889	10.3615	11.6779	12.3903	8.53435	9.69144	10.4835	11.9389	9.61574
Zm00001d053724	NA	4.14624	3.94565	4.72644	3.51838	6.58133	4.05538	4.81689	3.58619	6.59749	5.85461	5.42093	4.60564	7.61854	4.15746	4.13356	2.97168	2.95082	4.33243	4.23946	4.24049	6.76736	10.2439	8.50303	8.6669	10.3607	9.43419	7.89581	8.29917	9.14331	9.0923	7.4752	8.8831	7.34612	8.07275	9.39309	9.83277	8.41049	10.144	10.0099	11.5213
Zm00001d030591	Enoyl-[acyl-carrier-protein] reductase [NADH] chloroplastic	0	0	0	0	0.0257334	0	0	0	0	0.0299355	0.0316083	0	0.0247433	0	0	0	0	0	0.0330235	0.029775	0.0278822	0.0249726	0.0278884	0.12946	0	0.0904471	0	0.0216618	0	0	0	0.0286635	0.0280634	0.0283417	0.0228986	0.06205	0.0748733	0.0563465	0	0.0911707
Zm00001d039576	F-box domain containing protein	6.8137	9.25016	7.54953	8.02588	7.93393	9.116	9.67525	9.76058	10.5578	9.63543	10.219	7.48594	7.0106	6.52644	7.91138	6.14438	7.78592	7.91465	7.09411	8.64875	23.5407	20.8703	21.7347	22.752	23.6117	22.5121	21.3157	19.5102	10.8557	13.3927	10.8186	12.0695	23.7137	20.2271	21.7681	19.0423	20.7332	18.9005	21.3688	14.6564
Zm00001d023922	Guanylate kinase 1	5.56473	6.60097	6.49479	6.48611	7.326	4.65398	4.52167	4.49436	8.26754	9.28835	6.5888	6.83616	10.3947	7.44681	6.92508	6.03536	3.70619	4.04026	3.92606	4.1748	17.6592	22.5265	18.2876	17.9275	18.1017	20.0232	22.7757	19.1704	25.9522	24.6305	26.9333	27.1089	19.8985	17.361	20.4236	22.0205	20.0648	20.1567	20.2285	20.6087
Zm00001d001620	NA	0	0	0	0	0	0	0	0	0	0	0	0	0	0	0	0	0	0	0	0	0	0	0	0	0	0	0	0	0	0	0	0	0	0	0	0	0	0	0	0
Zm00001d042078	F-box protein	6.08938	7.87973	10.0658	9.08989	5.54788	6.346	3.69977	6.7007	5.38842	6.35529	6.81446	5.40995	7.16686	5.41624	8.41999	5.47426	5.65615	6.11133	6.63045	5.9782	10.9669	6.00035	8.90398	9.9604	11.4085	10.4196	8.56429	7.30816	11.8382	8.26449	10.2832	9.10429	9.19079	9.04872	8.81828	9.93946	9.98093	8.94857	9.96047	7.46462
Zm00001d038992	Glyoxal oxidase	0.0198155	0.013229	0.11961	0.0107925	0.0446511	0.0116159	0.206859	0.147182	0.29697	0.064928	0.10969	0.043541	0.075133	0.130775	0.147957	0.0363761	0.124239	0.0328743	0.0716258	0.142076	0.169329	0.205823	0.762148	0.954686	0.76651	0.51986	0.279763	1.05242	0.411712	0.573256	1.00883	1.13148	0.535635	0.368827	0.337725	0.574217	0.833627	0.439962	0.542752	0.879955
Zm00001d013943	FIP1	4.41843	4.78645	4.84918	4.20758	3.78838	1.72673	2.48653	3.49302	3.94737	3.715	4.84555	3.41942	4.96721	3.85132	2.80115	3.26484	2.40754	1.81335	2.57143	2.42716	3.83334	4.1929	2.95198	3.62272	2.646	4.56682	3.46336	2.55645	1.70174	2.60471	1.29545	4.42899	3.24366	4.41375	4.17899	3.4224	3.46164	3.25636	3.71722	3.52185
Zm00001d050410	Putative NAC domain transcription factor superfamily protein	0	0	0	0	0	0	0	0.0931028	0	0	0	0	0	0	0	0	0	0	0	0	0.0994611	0.155894	0.198966	0.173178	0.0484869	0.181486	0.118996	0.212497	0.0222741	0	0	0	0.700753	0.379126	0.22463	0.645587	0.0445145	0.125624	0.207593	0.0203264
Zm00001d015224	Salicylate/benzoate carboxyl methyltransferase	75.2604	60.7899	110.112	87.0595	66.0059	72.9471	74.9224	70.0563	56.2092	55.847	55.5163	80.1426	46.6726	59.0069	44.9326	65.8127	66.5798	77.2354	75.702	73.5038	48.0764	25.9676	70.3591	87.3123	36.6301	47.8806	33.2672	27.2401	22.0323	17.0522	14.1781	27.8008	9.37334	39.4227	20.2809	41.1844	86.7446	70.0725	70.8764	62.3182
Zm00001d035901	60S ribosomal protein L9-1	0.044126	0	0	0	0	0.0517337	0.0658061	0	0.0287524	0.0578338	0.0305328	0.0484795	0	0.0242679	0.0274565	0	0.0503018	0.0732058	0.0318999	0.0287618	0.0269335	0.120614	0.0269394	0	0.0525199	0.109212	0.064447	0.0627742	0	0.102124	0	0.0276882	0.0271085	0.0273774	0.0221194	0.0199796	0.241085	0.0272146	0	0
Zm00001d042867	bowman-birk inhibitor1	106.272	119.716	118.952	145.419	178.992	207.302	164.148	127.848	145.859	116.269	178.178	122.587	300.32	851.656	919.526	595.638	668.585	499.881	646.803	369.097	0.105344	0.613283	0.895624	0	4.57059	6.66366	7.73015	3.72383	0.283099	0.199718	0.741048	0.379037	0.106029	0	0.0432576	0.0390728	0.235738	0.585441	0	0.215287
Zm00001d015853	Leucine-rich repeat receptor protein kinase EMS1	3.44003	5.15908	4.95936	4.86239	4.37188	4.41384	3.93999	4.42784	4.96362	4.84052	5.18717	5.1642	3.50008	3.79592	3.58917	3.42862	3.5513	3.53077	3.28667	3.37234	7.04159	6.79424	6.78105	7.34699	6.58381	6.86575	7.19739	6.3946	2.31727	2.10184	2.50508	3.50203	6.58015	6.92543	6.2741	5.98613	8.23965	6.76885	7.34153	4.81701
Zm00001d052564	Putative NAC domain transcription factor superfamily protein	1.15514	0.756637	1.02856	1.09211	0.515677	0.843244	0.357541	1.12075	0.710086	0.714148	1.29697	1.72408	1.0625	0.815093	1.5189	0.933574	0.496912	0.699067	0.882355	1.3354	0.106426	0.0476602	0.212899	0.123537	0.466942	0.0215772	0.0636648	0.0413415	0.0476678	0.252211	0.0534756	0.109408	0.321354	0.16227	0.0437019	0.019737	0.261975	0.0806529	0	0.152249
Zm00001d033072	NA	0	0.141994	0	0.173762	0	0.0623397	0	0	0	0	0	0	0.115205	0.0584862	0	0	0	0.0588092	0.0768794	0	0	0	0.0649246	0	0	0.263203	0	0	0	0	0	0	0	0	0.106617	0.0481512	0	0.0655879	0	0
Zm00001d053040	Zinc finger CCCH domain-containing protein 20	0.309402	0.0918045	0.075459	0.224687	0.154931	0.24183	0.358881	0	0.179205	0.18023	0.0951507	0.151079	0.111727	0.226882	0.171128	0.210364	0.0783789	0.266157	0.0994111	0.268896	0.167868	0.413464	0.125929	0.0487144	0.0409176	0.204205	0.267786	0.0978131	0.375937	0.238691	0.337393	0.388287	0.422398	0.170635	0.344659	0.311316	0.488349	0.212026	0.0437964	0.102919
Zm00001d022735	NA	0	0	0	0	0	0	0	0	0	0	0	0	0	0	0	0	0	0	0	0	0	0	0	0	0	0	0	0	0	0	0	0	0	0	0	0	0	0	0	0
Zm00001d026256	NA	0	0	0	0	0	0	0	0	0	0	0	0	0	0	0	0	0	0	0	0	0	0	0	0	0	0	0	0	0	0	0	0	0	0	0	0	0	0	0	0
Zm00001d047230	NA	0	0	0	0	0	0	0	0	0	0	0	0	0	0	0	0	0	0	0	0.416849	0	0	0	0	0.380589	0	0.311347	0	0	1.4801	0	0	0	0	0	0	0	0.394426	0	0
Zm00001d050014	NA	0	0	0	0	0	0	0	0	0	0	0	0	0	0	0	0	0	0	0	0	0	0	0	0	0	0	0	0	0	0	0	0	0	0	0	0	0	0	0	0
Zm00001d012855	SWIM zinc finger family protein	6.39056	6.40887	7.41957	6.23589	7.03335	6.45144	4.97897	6.23519	7.41218	6.52124	7.2696	5.80176	6.36198	5.75765	6.12284	4.79896	5.49272	5.93265	5.52249	3.64099	6.93197	7.37146	6.71895	7.01118	7.08885	6.50977	7.98733	6.37662	6.51301	6.89208	6.09257	6.31379	6.81794	7.51673	7.21356	6.77534	7.49844	7.01574	6.96316	6.8018
Zm00001d018771	NA	0.0561796	0.225037	0.123313	0.0305982	0.031648	0	0.251346	0.0320986	0.183033	0	0	0.123445	0.0608607	0	0.139826	0.0343771	0	0	0	0	0	0	0.0342983	0	0	0.0278089	0	0.0266406	0.0614347	0	0	0	0	0.0348559	0.0563233	0	0.0306941	0	0.0357855	0
Zm00001d025434	late embryogenesis abundant domain-containing protein / LEA domain-containing protein	0.159725	0.106634	0.175296	0.260982	0.0771247	0.387901	0.0510432	0.143408	0.0743404	0.0149531	0.157887	0.13788	0.0247191	0.0878436	0	0.0279251	0.169074	0.063092	0	0.0446188	0	0	0.0417917	0.0323334	1.29002	0.0564742	1.24417	1.16859	0.0249522	0	0	0	0.014018	0.42471	0.0800667	0.165305	0	0	0.0726729	0
Zm00001d042675	ARM repeat superfamily protein	0.259702	0.61193	0.419148	0.0832039	0.39587	0.501492	0.3873	0.715727	0.298627	0.660736	0.951351	0.35246	0.612331	0.520902	0.741433	0.205655	0.348294	0.827909	0.0662632	0.517788	0.745958	0.317355	1.21245	1.08236	0.472748	0.816687	0.65448	0.666469	0.400934	0.636404	0.712157	0.843548	0.957278	1.81981	1.13336	0.581029	1.71937	1.39443	0.62278	0.457345
Zm00001d040449	protein kinase C substrate heavy chain-related	7.61565	6.25759	7.93772	7.68213	8.6565	6.12854	7.25798	9.06296	9.77789	9.09554	8.23182	7.99569	9.51947	6.61713	8.52402	6.56277	6.24145	5.58211	4.13731	5.55142	12.0199	14.5594	11.0871	12.2602	12.4165	12.5138	13.7774	10.941	11.7529	9.69922	10.6971	14.7602	11.1567	9.78555	10.007	11.8954	13.6398	11.0058	10.4197	11.6021
Zm00001d041358	NBS-LRR disease resistance protein-like	3.53352	3.55044	4.34806	3.11035	2.87525	3.41043	1.94284	3.52798	2.53501	3.46172	4.32197	4.43113	2.37796	3.17999	2.59842	2.11853	2.09541	1.93432	1.57397	2.34972	1.0675	1.63903	1.35101	0.935666	1.16825	1.00705	1.19897	1.04937	0.780616	0.598886	0.415969	0.80626	1.86381	1.683	1.44923	1.21206	0.955531	1.40884	1.00035	1.12196
Zm00001d042644	ATP binding microtubule motor family protein	0	0	0	0.0244963	0.354714	0.0263652	0.0670741	0.154185	0.117226	0.0589481	0.0622421	0.0247068	0.414152	0	0.307841	0	0	0	0	0	0.384334	0.516342	0.604087	0.0955984	0.267659	0.0890529	0.262755	0.319919	0.491833	0.44239	0.193115	0.16933	0.165785	0.251144	0.315639	0.285103	0.147438	0.194173	0.487035	0.471268
Zm00001d041381	Transducin/WD40 repeat-like superfamily protein	0.987004	1.44966	0.649936	0.573409	0.518947	1.33075	0.981295	0.90229	0.771757	0.927094	0.318711	0.41568	1.69297	1.41133	1.08499	2.23466	1.91274	1.05525	1.56977	0.664785	0.321303	0.575549	0.944038	1.51516	1.87961	1.4657	1.32942	2.09059	2.66234	2.74116	3.18853	2.10571	2.10205	0.938972	1.43482	1.40029	0.970661	0.466695	1.00593	0.574555
Zm00001d000023	Polyadenylation and cleavage factor homolog 5	3.18138	4.23352	4.16864	4.39467	3.34864	3.75504	2.95229	3.39018	3.55169	3.19934	3.45978	4.10236	3.18492	3.08625	3.03776	3.04649	2.48299	2.42686	2.82349	2.90243	4.04741	4.38761	4.19242	4.08997	4.55281	4.16402	5.23415	3.36324	3.28537	2.48948	3.40265	3.62221	3.42113	3.81454	4.47501	4.11982	5.46365	4.23525	4.40154	3.49599
Zm00001d034771	Elongation factor 2	20.965	25.0576	22.6671	20.4116	22.1537	22.6769	22.7386	24.9596	24.1492	25.7342	28.4648	23.7901	23.6215	22.8837	22.591	20.369	19.9196	24.6694	20.4901	21.1436	37.088	35.8484	34.6424	35.4301	39.0467	41.2118	38.5573	38.7735	24.061	29.3592	22.571	25.434	37.1668	36.189	38.1494	37.0306	37.6623	39.5585	36.5772	29.7814
Zm00001d011105	Os05g0406600 protein	0.117892	0.0314824	0.0258771	0.025684	0.0796955	0.138218	0.0703261	0.16166	0.0614547	0.0309031	0.03263	0.0518094	0.102172	0.0778044	0.0293424	0	0.0268784	0.156468	0.102273	0.0614748	0.0287834	0.0773395	0.287898	0.200467	0	0.0933706	0.0229579	0.022362	0.154704	0.136423	0.0289255	0.02959	0.0869116	0.0585156	0.0945549	0.0640557	0	0.0290839	0.0300381	0.117647
Zm00001d035168	Acid phosphatase/vanadium-dependent haloperoxidase protein%3B Acid phosphatase/vanadium-dependent haloperoxidase related	26.1573	26.4769	24.4338	21.1624	28.207	25.3822	24.1124	27.0367	28.462	33.2569	27.9399	27.9242	37.278	32.8217	29.1806	26.9875	26.5614	22.9617	29.6193	25.5745	43.3763	37.5773	41.1379	39.7344	37.8836	39.4931	32.8664	39.3995	47.8123	44.3993	41.0721	43.078	48.2347	42.6469	37.0024	38.463	32.5831	37.9818	38.9044	39.1544
Zm00001d009734	Protein HYPER-SENSITIVITY-RELATED 4	0	0	0	0	0	0	0	0	0	0	0	0	0	0	0	0	0	0	0	0	0	0	0	0	0	0	0	0	0	0	0	0	0	0	0	0	0	0	0	0
Zm00001d012014	NA	0	0	0	0	0	0	0	0	0	0	0	0	0	0	0	0	0	0	0	0	0	0	0	0	0	0	0	0	0	0	0	0	0	0	0	0	0	0	0	0
Zm00001d016370	Protein phosphatase 2C 29	0.174945	0.20022	0.301715	0.272239	0.563159	0.673923	0.335442	0.342706	0.586254	0.556852	0.449623	0.549157	0.812236	0.412346	0.435423	0.122344	0.19943	0.414624	0.325215	0.0977409	1.92208	2.6779	3.02108	2.16028	2.58793	2.32577	1.72774	1.7303	2.1044	1.64847	1.07309	1.75639	3.04004	2.51197	1.70381	2.03689	2.34859	1.97297	2.16506	1.54629
Zm00001d000783	NA	0	0	0	0	0	0	0	0	0	0	0	0	0	0	0	0	0	0	0	0	0	0	0	0	0	0	0	0	0	0	0	0	0	0	0	0	0	0	0	0
Zm00001d049194	Protein kinase superfamily protein	0	0.0793069	0	0	0	0	0	0	0	0	0	0	0	0	0	0	0	0	0	0	0	0	0	0	0	0	0	0	0	0	0	0	0	0	0	0	0	0	0	0
Zm00001d011795	Vacuolar protein sorting 55 containing protein	2.73242	4.63866	4.66956	1.70081	3.38639	4.85103	3.95849	5.62026	5.44306	4.75794	5.88812	5.74668	3.21381	3.64952	3.64326	1.81532	2.26938	5.18072	3.78136	4.42711	7.81485	6.87131	8.86514	8.96067	6.59731	7.76748	5.58706	8.81092	4.18321	2.52953	2.63376	3.47806	9.44836	9.5905	6.57457	7.59992	6.18477	6.35566	7.90686	5.29766
Zm00001d010244	NA	7.30921	7.54384	8.98261	8.35003	7.93688	6.32559	7.97035	7.64273	7.57517	9.39304	9.24169	7.71718	8.48067	8.84588	8.89331	6.11713	6.96283	6.6992	6.91781	7.53783	12.0793	9.08241	12.0322	13.3722	13.2433	13.4241	11.7557	12.9374	26.1718	17.5524	26.2009	16.3526	10.7944	10.093	11.2572	12.3253	12.0359	12.2681	12.1	10.4432
Zm00001d053179	Tubby-like F-box protein 10	18.5564	18.9821	18.2497	16.6445	15.9209	15.8992	15.8478	16.191	19.1208	21.0723	16.3621	15.859	22.3247	16.9846	18.6726	13.0517	11.3887	13.8224	12.646	13.8284	27.8	31.5028	27.8989	20.8716	21.9506	23.9366	22.3954	19.4454	17.3532	22.1655	19.5956	20.7848	26.9656	27.5629	28.9721	28.5772	25.1955	28.7228	27.8504	25.8623
Zm00001d044669	Calcium uniporter protein 5 mitochondrial	4.46987	4.45631	5.75595	5.71299	4.94655	5.19393	4.91804	4.40404	4.24587	5.07732	3.98641	3.38304	3.85232	2.70958	3.41171	3.20927	4.77841	4.46034	2.75745	4.8947	2.71618	3.19297	2.49847	2.28021	0.96945	1.33739	1.25731	2.20442	1.49898	2.18393	1.87659	1.44601	2.88029	2.36652	2.25061	2.68053	1.99713	2.20543	2.05001	1.52651
Zm00001d013186	clast3-related	0.911194	0.990016	0.921593	0.593592	0.946098	0.649354	0.439639	0.918735	0.628659	0.866423	1.03846	0.726283	1.00647	0.746779	1.06724	0.251454	0.549912	0.711382	0.762056	0.582281	0.774278	0.898594	0.861711	1.1013	0.978201	0.91977	1.10467	0.889601	0.71313	0.744298	0.427406	0.941717	0.998834	0.809209	1.49567	0.995033	0.624737	0.617073	0.751126	0.855811
Zm00001d030233	Protein NRT1/ PTR FAMILY 8.3	0.0555777	0	0.228735	0.0151352	0.0313089	0.0651598	0.0414422	0.206405	0.162965	0	0.0384567	0.061061	0.0451564	0	0.0691642	0.170044	0.0316781	0.0307348	0.0200893	0	0.491888	1.20014	0.559859	0.511907	0.2646	0.385154	0.243518	0.158131	0.2583	0.578825	0.562497	0.540546	0.290223	0.189653	0.1393	0.47813	0.425114	0.325636	0.548732	0.956722
Zm00001d008165	NA	0	0	0	0	0	0	0	0	0	0	0	0	0	0	0	0	0	0	0	0	0	0	0	0	0	0	0	0	0	0	0	0	0	0	0	0	0	0	0	0
Zm00001d033100	ATP sulfurylase 1 chloroplastic	2.80355	1.4648	2.90965	2.35682	3.77669	2.10791	2.45407	3.34295	2.02536	2.83574	4.25936	2.44404	4.06054	2.58095	4.43698	2.38683	3.09172	2.39298	2.07083	2.3041	23.5851	22.6566	27.5717	20.684	26.6949	32.1598	26.1109	27.8897	20.7275	23.4149	19.9257	16.368	25.1612	34.902	29.7265	28.4513	21.3112	28.5675	29.3495	20.9525
Zm00001d051350	Putative AP2/EREBP transcription factor superfamily protein	0.0948888	0	0	0	0.142545	0	0.33019	0.180718	0.0412196	0.0414554	0.306403	0.208501	0.13706	0	0.472341	0	0	0	0.0457318	0.0412331	4.01564	2.87036	5.44549	4.70608	1.39292	2.22325	2.55617	2.09984	0.484236	0.585622	1.00886	0.793879	1.70997	2.2764	2.79052	3.29392	4.32026	2.53598	2.74006	2.93544
Zm00001d046053	Putative MADS-box transcription factor family protein	0	0	0	0	0	0	0	0	0	0	0	0	0	0	0	0	0	0	0	0	0	0	0	0	0	0	0	0	0	0	0	0	0	0	0	0	0	0	0	0
Zm00001d013216	NA	0.873789	0.500015	0.410989	0.29461	1.24231	0.975655	1.39618	0.475471	1.70808	0.927094	0.403076	0.182857	1.53258	0.160185	0.595478	0.127306	0.426892	0.20709	0.631686	0.244091	2.18415	1.5013	2.18464	2.06363	2.94668	1.27698	1.25593	1.46011	1.77454	1.13151	1.73553	1.72318	1.25255	1.3166	1.12632	1.11155	1.4322	1.25745	1.11318	1.43253
Zm00001d052209	Cytokinin-O-glucosyltransferase 2	6.01959	5.17972	6.51836	3.64285	10.7007	9.72356	8.07945	9.82885	19.5246	15.5688	17.2903	17.6507	6.49218	8.07783	7.25808	5.51702	10.3694	14.9725	10.9857	11.6314	5.9604	1.43333	4.98171	16.2258	19.2332	17.8782	13.7542	13.9808	49.7942	53.6831	36.7265	27.884	4.50346	16.9144	2.89679	7.68008	4.77979	4.12508	6.23726	18.5685
Zm00001d038137	Germin-like protein subfamily 2 member 1	9.52134	8.42984	12.4346	7.13744	13.2651	11.0029	11.8074	7.99438	8.04976	10.6453	6.89522	6.26143	6.76554	6.49393	6.37038	5.97242	4.31823	9.62485	8.63488	12.0563	3.16618	2.42534	2.91686	1.83761	1.58412	2.22984	2.52537	1.7154	0.522465	0.157964	0.293061	0.171311	3.85765	3.38775	5.02945	3.09041	2.16286	1.38914	2.43467	0.987615
ZemaCp007	psbD	0	0.117392	0	0.071828	0.0247641	0.0515388	0.426129	0.0753501	0.0286442	0.086424	0.0912533	0.0482969	0	0.048353	0	0.0268996	0.125281	0.17017	0.158899	0.114614	0	0	0	0	0	0	0	0	0	0	0	0	0	0	0	0	0	0	0	0
Zm00001d011698	NA	0	0	0	0	0	0	0	0	0	0	0	0	0	0	0	0	0	0	0	0	0	0	0	0	0	0	0	0	0	0	0	0	0	0	0	0	0	0	0	0
Zm00001d036775	Putative STRUBBELIG family receptor protein kinase	30.9963	30.6452	25.1365	21.9551	25.3856	20.2177	22.5008	24.4493	19.2147	23.1895	22.0156	19.4596	22.641	21.6761	20.5813	15.3231	17.4932	18.566	16.8612	17.5165	18.1622	17.0286	21.3473	12.3735	10.5862	13.1891	11.3735	6.86959	12.4396	14.8311	13.7327	20.8748	16.4158	17.5023	17.4513	17.9668	18.2698	15.9739	18.7229	17.8753
Zm00001d042924	NA	5.90026	7.76315	4.53756	6.61481	6.69618	6.16013	5.97318	6.44702	6.51057	7.73319	5.54288	6.43507	7.6516	6.11094	7.18184	6.27217	4.56586	4.90623	6.04014	7.07414	8.09654	8.47595	6.94143	8.23875	8.76549	8.35684	10.0223	8.82267	6.97024	8.12348	5.70611	7.94508	11.4829	9.19192	8.72191	9.43817	9.92978	7.06546	8.17514	9.49815
Zm00001d049220	P21-Rho-binding domain containing protein	0	0.0430492	0	0.0702407	0.145301	0.0377999	0.0961642	0	0	0.169028	0	0.0354221	0	0.0709266	0	0	0.0735073	0.0713184	0.0466161	0	0.0787171	0	0.0393673	0.0456865	0	0.0638376	0.0941781	0.0305779	0	0	0.0395528	0	0.0396144	0	0.0969711	0.0291967	0.0352304	0.0397694	0	0.0643483
Zm00001d038935	Vacuolar protein-sorting-associated protein 37 homolog 1	1.21178	2.38441	1.18992	1.45893	1.58084	1.79457	1.33159	1.09319	1.16361	1.83899	1.50044	1.33133	1.93457	0.841818	0.714319	1.17079	2.18112	1.41078	0.737706	1.66284	2.41356	2.71956	2.64772	1.62674	2.35321	2.27304	1.80088	2.29852	3.27795	1.47606	0.938892	2.24108	3.05615	1.89936	0.895172	3.63857	2.64825	2.36009	3.65628	2.29122
Zm00001d048979	Putative sucrose-phosphate synthase family protein	18.0925	16.8543	13.3788	13.4311	19.2748	20.6268	16.8599	17.9905	21.8959	18.3059	17.6252	21.8149	23.226	24.2921	19.6917	31.8003	23.4769	21.4383	18.6838	20.7059	9.31712	11.837	9.92855	16.9345	9.59892	8.274	12.5952	8.69	7.03642	7.70006	6.71008	6.84754	10.5468	13.1202	8.69249	14.498	7.62733	8.42124	8.16347	16.096
Zm00001d049373	Retrovirus-related Pol polyprotein LINE-1	0	0	0	0	0	0	0	0	0	0	0	0	0	0	0	0	0	0	0	0	0	0	0	0	0	0	0	0	0	0	0	0	0	0	0	0	0	0	0	0
Zm00001d014127	NA	0.926295	0.989448	1.62656	2.11893	2.19163	0.868797	2.76281	0.952641	4.1043	2.54951	1.1537	2.34067	2.70939	1.42641	2.07493	1.47371	1.16153	2.76613	1.20536	2.41508	1.80924	4.35495	3.61929	4.069	3.41775	1.92577	1.71364	3.07477	2.22847	3.96602	2.38635	1.7437	4.21107	4.13789	3.15746	2.51647	1.41705	1.94239	1.53409	3.14286
Zm00001d027170	NA	0	0.0431087	0	0	0	0	0	0	0	0	0	0	0	0	0	0	0	0	0	0	0	0	0	0	0	0	0	0	0	0	0	0	0	0	0	0	0	0	0	0
Zm00001d000179	AP2-EREBP-transcription factor 1	5.79427	3.35254	7.05564	4.26791	5.78216	5.564	7.40669	4.41413	8.91747	9.04081	6.94949	4.39553	9.05691	7.28381	6.31798	6.95612	6.25924	6.1644	6.14363	4.46019	3.16618	3.92182	2.93105	2.93236	2.03611	1.557	1.31642	1.20374	4.3147	3.99111	4.6373	3.84355	1.9663	2.29394	3.8174	3.59802	3.10544	2.72275	2.21451	2.78097
Zm00001d024114	NA	0	0	0	0	0	0	0	0	0	0	0	0	0	0	0	0	0	0	0	0	0	0	0	0	0	0	0	0	0	0	0	0	0	0	0	0	0	0	0	0
Zm00001d010875	Per1-like family protein	0.166258	0.399585	0.364933	0.217326	0.0374637	0.194922	0.396712	0	0.866669	0.130744	0.184066	0.109597	0.180111	0.146299	0.496563	0.162777	0.644393	0.257437	0.240385	1.04034	0.20296	0.218137	0.609015	0.141355	0.474923	0.263353	0.356142	0.693795	0.472706	0.423262	0.326338	0.250377	0.939685	0.41261	0.633397	0.331228	0.581352	0.451174	0.254169	0.165912
Zm00001d049103	Cysteine/Histidine-rich C1 domain family protein	12.1774	6.75721	7.42862	6.44292	10.3345	8.60321	9.85853	9.39732	8.03783	10.1566	10.9867	9.9733	13.6718	18.9956	24.1287	17.4191	10.1679	12.5238	10.1982	8.49401	59.6168	51.3899	64.921	59.1174	70.9634	68.8893	66.4911	83.6338	84.0149	80.9622	65.1493	52.6738	77.959	58.3622	60.6939	66.7091	46.4515	42.6044	42.5113	43.8422
Zm00001d013024	NA	0	0	0	0	0	0	0	0	0	0	0	0	0	0	0	0.396769	0	0	0	0	0.791544	0.354473	0.39586	0	0	0	0.315671	0	0	0	0	0	0	0	0	0	0.354261	0	0	0
Zm00001d003149	Probable folate-biopterin transporter 2	0.373725	0.350653	0.332561	0.253061	0.580387	0.639474	0.421774	0.300096	0.302753	0.503062	0.447303	0.432791	0.634652	0.299973	0.351956	0.0741689	0.161201	0.223429	0.438123	0.171177	0.357582	0.397574	0.776989	0.229006	0.372684	0.629979	0.373724	0.517296	0.497047	0.257144	0.346955	0.380279	0.335085	0.526413	0.354428	0.457343	0.474597	0.610498	0.360302	0.322549
Zm00001d027022	NA	0.0323305	0.604358	0	0.0352176	0.145704	0	1.01252	0	0.0421331	0.169496	0.0447419	0.0710405	0.385268	0.0355615	0	0	0	0	0	0	0.236806	0.813028	0.0394763	0.229065	0	0	0.314797	0.0306626	0.0353548	0.0374125	0.158649	0	0.0397241	0.401181	0.129653	0.0292775	0	0.119639	0	0
Zm00001d011079	Subtilisin-chymotrypsin inhibitor-2A	1.99779	0.561579	1.15398	1.2599	6.27871	11.9577	5.33148	0.600764	8.4957	5.65026	45.8363	4.9674	83.7225	410.807	552.061	225.965	247.158	128.272	200.068	38.1061	1.79702	0.344892	9.50064	0.744979	44.3027	136.886	64.6017	45.5731	2.87456	5.84039	4.12774	1.71542	0.129193	0	0.843328	0.952179	3.44687	0.518794	1.33954	1.57393
Zm00001d001110	NA	0.443917	0.592728	0.649593	0.644745	0.250075	0.173484	1.04821	0.803177	1.10881	0.678791	0.972693	0.609643	1.08204	0.16276	1.28902	0.13582	0.253023	0.409148	0.427893	0.675151	2.79988	2.26503	3.16186	1.67744	2.15748	2.30726	4.14225	1.92965	0.606802	0.770543	0.726116	1.6713	1.59085	2.15747	3.22663	2.78048	3.15298	2.3728	2.49778	1.73506
Zm00001d006888	65-kDa microtubule-associated protein 3	0	0	0	0	0	0	0	0	0	0	0	0	0	0	0	0	0	0	0	0	0.0354423	0	0	0	0	0	0	0	0.0317489	0	0	0	0	0	0	0	0	0	0	0
Zm00001d034369	RING-H2 finger protein ATL70	1.2121	0.835313	0.815323	0.553689	1.5859	0.779298	1.04959	1.02764	0.662414	1.02493	1.56919	0.644363	0.76244	1.33323	0.924506	1.19629	0.936017	0.8649	0.62186	0.866516	6.20507	4.9163	5.72903	6.59325	3.81609	5.03216	3.84516	4.7095	5.815	6.96787	6.57146	5.44665	7.54253	5.3855	7.25198	6.37338	5.2979	4.96765	3.93515	7.06237
Zm00001d021862	NA	0	0	0	0	0	0	0	0	0	0	0	0	0.127715	0	0	0	0	0	0	0	0.287834	0.128899	0	0	0	0	0	0	0	0.0682117	0.578509	0	0	0	0	0	0.0644112	0.0727098	0	0.0588235
Zm00001d028642	Beta-glucuronosyltransferase GlcAT14C	0.903467	2.63423	1.31532	1.00423	1.05946	1.85906	1.15488	1.28524	2.11451	1.98161	1.5565	1.58006	1.67785	0.831511	1.23905	0.789777	0.735653	0.856497	1.03969	0.841272	2.83605	2.31835	3.7147	2.66498	2.52373	3.70551	2.13639	3.39245	1.14928	1.60023	0.882158	1.45776	2.76387	2.49385	2.40308	2.17061	3.00199	2.86566	3.47645	2.29997
Zm00001d032038	NA	0	0	0	0	0	0	0	0	0	0	0	0	0	0	0	0	0	0	0	0	0	0	0	0	0	0	0	0	0	0	0	0	0	0	0	0	0	0	0	0
Zm00001d048101	Stellacyanin	40.2765	38.7979	41.7759	36.8394	44.2508	40.464	38.9763	36.0449	51.9624	54.9466	55.0234	47.1234	38.2287	24.1306	38.3101	23.2925	23.9413	35.3514	32.4663	36.6591	46.9606	45.9079	48.6267	54.1677	46.6509	48.7915	51.178	44.3686	49.1457	47.0745	56.5793	55.9546	38.9948	42.8469	45.2672	48.2119	54.6298	38.1319	49.5424	38.4369
Zm00001d007488	NA	8.39399	18.3969	14.9012	16.7207	10.7007	16.6242	10.224	12.3816	16.0381	13.1055	18.1882	15.8356	11.5932	10.0421	12.1939	4.66573	10.9031	9.76469	9.91227	10.2887	53.1537	37.8443	44.8762	49.2839	46.0927	44.53	42.4609	40.0901	26.7695	25.6574	27.1182	29.9237	35.1319	49.299	47.3411	43.1247	53.5716	47.8097	54.0648	35.8422
Zm00001d048229	Putative HLH DNA-binding domain superfamily protein	0.0901957	0	0.0395955	0.2358	0.38616	0.084597	0.107609	0.206136	0.399646	0.591076	0.624105	0.495472	1.13345	0.218261	0	0.0883072	0.0616916	0.279321	0.104328	0.0235162	1.69564	1.95261	1.98236	1.76377	1.56736	1.58943	1.72131	1.76217	10.2972	13.5685	6.39557	6.76889	1.6845	1.72359	1.32023	1.6009	1.37981	2.38088	1.24099	2.80825
Zm00001d052468	Regulatory protein NPR5	3.10695	2.86785	3.95839	2.66337	5.88999	5.47976	4.55289	3.72015	6.65439	6.00196	2.86022	3.02761	6.77556	3.04599	2.8242	3.19068	3.18761	4.85568	4.8047	3.38111	0	0	0.0824708	0.267985	0.273328	0.106987	0.0394589	0.0384347	0.0443162	0.0156318	0.348009	0.0678105	0.0165977	0.184385	0.677151	0.0611643	0.0147609	0	0.137675	0.0808823
Zm00001d038442	Protein LIGHT-DEPENDENT SHORT HYPOCOTYLS 5	1.69422	1.25676	2.82352	0.888582	2.19163	2.79557	1.96516	1.82846	2.82122	3.98875	1.99727	2.61971	3.63679	1.3804	1.71795	0.998322	2.07441	2.22084	2.40424	1.63602	22.1377	24.5615	20.7635	19.9618	21.5841	23.7926	21.7813	22.793	21.3747	29.9163	28.5977	21.5375	16.7305	22.7751	20.8231	19.4905	15.4961	15.0544	17.7467	15.2789
Zm00001d045484	glycosyl hydrolase family 81 protein	3.57045	4.00277	3.17919	2.82524	2.73242	4.54144	3.23165	3.33585	2.48745	2.16322	2.14425	2.51645	1.88532	1.61784	1.80246	1.99243	3.55819	4.02347	2.88962	3.80558	6.62019	5.64701	6.32005	3.99343	3.46118	3.19016	2.65656	4.0784	2.11183	4.83328	1.83195	2.74764	5.69754	4.9181	4.97539	4.67708	3.75425	5.84448	5.37826	7.014
Zm00001d000759	NA	0	0	0	0	0	0	0	0	0	0	0	0	0	0	0	0	0	0	0	0	0	0	0	0	0	0	0	0	0	0	0	0	0	0	0	0	0	0	0	0
Zm00001d017509	Calpain-type cysteine protease DEK1	0	0	0	0	0	0	0	0	0	0	0	0	0	0	0	0	0	0	0	0	0	0	0	0	0	0	0	0	0	0	0	0	0	0	0	0	0	0	0	0
Zm00001d048171	Protein CLT2 chloroplastic	5.23611	7.30091	6.19402	7.65426	5.32295	4.6018	5.46015	5.26171	5.29226	6.57982	5.95184	5.46287	4.98824	4.88888	4.82491	3.76659	4.21015	4.87168	5.21277	6.2319	2.40066	2.75323	2.47928	2.15227	2.72121	2.29509	2.52969	2.24416	1.68717	1.64661	1.52007	1.44464	2.92701	2.4799	3.0375	2.75088	2.93503	2.84973	2.84138	2.40918
ENSRNA049442171	tRNA-Asn for anticodon GUU	0	0	0	0	0	0	0	0	0	0	0	0	0	0	0	0	0	0	0	0	0	0	0	0	0	0	0	0	0	0	0	0	0	0	0	0	0	0	0	0
Zm00001d008681	Ultraviolet-B-repressible protein	1931.11	1653.74	1835.84	1889.74	1688.8	1867.49	1908.59	1729.25	1456.95	1253.94	1301.51	1476.12	1047.69	1107.66	928.858	1837.45	2338.4	2087.98	2340.1	2367.36	4.71065	6.70904	4.63446	4.21307	2.93642	2.00405	2.2174	3.29976	1.72941	2.04968	6.44121	4.20756	3.57539	8.08515	3.99552	5.21299	5.39169	3.58938	4.59364	5.17647
Zm00001d023795	E3 ubiquitin-protein ligase UPL1	35.6297	44.7411	40.2019	45.2937	39.5164	34.3346	23.8573	36.7924	43.668	42.762	42.0068	41.2268	39.2397	31.6486	37.9821	31.1441	20.9671	22.3067	19.9939	23.3715	50.5753	62.502	46.158	47.1725	53.7457	49.3726	72.4436	47.3398	56.8777	38.3893	55.2548	58.673	47.4629	47.8498	55.6662	51.3099	71.1899	49.648	49.6878	40.3801
Zm00001d007548	Pentatricopeptide repeat-containing protein mitochondrial	0.534637	1.17277	1.21543	0.800772	0.989593	0.962606	0.697653	0.829129	0.758947	0.863391	0.938061	1.19575	0.858434	0.735084	0.724739	0.841248	0.642114	0.559638	0.883437	0.634736	1.06057	0.74113	0.676119	0.825235	0.943146	0.614356	1.21775	0.688145	0.501127	0.519246	0.59732	0.563118	0.832858	1.11359	1.10072	0.881846	1.33533	0.871447	0.729761	0.876506
Zm00001d017591	Ethylene-responsive transcription factor ERF025	0.139442	0.111712	0.734575	0.637957	0.785529	0.0326967	0.415907	0.22308	1.16301	0.694489	0.0385946	0.306399	0.392759	0.0306756	0.0694121	1.43349	0.635833	0.400985	0.967744	0.145424	0	0	0.13621	1.067	0.132774	0.110438	0.244391	0.211597	5.21502	2.16224	2.97652	2.16993	0.479727	0.484484	0.139799	0.505099	0.0304741	0.240802	0.035529	0.139152
Zm00001d035911	NA	0	0	0	0	0	0	0	0	0	0	0	0	0	0	0	0	0	0	0	0	0	0	0	0	0	0	0	0	0	0	0	0	0	0	0	0	0	0	0	0
Zm00001d032854	Peroxidase 59	0.897794	0.322742	0.852681	0.338527	3.20963	2.67194	1.67363	2.28859	3.21751	2.80597	5.35208	4.40073	4.41411	9.36242	6.7036	5.19791	2.69639	3.4945	1.97208	2.76841	100.472	80.4359	99.9886	124.406	132.73	107.376	102.983	145.111	69.1773	82.2742	62.9912	60.9283	82.4785	81.9468	68.9435	72.9524	85.4441	75.0068	60.0474	58.3042
Zm00001d020517	Protein PLASTID MOVEMENT IMPAIRED 1-RELATED 1	0	0	0	0	0	0	0	0	0	0	0	0	0	0	0	0	0	0.0158	0	0	0	0	0	0	0	0	0	0	0	0	0	0	0.0526576	0	0	0.0129366	0	0	0	0
Zm00001d020055	Polyadenylate-binding protein-interacting protein 9	0	0	0	0	0	0	0	0	0	0	0	0	0	0	0	0	0	0	0	0	0	0	0	0	0	0	0	0	0	0	0	0	0	0	0	0	0	0	0	0
Zm00001d033602	Nuclear transcription factor Y subunit A-9	21.6332	22.6702	18.862	16.3559	24.1003	20.9756	20.1531	21.3682	21.2685	25.099	28.5154	25.3284	23.9238	21.3941	23.4433	17.3864	15.2469	20.0432	17.9522	15.2978	119.058	118.391	122.794	116.514	107.53	100.27	96.3789	126.28	35.4663	36.2341	32.6036	38.5563	125.636	109.01	114.511	86.865	76.6214	100.783	101.191	55.1405
Zm00001d020325	Putative potassium transporter 12	30.2547	36.7438	30.9628	30.2751	27.5445	23.954	26.9354	29.6784	24.2626	28.3068	29.0237	29.405	23.4383	22.6829	25.6822	20.7703	19.651	23.0863	22.4449	21.7272	37.3057	34.6876	37.1372	32.9907	32.9169	33.8981	34.8234	33.8544	21.9593	18.9074	22.0825	26.4154	36.8365	32.3034	38.2628	38.2603	41.229	37.6105	36.961	29.9333
Zm00001d010061	NA	103.839	93.8491	128.324	109.414	108.572	109.109	87.4154	93.1971	109.758	97.1903	108.103	118.825	72.5933	88.9044	83.8899	96.4365	109.556	98.8618	102.477	133.708	41.4194	31.0905	52.9157	109.622	73.4707	84.407	70.1364	54.2055	116.183	91.6765	87.6441	89.066	32.418	54.5366	37.3965	47.3158	83.2708	61.1344	82.3946	78.8941
Zm00001d006196	30S ribosomal protein S31	103.337	82.9969	105.736	80.5668	116.033	101.269	109.65	115.787	144.125	137.96	109.494	107.961	105.981	80.1997	104.228	87.628	85.6093	100.658	113.764	104.169	127.003	162.787	147.42	144.573	123.099	144.714	121.388	152.564	91.3013	113.51	108.217	115.86	155.22	125.95	145.059	141.873	121.134	123.692	121.735	146.831
Zm00001d047193	Retrovirus-related Pol polyprotein LINE-1	0.00833071	0.0222467	0.0274286	0.0362985	0.0844738	0.019534	0.0124238	0.0285588	0.0651394	0.0436746	0.0345864	0.0366105	0.0270745	0	0.0311017	0.0203907	0	0	0.012045	0.0108601	0.0101697	0.054651	0	0.0944384	0.0297463	0.0329896	0.11356	0.00790092	0.0364399	0.0192804	0.0102199	0.0627283	0.0204717	0.113711	0.0417601	0.0829844	0	0	0	0.0249402
Zm00001d031847	Structural maintenance of chromosomes (SMC) family protein	27.5472	32.2517	28.8835	30.1967	30.2134	27.4759	22.5128	27.8734	32.8915	37.9747	37.5204	35.6044	35.2958	31.3974	35.0247	30.3063	23.3438	24.3292	22.1954	23.2931	40.4319	42.8326	38.6351	39.1501	43.6935	40.3794	50.6686	42.4287	37.8865	27.589	33.0828	36.4775	41.051	41.0191	45.4558	44.1411	51.2671	42.1845	44.0858	34.3942
Zm00001d008251	Putative MYB DNA-binding domain superfamily protein	0.401029	0.203106	0.333888	0.150635	0.373927	0.243191	0.556818	0.316042	0.360428	0.289991	0.382745	0.546945	0.314597	0.410685	0.275346	0.152314	0.220696	0.305892	0.3399	0.126191	1.8063	1.55733	3.41077	2.23388	4.65794	3.28567	3.95861	4.82637	6.09421	5.93684	6.12421	4.47742	1.46123	1.85323	1.24776	1.33993	1.88883	1.33049	1.39176	1.76638
Zm00001d005598	UDP-glucose 4-epimerase 4	0.221607	0.0789054	0.0324283	0.0804656	0.34955	0.121247	0.330488	0.15194	0.288798	0.561537	0.184008	0.146083	0.640193	0.0325006	0.422865	0.0904031	0.0336831	0.0980402	0.234969	0.038519	0.919795	1.97069	1.38902	1.52824	1.75842	1.25784	1.12203	1.49924	0.920879	1.48736	1.0512	1.61303	1.21621	1.44826	1.98476	1.79275	1.84037	1.71301	1.37396	1.82814
Zm00001d018069	ATP synthase chloroplast subunit1	708.529	676.55	690.014	776.531	570.175	747.412	665.099	682.524	467.174	371.716	328.269	418.467	310.289	340.449	274.312	676.439	896.249	765.739	766.538	735.086	33.798	26.8203	29.1124	33.0771	23.543	22.274	17.8906	36.0971	11.2083	14.9704	11.6922	10.0784	32.1747	29.1979	22.2432	24.7039	22.7752	22.5488	25.4383	17.8058
Zm00001d052702	Biotin synthase	29.1823	29.6253	31.1293	30.2155	26.1911	21.9125	25.6719	27.0773	22.559	27.7765	27.7079	26.9676	22.4026	23.5755	24.3772	20.5764	23.336	23.3686	26.7913	24.1558	19.3496	20.5229	18.9621	18.6641	17.3763	18.6303	19.0106	19.2931	14.3683	14.7962	14.7019	15.9457	19.3571	18.2352	17.9659	19.2788	18.8452	18.7007	20.7449	18.7313
Zm00001d015389	Tubulin-folding cofactor E	7.00642	6.30138	6.57391	6.2744	6.626	5.50464	6.15381	6.83096	6.93874	8.7389	5.54303	5.6104	9.20264	6.57525	7.36389	4.91673	5.65575	5.36688	5.61626	5.31618	12.1723	13.1645	11.4953	11.3343	12.5448	12.2315	11.6764	10.547	10.4407	10.9784	10.1986	12.1489	11.6418	13.0937	12.5322	12.5362	13.6327	13.2248	14.1212	14.3339
Zm00001d012382	Adenine nucleotide alpha hydrolases-like superfamily protein	0.853999	0.847899	1.3458	1.2642	1.08553	0.795854	0.685779	0.850764	1.42683	1.77939	0.848501	1.5397	2.08753	2.21589	1.17177	1.36673	0.499243	1.06563	0.791512	1.48439	0	0	0	0	0	0	0	0	0	0.0506788	0	0	0	0	0	0	0	0	0.111586	0.0655556
Zm00001d017009	Copper transport protein family	0	0	0.175228	0.034784	0.179887	0	0	0.145959	0	0	0	0	0.0691863	0	0	0.0390798	0.0364017	0	0	0	0.0779633	0.174569	0.857787	0.542989	0.304055	0.189679	0.0621842	0.12114	0.244436	0.0369519	0.352566	0.240444	1.21629	0.396241	0.320142	0.49159	0.104679	0.196943	0.203405	0.764786
Zm00001d022525	Dof-type zinc finger DNA-binding family protein	25.0449	25.3441	25.2398	26.4088	24.9081	27.8758	25.8846	25.5551	26.2297	20.9842	25.0053	25.1689	21.8042	22.9341	23.8152	25.4628	21.4095	22.2978	22.8593	22.9603	21.8131	20.8629	22.5108	21.1422	19.9169	20.0691	17.9617	20.2495	12.7996	18.1538	14.4	13.8791	21.2714	19.2043	19.7659	19.5162	20.8869	24.621	22.3955	20.3185
Zm00001d013223	Retrovirus-related Pol polyprotein LINE-1	14.7182	15.9891	14.3881	13.0184	13.7049	12.422	15.1073	15.5035	11.1674	10.9936	11.8807	10.2115	9.18928	6.00047	9.44753	8.52872	10.5234	11.5615	13.3473	11.3457	8.58429	13.7479	9.99155	10.2996	11.1282	9.52153	9.29551	11.5514	16.5002	12.7715	18.2397	16.0766	10.2092	9.5866	9.83199	8.75233	10.2251	10.8327	9.71172	14.2314
Zm00001d013541	NA	0	0	0	0	0	0	0	0	0	0	0.053131	0	0	0	0	0	0	0	0	0	0	0	0	0	0	0	0	0	0	0	0	0	0	0	0	0	0	0	0	0
Zm00001d045641	Transcription factor VOZ1	0.295121	0.225172	0.154234	0.1837	0.253337	0.0988577	0.398204	0.0321179	0.183143	0.128934	0.291725	0.200718	0.137019	0.262783	0.139911	0.206387	0.160202	0.34195	0.142234	0.0916015	0.137246	0.322675	0.32603	0.298709	0.217447	0.542601	0.369455	0.55979	0.215151	0.195149	0.172403	0.123455	0.0690688	0.453399	0.19725	0.292705	0.230345	0.173348	0.30436	0.16829
Zm00001d005449	Replication protein A 70 kDa DNA-binding subunit B	2.55213	2.4103	2.08362	2.16978	1.29744	2.29884	1.34604	2.31174	2.51473	2.52911	2.36893	2.87231	1.18009	1.60899	1.58801	1.40932	1.2063	1.61788	1.755	1.46064	5.8511	5.6829	4.4843	4.67489	4.88981	4.46778	3.36379	4.8114	2.1442	1.62071	2.21453	2.57788	5.16255	5.40684	3.994	4.25586	6.7338	3.83908	3.88573	3.26117
Zm00001d032985	ATP-dependent DNA helicase [Source:UniProtKB/TrEMBL;Acc:A0A1D6KVL1]	0.652136	0.710683	0.999893	1.26404	0.756354	1.33238	0.300345	0.816437	1.21855	0.923856	1.02193	1.0273	0.571413	0.469415	0.525125	0.416656	0.399035	0.381849	0.485313	0.462576	1.14146	1.55712	1.32907	1.86857	1.59804	1.0966	1.80687	1.13239	1.09068	0.771291	1.25886	1.29982	0.930889	1.23168	1.173	1.13769	1.69766	1.04691	1.28285	0.923534
Zm00001d009481	NA	20.7933	23.1364	23.6773	23.353	20.6447	20.4086	17.9522	19.5366	16.3521	17.6777	20.187	22.1183	12.195	15.2125	13.9891	16.5847	14.3492	16.1071	13.477	17.6764	2.53835	3.2055	1.72179	2.29169	2.09558	2.01121	2.05563	1.79071	0.731807	0.626895	0.996892	1.15977	2.01647	1.96726	1.78113	1.62325	1.88907	1.83765	1.93854	1.41514
Zm00001d000110	SWI/SNF complex subunit SWI3C	13.8109	16.2278	13.6753	13.5064	14.0587	15.1434	13.4303	13.8881	14.5244	15.2396	14.6713	14.3064	14.8477	12.4423	14.0662	11.6867	13.6747	11.7739	11.6388	11.6827	20.6491	21.7445	19.1012	19.558	19.8719	18.786	21.0463	20.4335	15.3617	14.2974	15.7273	16.958	19.9645	18.5195	21.9342	19.4629	22.3352	19.199	19.5496	16.0924
Zm00001d015163	Probable LRR receptor-like serine/threonine-protein kinase RKF3	8.21476	8.92158	7.79343	8.09761	7.8703	9.35976	6.94503	7.30476	8.85839	6.02783	5.62412	6.48291	6.17306	4.69285	6.19135	6.07101	6.92444	8.4298	6.566	6.67424	8.12142	5.72427	9.0415	8.36148	6.90272	7.07308	5.82994	6.87195	5.64611	5.23835	5.83724	6.18915	5.84634	7.21439	7.52529	6.2996	6.43202	7.90293	8.25435	7.02864
Zm00001d048338	Calcium-binding EF hand family protein	17.8095	17.1856	14.9165	15.1862	18.0321	14.5652	15.022	15.723	18.2958	17.9237	17.1441	16.9229	19.877	17.3119	19.1077	13.5346	11.7299	12.2936	13.6032	14.1709	18.0008	22.7228	17.8425	18.7836	19.9402	20.2491	20.8076	18.9009	21.1889	18.9091	20.8271	21.7182	20.1204	20.8928	22.4766	21.4424	21.7385	21.7436	19.8816	20.111
Zm00001d009028	Triose phosphate/phosphate translocator%2C chloroplastic	301.513	356.607	297.345	412.191	174.685	225.487	217.787	263.922	126.79	131.194	134.913	195.685	179.13	187.546	140.349	215.876	246.244	203.507	189.797	226.191	2.75351	4.00036	2.65804	1.30078	3.23095	2.7004	2.50267	1.98997	2.68168	2.83776	3.13711	3.81811	3.44814	3.5637	4.49641	4.44143	2.83728	2.62049	3.5418	3.46794
Zm00001d008647	NA	0	0.421184	3.80813	2.40527	0	0	0	0.360459	0.822165	1.2403	0.873072	1.03969	0	0.346965	0	0.386046	0	2.79105	0.456082	0.822433	0.385076	0	1.92581	0	0	0.312287	2.45712	0.897501	0.344948	0	0.386976	0	1.16274	0	0	2.28523	2.06812	0	0.803723	0.314785
Zm00001d009233	Kinesin-like protein KIN-13A	9.06662	8.2005	8.38844	8.12428	9.2369	7.50927	8.26772	8.02658	10.2668	11.3329	8.24334	7.01345	15.4347	10.7555	11.2742	6.98507	6.70108	6.6747	6.8632	7.57967	12.2931	18.8458	12.6434	11.0526	11.5367	11.8787	13.4291	11.0422	13.3078	15.573	15.715	18.0498	13.3086	12.7518	14.5908	14.5326	15.8251	14.4931	15.6577	16.7817
Zm00001d002019	OSJNBb0022F16.11 protein; protein	6.31288	4.054	3.90956	3.04536	4.92798	5.19852	5.46941	5.27296	4.85781	6.6389	7.36349	7.59626	5.08032	5.63768	5.49929	4.98503	2.53588	4.32227	4.36817	3.66414	17.7065	17.8802	14.2785	13.9507	16.244	15.1631	17.3133	20.556	4.07629	5.47889	5.18144	6.94156	24.0638	20.2552	22.242	18.525	13.2544	14.7025	15.7401	11.3246
Zm00001d033894	NA	0	0	0	0	0	0	0	0	0	0	0	0	0	0	0	0	0	0	0	0	0	0	0	0	0	0	0	0	0	0	0	0	0	0	0	0	0	0	0	0
Zm00001d003297	BTB/POZ domain-containing protein	0.3502	0.790074	0.25181	0.34201	0.489799	0.467209	0.612307	0.413977	0.299008	0.142445	0.217252	0.212276	0.497118	0.624286	0.375698	0.295575	0.316617	0.400682	0.296819	0.236136	3.4348	2.60105	2.74255	2.3272	1.89724	1.70958	2.10469	2.48527	1.18849	2.02624	1.31848	1.09114	3.17522	2.60732	2.59084	2.39488	1.97932	2.04069	2.79993	2.09683
Zm00001d041790	Expressed protein; protein	16.7953	11.9096	12.9133	9.71606	16.0363	12.1261	14.9293	10.3551	9.33625	10.0115	14.773	11.7803	10.9477	11.6374	17.0043	11.6708	10.3842	16.7392	10.4268	14.8439	42.2221	33.1994	39.7984	45.7835	32.3571	33.8653	28.5028	39.4171	18.5739	28.2197	22.6994	22.1492	41.4473	28.1999	31.4885	33.2113	28.2545	29.5539	27.5014	30.1592
Zm00001d022106	Acidic leucine-rich nuclear phosphoprotein 32-related protein	21.9535	25.0324	21.2009	21.4566	24.9752	23.6365	18.8931	24.5303	28.6407	28.5711	26.7828	26.5196	23.1267	20.4254	21.4099	22.0721	19.788	18.3321	19.5359	17.1498	24.3792	22.0429	21.4707	25.7584	23.1619	23.2738	24.1272	22.9379	19.0472	18.4109	20.9601	20.8754	20.876	23.9413	21.3668	21.3642	21.0697	21.0017	19.921	26.0311
Zm00001d022883	NA	0	0	0	0	0	0	0	0	0	0	0	0	0	0	0	0	0	0	0	0	0	0	0	0	0	0	0	0	0	0	0	0	0	0	0	0	0	0	0	0
Zm00001d033937	Granule-bound starch synthase 1 chloroplastic/amyloplastic	0.0214744	0	0	0	0.0241946	0	0	0.024539	0	0	0.0594363	0	0	0	0	0	0	0	0.124195	0.195961	0	0.0939173	0.0262207	0	0.102237	0.0425193	0.104546	0	0	0.0248499	0	0.053899	0	0	0	0	0	0	0	0
Zm00001d029262	NA	0	0	0	0	0	0	0	0	0	0	0	0	0	0	0	0	0	0	0	0	0	0	0	0	0	0	0	0	0	0	0	0	0	0	0	0	0	0	0	0
Zm00001d007676	NA	0	0	0	0	0	0	0	0	0	0	0	0	0	0	0	0	0	0	0	0	0	0	0	0	0	0	0	0	0	0	0	0	0	0	0	0	0	0	0	0
Zm00001d014841	Cysteine-rich receptor-like protein kinase 10	0	0.280789	0	0	0	0	0	0	0	0	0	0	0	0	0	0	0	0	0	0	0	0	0	0	0	0	0	0	0	0	0	0	0	0	0	0	0	0	0	0
Zm00001d029995	NA	0.149111	0.054299	0.0148771	0.0885963	0.0152727	0.0158926	0.0202157	0.0154901	0.0353311	0.0532998	0.0375188	0.0297859	0.014685	0.0149102	0	0.0165896	0.061811	0.0899556	0.0195993	0.053014	0.016548	0	0	0	0.0645366	0.01342	0	0.0128562	0	0	0	0	0.0166555	0	0	0	0	0	0	0.0135274
Zm00001d019053	Probable glycosyltransferase	0.529762	0.574722	0.448169	0.408758	0.584434	0.582279	0.576076	0.744096	0.733534	0.448424	0.488755	0.448647	0.597816	0.40061	0.49445	0.459239	0.289372	0.59813	0.494682	0.647447	2.29043	2.5703	2.4796	2.50228	1.35303	1.50784	1.24657	1.14094	1.4845	1.68584	1.44873	1.81443	1.70864	1.71189	1.71507	2.02888	1.78487	1.55197	2.22154	2.42303
Zm00001d000462	NA	0	0	0	0	0	0	0	0	0	0	0	0	0	0	0	0	0	0	0	0	0	0	0	0	0	0	0	0	0	0	0	0	0	0	0	0	0	0	0	0
Zm00001d017807	NA	1.02955	0.449893	0.657407	0.468985	1.53959	0.636445	1.81455	0.406419	1.24413	0.490683	0.388576	0.411317	0.527248	0.164718	0.652262	0.320724	0.554812	0.434773	0.48717	1.07371	0.68554	1.14614	1.59995	0.822284	0.401038	0.593019	0.45566	0.497092	0.695981	0.801473	0.964491	1.59743	0.505997	1.04526	1.08848	0.98318	0.572727	0.785056	0.93005	0.765885
Zm00001d031898	NAC domain containing protein 71	21.6537	25.7374	23.0178	21.7201	21.7174	24.4314	21.7039	22.1899	24.0032	23.8872	25.2569	24.6763	19.5073	20.9341	21.6351	19.3843	19.9237	20.6966	20.7627	19.3885	45.7489	43.5565	39.5826	38.5542	46.7851	46.2684	50.2756	49.1698	34.2002	27.7508	36.388	28.925	44.9519	46.2005	46.0971	48.1282	44.1733	45.1589	41.3524	33.566
Zm00001d015730	uncharacterized protein [Source:UniProtKB/TrEMBL;Acc:B6UGW2]	6.79596	4.43843	4.86424	3.21862	4.03648	4.41684	5.50814	5.61334	1.78092	4.45357	3.47571	2.19124	3.36101	1.50315	1.33294	1.40125	1.93678	2.94121	3.47113	2.45559	5.41056	7.22855	7.66665	4.39632	4.87961	5.85044	2.73315	4.44869	5.08907	6.02637	5.25601	9.78016	4.26582	3.43733	3.33261	4.01362	4.60091	6.19598	6.58748	6.33953
Zm00001d035535	WUSCHEL-related homeobox 3	0	0	0	0.0192776	0.019939	0.0207484	0	0.323566	0	0.115975	0.024491	0	0.0383436	0.0583975	0.308329	0	0.0403482	0	0.153526	0	0.432079	0.0193495	0.0864349	0.100309	0	0.0350405	0	0.0167842	0	0.020479	0	0	0.108722	0.15372	0.28388	0.0320521	0	0.152806	0.0901827	0.0529813
Zm00001d040140	Nuclear poly(A) polymerase 1	0.0755425	0.353031	0	0.0822884	0.383003	0.0885667	0	0.0431617	0.14767	0.19802	0.0522713	0.165991	0.122755	0.041546	0.282029	0	0	0	0	0.098479	0.0461094	0.289084	0.138359	0.0535227	0.224782	0.112181	0.0367772	0.501516	0.0413044	0.0437084	0	0.0474015	0.0928182	0.0468693	0.113604	0.102613	0.330185	0.0931815	0.336835	0.150771
Zm00001d040823	Cysteine-rich receptor-like protein kinase 10	0.684134	0.986548	0.810896	0.551468	0.724547	1.33146	0.714186	1.09448	0.5706	1.02219	1.07931	0.826793	1.15617	0.737454	0.766239	1.2224	1.38819	1.31659	0.791326	0.249719	0	0.0149602	0	0.0193887	0.0162855	0.0541834	0.0133226	0.0129768	0.0149626	0	0.0167856	0.0171712	0.0168117	0	0	0.0123906	0.0149512	0	0	0.0546169
Zm00001d028204	Expressed protein; protein	1.13198	1.29552	1.3195	1.07223	1.14862	1.36836	1.18485	1.17301	1.11785	1.43755	1.3622	1.18186	0.860693	1.27604	1.11996	0.57651	0.737375	0.73097	0.670935	0.944064	1.2102	1.71428	1.32208	1.16567	1.42262	1.27379	1.09534	1.7804	0.553579	0.414941	0.646902	0.467647	2.26337	1.26505	1.81862	1.52808	1.36753	1.69983	1.35253	0.722678
Zm00001d003167	CBF1 interacting corepressor	12.7814	11.778	14.3568	14.0536	13.9272	11.0453	12.5285	14.2627	14.7017	17.6958	17.8542	11.6032	14.6265	13.2667	16.9514	10.8688	11.9025	12.6763	8.84963	10.2476	13.9182	14.8277	15.3866	14.5403	14.2843	15.921	12.2114	13.7725	12.8615	15.6238	14.9438	14.8353	16.4417	16.9771	16.1831	17.4432	17.9662	15.8399	14.9836	14.7909
Zm00001d026308	Auxin-responsive protein SAUR71	22.7824	13.3813	15.5759	13.1543	15.4992	12.4064	15.6884	14.0838	12.5736	15.0931	6.54687	7.79627	22.1857	10.9549	8.59849	14.3218	8.94084	13.0119	16.29	12.0909	22.7965	22.051	23.5616	31.4011	16.5957	14.112	15.1522	19.5998	33.1499	26.3635	23.978	20.0762	34.0346	25.4894	20.6565	26.2116	21.5618	18.8115	26.0106	19.4428
Zm00001d020491	NA	0.111348	0.202738	0.233298	0.209504	0.0912385	0.10681	0.0603841	0.138806	0.118725	0.238809	0.322196	0.378123	0.175456	0.200415	0.251942	0.0247766	0.126932	0.0895655	0.160993	0.13196	0.0988572	0.166015	0.222478	0.129095	0.168674	0.110235	0.137986	0.163206	0.110694	0.0468548	0.211108	0.101627	0.124375	0.200973	0.101485	0.0641668	0.121672	0.0374585	0.141854	0.121218
Zm00001d033624	lipoxygenase4	8.33436	6.09429	5.86316	3.85339	12.5262	8.63334	7.95519	8.91881	21.0536	17.0318	11.6005	11.9063	33.4648	24.8461	22.8299	19.3198	7.29707	7.86938	7.07475	5.34355	106.227	90.2304	126.388	135.354	204.382	208.809	246.223	184.144	521.391	481.469	295.858	381.599	98.0076	100.572	92.3227	105.532	113.247	109.691	112.104	99.5723
Zm00001d002546	Histone H4	19.3941	13.6068	19.4049	10.2151	62.2814	24.2696	57.0232	45.1201	74.4989	74.887	9.08038	2.29662	105.396	3.25733	45.9942	2.20296	4.03778	15.6702	52.3882	21.7249	119.192	189.574	127.337	114.371	111.581	98.1855	73.6692	87.9201	122.075	166.17	139.904	151.608	96.9226	112.979	111.278	112.133	124.679	132.792	124.61	213.153
Zm00001d005221	NA	0	0	0	0	0	0	0	0	0	0	0	0	0	0	0	0	0	0	0	0	0	0	0	0	0	0	0	0	0	0	0	0	0	0	0	0	0	0	0	0
Zm00001d015037	Glutamate--tRNA ligase chloroplastic/mitochondrial	19.7119	17.9461	19.5615	21.4721	14.7414	14.6897	15.5352	18.2704	15.5886	15.5912	14.9642	14.5635	10.2123	10.7901	11.0741	13.0072	13.4553	15.0698	15.0615	14.8708	10.6214	10.5379	10.0111	10.9633	10.7486	8.96659	11.557	11.7454	7.27668	6.03488	7.32102	8.7319	10.0578	10.6162	10.6952	9.64857	11.0078	9.7714	9.94062	10.4481
Zm00001d000394	NA	0	0	0	0	0	0	0	0	0	0	0	0	0	0	0	0	0	0	0	0	0	0	0	0	0	0	0	0	0	0	0	0	0	0	0	0	0	0	0	0
Zm00001d038377	PIF / Ping-Pong family of plant transposases	2.94327	2.92654	2.30238	2.88208	3.26319	3.04691	3.5722	3.18441	2.95836	3.98072	3.11987	3.33686	8.48008	5.28663	5.43572	3.54458	2.90903	3.35919	3.39538	3.16342	4.98816	7.89112	5.1422	5.01369	6.09326	7.50159	5.8993	4.88499	9.7756	7.79013	10.0256	7.78033	5.17447	4.74012	6.40386	4.93371	5.08084	6.58514	5.16571	7.13978
Zm00001d020806	NA	0.138532	0	0.0380094	0.0377257	0	0	0	0.0395756	0	0.136175	0	0	0	0.0380941	0.172397	0.0423848	0	0.0766091	0.0500743	0	0.169113	0.075733	0.126863	0.147227	0.288548	0	0.202329	0.131385	0.0378726	0	0	0.0434631	0.127659	0.429751	0.173608	0.344988	0.302752	0.256318	0.264728	0.034561
Zm00001d034099	Ferredoxin--NADP reductase leaf isozyme 1 chloroplastic	0.0828243	0.0737259	0.196947	0.0451102	0.0311053	0.0971039	0.16469	0.173515	0.125926	0.162831	0.0955164	0.0758298	0.149542	0.0455507	0.0343571	0	0.0314721	0.0152674	0.0598759	0.0359906	0.050554	0.0301857	0.252826	0.0782426	0.131439	0.150326	0.215052	0.0523675	0.271715	0.0638955	0.0169345	0.0692942	0.152648	0.119903	0.110715	0.125005	0.150839	0.068109	0.0175859	0.0964274
ENSRNA049473178	Plant signal recognition particle RNA	0	0	0	0	0	0	0	0	0	0	0	0	0	0	0	0	0	0	0	0	0	0	0	0	0	0	0	0	0	0	0	0	0	0	0	0	0	0	0	0
Zm00001d037635	Putative wall-associated receptor protein kinase family protein	0.296512	0.327649	0.067328	0.144789	0.357111	0.119873	0.259218	0.210307	0.159895	0.147409	0.268843	0.235899	0.0996883	0.0787245	0.483513	0.175183	0.128211	0.124393	0.0147832	0.13329	0.137298	0	0.0124844	0	0.0121695	0.0202446	0.00995546	0	0.011181	0.0118317	0	0	0.0251255	0.0380621	0.0512535	0.0277771	0	0	0	0.0204066
Zm00001d007895	NA	0	0	0	0	0	0	0	0	0	0	0	0	0	0	0	0	0	0	0	0	0	0	0	0	0	0	0	0	0	0	0	0	0	0	0	0	0	0	0	0
Zm00001d015309	O-fucosyltransferase family protein	2.44813	3.04074	2.95236	2.52721	4.20151	2.8869	2.27123	2.68366	5.49046	5.31666	2.9546	2.09544	3.74688	1.25246	3.38314	1.75933	1.41161	1.76313	2.51068	2.22659	6.95015	7.74998	7.50782	6.95828	7.75892	5.84776	7.04024	5.14312	4.57603	4.69413	6.059	6.05531	5.78863	6.72912	7.00643	6.18684	5.10137	5.89907	6.5822	7.10186
Zm00001d052917	Anaphase-promoting complex subunit 4	0.0915398	0.122226	0.100464	0.0997142	0	0.107322	0	0	0	0.119977	0	0	0.0991671	0	0	0	0	0	0	0	0.558737	1.80155	0.111772	0.518856	0.653718	0.996869	0.356523	0	0	0.84743	0.336896	1.6083	0.89979	0.454357	0.734191	1.16054	0.600161	1.12914	1.63266	0
Zm00001d019969	NA	0	0	0	0	0	0	0	0	0	0	0	0	0	0	0	0	0	0	0	0	0	0	0	0	0	0	0	0	0	0	0	0	0	0	0	0	0	0	0	0
Zm00001d038726	GDSL esterase/lipase	1.72615	1.05725	0.782106	0.241506	2.15891	1.24396	1.88936	0.760044	1.40337	2.07558	0.613638	0.626352	1.73273	0.801269	2.089	0.562045	0.415211	0.96333	1.41961	1.96123	0	0	0	0	0	0	0	0	0	0	0	0	0	0	0	0	0	0	0	0
Zm00001d042395	Mitochondrial import inner membrane translocase subunit TIM16	12.485	10.3298	13.2337	11.7982	12.5937	10.1962	14.5213	11.2793	12.7591	13.4264	14.1398	14.596	14.5657	15.2292	14.3087	12.0473	12.9247	12.9529	11.4943	10.0506	18.0418	18.2008	14.593	15.7258	19.9403	15.7407	17.6372	18.1155	22.5797	25.4992	27.3271	23.904	16.2579	15.1943	18.0265	18.1186	18.0734	16.1241	17.4348	21.2176
Zm00001d031580	RPM1-interacting protein 4	48.4826	36.5445	41.4238	41.1394	45.4218	39.9304	48.0778	49.6302	43.2582	49.0817	47.1331	45.8672	41.4805	49.0736	40.6855	48.3641	42.3264	43.8843	40.1974	43.2426	32.4394	25.2733	32.6966	33.4317	36.1504	36.2405	38.4122	47.2112	85.7588	64.9758	75.7492	55.6189	42.2106	32.6918	30.8838	31.0071	27.6945	26.8286	27.8248	27.2446
Zm00001d049123	NA	0	0	0	0	0	0	0	0	0	0	0	0	0	0	0	0	0	0	0	0	0	0	0	0	0	0	0	0	0	0	0	0	0	0	0	0	0	0	0	0
Zm00001d009865	NA	0	0	0	0	0	0	0	0	0	0	0	0	0	0	0	0	0	0	0	0	0.179594	0	0.239512	0	0	0.242744	0	0.279055	0.0536263	0	0	0	0	0	0.0491646	0	0.0535858	0.241959	0	0
Zm00001d050926	NA	0.616986	0.0686511	0.056428	0.0560069	0.289642	0.12056	0	0.17626	0.0670046	0.808654	0.853841	0.62137	0.0556996	0.339323	0.0639845	0.377542	0.293058	0.0568662	0.148679	0.134053	0.251063	0.337295	0.502236	0.728569	0.244784	0.407211	0.300374	0.633918	0.281125	0.535477	0.252301	0.129049	0.69491	0.0638001	0.463923	0.372482	0.393277	0.380525	0.131003	0.410469
Zm00001d043834	ATP synthase subunit beta chloroplastic	30.4754	34.0644	32.0875	30.2874	32.8715	30.7985	35.6203	32.1935	33.0073	30.3661	29.9952	28.0742	31.518	24.6961	30.3861	25.8872	26.668	29.8579	28.4974	28.4289	55.1423	62.7253	53.7925	51.2034	60.5477	58.5988	53.7568	49.0713	58.7851	68.9328	57.172	62.7107	54.8972	53.8162	54.9817	57.1691	54.1	65.3114	63.7778	72.6805
Zm00001d033690	Granule-bound starch synthase 1 chloroplastic/amyloplastic	0.0684535	0.0914006	0.075127	0.27341	0.179958	0.0802555	0.102086	0.0521485	0.237889	0.328969	0.378928	0.0752071	0.27191	0.175687	0.397542	0.279251	0.0260114	0.176658	0.26393	0.208221	0.0557099	0.249482	0.0278611	0.0646668	0	0.0225897	0.111087	0	0.0499045	0.184832	0.139962	0.0859065	0.14018	0.056628	0.0228762	0.0413263	0.0249334	0.0562914	0.0290692	0.113852
Zm00001d003501	NA	0.671886	0.289393	0.808749	0.731886	0.976769	0.431979	0.646452	0.346736	1.35577	0.823796	0.779847	0.881048	1.40878	1.00127	1.24072	0.318299	0.321193	1.0068	1.0968	0.649852	5.87374	6.94332	7.0924	7.73948	6.26859	5.83631	6.24659	6.04334	5.90158	7.29846	5.53048	6.09274	7.19018	7.04633	6.73605	7.41904	6.74972	8.9828	5.93651	7.80796
Zm00001d026391	Acyl-CoA N-acyltransferases (NAT) superfamily protein	15.7358	15.1073	15.99	13.7659	16.5132	18.7141	16.4842	17.4445	21.936	19.5291	16.9588	16.2174	20.1961	14.4939	17.1131	17.2342	15.4181	18.0393	14.5722	14.5456	28.8993	33.4203	32.7528	28.2672	29.2747	31.7084	24.8639	33.9917	23.5465	27.455	21.8669	27.197	27.7825	25.4661	26.0724	26.6555	25.8112	25.1215	25.857	29.0612
Zm00001d040924	NA	0.0317587	0	0	0.0345947	0	0.0372342	0	0	0	0.0832492	0	0	0	0	0	0	0	0.105377	0.0459184	0.0414014	0	0	0	0	0	0	0	0	0	0	0	0	0	0	0	0	0	0	0	0
Zm00001d015950	Cytokinin dehydrogenase 6	0	0	0	0	0	0	0	0	0	0	0	0	0	0	0	0	0	0	0	0	0	0	0	0	0	0	0	0	0	0	0	0	0	0	0	0	0	0	0	0
Zm00001d037338	Endoglucanase 8	0.944004	0.687521	1.39394	0.841339	9.78496	5.67465	10.3922	3.60883	19.7731	8.45836	1.44891	0.226285	12.3277	0.302064	4.03695	0.0210054	0.0782636	1.42375	11.8622	2.37175	11.6916	17.2837	11.8828	20.4786	11.5014	9.63451	11.0968	5.94155	12.3501	10.6657	7.79073	12.5362	6.66407	6.66626	13.8005	7.60049	14.929	11.7925	12.8572	19.6287
Zm00001d026918	NA	0	0	0	0	0	0	0	0	0	0	0	0	0	0	0	0	0	0	0	0	0	0	0	0	0	0	0	0	0	0	0	0	0	0	0	0	0	0	0	0
Zm00001d017548	NA	0	0	0.0304617	0.0302344	0	0.0325412	0.0413929	0.0951508	0.0361713	0.0363782	0.038411	0.213459	0.0300685	0.0305297	0.0690819	0	0	0.0920948	0.0401309	0	0.033883	0	0.067781	0.0786612	0.132143	0.0549565	0.108101	0.0526477	0	0	0	0	0.10231	0.103324	0.194788	0.0251348	0.151646	0.0684734	0	0
Zm00001d038922	CRS1/YhbY (CRM) domain-containing protein	48.3457	62.2706	54.3573	62.7464	43.5571	48.1804	37.5043	48.9523	41.6811	37.0502	39.3312	43.4167	31.6807	32.0677	32.7683	39.9554	40.435	37.5092	38.7415	40.4771	12.2208	11.0288	10.8297	11.9603	12.5164	11.9998	13.2571	11.2595	11.3105	9.07065	11.6191	12.0858	11.5522	12.5081	12.9843	11.4776	14.22	13.1847	13.5821	11.0947
Zm00001d049101	Probable ubiquitin-conjugating enzyme E2 25	3.55943	5.40698	6.82212	8.62556	6.85821	8.61837	7.9624	5.06952	5.042	4.59756	5.88962	7.28279	4.61045	4.42582	7.15792	5.8713	6.85088	6.27602	6.22791	8.03621	8.6274	6.00684	8.72379	10.1972	5.8022	6.86893	6.22831	8.26825	1.74875	1.61175	2.18331	2.58954	3.7396	6.24113	6.46474	6.39991	7.94798	8.33567	9.10205	7.1298
Zm00001d029336	Probable methyltransferase PMT2	4.9974	6.57451	5.9887	4.78322	4.94733	5.1697	4.67167	5.01777	7.08725	6.26089	6.69973	7.02454	7.67286	5.63829	6.59632	4.22721	3.63382	5.71007	4.03779	4.58666	5.59595	6.86011	6.37115	7.0554	5.9043	5.74775	6.8337	5.2449	7.84569	6.70778	7.83241	6.81339	5.83549	7.31825	6.42851	7.17923	6.39427	7.66002	6.89317	6.2796
Zm00001d021521	Vacuolar protein sorting-associated protein 32 homolog 1	3.29543	2.06256	1.69533	3.36535	3.13274	1.48909	3.48114	2.86353	2.37098	2.15958	3.5629	1.54628	4.01627	2.22772	2.26411	1.63842	2.85662	3.22716	3.32537	2.90875	3.56195	3.60311	4.52677	3.69685	4.78031	4.62185	3.84376	4.88346	2.06461	2.30395	3.45319	3.40329	3.5851	3.62065	5.6441	4.66288	3.63847	4.57302	4.94172	4.282
Zm00001d024699	IQ domain-containing protein IQM2	0.0505982	0.02252	0.055531	0.0734888	0.0570076	0.0593218	0.301833	0.0578192	0.109899	0.132633	0.116704	0.0555902	0.0730856	0.0185516	0.125935	0.0412823	0.153813	0.0186541	0	0.065961	0.123536	0.0553223	0.0411877	0.215096	0.0401489	0.183672	0.0656888	0.127967	0.0368875	0.097586	0.0206909	0.105831	0.0414463	0.125572	0.0676368	0.183281	0.110579	0.0416085	0.128921	0.033662
Zm00001d003802	NA	0	0	0	0	0	0	0	0	0	0	0	0	0	0	0	0	0	0	0	0	0	0	0	0	0	0	0	0	0	0	0	0	0	0	0	0	0	0	0	0
Zm00001d037029	Protein SOMBRERO	0	0	0	0	0	0	0	0	0	0.0852203	0	0	0.0352195	0	0	0	0	0	0	0	0.754062	2.2394	1.23058	0.760127	1.9541	0.675897	1.69354	1.295	1.08433	1.22268	1.09679	1.34639	1.3182	0.948027	1.01041	0.853779	1.27889	1.34341	0.952602	1.2815
Zm00001d049614	Carbohydrate-binding X8 domain superfamily protein	0	0	0	0	0	0	0	0	0	0	0	0	0	0	0	0	0	0	0	0	0	0	0	0	0	0	0	0	0	0	0	0	0	0	0	0	0	0	0	0
Zm00001d019952	NA	0	0	0	0	0	0	0	0	0	0	0	0	0	0	0	0	0	0	0	0	0	0	0	0	0	0	0	0	0	0	0	0	0	0	0	0	0	0	0	0
Zm00001d004925	DDT domain-containing protein PTM	6.76302	7.40949	6.84744	7.89118	6.59767	6.51598	4.49672	7.38753	6.84882	7.42943	6.25916	7.01383	7.01741	5.51359	6.08433	6.3483	4.9714	4.8375	5.00617	5.60743	8.51593	9.42932	8.27861	7.91773	9.43842	8.12892	9.59143	7.76721	7.19538	5.91885	7.7847	7.81925	8.18405	8.00098	7.85629	7.30838	9.86115	8.28963	7.63383	6.11996
Zm00001d024689	NA	0	0	0	0	0	0	0	0	0	0	0	0	0	0	0	0	0	0	0	0	0	0	0	0	0	0	0	0	0	0	0	0	0	0	0	0	0	0	0	0
Zm00001d049024	Diacylglycerol O-acyltransferase 2	0.0219799	0	0	0	0	0	0	0	0.0286442	0	0.0304178	0	0	0	0.0273531	0.0537992	0.0250561	0	0	0	0	0	0.026838	0	0	0.0217601	0.0214014	0.0416918	0	0.0254349	0.0539288	0	0	0	0	0.0199043	0	0.0542242	0	0
Zm00001d027855	Transcription factor PRE3	0.0557104	0	0	0	0.0313837	0	0.0415411	0	0	0	0	0	0.271585	0	0	0	0	0.0924245	0	0	15.3019	25.857	13.3667	16.1043	8.15588	9.34848	5.85837	6.23467	11.2096	14.2473	17.9062	19.4712	6.87929	11.3372	14.047	17.0267	14.184	15.1524	14.9399	26.4074
Zm00001d007470	NA	2.22569	2.60938	2.50225	3.34101	3.05808	2.99129	1.41674	0.930486	1.83935	1.45856	1.95324	1.4612	1.47021	2.03015	1.55378	1.36193	1.76366	2.1014	2.59012	2.01687	0.397613	0	0.0662835	0.307693	0.129223	0.0806136	0.0528566	0	0.237452	0.0628182	0.0332979	0.136252	0.0333498	0.202083	0.027212	0.0245795	0.32625	0	0.172894	0.216689
Zm00001d024408	Galactose mutarotase-like superfamily protein	33.7526	36.5119	37.2462	36.6202	38.2934	35.8257	37.3696	38.9732	34.5404	40.4027	43.9637	41.9975	38.9699	37.5513	39.89	34.5566	29.7729	36.6054	35.209	33.0828	44.2216	39.9747	42.3216	40.0356	42.9156	44.77	42.2635	42.3946	28.4318	33.2393	25.3352	28.0067	45.9348	46.7451	46.8216	47.0892	42.3766	43.6875	48.6131	37.7103
Zm00001d052889	IRK-interacting protein	3.97071	4.41577	3.89972	3.39262	3.56931	3.48833	4.21376	4.15825	4.00301	3.74536	2.91784	2.66921	2.40006	1.75408	2.79701	2.21361	3.14777	2.97117	2.84732	3.65551	5.7357	4.76271	5.44947	5.73275	3.68147	2.42642	2.78242	3.47149	1.87262	3.19535	3.05925	3.02209	3.83989	4.78106	4.22766	4.28389	3.36816	4.22457	4.45862	4.33627
Zm00001d044996	NA	0	0	0	0	0	0	0	0	0	0	0	0	0	0	0	0	0	0	0	0	0	0	0	0	0	0	0	0	0	0	0	0.0574395	0.0281184	0	0	0.0207239	0	0.112914	0	0
Zm00001d038776	Probable mitochondrial-processing peptidase subunit alpha-2 chloroplastic/mitochondrial	22.7055	21.0075	19.7819	18.5798	23.9802	18.2447	22.6046	19.5609	24.0167	25.8885	23.8928	21.1358	27	22.4812	25.3435	18.625	16.4826	17.2522	18.1772	16.7245	33.2075	50.0526	35.9229	36.0983	39.6984	39.0491	36.0551	30.7148	41.7798	44.6369	42.571	49.3925	34.5675	36.0355	41.1414	40.0686	43.7298	43.3483	39.3069	50.3544
Zm00001d006386	AP-3 complex subunit mu	2.92945	3.70452	3.02793	3.29236	3.14337	3.10742	3.3517	2.5505	4.16105	3.96139	3.90389	2.94601	3.32467	2.04585	2.85474	2.56082	2.12029	3.00001	2.35309	2.18223	5.99808	4.98239	5.20453	5.71051	6.16171	5.64688	5.53871	5.17444	3.13568	3.65897	3.6128	3.22897	6.30368	5.65457	5.17462	4.1968	5.30122	5.69743	5.9436	4.00609
Zm00001d002959	Putative GEM-like protein 8	0.793196	0.302598	0.932706	0.524589	0.893673	0.39855	0.506963	0.647426	0.812187	0.89109	0.823273	1.12044	0.79791	0.747828	0.740325	0.658714	0.226053	0.689296	0.983011	0.553944	2.66282	2.75663	2.52505	2.56909	2.76482	1.71076	1.62739	2.25682	2.32337	2.65529	4.13557	1.91976	2.12322	2.14427	2.30047	2.3088	1.45488	1.46761	1.76839	1.04597
Zm00001d009176	Protein STRUBBELIG-RECEPTOR FAMILY 4	0.032647	0.261546	0.107489	0.248937	0.183913	0	0.194749	0.149225	0.212728	0.213945	0.2259	0.394548	0.247571	0.143639	0.162512	0.159817	0.0372163	0.324972	0.141609	0.255357	0.159416	0.249866	0.478354	0.138785	0.0388574	0.290885	0.413242	0.216739	0.0714018	0.113336	0.200253	0.0409708	0.120339	0.405108	0.0981917	0.413898	0.46376	0.0805401	0.0831825	0.260633
Zm00001d049090	NA	0.959286	0.853907	0.701872	0.348317	0	1.49957	0	0.365396	0	0.419097	1.77006	1.40524	0.692811	0.703437	0.795862	0	0.364515	0.353661	0	0.416849	0	0	1.17131	0.45311	0.380589	0.949694	0	0.606531	0	1.4801	0.784553	0.401289	2.35733	0.793568	1.92348	1.15827	0	0.788851	0	0.638195
ENSRNA049478262	5.8S ribosomal RNA	0	0	0	0	0	0	0.22315	0.170987	0	0	0	0	0	0.329172	0	0	0	0	0	0	0	0.163603	0	0	0	0	0	0.283825	0	0	0	0.187783	0	0	0	0	0	0	0	0
Zm00001d016734	NA	0.947924	0.0527371	0	0.0645358	0.089	0	0	0.654437	0.0772083	0.103533	0.191308	0	0.0427878	0	0.0491522	0.0483373	0	0	0.0285534	0	0.0964318	0.0215922	0.0241133	0.0559679	0.0470102	0.0977548	0.0769148	0.0749183	1.5333	0.0457053	0.0242269	0	2.06249	0	0.0395979	0	0.0647381	0.0487192	0.0251588	0.118244
Zm00001d003343	Probable amino acid permease 7	0	0	0	0	0	0	0	0	0	0	0	0	0	0	0	0	0	0	0	0	0	0	0	0	0	0	0	0	0	0	0.0156739	0	0	0	0	0.01157	0	0	0	0
Zm00001d032900	Pentatricopeptide repeat-containing protein	4.49287	5.04049	4.49526	4.64569	4.28176	5.84175	3.728	4.63223	5.80007	4.16186	3.26075	4.11963	4.38233	3.30697	3.86759	4.58897	3.52356	3.90435	3.62654	3.30282	5.47437	7.21154	6.32116	5.26552	6.49343	6.93946	6.9402	7.06441	3.95267	6.40114	5.54282	7.56729	5.96652	5.61699	6.384	5.82758	5.62922	6.61491	6.61676	7.39107
ENSRNA049477007	Eukaryotic large subunit ribosomal RNA	8.75349	12.467	7.36527	13.0314	8.2186	13.6836	37.4223	8.66903	9.88653	14.5322	7.26832	9.29654	7.27019	7.38169	4.72045	8.9273	24.9465	22.9128	26.5782	29.6693	0	0	0	0.413463	0	0	0	0	0	0	0	0	0	0	0	0	0	0.359913	0	0
Zm00001d047998	Squalene monooxygenase	18.4652	21.7414	18.4743	23.5275	17.0217	15.8648	15.3126	18.4256	20.5029	17.4666	13.1383	15.1333	26.2878	23.747	20.9598	19.4824	16.1699	18.1948	16.1941	17.6769	25.0802	22.3611	20.7018	20.7739	21.889	22.3798	20.8578	21.7669	35.296	27.519	39.9282	30.3006	25.163	22.1145	23.58	23.7564	18.8015	24.0767	22.3479	21.1443
Zm00001d038060	Probable microtubule-binding protein TANGLED	0.354845	0.844595	0.79581	0.0840288	1.49488	0.777783	0.736263	1.0049	1.28677	2.22429	0.59782	0.254253	2.10591	0.678795	0.88318	0.320982	0.334159	0.921435	1.73992	0.744158	3.31476	3.79541	2.69384	3.27928	2.00155	2.18415	2.01295	1.49247	5.90492	7.6233	3.76643	3.94977	3.033	2.79506	2.96976	2.83615	2.29275	2.8736	2.37823	4.00295
Zm00001d026955	NA	0	0	0	0	0	0	0	0	0	0	0	0	0	0	0	0	0	0	0	0	0	0	0	0	0	0	0	0	0	0	0	0	0	0	0	0	0	0	0	0
Zm00001d007411	NADH-ubiquinone reductase complex 1 MLRQ subunit	0.111155	0	0	0	0	0	0	0	0.253501	0.0364215	0	0	0.270939	0	0	0	0	0	0.0401786	0.0362262	0.61062	0.850734	0.203585	0.551284	7.01191	0.715286	5.14093	10.2522	0.820483	0.450197	0.102272	0.244118	0.512157	2.93101	1.00296	3.44757	0.0303653	0.342775	1.59309	0.443697
Zm00001d035526	Kinesin-like protein KIN-5D	9.90667	9.35548	9.04972	8.79137	9.52425	7.05095	6.4824	8.34024	10.839	11.0455	8.09836	6.31518	10.697	5.30207	9.43001	5.01001	4.69625	6.58706	6.61306	7.2396	7.1833	9.49096	6.02042	5.69977	6.5172	5.17677	6.15269	3.8456	5.49117	7.04199	7.5371	7.69398	5.65964	7.43049	8.20188	7.47305	6.8694	7.26629	7.68653	7.96972
Zm00001d038721	NA	0	0	0	0	0	0	0	0	0	0	0	0	0	0	0	0	0	0	0	0	0	0	0	0	0	0	0	0	0	0	0	0	0	0	0	0	0	0	0	0
zma-MIR164f	NA	0	0	0	0	0	0	0	0	0	0	0	0	0	0	0	0	0	0	0	0	0	0	0	0	0	0	0	0	0	0	0	0	0	0	0	0	0	0	0	0
Zm00001d028695	Protein MODIFIER OF SNC1 11	17.3024	17.1708	13.8142	13.7748	18.0672	14.4146	17.8997	16.9662	17.1907	20.5833	18.1202	14.2571	20.4749	15.0452	18.4284	13.8783	12.0165	14.0939	12.7337	14.0466	25.5224	28.3128	24.2433	23.9105	26.1364	24.7682	24.265	24.7994	21.9039	22.6376	22.8755	20.9558	27.5317	23.7911	24.6916	25.179	25.8049	24.1785	26.3619	24.0913
Zm00001d003668	Subtilisin-like protease SBT1.9	3.13453	2.11283	2.51095	2.33851	3.80412	3.98218	2.94605	3.84676	7.22411	6.05013	6.17898	6.27853	4.12725	3.79145	5.431	2.40528	3.51578	4.30288	3.64314	3.00884	40.0243	36.6741	53.2873	54.5429	72.4086	62.1036	70.7071	71.682	41.5296	47.2707	38.6515	45.244	32.4083	36.9695	27.7777	32.1548	40.7382	36.2027	35.4645	44.0737
Zm00001d012492	NA	1.5172	1.17088	1.4818	1.33428	1.59961	1.06074	1.12094	1.14521	1.79582	1.78785	0.866824	0.810506	1.10077	0.933931	1.36844	0.800636	1.20592	0.81593	1.63015	0.743966	0.220896	0.0913131	0.237941	0.177515	0.215372	0.165361	0.515013	0.22442	0.243541	0.112751	0.187834	0.0873409	0.393356	0.466346	0.558196	0.214283	0.243357	0.29188	0.159594	0.291697
Zm00001d039446	DNA-directed DNA polymerases	1.66285	2.33199	2.20373	2.05057	2.58046	2.07215	2.52664	2.29453	2.95751	3.13891	2.09858	2.12565	3.24026	1.54145	2.23854	1.19031	1.46639	1.58466	1.85988	1.73146	2.83424	3.75055	3.54997	3.83824	3.46043	3.79977	3.73714	3.80875	4.41447	3.96948	4.93949	5.26297	3.26386	3.47791	3.57536	3.18212	3.75974	4.23124	3.45075	5.03036
Zm00001d004807	Coatomer subunit beta-1	8.26256	8.76858	9.06808	9.43679	8.48709	9.81291	8.82288	9.41722	10.255	12.0857	9.39509	8.73193	12.7949	9.85943	10.7899	8.77245	8.57086	8.37102	8.61594	8.02949	10.9162	14.6969	10.6915	9.66057	11.5287	11.8556	12.9697	10.5027	12.7435	11.813	12.971	14.6875	12.0155	11.5932	13.0818	13.2285	12.5697	12.3361	12.6588	14.3491
Zm00001d015233	Squamosa promoter-binding-like protein 2	3.14179	3.78683	3.32693	3.3206	3.28146	3.81288	3.69769	3.7066	5.41121	5.35313	4.53591	4.06748	5.62969	4.62326	4.67066	2.98248	4.03646	4.35766	3.64633	2.65668	6.87253	7.69653	6.957	7.03895	6.11449	6.557	6.00246	4.98496	7.52134	8.05736	6.96894	6.78805	5.38352	6.25877	6.90408	5.99779	7.76617	4.36767	5.28984	4.82151
Zm00001d014414	Calmodulin	3.21967	4.07885	4.04444	4.67977	3.58381	3.71793	2.84913	3.50185	4.436	4.82998	3.94569	3.7078	3.39339	3.18943	3.62056	3.73856	3.97984	4.02221	4.30464	3.14793	5.97851	6.13928	5.79038	7.14585	5.41348	5.52048	6.33598	5.47251	3.08604	4.74699	3.34307	4.06491	7.90003	5.98077	6.43637	5.47121	5.29847	5.74187	5.43607	4.89689
Zm00001d051017	tRNA (guanine(37)-N1)-methyltransferase 1	8.09605	8.31662	8.92426	7.96931	9.25476	7.82907	7.68496	8.60319	9.61121	9.57324	9.71563	9.73885	8.77064	7.74813	8.6485	4.52739	5.24109	7.25498	6.52786	7.42646	11.9032	11.7854	11.2565	12.8456	12.2105	12.0051	12.5437	11.4895	8.19421	7.75478	6.06073	8.499	10.8479	10.5301	12.501	11.6877	13.4314	12.4211	12.0306	10.0135
Zm00001d001230	NA	1.15125	1.21914	1.78631	0.432434	1.43127	0.791226	1.9537	1.04337	0.982962	1.92514	1.26358	1.04676	2.88141	0.873314	2.07493	0.631592	0.81458	1.49283	0.918369	1.19029	2.0354	3.25536	3.87781	2.70017	2.7405	1.76856	1.35288	2.74847	1.476	1.92942	2.38635	3.53722	1.70719	2.21673	2.0696	2.76812	3.5137	2.54633	1.56781	3.2485
Zm00001d050191	Ubiquitin-specific protease family C19-related protein	20.9146	21.3816	18.5166	17.4435	20.1541	19.1848	20.7151	18.1956	26.1963	24.496	18.2382	16.2782	22.9754	17.6387	23.821	13.3923	14.4313	17.6736	17.569	16.2529	39.8001	36.326	35.2034	29.4445	28.6029	29.549	27.6105	22.7917	29.1815	37.2964	33.1526	35.9126	34.0784	35.103	38.6076	37.8486	32.9232	36.2874	37.3197	38.1473
Zm00001d031469	NA	0	0	0	0	0.109581	0	0	0	0	0	0	0	0	0	0	0	0	0	0	0	0	0	0	0	0	0	0	0	0	0	0	0	0	0	0	0	0	0	0	0
Zm00001d034196	C-type cytochrome synthesis protein1	69.7397	78.3199	76.1697	91.297	58.4028	68.1925	62.2093	66.9181	49.4639	44.758	52.4104	61.5152	38.2826	47.1245	48.3552	55.3125	59.0641	52.843	55.33	61.8149	1.34856	1.49666	1.75938	3.31791	2.54392	3.57813	2.95796	2.43704	2.02213	1.84803	2.04755	1.88362	1.15077	1.46018	1.4807	1.87027	2.62416	1.95509	2.78409	1.74945
Zm00001d016637	NA	0	0	0	0	0	0	0	0	0	0	0	0	0	0	0	0	0	0	0	0	0	0	0	0.164562	0.069112	0	0	0.0550706	0.0634978	0.0671936	0	0.437226	0.428072	0.144106	0.0582148	0	0.253799	0	0	0
Zm00001d008362	NA	0	0	0	0	0	0	0	0	0	0	0	0	0	0	0	0	0	0	0	0	0	0	0	0	0	0	0	0	0	0	0	0	0	0	0	0	0	0	0	0
Zm00001d014556	NA	0.30217	0.100866	0.0829072	0.0822884	0.340447	0.2657	0.788609	0.172647	0.0984469	1.28713	0.104543	0.0829956	0.245511	0.166184	0.376038	0.369804	0.0861153	0.584857	0.109223	0.492395	3.87319	5.94688	2.95165	3.10432	1.70834	2.39319	2.4273	2.07771	4.04783	6.46885	4.44834	5.40377	2.22764	2.71842	2.49928	2.66795	2.47639	1.21136	1.53982	5.65391
Zm00001d048705	benzoxazinone synthesis5	177.06	153.283	139.2	119.257	129.838	148.523	206.957	268.62	228.974	233.368	172.242	159.444	740.72	757.194	747.13	509.647	545.279	356.871	422.623	246.882	101.136	126.564	76.815	68.9196	118.078	160.988	125.565	121.797	66.9119	141.834	87.27	171.179	137.597	149.67	148.72	130.798	74.1789	74.1304	87.7508	103.544
Zm00001d039698	cytochrome P450 family 706 subfamily A polypeptide 5	0	0	0.0164431	0.0652815	0.0168803	0.0175655	0.111718	0.0856031	0.0390502	0	0.0414681	0.148145	0.0162308	0	0.0745801	0.146687	0.0341587	0.0331415	0.0216624	0	88.5229	90.4246	70.4864	45.4969	77.5892	74.9047	72.6052	86.9762	12.845	22.348	13.4175	15.6248	158.867	100.783	114.969	109.125	50.9154	92.6442	76.444	45.2575
Zm00001d035328	RNA-metabolising metallo-beta-lactamase family protein	0	0	0	0	0	0	0	0	0	0	0	0	0	0	0	0	0	0	0	0	0	0	0	0	0	0	0	0	0	0	0	0	0	0	0	0	0	0	0	0
Zm00001d023426	NA	2.62597	3.96635	3.64486	3.28113	3.04563	2.78617	2.58716	2.85816	2.80277	3.65977	3.14897	3.3028	3.23094	3.04524	3.11265	2.71205	2.59391	2.32612	2.52546	2.19183	5.3597	5.87221	5.59302	5.90992	5.28224	4.71713	5.01539	5.0148	4.01505	3.30687	2.92266	4.26476	4.97845	5.44066	5.32494	5.04653	5.58307	4.9906	5.63118	4.25685
Zm00001d052551	Alpha carbonic anhydrase 1 chloroplastic	0.039766	0	0	0.0216585	0.224016	0	0	0.136323	0	0.0260597	0.275159	0.065534	0	0	0.0247436	0.0243334	0	0.0659725	0.258731	0	0	0	0	0	0	0	0	0	0	0	0	0	0	0	0	0.0720217	0	0	0	0.0992083
Zm00001d000241	Single-stranded DNA-binding protein mitochondrial	14.2783	14.8608	13.1393	14.2645	15.5673	14.5535	17.4356	15.0557	14.7135	15.3759	15.4858	12.8889	14.1211	10.654	13.077	11.4122	9.7843	12.4872	14.7874	10.9538	14.4681	22.3866	16.6996	19.2949	20.7418	21.1239	20.1899	22.3095	17.149	18.6344	19.3368	18.3466	17.79	19.2604	20.7284	18.832	17.7496	16.5733	17.1682	17.1904
Zm00001d053806	Serine/threonine-protein phosphatase BSL1	0	0	0	0	0	0	0	0	0	0	0	0	0	0	0	0	0	0	0	0	0	0	0	0	0	0	0	0	0	0	0	0	0	0	0	0	0	0	0	0
Zm00001d027158	NA	0	0	0	0	0	0	0	0	0	0	0	0	0	0	0	0	0	0	0	0	0	0	0	0	0	0	0	0	0	0	0	0	0	0	0	0	0	0	0	0
Zm00001d030831	hydroxy methylglutaryl CoA reductase 1	0	0	0	0	0	0	0	0	0	0	0	0	0	0	0	0	0	0	0	0	0	0	0	0	0	0	0	0	0	0	0	0	0	0	0	0	0	0	0	0
Zm00001d025328	NA	0.0164154	0.0219182	0.0540471	0	0	0	0	0	0	0	0	0	0.0355663	0	0	0	0	0	0	0	0.0400782	0.287168	0.100218	0	0	0	0.0319667	0.0155685	0.107705	0.0949783	0.020138	0.0412013	0	0.142586	0.049372	0.0743262	0.0538119	0	0.125476	0.0327625
Zm00001d020471	NA	0	0	0.0203239	0.0100861	0.0208643	0	0.0138086	0.0105807	0	0.0121357	0.0384415	0	0.0300924	0	0	0	0.0105552	0.0204818	0.0133876	0.0120706	0.0113033	0	0.0113058	0	0.0330619	0.00916669	0.0270468	0.0175632	0.0303762	0.0107147	0	0	0.0227535	0.0344687	0.0464148	0.00838492	0.0202355	0.0114213	0.011796	0.01848
Zm00001d010047	WPP domain-interacting tail-anchored protein 1	5.66179	5.69065	7.05531	5.76918	7.49405	5.11173	5.22571	5.78716	6.98337	9.045	7.19367	6.49467	8.53867	6.98278	7.45642	4.35385	4.02499	5.10823	4.83433	5.25377	7.35792	8.20838	6.93496	6.34251	7.71515	8.22681	9.65389	8.90439	8.29746	8.10974	9.48342	8.76138	7.4167	7.15833	8.0183	8.25188	8.80755	8.93047	8.21253	7.50963
Zm00001d046449	elongation factor 1-alpha9	304.178	281.728	302.296	287.092	322.446	267.652	325.789	295.224	317.155	343.896	284.94	269.648	372.894	253.419	313.514	237.436	242.432	271.605	300.961	267.38	394.606	571.279	419.515	409.35	474.915	479.188	424.089	440.284	433.153	530.089	468.26	574.467	395.118	424.688	448.548	445.466	503.19	515.832	455.657	569.82
Zm00001d011174	senescence enhanced2a	57.4801	47.2094	45.2598	40.1823	50.1478	49.7953	46.9422	52.762	44.7136	58.1551	67.177	69.4617	55.4316	50.8403	55.8733	50.5801	34.2316	48.0098	40.472	39.8869	57.4564	46.3396	47.647	38.6046	46.3298	44.1881	45.3352	52.7733	16.8204	18.3847	17.5778	17.7643	79.598	63.347	68.8317	65.9374	45.6912	52.6463	49.5982	31.847
Zm00001d041985	late embryogenesis abundant protein-related / LEA protein-related	0	0.0922801	0	0	0	0	0	0	0	0	0	0	0.467942	0	0	0	0	0	0	0	64.5422	161.917	108.312	121.119	78.3107	70.8329	69.3458	65.6449	47.5946	53.7037	37.1995	66.7195	96.1901	70.9016	80.7043	113.812	68.5909	141.536	88.0026	122.867
Zm00001d050565	DNAJ heat shock N-terminal domain-containing protein	3.38981	3.33421	4.22338	3.67938	3.43864	3.64895	3.27425	3.17055	2.95554	2.64042	3.62268	3.08808	3.29327	2.83956	2.85235	2.80506	2.28279	2.56171	1.69186	2.48472	4.38847	3.60078	4.25688	3.67523	3.99157	3.39174	4.02884	3.10052	1.74132	1.59139	1.98308	1.86211	3.20158	3.86203	4.62	4.02012	4.07318	4.83605	3.22735	2.97346
Zm00001d020511	Ubiquitin-NEDD8-like protein RUB1	131.444	113.963	117.422	102.354	125.993	108.167	135.603	125.277	118.754	123.347	152.606	155.69	139.162	151.23	156.33	125.05	109.195	126.685	112.167	134.78	153.653	136.432	153.356	122.938	155.332	163.23	145.332	155.905	125.445	130.462	125.896	121.821	157.138	144.734	153.006	169.643	157.436	157.144	155.95	153.8
Zm00001d026677	Serine/threonine-protein kinase STY46	42.2039	49.9438	41.7958	42.6903	45.7702	41.5892	36.9624	47.2459	35.0967	49.6549	60.8649	62.9304	51.6913	54.3821	49.8715	49.486	37.414	37.7621	35.9099	35.3655	121.822	118.777	101.219	87.8689	112.42	94.4682	99.8658	122.62	52.8266	43.8309	49.9211	43.591	192.401	149.545	169.161	154.709	113.697	125.751	114.368	56.8602
Zm00001d011791	NA	0	0	0.086257	0	0	0	0	0.0299371	0	0.206021	0	0.143915	0.0283812	0.144082	0	0	0	0	0	0	0	0	0.095966	0	0	0	0	0.0248466	0	0	0.0321394	0	0	0	0.157592	0.237243	0.143136	0	0	0
Zm00001d045072	NA	29.0952	34.7632	32.342	32.1911	31.7201	29.9399	26.4596	32.7729	34.597	36.7637	37.5247	37.898	35.0067	33.3202	34.08	27.1441	25.1182	25.511	22.3599	28.8508	44.949	46.5709	44.4096	47.4575	46.2391	46.5611	53.5585	43.8434	42.3013	34.1172	45.9181	44.0281	40.1718	43.4908	47.8596	46.0004	59.3041	46.5966	48.584	38.6992
Zm00001d011251	Nuclear ribonuclease Z	0	0	0	0	0.0565581	0	0	0	0	0	0	0	0	0	0	0	0	0	0	0	0	0	0	0	0	0	0	0	0	0	0	0	0	0	0	0	0	0	0	0
Zm00001d027998	VQ motif-containing protein 9	7.93903	9.16446	7.70632	8.37235	6.98469	10.8282	6.65097	7.62629	9.06832	7.46197	6.17184	5.66428	6.33903	5.49691	5.70745	8.55473	9.23044	7.55627	9.51221	7.17456	8.57185	9.16441	11.393	12.4151	7.15281	8.98692	7.6377	9.4193	6.36424	8.45492	5.39354	7.8197	8.93846	9.85132	7.73736	10.0823	6.73961	9.83178	9.22757	7.95408
Zm00001d018418	oxidoreductase zinc-binding dehydrogenase family protein	30.0292	26.023	29.1264	25.5965	28.2072	25.5845	29.0138	32.1232	24.228	27.2426	30.343	29.3852	21.4505	24.5352	26.4902	26.4528	22.5719	26.4097	25.5062	25.0017	22.421	25.6732	23.5441	23.9692	25.5826	24.6145	23.6873	30.3481	22.163	20.0939	22.2137	21.0545	25.1355	26.2638	24.9094	25.2065	24.6006	23.401	22.65	21.6216
Zm00001d044788	NA	0.10238	0.432884	0.35581	0.260219	0.384496	0.160042	0.152682	0.214483	0.355791	0.268369	0.495889	0.487417	0.258791	0.206455	0.212346	0.250591	0.0972574	0.226467	0.271382	0.289174	0.270792	0.298503	0.145843	0.217612	0.385875	0.422318	0.382128	0.210379	0.167935	0.375164	0.14653	0.192724	0.146759	0.444642	0.444781	0.525369	0.428843	0.526189	0.108691	0.374613
ENSRNA049462573	Small nucleolar RNA R160	0	0	0	0	0	0	0	0	0	0	0	0	0	0	0	0	0	0	0	0	0	0	0	0	0	0	0	0	0	0	0	0	0	0	0	0	0	0	0	0
Zm00001d000630	NA	0	0	0	0	0	0	0	0	0	0	0	0	0	0	0	0	0	0	0	0	0	0	0	0	0	0	0	0	0	0	0	0	0	0	0	0	0	0	0	0
ENSRNA049467775	5S ribosomal RNA	0	0	0	0	0	0	0	0	0	0	0	0	0	0	0	0	0	0	0	0	0	0	0	0	0	0	0	0	0	0	0	0	0	0	0	0	0	0	0	0
Zm00001d022835	NA	0	0	0	0.0309332	0	0	0	0	0	0	0	0	0	0	0	0	0	0	0	0.0370195	0	0.0310487	0.0346739	0	0	0	0.02765	0	0	0	0.139349	0.0356376	0.0348915	0	0	0	0	0.0350281	0	0
Zm00001d001937	SWIB complex BAF60b domain-containing protein	12.6514	12.1849	12.7393	11.0221	11.6441	12.9225	11.6354	10.7045	12.2244	13.8457	12.8404	14.5288	11.4442	11.7737	12.1961	10.6699	9.50344	10.234	10.0477	10.3701	17.7593	16.7549	17.3747	19.316	20.0117	19.3921	20.51	18.5653	25.1364	21.7096	32.9769	23.7516	18.1405	17.2465	19.1787	18.0379	17.9966	20.3153	20.1873	16.4862
Zm00001d000095	9-cis-epoxycarotenoid dioxygenase NCED3 chloroplastic	0.471568	0	0.103508	0.667783	0.212521	0	0.421957	0.32332	0.368728	0	0.0652599	0.414475	0	0.259348	0	0.173136	0.483811	0.678029	0	0.307374	0.287834	1.13431	0.806115	0.735046	1.01029	0.233427	0.780569	0.44724	0.515679	0.272847	0.578509	0.05918	0.57941	0.702188	0.37822	0.640557	0.412232	0.232671	0	0.423529
Zm00001d037473	Transducin/WD40 repeat-like superfamily protein	29.8052	30.8897	30.2742	30.1562	33.1899	30.3769	30.0664	29.7208	33.7786	32.9974	36.0347	37.6898	28.9063	34.0922	33.4155	32.3885	29.5587	29.3911	28.9634	31.2699	42.7858	45.5928	42.4806	43.1055	43.8866	44.1578	44.0669	45.4142	30.3821	31.0607	30.8128	30.849	45.9746	46.2337	50.6504	48.6856	46.4322	48.3063	50.0428	38.1806
Zm00001d005980	NA	3.74938	4.24074	3.80529	3.12263	4.6242	3.27552	3.54222	3.73331	4.93363	5.72521	4.14343	4.41925	3.71674	3.22319	3.88452	2.75093	2.93588	3.72413	2.47369	3.03707	4.58818	5.56211	5.74483	5.94484	4.65758	5.30656	5.25454	5.81725	2.70686	2.86441	2.75756	3.12927	4.17074	6.03019	4.88119	4.98586	6.64271	5.3096	3.99982	3.8324
ENSRNA049458495	Small nucleolar RNA R64/Z200 family	1.47427	0	0.539333	1.07062	1.38418	2.3046	0.366436	0.842335	0.960634	1.93226	1.02012	0.539908	1.33093	1.08107	2.44623	1.50355	0.560203	0.543521	0.710528	0	0.899861	3.49249	0.900061	0.696359	2.33962	2.67581	0.478491	1.16518	1.34348	0.284335	1.20573	0.616718	0.301903	2.13428	1.97072	0.445018	1.87945	0	0.313029	1.22601
Zm00001d000581	NA	0	0	0	0	0	0	0	0	0	0	0	0	0	0	0	0	0	0	0	0	0	0	0	0	0	0	0	0	0	0	0	0	0	0	0	0	0	0	0	0
Zm00001d030993	Auxin-responsive protein IAA4	11.2126	10.2894	8.83776	7.86131	10.5887	9.53666	9.18171	9.29511	15.1436	13.3064	11.9904	10.6838	12.3236	9.86654	9.23478	10.1545	11.6896	11.7249	12.6747	12.2783	18.6155	19.8604	16.4042	21.2906	15.5779	12.0289	11.4932	17.3047	7.80275	11.3709	7.77804	10.5664	21.2664	21.0725	18.9058	15.563	13.1878	15.7419	15.1156	13.6916
Zm00001d034089	Probable receptor-like protein kinase	0	0.0123387	0	0	0	0.0108342	0	0	0	0.0121117	0	0.0101527	0.120131	0	0	0	0	0	0.0801664	0	0.60917	0.656742	0.383636	0.458312	0.428954	0.155525	0.287928	0.262926	0.0707375	0.352886	0.0906926	0.42909	0.442815	0.344005	0.759696	0.928884	0.383713	0.592732	0.623951	0.783847
Zm00001d018686	NA	0	0	0.0188509	0.0374203	0	0.201377	0	0	0.156689	0.0450244	0.118851	0	0	0.0755716	0	0.0210209	0	0	0	0.0223915	0	0.01878	0.104864	0.0486785	0.0817749	0.102027	0.367935	0.0325804	0.0375661	0.0596287	0.42143	0.172445	0.105522	0.23445	0.103322	0.0933262	0.0375376	0.0423739	0.0218821	0
Zm00001d013771	transcription regulators	0	0	0	0	0	0	0.080769	0	0	0	0	0	0	0	0	0	0	0	0	0	0	0	0.0661297	0	0	0	0	0	0	0	0.0664413	0	0	0	0	0	0	0	0	0
Zm00001d026357	Peroxidase 1	0	0	0	0	0	0	0	0	0.0268255	0.0269789	0	0	0.0222995	0.0905659	0	0	0	0	0	0	1.05539	3.21839	1.85991	1.95429	1.6905	0.835519	1.64349	1.1323	0.607765	1.02426	1.13636	2.1441	1.5428	1.07279	0.928665	1.52852	2.1818	1.95509	1.31119	2.46498
Zm00001d040232	cytochrome P450 family 72 subfamily A polypeptide 8	8.83346	9.31446	7.724	7.21672	9.13856	10.1871	6.83302	8.74981	8.87589	7.14133	8.31155	9.47823	7.73608	7.74122	8.0135	10.0781	10.8932	9.88406	7.2215	5.65014	9.01983	8.07859	6.95537	8.30582	9.72774	8.07086	7.91773	9.10198	1.80556	3.48694	1.62044	2.66781	10.955	9.62947	9.02159	7.98063	6.31469	7.96837	7.54619	4.79887
Zm00001d024875	Putative cytochrome P450 superfamily protein	0.328367	0.228753	0.156687	0.171069	0.466474	0.619317	0.383245	0.326287	0.558167	0.654919	0.889091	0.925439	5.35138	7.82041	4.15746	5.32908	0.29295	0.205275	0.18578	0.558349	15.2325	16.9054	16.1772	12.9476	22.1584	21.8654	22.8951	19.5386	16.6427	25.4258	15.9032	18.0781	18.7171	15.6607	16.8468	16.5228	12.8704	16.0783	12.4589	15.9711
Zm00001d014459	cytochrome P450 family 77 subfamily B polypeptide 1	53.2082	41.5983	49.2594	40.7883	51.9866	39.8034	49.3336	48.5384	60.2128	59.2341	48.7671	41.736	33.6495	29.4507	44.2209	31.4754	35.1077	46.4814	57.8893	60.0097	0.398142	0.95092	0.379267	0.33011	0.979707	0.415136	0.136098	0.515531	0.832189	0.449298	0.28579	0.370318	0.496142	1.1563	1.23006	0.309411	0.203647	0.306513	0.652925	0.526946
Zm00001d034105	NA	0	0	0	0.0593398	0	0.127735	0	0	0	0	0	0	0	0.0299597	0.0338961	0	0	0	0	0	0	0	0	0	0	0	0	0	0	0	0	0	0	0	0	0	0	0	0	0
Zm00001d004723	elongation factor Ts family protein	2.79535	3.90557	3.51066	4.12798	2.85723	3.09147	2.12737	3.16136	1.87778	2.32288	2.49257	3.13447	2.71608	1.88604	2.27729	2.89201	2.39815	2.69328	1.89584	2.06624	0.844314	1.08705	0.65097	0.877971	0.60025	0.370889	0.82776	0.546626	0.567247	0.383501	0.565653	0.632898	0.761281	0.80459	0.678957	0.613274	0.913207	0.622073	1.1014	0.762091
Zm00001d053885	NA	5.69372	6.06458	6.08858	6.1845	5.95805	4.60239	5.75756	6.50629	6.74358	6.88845	6.64481	7.36042	5.50036	7.02997	7.30766	5.59833	5.45507	6.22556	5.74619	5.62501	7.06944	6.29626	6.27874	8.87265	6.7382	9.10558	7.12333	7.83073	8.17759	6.60748	7.97993	6.49397	7.47415	8.756	7.65984	7.40357	7.85234	8.02364	7.89425	7.3654
Zm00001d019719	RNA pseudouridine synthase 4 mitochondrial	3.1299	2.38249	3.14611	2.94738	2.62006	2.28059	2.90095	2.69079	2.63031	2.83705	2.65149	1.8479	2.34497	1.20655	2.20233	1.34245	1.20043	1.39116	2.11467	1.02959	1.30337	4.50953	2.75018	2.6528	2.61119	2.86693	2.71999	2.60778	3.18277	3.50341	2.29664	3.96462	2.12051	2.12339	2.82998	2.39727	2.95662	2.50767	2.86943	3.38611
Zm00001d027084	NA	0	0	0	0	0	0	0.171908	0.0658616	0	0	0	0	0.0624385	0	0	0	0	0	0	0	0.140719	0.252069	0	0	0	0	0.112239	0	0	0	0	0	0.0708168	0.0715191	0.231134	0.0521935	0	0.284376	0.146853	0.115033
Zm00001d035765	NA	17.0819	13.9669	15.1561	12.7416	15.414	15.9793	16.7141	16.1633	16.4524	15.3646	16.3301	14.4363	14.8209	14.2547	12.729	13.9999	15.1552	15.4163	19.4081	14.7784	17.2672	15.5217	14.9116	14.3845	14.9955	16.2224	15.3529	18.1798	11.0726	13.178	10.9045	13.9034	13.9922	15.6655	17.0739	14.1156	14.696	17.9559	15.591	14.6809
Zm00001d007283	NA	0	0	0	0	0	0	0	0	0	0	0	0	0	0	0	0	0	0	0	0	0	0	0	0	0	0	0	0	0	0	0	0	0	0	0.0837293	0	0	0	0	0
Zm00001d033230	receptor like protein 29	0	0	0	0	0.0158813	0	0	0	0	0.0184747	0	0	0.106892	0	0	0	0	0	0	0	0	0	0	0	0.0167772	0	0	0.0133686	0.154143	0.0163115	0.155632	0	0	0	0.127187	0	0	0.0695485	0	0
Zm00001d034653	Dof zinc finger protein DOF3.6	0.0691634	0.554091	0.189765	0.263689	0.35066	0.0405439	0.103145	0.0395169	0.0450668	0.135974	0.0478573	0.151974	0	0.228226	0.387319	0.126966	0.315373	0.382478	0.2	0	0	0.0378104	0	0.049003	0.12348	0.0342359	0.0336716	0	0	0	0	0	0	0.171646	0.173351	0.0939483	0	0.0426564	0.0881119	0
ENSRNA049997473	NA	0	0	0	0	0	0	0	0	0	0	0	0	0	0	0	0	0	0	0	0	0	0	0	0	0	0	0	0	0	0	0	0	0	0	0	0	0	0	0	0
Zm00001d044512	NA	0	0	0	0	0	0	0.0879077	0	0	0	0	0.259047	0	0	0	0	0	0	0	0	0	0	0.359873	0	0	0	0	0.055905	0	0	0	0	0	0	0.0590968	0	0.0644112	0	0	0.235294
Zm00001d048204	NADH-ubiquinone oxidoreductase B16.6 subunit	76.9616	68.2327	78.0194	65.288	76.2019	67.2606	83.9743	71.1399	71.5805	82.8563	78.0273	71.3523	79.9527	75.615	92.3057	60.6377	67.593	80.4538	97.3614	78.9057	115.187	126.288	120.425	111.154	114.01	115.473	93.436	107.72	89.3145	119.612	94.9899	111.664	119.604	115.524	118.991	117.892	113.433	125.186	116.656	151.264
Zm00001d027853	Glutaredoxin family protein	0.0475895	0.0317713	0.052229	0.103678	0	0.0557943	0.283885	0.0815717	0	0.0935599	0	0.0261423	0.10311	0.104691	0	0.0582413	0.16275	0.0789518	0.447249	0	1.24904	1.2748	1.27837	0.640636	0.623065	0.612477	0.602382	0.970387	0.390308	0.578235	0.496244	1.34377	1.25716	0.501946	0.691813	1.03429	0.754024	0.41091	0.454706	1.70966
Zm00001d008852	NA	0.741036	0.362798	1.11148	0.591954	1.05755	0.752958	1.06829	0.508075	0.869145	1.10074	1.12806	0.949838	1.23093	0.950942	0.86071	0.36276	0.957383	0.846915	1.14286	0.579619	1.02524	1.89052	0.331768	0.49003	1.4112	0.855897	0.577227	0.679378	1.43162	0.914686	1.69696	1.45696	0.728402	1.16474	0.643874	0.894746	1.07965	0.639846	1.03846	1.45434
Zm00001d009326	Protease Do-like 9	0.922216	1.33229	1.2776	1.10338	1.31157	1.04576	0.992036	1.10566	1.14272	1.26815	1.54823	1.26235	1.42488	1.06427	1.69327	0.721585	0.689369	1.38784	0.612048	0.788342	1.14425	1.19015	1.29219	1.3068	1.5475	1.63142	1.56036	1.19008	0.628234	0.629809	0.871698	0.626105	1.20742	1.55707	1.4096	0.985728	1.38768	1.26809	0.982271	1.04099
Zm00001d026345	OSJNBa0053K19.23 protein; protein	1.44623	1.81246	1.65684	1.36809	2.00105	1.54684	1.89193	2.44994	2.24844	2.14491	1.73808	1.75617	2.2539	2.49777	2.98383	1.30416	1.41725	1.68373	1.65082	2.03418	3.98009	4.77151	3.94999	3.70319	4.22785	4.23251	4.12568	4.10282	3.85667	3.78753	3.29939	4.25083	3.69421	3.27433	4.32435	3.8141	4.53301	4.4598	4.76774	4.77276
Zm00001d004800	NA	0	0	0	0	0	0	0	0	0	0	0	0	0	0	0	0	0	0	0	0	0	0	0	0	0	0	0	0	0	0.0200533	0	0	0.0851694	0	0	0	0	0	0	0
Zm00001d000087	Pentatricopeptide repeat-containing protein	0.18575	0.124009	0.278608	0.141637	0.230208	0.17422	0.147741	0.127356	0.209794	0.381412	0.239921	0.0952358	0.127444	0.0749151	0.146401	0.204594	0.0635243	0.00684808	0.0268568	0.0322865	0.0982607	0.28433	0.211685	0.0877375	0.361106	0.26358	0.415983	0.129189	0.169271	0.0716494	0.32662	0.264191	0.213014	0.19976	0.211056	0.156996	0.439773	0.259672	0.094656	0.135934
Zm00001d040253	NA	0	0	0	0	0	0	0	0	0	0	0	0	0	0	0	0	0	0	0	0	2.11863	1.20969	1.96017	1.26037	1.36849	1.24566	1.41524	2.20149	0.474463	0.928845	0.691953	0.245025	2.31899	1.83052	2.39243	2.43602	2.08606	2.38158	1.4095	1.38552
Zm00001d032621	CDT1-like protein a chloroplastic	1.49186	1.27306	1.25568	1.40515	2.6666	1.64387	2.24158	1.97395	2.38274	2.64629	1.42813	1.74997	3.63335	1.82603	2.24742	1.07076	1.21476	0.930463	1.36233	0.965104	6.2578	7.77557	6.50572	6.54865	7.67671	6.51856	6.73877	6.00002	5.65476	5.08824	4.70619	6.26424	5.92636	6.97337	7.3547	7.80119	7.62386	7.08412	6.3734	6.88413
Zm00001d026582	Plant UBX domain-containing protein 7	9.68189	10.6253	9.02464	9.9108	10.6692	8.53667	9.19734	8.69934	9.55813	11.4728	11.5999	10.608	8.4771	8.60711	8.73119	7.87226	7.60491	6.99706	8.84021	6.82946	16.3364	14.6462	13.3765	14.1141	14.9492	14.2463	16.0131	14.8805	14.1264	13.3217	11.666	13.9813	16.5892	14.9599	17.2326	15.3614	16.6664	14.4129	14.7168	13.3941
Zm00001d034217	Lectin-like receptor kinase 7	4.99626	5.90609	5.74746	6.79055	8.04349	7.60422	7.75866	9.62462	9.94589	9.76247	8.45255	10.0467	6.81536	8.68452	8.79882	10.434	12.1487	14.3218	13.6027	11.682	21.7809	18.8314	21.6318	20.5575	22.0546	21.0218	23.0631	27.7028	15.1127	14.5601	17.0102	14.7118	32.8485	24.7278	24.3099	23.6082	17.9312	19.8173	14.8762	15.6895
[truncated: 45,072 more rows]
