# Supplementary material for: Belowground and aboveground herbivory differentially affect the transcriptome in roots and shoots of maize
Source: Plant Direct. 2022 Jul 22;6(7):e426. doi: 10.1002/pld3.426 (PMC9307387; doi:10.1002/pld3.426)
Supplement: Supplementary file 2 — Data S2 All differentially expressed genes (DEGs) in maize shoot and roots induced by D. v. virgifera infestation with a cut‐off of two‐fold change relative to the control. FC: fold change; NA: no annotation. [file PLD3-6-e426-s005.xlsx]

## Sheet: Shoot-up regulated
Data S2 All differentially expressed genes (DEGs) in maize shoot and roots induced by D. v. virgifera infestation with a cut-off of two-fold change relative to the control. FC: fold change; NA: no annotation.
Gene ID	Description	log2 (FC)	P-value	FDR-Adjusted P-value
Zm00001d004220	Dirigent protein [Source:UniProtKB/TrEMBL;Acc:B6TGG4]	7.95024	2.42021e-19	3.43767e-15
Zm00001d038703	O-methyltransferase ZRP4	7.62301	1.3401e-07	3.22624e-05
Zm00001d034382	rRNA N-glycosidase [Source:UniProtKB/TrEMBL;Acc:A0A1D6L706]	6.14332	1.40837e-07	3.30652e-05
Zm00001d023768	Delta(12)-fatty-acid desaturase	5.3726	7.95455e-05	0.00607454
Zm00001d033905	growth-regulating-factor-inteacting factor1	5.21606	1.02611e-06	0.000176665
Zm00001d001894	hydroxyproline-rich glycoprotein family protein	4.95843	3.84339e-07	7.68894e-05
Zm00001d053586	Putative cytochrome P450 superfamily protein	4.93364	1.96088e-07	4.3862e-05
Zm00001d023769	Delta(12)-fatty-acid desaturase	4.86686	0.000137413	0.00897385
Zm00001d035683	Subtilisin-chymotrypsin inhibitor CI-1B%3B Subtilisin-chymotrypsin inhibitor CI-1B isoform 1%3B Subtilisin-chymotrypsin inhibitor CI-1B isoform 2%3B Subtilisin-chymotrypsin inhibitor CI-1B isoform 3	4.74594	2.61318e-09	1.20659e-06
Zm00001d007840	AP2-like ethylene-responsive transcription factor ANT	4.73195	2.14564e-10	1.74153e-07
Zm00001d048660	Bowman-Birk type trypsin inhibitor	4.63687	0.000114953	0.00784993
Zm00001d024000	beta-glucosidase3	4.41689	7.97086e-15	4.52872e-11
Zm00001d039694	ramosa2	4.24187	1.46349e-06	0.000234887
Zm00001d009778	Putative HLH DNA-binding domain superfamily protein	4.23135	3.5581e-06	0.000497924
Zm00001d004921	benzoxazinone synthesis14	4.11974	0.000462185	0.0213839
Zm00001d034204	AP2-like ethylene-responsive transcription factor ANT	4.10213	4.7993e-06	0.000640087
Zm00001d034506	NA	4.077	0.00134605	0.0431099
Zm00001d023736	Agamous-like MADS-box protein AGL8	4.03588	0.000322405	0.0164844
Zm00001d025944	Yabby14 isoform 1%3B Yabby14 isoform 2	3.96741	0.000230436	0.0129885
Zm00001d046096	Putative HLH DNA-binding domain superfamily protein	3.90193	9.1667e-05	0.00672888
Zm00001d043350	Probable indole-3-acetic acid-amido synthetase GH3.1	3.89399	2.63168e-05	0.00250619
Zm00001d052039	Protein POLAR LOCALIZATION DURING ASYMMETRIC DIVISION AND REDISTRIBUTION	3.82293	7.70986e-16	5.47554e-12
Zm00001d029558	Pathogenesis-related protein 1	3.81838	0.000383788	0.0187583
Zm00001d013588	hydroxyproline-rich glycoprotein family protein	3.81438	0.000829314	0.0309989
Zm00001d014817	GDSL esterase/lipase	3.76134	0.00133629	0.0429124
Zm00001d018742	rough sheath1	3.6099	7.42218e-05	0.00578998
Zm00001d023617	Laccase-7	3.58993	5.80622e-06	0.000742987
Zm00001d002132	NA	3.50161	0.00094128	0.0336774
Zm00001d015394	PLATZ transcription factor family protein	3.47292	3.39565e-05	0.00307209
Zm00001d013724	Dof zinc finger protein DOF1.6	3.4519	0.000325058	0.0165489
Zm00001d018731	AP2-like ethylene-responsive transcription factor ANT	3.40533	1.60928e-08	5.86108e-06
Zm00001d014762	Protein SHI RELATED SEQUENCE 1	3.37401	2.79764e-05	0.00263163
Zm00001d032502	C2C2-YABBY-transcription factor 12	3.37001	0.000110597	0.007663
Zm00001d011707	Putative leucine-rich repeat receptor-like protein kinase family protein	3.33868	7.24725e-06	0.00089513
Zm00001d040710	NA	3.33165	1.45413e-06	0.00023471
Zm00001d036072	Zinc finger (C3HC4-type RING finger) family protein	3.28745	9.98235e-05	0.00708946
Zm00001d033710	Chemocyanin	3.25406	3.93704e-07	7.82123e-05
Zm00001d026371	Anthocyanidin reductase	3.24344	3.54737e-05	0.00316346
Zm00001d046634	NA	3.16821	1.26634e-11	1.65553e-08
Zm00001d046958	PLATZ transcription factor family protein	3.14398	4.24208e-08	1.27774e-05
Zm00001d015064	Histone-lysine N-methyltransferase ATXR6	3.14002	5.14882e-07	9.95018e-05
Zm00001d053001	Eukaryotic aspartyl protease family protein	3.10934	5.04504e-05	0.00426546
Zm00001d016461	Protein SMAX1-LIKE 4	3.08887	0.000236423	0.0132472
Zm00001d033709	Basic blue protein	3.06771	4.36242e-11	4.9571e-08
Zm00001d052336	Peroxidase 67	3.05101	0.000414157	0.0197075
Zm00001d012456	jasmonate-regulated gene 21	3.01966	0.000678783	0.0274685
Zm00001d017801	Formate dehydrogenase chloroplastic/mitochondrial	3.00594	0.000183038	0.0109931
Zm00001d010948	liguleless4	2.92474	0.00143462	0.0450328
Zm00001d046912	NA	2.9112	8.89506e-09	3.55903e-06
Zm00001d025136	Protein SMAX1-LIKE 4	2.89904	4.28268e-10	3.20164e-07
Zm00001d013238	origin recognition complex5	2.88884	1.34857e-05	0.00150235
Zm00001d012350	UPF0503 protein chloroplastic	2.86223	2.9675e-08	9.472e-06
Zm00001d046254	Anther-specific proline-rich protein APG	2.85831	0.000441593	0.0207066
Zm00001d040071	Glycosyltransferase family 61 protein	2.85618	1.63612e-06	0.000258215
Zm00001d002898	Peroxidase 12	2.83888	1.39959e-07	3.30652e-05
Zm00001d045105	Protein POLAR LOCALIZATION DURING ASYMMETRIC DIVISION AND REDISTRIBUTION	2.82269	2.16323e-07	4.72715e-05
Zm00001d037338	Endoglucanase 8	2.80207	2.38768e-21	6.78293e-17
Zm00001d017045	OSJNBb0022F23.8 protein	2.77428	8.21824e-08	2.24484e-05
Zm00001d044182	Protein TOO MANY MOUTHS	2.77385	0.00081793	0.0306945
Zm00001d050104	NA	2.75436	0.000621965	0.026332
Zm00001d042143	glucan endo-13-beta-glucosidase homolog1	2.70013	1.16639e-07	2.8813e-05
Zm00001d040381	Cyclin-A1-1	2.65245	5.34632e-11	5.62512e-08
Zm00001d043588	Protodermal factor 1	2.58165	0.000385782	0.0187659
Zm00001d038192	glutathione transferase41	2.58108	2.91035e-05	0.00271073
Zm00001d026063	Putative leucine-rich repeat receptor-like protein kinase family protein	2.57838	1.39446e-09	7.61804e-07
Zm00001d027939	B3 domain-containing protein	2.55648	2.06683e-09	1.03008e-06
Zm00001d039471	IQ-domain 6	2.55087	3.05149e-17	2.88956e-13
Zm00001d037941	Ethylene-responsive transcription factor RAP2-3	2.52923	0.000584542	0.025275
Zm00001d004509	terpene synthase17	2.52682	0.000188311	0.0111681
Zm00001d042902	uncharacterized protein [Source:UniProtKB/TrEMBL;Acc:B6TPD1]	2.518	0.000398112	0.019286
Zm00001d014134	Ent-cassadiene C2-hydroxylase	2.50444	2.92725e-05	0.00271756
Zm00001d029340	40S ribosomal protein S9-2	2.49205	0.000427309	0.020198
Zm00001d023774	Erg28 like protein	2.47051	1.34899e-09	7.61804e-07
Zm00001d049111	Cysteine proteinase inhibitor 5	2.45332	0.000139568	0.00905216
Zm00001d023456	Transcription repressor OFP6	2.43691	1.50664e-06	0.000240452
Zm00001d008548	Bowman-Birk type wound-induced proteinase inhibitor WIP1	2.42734	0.000566834	0.0248497
Zm00001d002599	Probable LRR receptor-like serine/threonine-protein kinase	2.40971	2.10055e-10	1.74153e-07
Zm00001d007604	Patatin-like protein 2	2.40373	1.95435e-10	1.6824e-07
Zm00001d017537	NA	2.38957	9.83693e-07	0.00017144
Zm00001d034723	Mannan endo-14-beta-mannosidase 7	2.37938	7.02291e-08	1.95595e-05
Zm00001d003779	Glutaredoxin family protein	2.36246	1.86697e-09	9.4709e-07
Zm00001d017718	NA	2.35758	1.4039e-06	0.000228135
Zm00001d020021	NA	2.3551	2.24888e-05	0.00220297
Zm00001d000001	polyphenol oxidase1	2.3496	1.65147e-10	1.4661e-07
Zm00001d021804	Internal alternative NAD(P)H-ubiquinone oxidoreductase A1 mitochondrial	2.34913	0.00066989	0.027264
Zm00001d029359	benzoxazinone synthesis10	2.34401	7.71458e-06	0.000940583
Zm00001d021695	O-Glycosyl hydrolases family 17 protein	2.34381	1.54543e-10	1.41622e-07
Zm00001d008393	Putative aldehyde dehydrogenase family protein	2.34066	7.23037e-06	0.00089513
Zm00001d006948	Cytochrome P450 709B2	2.33667	1.97909e-05	0.0020214
Zm00001d035764	Putative RING finger U-box domain family protein	2.31445	7.97004e-10	5.0314e-07
Zm00001d005378	Lecithin-cholesterol acyltransferase-like 1	2.30329	1.31645e-06	0.000218701
Zm00001d052288	E2F transcription factor-like E2FE	2.29976	0.000145387	0.00938669
Zm00001d048903	Acidic endochitinase	2.29195	2.03578e-06	0.000307619
Zm00001d053554	Peroxidase 52	2.28642	0.000979684	0.0347023
Zm00001d044874	23.6 kDa heat shock protein mitochondrial	2.27905	0.000871494	0.0320692
Zm00001d006358	NA	2.26917	3.06838e-05	0.00283477
Zm00001d036637	Protein JASON	2.2637	0.00160466	0.0485166
Zm00001d029320	Probable polyamine transporter	2.25667	1.52815e-05	0.00166328
Zm00001d014244	Esterase	2.25353	4.95625e-05	0.0042029
Zm00001d048949	Hevein-like preproprotein	2.22253	0.000174769	0.010586
Zm00001d018441	P-loop containing nucleoside triphosphate hydrolases superfamily protein	2.21727	1.51431e-10	1.41622e-07
Zm00001d038467	DNA replication licensing factor MCM3 homolog 2	2.21645	1.74411e-13	4.95467e-10
Zm00001d021298	Probable glucan endo-13-beta-glucosidase BG4	2.19635	5.91223e-10	4.19887e-07
Zm00001d020702	Mitochondrial phosphate carrier protein 2 mitochondrial	2.19298	5.01492e-08	1.43903e-05
Zm00001d011915	Nuclear transcription factor Y subunit B-4	2.19032	0.000152276	0.00976397
Zm00001d020032	Probable carboxylesterase 15	2.18948	4.64913e-07	9.17171e-05
Zm00001d041660	phytase1	2.18843	1.66842e-09	8.61756e-07
Zm00001d045054	sesquiterpene cyclase1	2.17736	0.000748788	0.0289409
Zm00001d007978	Chromatin complex subunit A101	2.16934	2.52512e-13	6.52124e-10
Zm00001d010840	triacylglycerol lipase-like 1	2.14866	8.703e-08	2.35462e-05
Zm00001d054094	Glutaredoxin family protein	2.14073	0.000687801	0.027715
Zm00001d017043	OSJNBb0022F23.8 protein	2.13762	0.000176876	0.0106908
Zm00001d048558	glutathione transferase25	2.13694	1.99665e-08	7.09009e-06
Zm00001d012166	Faciata 1-like protein	2.13554	3.25103e-05	0.00296962
Zm00001d033999	C-8 sterol isomerases	2.13015	2.67647e-08	8.81765e-06
Zm00001d052368	Expressed protein; protein	2.12883	1.44367e-08	5.44127e-06
Zm00001d006237	Protein POLLENLESS 3-LIKE 2	2.11357	1.25829e-12	2.55326e-09
Zm00001d032565	Microtubule-associated protein RP/EB family member 1C	2.10896	1.34166e-14	6.35231e-11
Zm00001d040026	Bowman-Birk type trypsin inhibitor	2.1043	1.07254e-07	2.7143e-05
Zm00001d052386	Putative apyrase family protein	2.087	0.00111124	0.0376709
Zm00001d010828	alpha/beta-Hydrolases superfamily protein	2.08457	3.8755e-08	1.18382e-05
Zm00001d036370	Chitinase2	2.0831	2.88831e-07	6.12322e-05
Zm00001d050061	Putative SWI/SNF-related matrix-associated actin-dependent regulator of chromatin subfamily A member 3-like 3	2.07718	4.8458e-08	1.40469e-05
Zm00001d011315	ABC transporter G family member 40	2.07068	9.88116e-08	2.59911e-05
Zm00001d012320	Cell division control protein 6 homolog B	2.06954	0.000455242	0.0212357
Zm00001d011079	Subtilisin-chymotrypsin inhibitor-2A	2.06701	0.000361571	0.0179886
Zm00001d041339	NA	2.0525	0.000367402	0.0182468
Zm00001d029241	Flavonoid 3-monooxygenase	2.04856	3.77558e-08	1.16583e-05
Zm00001d030101	BEST Arabidopsis thaliana protein match is: Chalcone-flavanone isomerase family protein (TAIR:AT5G66230.1); Has 39 Blast hits to 39 proteins in 11 species: Archae - 0; Bacteria - 0; Metazoa - 0; Fungi - 0; Plants - 39; Viruses - 0; Other Eukaryotes /.../ource: NCBI BLink).	2.04256	3.60882e-09	1.62729e-06
Zm00001d017391	Axial regulator YABBY 1	2.02299	7.196e-12	1.11797e-08
Zm00001d017381	(+)-neomenthol dehydrogenase	2.01641	5.39557e-05	0.00450816
Zm00001d003038	NA	2.01055	1.31577e-06	0.000218701
Zm00001d025868	Cytokinin riboside 5'-monophosphate phosphoribohydrolase LOG3	2.00038	4.26575e-05	0.00370586
Zm00001d015863	Mitotic spindle checkpoint protein BUBR1	2.0002	1.04917e-07	2.68512e-05
Zm00001d045788	UDP-glycosyltransferase 72B1	1.99846	0.000113663	0.00779939
Zm00001d043990	Calcium-dependent lipid-binding (CaLB domain) family protein	1.99732	0.000171675	0.010488
Zm00001d012427	Zinc finger protein ZAT11	1.99199	0.000747721	0.0289409
Zm00001d005383	Lecithin-cholesterol acyltransferase-like 1	1.96367	5.87007e-06	0.000747788
Zm00001d037720	Esterase/lipase/thioesterase family protein	1.95412	0.00158184	0.048061
Zm00001d002510	Regulator of nonsense transcripts 1 homolog	1.94674	2.63781e-05	0.00250619
Zm00001d002662	cyclin8	1.93062	0.000904977	0.0328334
Zm00001d019462	Rac GTPase activating protein	1.92441	4.90937e-07	9.55242e-05
Zm00001d020704	Heat stress transcription factor B-4	1.92141	4.598e-08	1.36062e-05
Zm00001d035753	Polygalacturonase inhibitor	1.92126	0.000272506	0.0145514
Zm00001d028796	meristematic receptor-like kinase	1.91994	2.54203e-09	1.20357e-06
Zm00001d032854	Peroxidase 59	1.90707	5.65918e-08	1.60766e-05
Zm00001d031158	pathogenesis related protein5	1.8933	1.36591e-05	0.00151574
Zm00001d052615	Kinesin-like protein KIN-7N	1.89003	3.0107e-07	6.24291e-05
Zm00001d005454	rRNA N-glycosidase [Source:UniProtKB/TrEMBL;Acc:A0A1D6EN25]	1.88733	2.0846e-05	0.00209255
Zm00001d003581	cytochrome P450 family 87 subfamily A polypeptide 6	1.88364	9.14755e-06	0.00110112
Zm00001d038647	NA	1.87948	1.2877e-05	0.00145741
Zm00001d014250	Protein TIFY 10B	1.86672	0.000399277	0.0192902
Zm00001d024756	Encodes alpha-helical IF (intermediate filament)-like protein.	1.84665	0.000752915	0.029052
Zm00001d026129	Cyclin-B2-4	1.84083	1.2097e-05	0.00138569
Zm00001d023810	Putative cellulose synthase-like family protein	1.83659	7.90132e-13	1.8705e-09
Zm00001d025234	Probable DNA primase large subunit	1.83615	8.31449e-05	0.00622798
Zm00001d048299	NA	1.81774	2.59936e-05	0.00248628
Zm00001d050455	Anthranilate N-benzoyltransferase protein 1	1.8039	1.11433e-05	0.001319
Zm00001d007994	NA	1.79999	0.000979696	0.0347023
Zm00001d036250	Histone H3-like 5	1.79807	2.93249e-12	5.55374e-09
Zm00001d016082	High mobility group B protein 6	1.7976	0.000199861	0.0116146
Zm00001d033919	Syntaxin-related protein KNOLLE	1.79682	0.000451463	0.021094
Zm00001d005293	cyclin11	1.79534	6.23675e-05	0.00502834
Zm00001d030698	Expressed protein; Os12g0569100 protein	1.78864	3.83933e-05	0.00338719
Zm00001d039617	P-loop nucleoside triphosphate hydrolases superfamily protein with CH (Calponin Homology) domain	1.7845	6.07831e-08	1.70963e-05
Zm00001d045507	Scarecrow-like protein 28	1.78356	3.60451e-08	1.12524e-05
Zm00001d027760	Histone H2A	1.77884	1.90048e-11	2.24954e-08
Zm00001d006211	Protein STAY-GREEN 1 chloroplastic	1.77815	0.000803498	0.0302328
Zm00001d023901	Histone H2A	1.77449	1.17967e-13	3.72355e-10
Zm00001d041606	DNA replication licensing factor MCM7	1.77361	9.60222e-08	2.54934e-05
Zm00001d033563	basic helix-loop-helix (bHLH) DNA-binding superfamily protein	1.76842	3.67497e-06	0.000511758
Zm00001d022627	Protein POLLENLESS 3-LIKE 2	1.76114	1.24241e-05	0.00141744
Zm00001d003164	Ribonucleoside-diphosphate reductase small chain C	1.75677	4.05717e-10	3.11503e-07
Zm00001d032805	Shugoshin-1	1.75404	7.36659e-06	0.000905931
Zm00001d023779	3-hydroxyisobutyryl-CoA hydrolase 1	1.75293	0.000384304	0.0187583
Zm00001d025762	NA	1.75087	2.2385e-09	1.0964e-06
Zm00001d007718	benzoxazinone synthesis13	1.74537	4.24048e-06	0.00057638
Zm00001d053998	Putative wee1-like protein kinase	1.74306	2.93714e-07	6.16032e-05
Zm00001d042918	ENTH/VHS family protein	1.74203	8.76703e-07	0.000155659
Zm00001d000238	Growth-regulating factor 6	1.74198	6.26595e-05	0.00502834
Zm00001d051542	DNA topoisomerase 2	1.74132	1.58479e-06	0.000251512
Zm00001d030990	F-box/LRR-repeat protein 17	1.74088	0.000694648	0.0278723
Zm00001d013323	Syntaxin-related protein KNOLLE	1.73871	2.73156e-07	5.83444e-05
Zm00001d031647	sugars will eventually be exported transporter11	1.73842	7.22193e-10	4.66274e-07
Zm00001d003645	ZF-HD homeobox protein	1.73499	0.00156448	0.047892
Zm00001d030907	B3 domain-containing protein	1.73401	2.30914e-06	0.000345253
Zm00001d048104	TPX2 (targeting protein for Xklp2) protein family	1.72821	0.000121195	0.00813926
Zm00001d031678	retinoblastoma family3	1.72682	6.44119e-09	2.77244e-06
Zm00001d013150	Protein JASON	1.72655	4.27293e-08	1.27774e-05
Zm00001d040028	NA	1.7264	1.04223e-05	0.00123882
Zm00001d031074	Di-glucose binding protein with Kinesin motor domain	1.72309	1.0081e-09	5.96629e-07
Zm00001d010406	Minichromosome maintenance protein	1.71636	1.06774e-11	1.51662e-08
Zm00001d016298	Homeobox protein ATH1	1.71484	8.48978e-10	5.24299e-07
Zm00001d017602	NA	1.70347	0.000167226	0.0103498
Zm00001d048950	Hevein-like preproprotein	1.68671	5.94227e-12	1.05505e-08
Zm00001d011615	65-kDa microtubule-associated protein 3	1.68642	2.42133e-09	1.16585e-06
Zm00001d038667	Protein BREAST CANCER SUSCEPTIBILITY 1 homolog	1.67504	9.11958e-05	0.00671714
Zm00001d052749	nucleosome/chromatin assembly factor D	1.67387	6.83684e-10	4.51676e-07
Zm00001d037094	Protodermal factor 1	1.65918	1.4557e-08	5.44127e-06
Zm00001d039306	Myb-related protein 3R-1	1.65146	1.37519e-09	7.61804e-07
Zm00001d031221	AAA-ATPase ASD mitochondrial	1.65143	5.33571e-05	0.0044713
Zm00001d026540	Auxin response factor 5	1.64574	0.000118176	0.00798225
Zm00001d012714	Putative uncharacterized protein [Source:UniProtKB/TrEMBL;Acc:B6TMZ0]	1.64365	2.14902e-08	7.35534e-06
Zm00001d003725	Histone H3.2	1.64319	6.89408e-12	1.11797e-08
Zm00001d018014	P-loop containing nucleoside triphosphate hydrolases superfamily protein	1.63726	4.3232e-09	1.91896e-06
Zm00001d037656	Xylanase inhibitor protein 1	1.63358	8.89212e-07	0.000156899
Zm00001d035082	Endoglucanase 1	1.63222	0.000155801	0.00990157
Zm00001d005789	histone 2B3	1.63143	3.86579e-06	0.000533104
Zm00001d034030	Kinesin-like protein KIN-12E	1.62075	2.69372e-08	8.81765e-06
Zm00001d032029	HEC/Ndc80p family protein	1.6195	2.1349e-08	7.35534e-06
Zm00001d042130	Crossover junction endonuclease MUS81	1.61831	3.55232e-05	0.00316346
Zm00001d002847	(+)-neomenthol dehydrogenase	1.61805	0.000553762	0.0244274
Zm00001d023801	DNA polymerase alpha 2	1.61767	0.000186481	0.0111436
Zm00001d036360	Cyclin-B2-4	1.61384	3.9093e-05	0.00343824
Zm00001d043413	Putative uncharacterized protein [Source:UniProtKB/TrEMBL;Acc:B6SIK7]	1.61254	1.18283e-07	2.89671e-05
Zm00001d035191	Tetratricopeptide repeat (TPR)-like superfamily protein	1.61196	3.10031e-05	0.00285028
Zm00001d042527	NA	1.60925	8.87804e-08	2.37931e-05
Zm00001d041663	Jasmonate-induced protein	1.60891	0.000378455	0.0186652
Zm00001d052955	ARM repeat superfamily protein	1.60754	0.000216733	0.0124634
Zm00001d027295	beta tubulin1	1.60724	4.85357e-14	1.96972e-10
Zm00001d019696	cyclin10	1.60607	0.00121455	0.0402871
Zm00001d003730	Histone H3.2	1.60137	1.54579e-11	1.90926e-08
Zm00001d018624	kinesin-related protein11	1.59765	1.99162e-07	4.42014e-05
Zm00001d011886	Putative O-Glycosyl hydrolase superfamily protein	1.59447	0.000350123	0.0175218
Zm00001d041794	NA	1.59254	0.00102941	0.0357936
Zm00001d013268	Glycosyl hydrolase family protein	1.58468	1.28209e-11	1.65553e-08
Zm00001d028410	Glucan endo-13-beta-glucosidase 10	1.57692	5.91833e-05	0.00483127
Zm00001d010575	Histone H4	1.57692	1.06709e-12	2.33184e-09
Zm00001d010656	Cyclin1	1.57419	1.85658e-06	0.00028664
Zm00001d051867	Probable xyloglucan endotransglucosylase/hydrolase protein 32	1.57099	1.13832e-05	0.00133625
Zm00001d049288	uncharacterized protein [Source:UniProtKB/TrEMBL;Acc:B6STA8]	1.56769	1.60911e-05	0.00171294
Zm00001d037426	NA	1.56675	0.000573072	0.0249691
Zm00001d021447	LysM domain-containing GPI-anchored protein 2	1.56672	2.63337e-09	1.20659e-06
Zm00001d004133	OSJNBa0065B15.1 protein; OSJNBb0071D01.5 protein; protein	1.56612	6.61182e-09	2.80341e-06
Zm00001d024094	Sister chromatid cohesion 1 protein 3	1.55372	0.00104825	0.0362704
Zm00001d006788	DNA replication protein-related	1.55301	0.000740775	0.0288628
Zm00001d006456	Protein TPX2	1.54593	1.03318e-07	2.68512e-05
Zm00001d002543	Histone H4	1.54483	6.07901e-11	6.16759e-08
Zm00001d040029	Bowman-Birk type wound-induced proteinase inhibitor WIP1 [Source:UniProtKB/TrEMBL;Acc:B4FPL1]	1.5416	0.000170642	0.0104474
Zm00001d033407	Transcription factor bHLH28	1.54009	0.0012713	0.0415188
Zm00001d017720	DNA topoisomerase 2	1.537	1.03319e-08	4.07651e-06
Zm00001d038131	P-loop containing nucleoside triphosphate hydrolases superfamily protein	1.52894	2.47848e-07	5.3747e-05
Zm00001d052323	meristematic receptor-like kinase	1.52885	5.65792e-06	0.000733928
Zm00001d012560	cyclin4	1.5258	2.63448e-08	8.81765e-06
Zm00001d018384	DNA replication licensing factor MCM5	1.52466	1.47736e-07	3.44007e-05
Zm00001d050100	Histone H2B.2	1.52196	7.47729e-12	1.11797e-08
Zm00001d030614	DNA replication licensing factor MCM7	1.52102	3.75933e-06	0.000520951
Zm00001d037939	NA	1.51735	0.000272342	0.0145514
Zm00001d021477	Histone H4	1.51544	3.32431e-08	1.0493e-05
Zm00001d044540	DNA replication licensing factor MCM4	1.50632	1.07968e-07	2.7143e-05
Zm00001d002546	Histone H4	1.50432	5.24323e-05	0.0044068
Zm00001d005696	NPK1-related protein kinase 2	1.50424	0.000181979	0.0109527
Zm00001d047673	DUF4378 domain protein	1.50349	1.67018e-05	0.00176381
Zm00001d039718	Mini-chromosome maintenance complex-binding protein	1.49613	1.15684e-05	0.00134649
Zm00001d003172	NA	1.49228	7.72293e-09	3.17961e-06
Zm00001d048841	Patatin-like protein 2	1.48847	0.00058742	0.0253608
Zm00001d037371	Probable L-type lectin-domain containing receptor kinase S.7	1.4884	9.58478e-06	0.00114888
Zm00001d047516	WEB family protein	1.487	1.43679e-05	0.00157592
Zm00001d042837	UPF0503 protein chloroplastic	1.48669	5.47827e-09	2.39426e-06
Zm00001d008221	cyclin5	1.48239	1.4053e-05	0.00154735
Zm00001d013566	NA	1.47544	0.000662028	0.0272367
Zm00001d045655	ARM repeat superfamily protein	1.46763	1.97733e-05	0.0020214
Zm00001d043451	Dynamin-related protein 5A	1.46691	0.000724391	0.0286609
Zm00001d029708	glutathione transferase30	1.46605	0.000792573	0.0299407
Zm00001d035963	NA	1.46413	2.21351e-05	0.00218338
Zm00001d002025	AP2-like ethylene-responsive transcription factor AIL5	1.46278	1.30782e-05	0.00147431
Zm00001d000034	Protein kinase superfamily protein	1.45956	0.000235561	0.0132249
Zm00001d034840	Nuf2 family protein expressed; protein	1.45597	0.000208691	0.0120498
Zm00001d048491	Histone H2B	1.45338	9.43771e-11	9.24505e-08
Zm00001d019852	transducin family protein / WD-40 repeat family protein	1.44652	0.000668969	0.027264
Zm00001d019450	CO(2)-response secreted protease	1.44279	0.000114374	0.00782925
Zm00001d034206	Expressed protein; protein	1.44253	0.000243819	0.0134602
Zm00001d043789	Glutathione S-transferase GSTU6	1.4371	7.33489e-07	0.000137085
Zm00001d033365	Putative cyclin-A3-1	1.43484	8.22922e-07	0.000149856
Zm00001d045268	Histone H3.2	1.43372	6.16181e-10	4.26939e-07
Zm00001d033738	Zinc-finger domain of monoamine-oxidase A repressor R1	1.43252	1.39051e-06	0.000228135
Zm00001d012165	NA	1.42938	2.51555e-05	0.00242244
Zm00001d043371	NA	1.42927	1.57243e-05	0.00169846
Zm00001d026015	Histone H4	1.42324	1.58634e-09	8.50276e-07
Zm00001d022624	NA	1.42135	2.43135e-05	0.00234932
Zm00001d011422	Putative cytochrome P450 superfamily protein	1.4213	8.27426e-06	0.00100451
Zm00001d021934	Homeobox-leucine zipper protein ATHB-40	1.41791	1.66993e-06	0.000262095
Zm00001d014319	NA	1.41767	7.7034e-07	0.000143031
Zm00001d031943	kinesin-related protein4	1.41427	9.00207e-07	0.000157858
Zm00001d028210	Replication protein A 70 kDa DNA-binding subunit B	1.40932	5.50339e-05	0.00457881
Zm00001d014419	BEST Arabidopsis thaliana protein match is: Chalcone-flavanone isomerase family protein (TAIR:AT5G66230.1); Has 39 Blast hits to 39 proteins in 11 species: Archae - 0; Bacteria - 0; Metazoa - 0; Fungi - 0; Plants - 39; Viruses - 0; Other Eukaryotes /.../ource: NCBI BLink).	1.40903	5.96748e-05	0.00485743
Zm00001d006132	Formin-like protein 1	1.40548	6.26056e-05	0.00502834
Zm00001d014495	NA	1.40299	1.97161e-06	0.000301126
Zm00001d017851	NA	1.39347	0.00100565	0.0353133
Zm00001d042922	Probable mediator of RNA polymerase II transcription subunit 37c	1.39324	0.00127052	0.0415188
Zm00001d019399	Putative lipid-transfer protein DIR1	1.39291	1.17539e-08	4.57403e-06
Zm00001d041889	NA	1.39245	1.04886e-07	2.68512e-05
Zm00001d052112	Growth-regulating factor 6	1.3913	8.72917e-05	0.00647463
Zm00001d011928	ARM repeat superfamily protein	1.39079	1.29066e-06	0.000216953
Zm00001d021173	Formin-like protein 1	1.38888	0.000224674	0.0127488
Zm00001d003380	Gibberellin-regulated protein 14	1.38646	4.39444e-06	0.000594463
Zm00001d003368	Kinesin KP1	1.3755	8.42567e-07	0.000151491
Zm00001d001945	Auxin response factor 4	1.37376	0.000116199	0.00789998
Zm00001d020088	NA	1.37073	5.77781e-06	0.000742697
Zm00001d031485	Cell division control protein 2 [Source:UniProtKB/TrEMBL;Acc:B6T606]	1.37054	1.24773e-08	4.78994e-06
Zm00001d042730	Histone H3	1.37041	6.64922e-10	4.49741e-07
Zm00001d018930	Protein tesmin/TSO1-like CXC 2	1.36592	8.109e-08	2.23651e-05
Zm00001d026431	OSJNBa0033G05.6 protein; OSJNBa0063C18.20 protein; protein	1.36535	0.00014966	0.00961887
Zm00001d028419	cytochrome P450 family 76 subfamily C polypeptide 7	1.36008	0.000179423	0.0108218
Zm00001d011551	PAN domain-containing protein	1.35907	0.00156669	0.0479079
Zm00001d028816	Pathogenesis-related protein 10	1.34824	1.55405e-07	3.58922e-05
Zm00001d045535	NA	1.34747	6.81894e-05	0.0053809
Zm00001d033333	ARM repeat superfamily protein	1.34193	0.000168681	0.0104142
Zm00001d003322	OSJNBb0022F23.8 protein	1.33832	1.84999e-05	0.00191108
Zm00001d044672	NA	1.33739	1.40763e-07	3.30652e-05
Zm00001d007105	Protein NETWORKED 3A	1.33167	0.000851395	0.0315338
Zm00001d006536	Cysteine-rich receptor-like protein kinase 10	1.32891	0.000285529	0.015021
Zm00001d051591	histone 2B5	1.3263	5.6834e-10	4.13985e-07
Zm00001d008800	Putative MYB DNA-binding domain superfamily protein	1.32559	0.00144136	0.04517
Zm00001d052021	DNA replication licensing factor MCM5	1.32406	6.64175e-05	0.00528474
Zm00001d029948	Serine/threonine-protein kinase D6PKL1	1.3179	4.36998e-05	0.00378483
Zm00001d042131	Serine/threonine-protein kinase TIO	1.31335	5.40196e-07	0.000103688
Zm00001d038174	microtubule-associated protein 65-5	1.31306	9.29795e-05	0.00677272
Zm00001d048055	Glucan endo-13-beta-glucosidase 3	1.29914	6.66135e-06	0.000841047
Zm00001d021898	recombination protein51 gene a	1.29421	0.000277572	0.0147388
Zm00001d025149	Kinesin-like protein KIN-12A	1.28777	2.10639e-05	0.00210699
Zm00001d031934	Chlorophyllase-1	1.28741	2.89064e-10	2.28104e-07
Zm00001d049028	Chitinase 2	1.28155	1.37171e-05	0.00151625
Zm00001d021583	Protein TPX2	1.2739	2.79247e-06	0.000408909
Zm00001d018531	Replication protein A 32 kDa subunit A	1.27224	2.39436e-05	0.00232941
Zm00001d045913	NA	1.26545	4.92992e-06	0.000654435
Zm00001d021288	Senescence-inducible chloroplast stay-green protein 1	1.26426	0.00145334	0.0453697
Zm00001d042926	Osmotin-like protein	1.25602	0.000205321	0.0119036
Zm00001d032601	ABC transporter G family member 11	1.24329	1.40537e-06	0.000228135
Zm00001d037958	Binding protein	1.24083	0.00103848	0.0360208
Zm00001d022276	Kinesin-like protein KIN-12C	1.23897	9.33837e-05	0.00678477
Zm00001d039790	Histone H3.2	1.23805	2.94918e-07	6.16032e-05
Zm00001d051235	NA	1.23717	3.38634e-06	0.000478602
Zm00001d045554	kinesin-related protein2	1.23711	1.91785e-06	0.000294499
Zm00001d021433	High mobility group B protein 2	1.23294	1.76026e-08	6.32979e-06
Zm00001d003140	Cytochrome P450 71A26	1.2288	1.73591e-05	0.001813
Zm00001d012837	Histone H2A	1.22089	0.00066251	0.0272367
Zm00001d046775	NA	1.21942	2.06879e-05	0.00209146
Zm00001d042930	histone 2B4	1.21923	3.32097e-07	6.7872e-05
Zm00001d012276	Histone H3.2	1.21911	1.52744e-08	5.63525e-06
Zm00001d021378	ARM repeat superfamily protein	1.21875	8.6483e-07	0.000154516
Zm00001d039098	NA	1.19967	5.03279e-06	0.000664984
Zm00001d017742	Growth-regulating factor 6	1.19331	1.60995e-05	0.00171294
Zm00001d017789	NA	1.19195	0.000110981	0.00767089
Zm00001d036558	NA	1.18677	1.16126e-05	0.00134649
Zm00001d027477	NA	1.18506	0.000761487	0.0291908
Zm00001d027337	Di-glucose binding protein with Kinesin motor domain	1.18168	8.13516e-05	0.00617924
Zm00001d048335	Major facilitator superfamily protein	1.17565	0.00148594	0.0461338
Zm00001d023294	NAC transcription factor 29	1.17549	1.83589e-07	4.14332e-05
Zm00001d014563	Thaumatin-like protein	1.17256	3.54466e-06	0.000497924
Zm00001d047787	Histone H2A	1.17146	8.23522e-09	3.34209e-06
Zm00001d048333	DUF1997 family protein	1.17058	2.70634e-08	8.81765e-06
Zm00001d004810	FHA domain-containing protein PS1	1.16727	0.000186189	0.0111436
Zm00001d028230	Sugar transport protein 13	1.16652	4.77034e-08	1.39707e-05
Zm00001d009888	DNA primase	1.15748	0.000762442	0.0291908
Zm00001d024904	OSJNBb0004G23.12 protein; OSJNBb0085F13.7 protein	1.13984	9.21711e-05	0.00674844
Zm00001d012603	Methylesterase 3	1.13747	1.8934e-05	0.00194883
Zm00001d025406	Histone H3.2	1.13218	4.59129e-11	5.01652e-08
Zm00001d041957	Fizzy-related protein	1.13133	7.68894e-05	0.00591945
Zm00001d000909	NA	1.13128	0.000161779	0.0101453
Zm00001d030542	hydroxycinnamoyltransferase4	1.13019	0.000691231	0.0278137
Zm00001d025659	ATP-dependent 6-phosphofructokinase 2	1.1292	0.00034947	0.0175218
Zm00001d033112	kinesin-related protein13	1.12678	5.35663e-06	0.000701249
Zm00001d017251	Protein ECERIFERUM 1	1.12102	3.79489e-07	7.64577e-05
Zm00001d044420	ATP binding microtubule motor family protein	1.1084	0.000290315	0.0151604
Zm00001d052451	Putative F-box containing family protein	1.10167	0.00108829	0.0371587
Zm00001d027883	Putative membrane lipoprotein	1.09918	0.000464668	0.0214291
Zm00001d027589	Expressed protein; protein	1.09705	0.00136802	0.0434659
Zm00001d002115	Microtubule-associated protein RP/EB family member 1B	1.09616	6.67278e-05	0.00528474
Zm00001d049938	kinesin-related protein8	1.09313	8.29338e-07	0.000150063
Zm00001d000202	Charged multivesicular body protein 2a	1.08572	0.000647716	0.0267836
Zm00001d017949	Endoglucanase 8	1.0808	2.05863e-07	4.53344e-05
Zm00001d043651	Tryptophan aminotransferase-related protein 4	1.08002	0.00126146	0.0413922
Zm00001d005377	Lecithin-cholesterol acyltransferase-like 1	1.07254	0.000189688	0.0112116
Zm00001d034577	NA	1.06906	0.000224836	0.0127488
Zm00001d038211	Anther-specific proline-rich protein APG	1.06467	6.12409e-06	0.000776666
Zm00001d032070	Histone H2B	1.06146	9.82757e-10	5.94004e-07
Zm00001d040147	NA	1.05848	0.000142541	0.00922394
Zm00001d045770	NA	1.0572	1.13301e-06	0.000191587
Zm00001d042148	cytokinin oxidase 2	1.05646	0.00140497	0.0442488
Zm00001d018292	NA	1.05012	0.000262816	0.0141671
Zm00001d048522	Protein Kinase interacting protein isoform 1%3B Protein Kinase interacting protein isoform 2	1.0451	0.0013903	0.0440307
Zm00001d051110	GDSL esterase/lipase LTL1	1.04185	4.03254e-06	0.000550752
Zm00001d018473	C2 calcium/lipid-binding plant phosphoribosyltransferase family protein	1.03845	3.31428e-06	0.000470761
Zm00001d016723	Histone H3	1.03722	5.26799e-06	0.000692838
Zm00001d052495	AT-hook motif nuclear-localized protein 1	1.03488	0.000224356	0.0127488
Zm00001d018104	EPIDERMAL PATTERNING FACTOR-like protein 1	1.0045	7.15684e-07	0.000134643
Zm00001d027489	Nucleotide-diphospho-sugar transferase family protein	1.0019	0.00167648	0.0499271

## Sheet: Shoot-down regulated
Data S2 All differentially expressed genes in maize shoot and roots induced by D. v. virgifera infestation with a cut-off of two-fold change relative to the control. FC: fold change; NA: no annotation.
Gene ID	Description	log2 (FC)	P-value	FDR-Adjusted P-value
Zm00001d031794	Alpha-amylase 1	-3.08184	0.0014481	0.045256
Zm00001d011012	Expressed protein; Mannose-specific jacalin-related lectin; protein	-2.77639	0.00154567	0.0474182
Zm00001d029805	NA	-2.55688	0.000669144	0.027264
Zm00001d045745	NA	-2.47052	0.000571891	0.0249691
Zm00001d029776	Serine carboxypeptidase-like 34	-1.85704	0.000265923	0.0142804
Zm00001d042651	Chloride channel protein	-1.58923	0.000792492	0.0299407
Zm00001d017799	Exonuclease family protein	-1.49362	0.00024121	0.0133834
Zm00001d026915	NA	-1.46574	0.000243163	0.0134602
Zm00001d043215	Actin-related protein 2/3 complex subunit 3	-1.46427	0.000411009	0.0196235
Zm00001d008296	Phytochrome kinase substrate 1	-1.33558	0.000669863	0.027264
Zm00001d032192	AP-3 complex subunit mu	-1.2695	0.000878674	0.0322498
Zm00001d010260	NA	-1.25477	0.000441714	0.0207066
Zm00001d032847	NA	-1.18598	0.00151248	0.0466242
Zm00001d002545	Protein REVEILLE 1	-1.10131	8.1493e-14	2.89382e-10
Zm00001d051367	F-box protein	-1.02652	0.000174648	0.010586
Zm00001d011746	SPA1-related 3	-1.02262	1.73001e-07	3.96339e-05
Zm00001d012894	NA	-1.00486	0.00107683	0.0368562

## Sheet: Roots-up regulated
Data S2 All differentially expressed genes in maize shoot and roots induced by D. v. virgifera infestation with a cut-off of two-fold change relative to the control. FC: fold change; NA: no annotation.
Gene ID	Description	log2 (FC)	P-value	FDR-Adjusted P-value
Zm00001d013753	Cytochrome P450 CYP79A33	8.68201	8.01968e-24	2.79476e-21
Zm00001d024234	terpene synthase23	6.89691	1.19988e-11	1.08074e-09
Zm00001d024359	Alpha-humulene/(-)-(E)-beta-caryophyllene synthase	6.66842	8.59576e-46	2.09686e-42
Zm00001d038703	O-methyltransferase ZRP4	6.63409	4.79572e-09	2.75806e-07
Zm00001d034461	Tryptophan synthase alpha chain chloroplastic	6.35454	3.20245e-16	4.78292e-14
Zm00001d016151	cytochrome P450 family 93 subfamily D polypeptide 1	6.35382	1.23048e-78	3.60197e-74
Zm00001d017025	Nitrate reductase [NADH] 2	6.05965	7.45253e-12	6.99224e-10
Zm00001d047744	jasmonate-regulated gene 21	6.04674	6.48527e-10	4.44598e-08
Zm00001d023984	GDSL esterase/lipase	5.80713	1.15312e-15	1.66283e-13
Zm00001d037681	Vegetative storage protein 2	5.68962	6.86872e-33	5.58522e-30
Zm00001d034453	Tryptophan synthase alpha chain chloroplastic	5.49226	2.79858e-10	2.01285e-08
Zm00001d024478	terpene synthase4	5.46888	4.3425e-12	4.2657e-10
Zm00001d006796	NAD(P)-binding Rossmann-fold superfamily protein	5.20534	3.58794e-08	1.71058e-06
Zm00001d052828	Salicylate/benzoate carboxyl methyltransferase	5.184	2.23149e-40	2.6129e-37
Zm00001d026037	Seed maturation protein	5.15108	2.37928e-07	9.34881e-06
Zm00001d025434	late embryogenesis abundant domain-containing protein / LEA domain-containing protein	5.06243	5.58041e-11	4.52508e-09
Zm00001d037985	embryo specific protein5	5.05896	1.3841e-06	4.47142e-05
Zm00001d048656	Bowman-Birk type trypsin inhibitor	5.00583	1.38101e-14	1.78878e-12
Zm00001d025847	Beta-glucosidase 47	4.91025	1.04559e-21	2.80803e-19
Zm00001d037092	terpene synthase26	4.89953	1.04319e-39	1.13102e-36
Zm00001d053916	S-(+)-linalool synthase chloroplastic	4.84946	2.46558e-32	1.89934e-29
Zm00001d042011	AWPM-19-like family protein	4.8317	2.24726e-27	1.04419e-24
Zm00001d018839	cytochrome P-450 19	4.81984	1.70363e-31	1.18739e-28
Zm00001d052358	Putative WRKY DNA-binding domain superfamily protein	4.76803	2.63355e-10	1.9035e-08
Zm00001d040613	Stress-inducible membrane pore protein	4.75413	6.56822e-07	2.31374e-05
Zm00001d024852	1-aminocyclopropane-1-carboxylate oxidase3	4.74245	1.57746e-06	4.98132e-05
Zm00001d003530	Serine carboxypeptidase-like 19	4.72324	1.49614e-21	3.91041e-19
Zm00001d011079	Subtilisin-chymotrypsin inhibitor-2A	4.70104	6.98093e-07	2.44149e-05
Zm00001d007746	3-hydroxyisobutyryl-CoA hydrolase 1	4.69761	1.93525e-16	2.96599e-14
Zm00001d031934	Chlorophyllase-1	4.68631	9.69481e-12	9.0381e-10
Zm00001d015053	terpene synthase2	4.67782	1.73786e-20	4.0375e-18
Zm00001d019504	Plasma membrane associated protein	4.66667	1.49623e-06	4.75559e-05
Zm00001d015054	terpene synthase3	4.63466	6.73068e-08	3.01265e-06
Zm00001d043709	Late embryogenesis abundant protein%2C group 3	4.57794	5.20498e-09	2.98171e-07
Zm00001d045254	Anthocyanidin 5%2C3-O-glucosyltransferase	4.51877	1.14796e-08	6.0439e-07
Zm00001d004380	HXXXD-type acyl-transferase family protein	4.50247	4.54611e-09	2.61965e-07
Zm00001d041794	NA	4.47496	0.000644676	0.00807515
Zm00001d039783	NA	4.4375	7.9783e-10	5.39374e-08
Zm00001d002360	Embryonic protein DC-8	4.43436	1.4723e-08	7.56116e-07
Zm00001d039785	Protein REVEILLE 8	4.43362	1.11724e-07	4.75365e-06
Zm00001d008548	Bowman-Birk type wound-induced proteinase inhibitor WIP1	4.39845	2.99398e-09	1.78863e-07
Zm00001d024481	terpene synthase5	4.37615	3.61734e-05	0.000746232
Zm00001d024665	Tyrosine decarboxylase 1	4.36866	6.00662e-10	4.12751e-08
Zm00001d051459	Oil body-associated protein 1B	4.35444	1.05521e-09	6.97275e-08
Zm00001d010344	PIF / Ping-Pong family of plant transposases	4.34872	1.40751e-11	1.25616e-09
Zm00001d009484	Indole-3-acetate beta-glucosyltransferase	4.33825	3.48723e-11	2.95889e-09
Zm00001d023400	Putative cytochrome P450 superfamily protein	4.33742	8.11305e-14	9.81377e-12
Zm00001d003994	Deoxyhypusine synthase	4.31169	2.72694e-07	1.06151e-05
Zm00001d007732	3-hydroxyisobutyryl-CoA hydrolase 1	4.30632	1.84913e-06	5.68588e-05
Zm00001d018811	Protein TIFY 5A	4.27324	1.60733e-11	1.42149e-09
Zm00001d000001	polyphenol oxidase1	4.25838	2.37913e-72	1.74111e-68
Zm00001d043730	Dehydrin Xero 1	4.22994	5.77359e-07	2.07121e-05
Zm00001d042780	alpha/beta-Hydrolases superfamily protein	4.15761	3.19959e-05	0.000670168
Zm00001d042980	jasmonate-regulated gene 21	4.12913	2.36064e-07	9.30053e-06
Zm00001d044762	Salicylate/benzoate carboxyl methyltransferase	4.12773	1.93646e-25	7.36183e-23
Zm00001d048660	Bowman-Birk type trypsin inhibitor	4.10042	0.00105883	0.0119811
Zm00001d028561	17.4 kDa class I heat shock protein	4.06879	9.0207e-18	1.63002e-15
Zm00001d004921	benzoxazinone synthesis14	4.0638	1.15894e-17	2.04371e-15
Zm00001d000037	Phospholipase A1-Ibeta2 chloroplastic	4.03549	1.78059e-09	1.12334e-07
Zm00001d024414	Seed maturation protein	3.99927	1.71463e-05	0.000393048
Zm00001d051863	Putative cytochrome P450 superfamily protein	3.98819	1.02724e-19	2.22744e-17
Zm00001d025141	basic helix-loop-helix (bHLH) DNA-binding superfamily protein	3.97589	9.3104e-48	2.47767e-44
Zm00001d038320	Putative AP2/EREBP transcription factor superfamily protein	3.95399	7.56406e-10	5.13742e-08
Zm00001d007713	GRAS transcription factor (Fragment) (Fragment) [Source:UniProtKB/TrEMBL;Acc:A0A060D4L7]	3.95208	4.37191e-05	0.00087298
Zm00001d017598	Glucose-methanol-choline (GMC) oxidoreductase family protein	3.93304	1.65186e-06	5.19587e-05
Zm00001d007312	Apyrase 1	3.90395	9.07357e-07	3.09209e-05
Zm00001d027740	Rab28 protein	3.89607	2.27261e-07	9.00217e-06
Zm00001d022204	NA	3.89228	1.25808e-09	8.09403e-08
Zm00001d033413	Transcription factor bHLH28	3.81977	7.89117e-06	0.000201043
Zm00001d033710	Chemocyanin	3.80811	2.19056e-18	4.19112e-16
Zm00001d014102	Divalent ion symporter	3.80666	1.64911e-12	1.70581e-10
Zm00001d042867	bowman-birk inhibitor1	3.78505	7.90871e-15	1.03817e-12
Zm00001d004342	Natterin-4	3.77996	6.99698e-17	1.13162e-14
Zm00001d028744	jasmonate-regulated gene 21	3.74109	1.00639e-10	7.7937e-09
Zm00001d044765	Benzoate carboxyl methyltransferase	3.73377	7.27761e-05	0.00134409
Zm00001d002133	NA	3.72294	1.97198e-14	2.50982e-12
Zm00001d029353	benzoxazinone synthesis12	3.72004	0.000273228	0.0040395
Zm00001d027932	NA	3.68221	1.71527e-14	2.21195e-12
Zm00001d053918	S-(+)-linalool synthase chloroplastic	3.65778	2.97605e-06	8.68572e-05
Zm00001d006948	Cytochrome P450 709B2	3.65281	1.24384e-63	6.06847e-60
Zm00001d012764	malic enzyme4	3.65229	6.79211e-06	0.000176394
Zm00001d004486	Cytochrome P450 71D7	3.62711	1.4821e-07	6.18907e-06
Zm00001d053736	Gamma-glutamyl peptidase 1	3.61234	1.19745e-11	1.08074e-09
Zm00001d011844	NA	3.60618	4.25569e-09	2.46687e-07
Zm00001d019925	NA	3.59146	1.18272e-05	0.000285658
Zm00001d007727	NA	3.58168	0.000205657	0.00321329
Zm00001d017021	Late embryogenesis abundant protein 3	3.54108	0.00150996	0.0159283
Zm00001d048520	Aquaporin TIP3.1	3.53367	1.50435e-13	1.73415e-11
Zm00001d014244	Esterase	3.52202	1.00702e-42	1.40373e-39
Zm00001d002564	Protein DMR6-LIKE OXYGENASE 2	3.51721	4.33721e-05	0.000867828
Zm00001d034382	rRNA N-glycosidase [Source:UniProtKB/TrEMBL;Acc:A0A1D6L706]	3.51433	1.00155e-08	5.33288e-07
Zm00001d018853	Probable carboxylesterase 15	3.51293	1.43923e-40	1.75544e-37
Zm00001d002675	GDSL esterase/lipase	3.5114	0.000616781	0.00778707
Zm00001d037730	NA	3.50908	2.57489e-13	2.88793e-11
Zm00001d021690	Hydrolase%2C hydrolyzing O-glycosyl compounds	3.48953	3.61579e-22	1.03655e-19
Zm00001d017326	UDP-glycosyltransferase 82A1	3.48158	6.01589e-07	2.14237e-05
Zm00001d049111	Cysteine proteinase inhibitor 5	3.45981	0.00077617	0.00935783
Zm00001d027832	Embryonic protein DC-8	3.45622	5.84346e-07	2.08997e-05
Zm00001d011925	Protein LURP-one-related 2	3.45521	3.79586e-05	0.00077379
Zm00001d007411	NADH-ubiquinone reductase complex 1 MLRQ subunit	3.4525	8.33052e-06	0.000210042
Zm00001d047621	NA	3.43677	0.000892245	0.0104266
Zm00001d003903	Protein TIFY 9	3.4293	1.41838e-20	3.43143e-18
Zm00001d044763	Salicylate/benzoate carboxyl methyltransferase	3.41833	3.15263e-18	5.95399e-16
Zm00001d008241	Embryonic protein DC-8	3.40813	2.74479e-05	0.000588631
Zm00001d014249	TIFY19 [Source:UniProtKB/TrEMBL;Acc:A0A096QX45]	3.39842	0.000137398	0.0022957
Zm00001d020614	ZIM-transcription factor 28	3.3736	2.34451e-45	4.03711e-42
Zm00001d032519	Expressed protein; protein	3.34973	1.59605e-06	5.0346e-05
Zm00001d007620	Patatin-like protein 2	3.34877	1.53271e-29	8.97339e-27
Zm00001d016257	basic helix-loop-helix (bHLH) DNA-binding superfamily protein	3.34656	9.20164e-05	0.00164645
Zm00001d007726	3-hydroxyisobutyryl-CoA hydrolase 1	3.33945	6.83758e-14	8.37475e-12
Zm00001d005299	Delta-1-pyrroline-5-carboxylate synthase B	3.32369	0.00377182	0.0318284
Zm00001d010175	Ethylene-responsive transcription factor ABR1	3.3075	2.13235e-19	4.40727e-17
Zm00001d031778	Carbonic anhydrase	3.30086	1.5231e-05	0.000354698
Zm00001d022467	Anthocyanidin 3-O-glucosyltransferase	3.29878	4.31973e-06	0.000119181
Zm00001d029584	Zinc finger protein AZF2	3.29489	4.60527e-07	1.7043e-05
Zm00001d044861	NA	3.27792	5.89539e-13	6.27548e-11
Zm00001d007604	Patatin-like protein 2	3.27728	3.33263e-51	9.75561e-48
Zm00001d002729	Acyl-acyl carrier protein thioesterase ATL3 chloroplastic	3.27599	5.46735e-10	3.78359e-08
Zm00001d048322	Pectinesterase 31	3.27229	0.000278099	0.00409496
Zm00001d005230	corn-activated Hageman factor inhibitor1	3.27121	0.00401995	0.0333295
Zm00001d038665	Tyrosine/DOPA decarboxylase 1	3.26791	3.09154e-05	0.000651539
Zm00001d004624	O-methyltransferase ZRP4	3.267	1.11317e-11	1.0183e-09
Zm00001d047170	hAT dimerisation domain-containing protein / transposase-related	3.26341	8.06818e-11	6.38324e-09
Zm00001d038702	O-methyltransferase ZRP4	3.26312	1.28311e-05	0.000305619
Zm00001d041981	Dehydration-responsive element-binding protein 1B	3.2577	0.00496923	0.0393084
Zm00001d004357	protein phosphatase homolog10	3.25201	1.04736e-06	3.51597e-05
Zm00001d033024	Tyrosine decarboxylase 1	3.24671	4.83166e-10	3.38367e-08
Zm00001d043722	ABC transporter G family member 6	3.24201	0.000681797	0.00842475
Zm00001d003554	22.0 kDa heat shock protein	3.24191	0.00105398	0.0119354
Zm00001d011080	Protease inhibitor%3B Proteinase inhibitor	3.23615	5.17317e-05	0.00100221
Zm00001d037894	Dehydrin DHN1	3.22804	4.57944e-08	2.13462e-06
Zm00001d007618	Patatin-like protein 2	3.21319	2.41168e-19	4.93685e-17
Zm00001d028816	Pathogenesis-related protein 10	3.20771	2.84051e-17	4.77876e-15
Zm00001d023617	Laccase-7	3.18971	0.000842483	0.00998058
Zm00001d038870	Late embryogenesis abundant protein%2C group 3	3.18213	7.86712e-08	3.46307e-06
Zm00001d037280	NA	3.181	0.00444549	0.036138
Zm00001d040501	Ergosterol biosynthetic protein 28	3.1752	0.00254493	0.0238698
Zm00001d021094	NA	3.15879	2.43712e-11	2.10448e-09
Zm00001d052969	Putative cytochrome P450 superfamily protein	3.15862	0.000784503	0.00943887
Zm00001d029243	Cytochrome P450 84A1	3.1532	3.30953e-30	1.97714e-27
Zm00001d016948	NA	3.14348	2.4905e-09	1.51884e-07
Zm00001d029587	Zinc finger protein AZF2	3.11993	7.98923e-08	3.51154e-06
Zm00001d039301	Vegetative storage protein PNI288	3.11424	1.52112e-11	1.34933e-09
Zm00001d027947	Tyrosine decarboxylase 1	3.09793	1.3227e-33	1.10627e-30
Zm00001d016947	NA	3.09064	3.63039e-05	0.000748065
Zm00001d007728	3-hydroxyisobutyryl-CoA hydrolase 1	3.08839	3.47352e-20	7.8822e-18
Zm00001d040621	myb transcription factor40	3.08447	8.23424e-22	2.23186e-19
Zm00001d013384	plant/MUD21-2 protein	3.08338	0.0020196	0.0199459
Zm00001d005813	Protein TIFY 10B	3.07889	9.84001e-74	1.44023e-69
Zm00001d001976	Protein NRT1/ PTR FAMILY 2.13	3.06534	2.30435e-17	3.94475e-15
Zm00001d027949	Tyrosine/DOPA decarboxylase 2	3.05983	7.3481e-12	6.91643e-10
Zm00001d022075	cytochrome P-450 17	3.04941	2.35279e-17	4.00425e-15
Zm00001d044124	polypeptide	3.04662	7.45183e-05	0.00137139
Zm00001d014905	NA	3.03262	0.000359579	0.00504041
Zm00001d007740	3-hydroxyisobutyryl-CoA hydrolase 1	3.03241	3.74423e-05	0.00076444
Zm00001d005454	rRNA N-glycosidase [Source:UniProtKB/TrEMBL;Acc:A0A1D6EN25]	3.01866	1.41073e-32	1.11612e-29
Zm00001d003485	NA	3.00698	8.48502e-09	4.59967e-07
Zm00001d052386	Putative apyrase family protein	2.9978	6.79345e-39	6.8574e-36
Zm00001d053160	NA	2.99777	9.04645e-28	4.27124e-25
Zm00001d038700	O-methyltransferase ZRP4	2.99368	6.82651e-61	2.85475e-57
Zm00001d044826	NOD26-like membrane intrinsic protein2	2.99092	0.00180235	0.0182941
Zm00001d007623	Patatin-like protein 2	2.98371	5.71602e-43	8.36625e-40
Zm00001d048348	transcription activator-related	2.97645	0.000812071	0.00969485
Zm00001d026173	Zinc ion binding protein	2.97163	0.000528921	0.00689391
Zm00001d048558	glutathione transferase25	2.97151	1.17511e-45	2.45707e-42
Zm00001d019365	phytoene desaturation 1	2.97058	2.00181e-24	7.14622e-22
Zm00001d012641	cytokinin oxidase4b	2.96558	1.86936e-23	6.28986e-21
Zm00001d031346	Jasmonate-induced protein	2.96484	5.61153e-10	3.8742e-08
Zm00001d002847	(+)-neomenthol dehydrogenase	2.95854	1.71235e-07	7.0401e-06
Zm00001d040493	Ergosterol biosynthetic protein 28	2.94806	0.000111949	0.00193681
Zm00001d042556	Exopolygalacturonase clone GBGE184	2.94203	6.72847e-29	3.71628e-26
Zm00001d033389	VQ motif family protein	2.9411	3.73346e-21	9.42151e-19
Zm00001d019704	NA	2.93411	4.19759e-06	0.00011647
Zm00001d046318	Putative FAD-binding Berberine family protein	2.92584	0.00345419	0.0298273
Zm00001d046035	Peroxidase 52	2.92483	2.85923e-07	1.10712e-05
Zm00001d024798	NA	2.91945	1.55857e-35	1.34188e-32
Zm00001d014842	Basic endochitinase B	2.90118	0.00289018	0.0262013
Zm00001d005377	Lecithin-cholesterol acyltransferase-like 1	2.89777	2.70667e-12	2.69498e-10
Zm00001d028651	Cysteine-rich repeat secretory protein 55	2.88402	3.10553e-08	1.49766e-06
Zm00001d018306	Receptor-like kinase-like	2.88337	5.18969e-12	5.01379e-10
Zm00001d031657	Probable inactive purple acid phosphatase 27	2.88301	5.72378e-15	7.7213e-13
Zm00001d024664	Tyrosine decarboxylase 1	2.87813	0.000127742	0.00215901
Zm00001d024204	LHT1	2.86695	4.246e-08	2.00473e-06
Zm00001d035021	Cell wall / vacuolar inhibitor of fructosidase 2	2.8558	1.06972e-23	3.684e-21
Zm00001d022262	Cytochrome P450 709B2	2.85492	2.19739e-12	2.22575e-10
Zm00001d008587	Class I glutamine amidotransferase-like superfamily protein	2.85434	2.0759e-31	1.41321e-28
Zm00001d023387	AT3g10020/T22K18_16; Expressed protein; protein	2.85046	8.1025e-17	1.30321e-14
Zm00001d045092	Spermidine hydroxycinnamoyl transferase	2.84608	9.99953e-54	3.2524e-50
Zm00001d053554	Peroxidase 52	2.81903	1.81462e-06	5.6197e-05
Zm00001d010856	Peripheral-type benzodiazepine receptor	2.8179	5.45298e-05	0.00105017
Zm00001d034920	Ethylene-responsive transcription factor 1B	2.81174	3.55577e-11	2.99966e-09
ENSRNA049476213	Small nucleolar RNA R64/Z200 family	2.80752	0.000428537	0.00578891
Zm00001d004348	Natterin-4	2.79814	4.78487e-06	0.000129094
Zm00001d036014	E3 ubiquitin-protein ligase XBAT33	2.79187	2.1329e-09	1.32996e-07
Zm00001d027948	hydroxycinnamoyltransferase2	2.78737	0.000998566	0.0114362
Zm00001d022032	ribosome-inactivating protein2	2.78263	3.2578e-08	1.56337e-06
Zm00001d007875	NA	2.7745	3.30353e-06	9.48081e-05
Zm00001d015310	Cystathionine beta-synthase (CBS) family protein	2.76841	7.70916e-09	4.21813e-07
Zm00001d025614	Putative IQ calmodulin-binding and BAG domain containing family protein	2.75962	8.03905e-09	4.37411e-07
Zm00001d052958	Antimicrobial peptide MBP-1	2.75911	0.00126166	0.0138428
Zm00001d013493	lipoxygenase5	2.7579	4.41776e-32	3.31593e-29
Zm00001d048268	Putative tify domain/CCT motif transcription factor family protein	2.75483	1.26984e-08	6.5559e-07
Zm00001d025229	NA	2.7476	9.38911e-05	0.00167488
Zm00001d012642	Transcription factor bHLH92	2.73565	7.81396e-11	6.19886e-09
Zm00001d007718	benzoxazinone synthesis13	2.73372	4.17519e-31	2.77774e-28
Zm00001d024522	Putative HLH DNA-binding domain superfamily protein	2.7291	1.25669e-28	6.68858e-26
Zm00001d007616	Patatin-like protein 2	2.7246	5.21675e-37	4.92613e-34
Zm00001d039772	Serine carboxypeptidase K10B2.2	2.70626	1.65447e-05	0.000381649
Zm00001d044387	Transmembrane amino acid transporter family protein	2.70367	0.00124533	0.0137047
Zm00001d007714	Probable glycerol-3-phosphate acyltransferase 2	2.69631	4.34695e-08	2.04251e-06
Zm00001d025508	Class IV heat shock protein	2.69418	0.00226124	0.0217455
Zm00001d053001	Eukaryotic aspartyl protease family protein	2.68354	3.32252e-22	9.62973e-20
Zm00001d005378	Lecithin-cholesterol acyltransferase-like 1	2.67335	5.94829e-11	4.77053e-09
Zm00001d051548	Protein NRT1/ PTR FAMILY 8.3	2.67054	1.72339e-28	9.00869e-26
Zm00001d002747	Ethylene-responsive transcription factor ERF035	2.66987	0.000688542	0.00848303
Zm00001d019399	Putative lipid-transfer protein DIR1	2.65193	4.00794e-07	1.50114e-05
Zm00001d047330	Zinc finger protein AZF2	2.64472	1.50472e-13	1.73415e-11
Zm00001d051252	Chaperonin 60 subunit alpha 2 chloroplastic	2.63558	6.1013e-05	0.00115901
Zm00001d024885	Putative WD40-like beta propeller repeat family protein	2.63363	5.03785e-23	1.62058e-20
Zm00001d053675	lipoxygenase10	2.63356	9.2108e-29	4.99311e-26
Zm00001d053279	Chaperonin 60 subunit beta 2 chloroplastic	2.6319	0.00376197	0.0317635
Zm00001d012430	Zinc finger protein ZAT11	2.63158	3.70502e-06	0.000104891
Zm00001d048841	Patatin-like protein 2	2.6149	1.38278e-25	5.54495e-23
Zm00001d024903	heat shock protein 90 kDa	2.6116	1.52596e-06	4.83437e-05
Zm00001d040481	Ergosterol biosynthetic protein 28	2.61073	1.33372e-05	0.000316385
Zm00001d003188	Endochitinase EP3	2.60672	0.00314239	0.0278075
Zm00001d006538	O-Glycosyl hydrolases family 17 protein	2.60138	1.20015e-63	6.06847e-60
Zm00001d017386	Remorin	2.5977	2.48299e-26	1.0534e-23
Zm00001d010131	Zinc finger protein WIP6	2.59061	1.86086e-25	7.16748e-23
Zm00001d027900	Protein TIFY 10B	2.57874	2.02534e-07	8.16637e-06
Zm00001d011315	ABC transporter G family member 40	2.57111	0.000109169	0.00189431
Zm00001d034692	UDP-glycosyltransferase 76C1	2.56769	0.00502192	0.0396244
Zm00001d010586	PEBP (phosphatidylethanolamine-binding protein) family protein	2.56364	4.32022e-08	2.03649e-06
Zm00001d006947	Cytochrome P450 CYP709C14	2.56264	1.00982e-40	1.28524e-37
Zm00001d040027	Bowman-Birk type wound-induced proteinase inhibitor WIP1 [Source:UniProtKB/TrEMBL;Acc:B4FYK1]	2.5603	2.43086e-73	2.37195e-69
Zm00001d051798	NA	2.55785	0.000155907	0.00254823
Zm00001d044194	Transcription factor CPC	2.55189	0.0053875	0.0417307
Zm00001d005383	Lecithin-cholesterol acyltransferase-like 1	2.55183	6.8476e-12	6.52931e-10
Zm00001d011299	sugars will eventually be exported transporter6b	2.54294	2.66637e-05	0.000574761
Zm00001d025346	Protein TERMINAL FLOWER 1	2.54003	1.22118e-16	1.9323e-14
Zm00001d028718	Hydrophobic protein RCI2B	2.53438	6.62721e-07	2.33171e-05
Zm00001d002848	(+)-neomenthol dehydrogenase	2.52186	6.54423e-14	8.11734e-12
Zm00001d025409	Putative AP2/EREBP transcription factor superfamily protein	2.51003	0.00515891	0.040487
Zm00001d021897	L-type lectin-domain containing receptor kinase V.9	2.50548	1.3916e-24	5.02916e-22
Zm00001d017374	Protein kinase superfamily protein	2.50167	4.50104e-07	1.67419e-05
Zm00001d044022	seed maturation protein PM41	2.49333	0.000121651	0.00207644
Zm00001d045788	UDP-glycosyltransferase 72B1	2.49228	8.60187e-16	1.24655e-13
Zm00001d026383	Serine/threonine-protein kinase	2.4905	0.00693235	0.0498724
Zm00001d040028	NA	2.48742	4.77312e-39	4.99013e-36
Zm00001d039088	Phospholipase A1-IIgamma	2.46781	6.30172e-22	1.74028e-19
Zm00001d013550	NA	2.45895	4.58933e-13	4.921e-11
Zm00001d022457	peroxidase3	2.45538	1.19068e-05	0.000287048
Zm00001d038297	Zinc finger protein WIP6	2.44812	2.53695e-09	1.54075e-07
Zm00001d048947	pathogenesis-related protein3	2.44752	1.86197e-19	3.89324e-17
Zm00001d023768	Delta(12)-fatty-acid desaturase	2.44177	5.14947e-07	1.88426e-05
Zm00001d007191	myb domain protein 112	2.43571	5.22181e-23	1.6615e-20
Zm00001d029349	NA	2.43081	0.000317021	0.0045402
Zm00001d018064	Laccase-14	2.43038	3.14976e-05	0.000660953
Zm00001d019758	chlorophyllase1	2.42379	1.757e-07	7.18335e-06
Zm00001d050055	NA	2.42153	6.01568e-11	4.81139e-09
Zm00001d028873	Outer envelope pore protein 16-2 chloroplastic	2.41943	0.00015392	0.00252138
Zm00001d040071	Glycosyltransferase family 61 protein	2.4093	0.000429592	0.00580048
Zm00001d037087	UDP-glucuronate 4-epimerase 1	2.40017	0.00306939	0.0273101
Zm00001d052518	Pollen Ole e 1 allergen and extensin family protein	2.39203	1.12984e-07	4.80026e-06
Zm00001d051691	DUF506 family protein	2.39071	0.000871748	0.0102402
Zm00001d025287	Pollen-specific protein C13	2.38873	1.24029e-05	0.000296384
Zm00001d046981	Putative MYB DNA-binding domain superfamily protein	2.38104	5.10576e-15	6.91949e-13
Zm00001d018158	Ethylene-responsive element binding protein 2	2.36816	0.000972555	0.0111953
Zm00001d039531	Probable WRKY transcription factor 50	2.36505	2.04217e-05	0.000455991
Zm00001d031155	Osmotin-like protein OSM34	2.36188	1.1925e-05	0.000287073
Zm00001d013003	NAC domain-containing protein 2	2.36037	5.82089e-44	9.46639e-41
Zm00001d008370	geranylgeranyl pyrophosphate synthase3	2.35777	2.10375e-22	6.22052e-20
Zm00001d045679	Probable acyl-activating enzyme 5 peroxisomal	2.35468	1.19545e-16	1.90187e-14
Zm00001d033583	Germin-like protein subfamily T member 1	2.35157	0.00554458	0.0426455
Zm00001d018966	Acidic endochitinase	2.34583	5.81782e-05	0.00110948
Zm00001d046112	Spermidine synthase	2.34399	4.13206e-26	1.72797e-23
Zm00001d012510	Putative cytochrome P450 superfamily protein	2.34131	1.72045e-07	7.0635e-06
Zm00001d020888	NA	2.3337	7.81949e-05	0.00142614
Zm00001d043727	farnesyl diphosphate synthase3	2.33293	9.66402e-46	2.17611e-42
Zm00001d044908	12-oxo-phytodienoic acid reductase1	2.33184	2.28557e-28	1.17378e-25
Zm00001d038300	Putative cytochrome P450 superfamily protein	2.33159	5.78361e-22	1.61242e-19
Zm00001d042098	Glutathione S-transferase U16	2.32346	0.000639421	0.00803078
Zm00001d000483	NA	2.32098	0.0035535	0.0305228
Zm00001d040548	NA	2.31706	0.000370024	0.00515551
ZeamMp093	nad3	2.31639	0.00318339	0.0280685
Zm00001d037656	Xylanase inhibitor protein 1	2.31426	9.60963e-07	3.25582e-05
Zm00001d039150	S-type anion channel SLAH3	2.3073	3.30134e-15	4.5801e-13
Zm00001d044906	12-oxo-phytodienoic acid reductase2	2.30709	2.70066e-28	1.36304e-25
Zm00001d044703	Cytochrome P450 94C1	2.30629	6.15287e-15	8.26206e-13
Zm00001d007285	NADP-dependent alkenal double bond reductase P2	2.30613	0.00176078	0.0179844
Zm00001d040450	uncharacterized protein [Source:UniProtKB/TrEMBL;Acc:B6SX29]	2.30187	0.00455995	0.0367925
Zm00001d004633	Transmembrane amino acid transporter family protein	2.30052	1.18081e-05	0.000285433
Zm00001d020839	NA	2.29032	0.00414079	0.034087
Zm00001d014202	NA	2.28966	1.97127e-12	2.01062e-10
Zm00001d004664	Cytochrome P450 94B3	2.28325	1.57368e-45	3.07108e-42
Zm00001d030540	Spermidine hydroxycinnamoyl transferase	2.28045	0.000746251	0.00906056
Zm00001d018773	Transcription factor JUNGBRUNNEN 1	2.27463	5.48117e-05	0.00105421
Zm00001d005973	Serine carboxypeptidase-like 40	2.26966	0.000261617	0.00390133
Zm00001d042540	Linoleate 9S-lipoxygenase 1	2.2643	1.84095e-21	4.76905e-19
Zm00001d027499	Acyl-activating enzyme 11	2.26389	3.68837e-12	3.64762e-10
Zm00001d012561	Cystatin2%3B Cysteine proteinase inhibitor%3B Putative cystatin	2.24362	3.54195e-28	1.75735e-25
Zm00001d033471	Putative DNA-binding protein	2.23922	5.23877e-08	2.41884e-06
Zm00001d021168	UDP-glycosyltransferase 74B1	2.23827	0.000216843	0.0033621
ZeamMp159	rps7	2.2369	0.000176923	0.00283785
Zm00001d006511	Glucose-6-phosphate/phosphate translocator 2 chloroplastic	2.23562	4.49571e-13	4.83834e-11
Zm00001d033379	Knotted1-interacting protein	2.23218	3.37991e-05	0.0007027
Zm00001d033782	Seed maturation protein PM41	2.23195	3.36471e-05	0.000700535
Zm00001d019087	proline-rich family protein	2.22354	0.000679937	0.00840532
Zm00001d004437	THAUMATIN-LIKE PROTEIN 1	2.22314	1.71036e-06	5.34908e-05
Zm00001d003749	Aluminum-activated malate transporter 8	2.22216	0.0024514	0.0231743
Zm00001d028814	Pathogenesis-related protein 10 [Source:UniProtKB/TrEMBL;Acc:Q29SB6]	2.21747	1.69596e-20	3.97167e-18
Zm00001d029099	NA	2.2171	1.08156e-10	8.24495e-09
Zm00001d011755	Secreted protein	2.21416	1.91798e-06	5.87907e-05
Zm00001d020405	myb domain protein 85	2.21337	5.52381e-06	0.000146732
Zm00001d051637	Protein NRT1/ PTR FAMILY 7.1	2.21094	1.30566e-06	4.25617e-05
Zm00001d019400	PVR3-like protein	2.20933	6.06201e-12	5.83728e-10
Zm00001d028120	Heptahelical transmembrane protein 5	2.20928	0.000303103	0.00437943
Zm00001d038551	Putative DUF26-domain receptor-like protein kinase family protein	2.20874	1.7738e-14	2.26744e-12
Zm00001d020443	NA	2.20607	3.25778e-07	1.24823e-05
Zm00001d052963	NA	2.2059	5.20581e-05	0.00100787
Zm00001d005889	abscisic acid 8'-hydroxylase5	2.2009	1.44846e-06	4.64921e-05
Zm00001d037637	Lactoylglutathione lyase	2.19552	2.19787e-45	4.02113e-42
Zm00001d012636	Putative DUF26-domain protein kinase family protein	2.19157	4.93863e-05	0.000963791
Zm00001d011687	IAA-amino acid hydrolase ILR1-like 4	2.18807	1.47106e-09	9.36141e-08
Zm00001d050021	abscisic acid 8'-hydroxylase3	2.18393	0.00194274	0.0193896
Zm00001d028347	Peroxidase 53	2.1839	0.000603861	0.00765231
Zm00001d042717	Ethylene-responsive transcription factor ABR1	2.18147	9.1035e-23	2.86545e-20
Zm00001d052736	Protein YY1	2.17659	0.000896634	0.0104612
Zm00001d014081	RmlC-like cupins superfamily protein	2.17112	1.82977e-06	5.64809e-05
Zm00001d000618	NA	2.1703	0.00575638	0.0437679
Zm00001d023413	Putative cytochrome P450 superfamily protein	2.16618	0.000489073	0.00644183
Zm00001d049789	auxin-responsive family protein	2.16221	6.90928e-06	0.000178829
Zm00001d020008	Indole-3-glycerol phosphate synthase chloroplastic	2.16144	2.36771e-14	3.00043e-12
Zm00001d051166	phenylalanine ammonia lyase4	2.15897	1.7799e-19	3.74842e-17
Zm00001d025834	Inositol transporter 4	2.15897	3.30278e-06	9.48081e-05
Zm00001d039661	Lactoylglutathione lyase	2.15067	0.00167744	0.0172961
Zm00001d006476	aconitase5	2.14642	1.45389e-07	6.07997e-06
Zm00001d039933	16.9 kDa class I heat shock protein 1	2.14279	0.00028468	0.00416881
Zm00001d010375	ATP-dependent 6-phosphofructokinase 4 chloroplastic	2.14209	4.54269e-06	0.000124279
Zm00001d034672	Putative L-type lectin-domain containing receptor kinase V.1	2.13645	8.11867e-06	0.000205231
Zm00001d017990	NA	2.13508	6.13638e-05	0.00116282
Zm00001d044474	Protein LURP-one-related 8	2.13465	0.000161517	0.0026311
Zm00001d024853	1-aminocyclopropane-1-carboxylate oxidase15	2.1324	2.22062e-18	4.22105e-16
Zm00001d035162	LHT1	2.13022	5.21319e-19	1.05245e-16
Zm00001d043988	chitinase chem5	2.12995	1.46313e-21	3.89366e-19
Zm00001d041580	R2R3MYB-domain protein	2.12883	5.66763e-06	0.000150008
Zm00001d028815	Pathogenesis-related protein 10 [Source:UniProtKB/TrEMBL;Acc:Q29SB6]	2.12564	3.6472e-22	1.03655e-19
Zm00001d020652	protein; Plant viral-response family protein-like	2.12193	2.50634e-11	2.15788e-09
Zm00001d029241	Flavonoid 3-monooxygenase	2.11702	1.06013e-22	3.30142e-20
Zm00001d053195	Putative AP2/EREBP transcription factor superfamily protein	2.11013	1.02863e-24	3.76389e-22
Zm00001d022593	Diaminopimelate decarboxylase 2 chloroplastic	2.09804	2.21017e-22	6.46982e-20
Zm00001d049330	NA	2.09789	7.46589e-19	1.49691e-16
Zm00001d029523	Alpha-humulene/(-)-(E)-beta-caryophyllene synthase	2.09725	5.16501e-09	2.96462e-07
Zm00001d013900	Expressed protein; protein	2.09569	1.57261e-06	4.97139e-05
Zm00001d004754	Dirigent protein 23	2.09424	2.30535e-12	2.32705e-10
Zm00001d014253	ZIM motif family protein	2.08712	0.00533608	0.0414662
Zm00001d040502	early nodulin-like protein 7	2.08706	2.53808e-05	0.00055035
Zm00001d050283	Sulfate transporter 1.2	2.07995	2.43235e-20	5.56266e-18
Zm00001d010788	NA	2.07496	0.00458563	0.0369692
Zm00001d041640	NA	2.07309	0.00013473	0.00225756
Zm00001d034925	Transferase	2.07265	0.000269575	0.00399903
Zm00001d020492	Probable WRKY transcription factor 40	2.06876	0.000273157	0.0040395
Zm00001d000189	MDIS1-interacting receptor like kinase 2	2.06717	0.000482974	0.00637426
Zm00001d017801	Formate dehydrogenase chloroplastic/mitochondrial	2.06497	5.76119e-11	4.64593e-09
Zm00001d011422	Putative cytochrome P450 superfamily protein	2.06319	4.85139e-28	2.36691e-25
ENSRNA049479884	Eukaryotic small subunit ribosomal RNA	2.06064	0.00454538	0.0367054
Zm00001d035553	ABC transporter G family member 6	2.05919	1.74009e-25	6.79168e-23
Zm00001d026116	NA	2.05766	0.000420556	0.00571539
Zm00001d053845	NA	2.05167	4.35968e-25	1.61545e-22
Zm00001d031728	Dehydration-responsive element-binding protein 1B	2.05135	0.00419701	0.0344722
Zm00001d038098	NA	2.0442	2.71816e-09	1.64059e-07
Zm00001d038288	Putative MYB DNA-binding domain superfamily protein	2.03511	7.60091e-09	4.17451e-07
Zm00001d052827	Salicylate/benzoate carboxyl methyltransferase	2.03109	0.00403166	0.0334142
Zm00001d021647	ABC transporter G family member 34	2.02509	5.94338e-21	1.46202e-18
Zm00001d035854	Alpha-dioxygenase 1	2.02138	3.69345e-43	5.69044e-40
Zm00001d038226	sugars will eventually be exported transporter1b	2.02122	4.14028e-15	5.69006e-13
Zm00001d037968	PAR1 protein	2.01832	4.63668e-16	6.82058e-14
Zm00001d042143	glucan endo-13-beta-glucosidase homolog1	2.01773	6.79713e-06	0.000176394
Zm00001d030981	Leucine-rich repeat protein kinase family protein	2.01694	1.26817e-08	6.5559e-07
Zm00001d052530	Cytochrome P450 94C1	2.00886	1.06336e-11	9.75794e-10
Zm00001d031811	Patatin-like protein 2	2.00745	3.64644e-08	1.73564e-06
Zm00001d021727	G-type lectin S-receptor-like serine/threonine-protein kinase B120	2.00559	3.83317e-19	7.79225e-17
Zm00001d033071	Potassium transporter 5	2.00423	6.9394e-12	6.57401e-10
Zm00001d028408	heat shock protein26	1.99726	0.000640598	0.00803781
Zm00001d041826	protein; Protein kinase domain containing protein	1.996	1.4927e-21	3.91041e-19
Zm00001d035000	seed maturation protein	1.98605	0.00145189	0.0154888
Zm00001d039566	17.5 kDa class II heat shock protein	1.97721	1.55599e-07	6.43339e-06
Zm00001d023535	Putative AP2/EREBP transcription factor superfamily protein	1.97506	1.66569e-11	1.46866e-09
Zm00001d033922	ATP synthase	1.97218	0.000666391	0.00828334
Zm00001d024014	Zinc finger (C3HC4-type RING finger) family protein	1.96908	3.91537e-21	9.79612e-19
Zm00001d013903	Expressed protein; protein	1.96804	0.000384478	0.00530888
Zm00001d024886	Zinc finger (C3HC4-type RING finger) family protein	1.96666	6.02408e-20	1.33593e-17
Zm00001d002381	Plasma membrane	1.96137	0.00026211	0.0039067
Zm00001d016237	NOD26-like membrane intrinsic protein1	1.96107	4.13797e-13	4.48633e-11
Zm00001d023769	Delta(12)-fatty-acid desaturase	1.95489	0.00100911	0.0115209
Zm00001d042922	Probable mediator of RNA polymerase II transcription subunit 37c	1.9527	1.27706e-14	1.66149e-12
Zm00001d000298	BRASSINOSTEROID INSENSITIVE 1-associated receptor kinase 1	1.95066	8.00768e-10	5.40113e-08
Zm00001d008332	Cinnamoyl-CoA reductase 1	1.94997	1.77973e-12	1.828e-10
Zm00001d038070	NA	1.94353	0.000141523	0.00234587
Zm00001d026221	Protein NRT1/ PTR FAMILY 8.3	1.9433	0.00128902	0.0140849
Zm00001d005749	Probable WRKY transcription factor 40	1.94069	0.005382	0.0417048
Zm00001d024695	LRR receptor-like serine/threonine-protein kinase RCH1	1.93983	2.94971e-10	2.11635e-08
Zm00001d014443	Serine carboxypeptidase-like 19	1.93953	1.43593e-05	0.000337081
Zm00001d020958	Dihydroflavonol-4-reductase	1.93832	0.000512597	0.00670776
Zm00001d040148	basic helix-loop-helix (bHLH) DNA-binding superfamily protein	1.927	5.39647e-26	2.19404e-23
Zm00001d017381	(+)-neomenthol dehydrogenase	1.92279	0.000355922	0.00500368
Zm00001d009705	S-type anion channel SLAH3	1.91897	2.52071e-09	1.53407e-07
Zm00001d028986	WUSCHEL-related homeobox 11	1.91689	5.39849e-14	6.72469e-12
Zm00001d030542	hydroxycinnamoyltransferase4	1.91553	5.30136e-05	0.00102298
Zm00001d047841	17.4 kDa class I heat shock protein	1.91477	7.58969e-05	0.00139032
Zm00001d006523	Haloacid dehalogenase-like hydrolase domain-containing protein Sgpp	1.91266	0.00642919	0.0474753
Zm00001d049244	Putative IQ calmodulin-binding and BAG domain containing family protein	1.9084	2.48127e-13	2.79362e-11
Zm00001d010104	Ubiquinone biosynthesis O-methyltransferase mitochondrial	1.90312	0.000215697	0.00334611
Zm00001d006069	Putative quinone-oxidoreductase homolog chloroplastic	1.90151	7.51007e-05	0.00137919
Zm00001d048370	Putative cytochrome P450 superfamily protein	1.9004	1.18612e-11	1.0783e-09
Zm00001d026021	Putative RING zinc finger domain superfamily protein	1.89963	0.000805713	0.00963859
Zm00001d029386	alpha/beta-Hydrolases superfamily protein	1.89377	0.00511207	0.0401733
Zm00001d023779	3-hydroxyisobutyryl-CoA hydrolase 1	1.88919	3.81091e-05	0.000775211
Zm00001d031601	Receptor-like kinase-like	1.88604	0.000228489	0.00350736
Zm00001d006338	Growth-regulating factor 2	1.88211	0.000753463	0.00913297
Zm00001d052336	Peroxidase 67	1.87777	1.55219e-25	6.14017e-23
Zm00001d044442	ABC transporter G family member 40	1.87584	6.74298e-28	3.23586e-25
Zm00001d044777	DUF679 domain membrane protein 7	1.87505	4.68875e-06	0.000127323
Zm00001d052089	NA	1.87285	3.1686e-06	9.14737e-05
Zm00001d036780	NA	1.87134	9.22133e-07	3.13879e-05
Zm00001d002000	lipoxygenase6	1.86976	1.64392e-20	3.91239e-18
ZeamMp157	rps2B	1.86831	0.00593766	0.044728
Zm00001d033455	Protein P21	1.86825	0.000276896	0.00408136
ENSRNA049478600	Eukaryotic small subunit ribosomal RNA	1.85964	0.000609936	0.0077126
Zm00001d037680	Vegetative storage protein 2	1.85703	1.89254e-13	2.15565e-11
Zm00001d009619	Putative WRKY DNA-binding domain superfamily protein	1.85225	3.70177e-06	0.000104891
Zm00001d021093	NA	1.84995	2.54475e-10	1.84388e-08
Zm00001d041327	Probable LRR receptor-like serine/threonine-protein kinase	1.84665	1.61127e-15	2.30081e-13
Zm00001d037281	NA	1.83528	0.00500336	0.0394887
Zm00001d023774	Erg28 like protein	1.83193	0.00188197	0.0189307
Zm00001d044015	protein phosphatase homolog8	1.82733	0.0053132	0.0413433
Zm00001d008449	NA	1.82646	2.89412e-05	0.000616591
Zm00001d029356	benzoxazinone synthesis11	1.82361	1.72538e-18	3.34484e-16
Zm00001d047845	Putative O-Glycosyl hydrolase superfamily protein	1.82343	0.00177562	0.0180918
Zm00001d016098	NA	1.82185	4.27535e-05	0.000857208
Zm00001d000626	NA	1.81556	0.00659282	0.0483083
Zm00001d032103	4-coumarate--CoA ligase 1	1.80733	1.10474e-17	1.97189e-15
Zm00001d039647	Boron transporter-like protein 2	1.80603	1.49191e-08	7.63509e-07
Zm00001d048701	NA	1.80464	0.000897675	0.0104692
Zm00001d041656	Jasmonate-induced protein	1.80261	2.82159e-06	8.31786e-05
Zm00001d023240	Serine/threonine-protein kinase BLUS1	1.80096	0.00013492	0.00225816
Zm00001d004279	18-cineole synthase 1 chloroplastic	1.8004	8.42391e-06	0.00021185
Zm00001d029681	peptidoglycan-binding LysM domain-containing protein	1.79466	1.98212e-36	1.8132e-33
Zm00001d035498	Putative LOB domain-containing family protein	1.79459	9.70396e-05	0.00171952
Zm00001d017418	Aldehyde dehydrogenase	1.79271	1.51648e-08	7.73378e-07
Zm00001d032868	L-type lectin-domain containing receptor kinase V.9	1.7859	1.0706e-07	4.57515e-06
Zm00001d000012	Germin-like protein subfamily 1 member 8	1.77657	0.000754937	0.00914327
Zm00001d029696	Glutathione S-transferase U16	1.77434	2.13145e-07	8.50052e-06
Zm00001d049201	Putative cytochrome P450 superfamily protein	1.77393	4.9687e-27	2.23767e-24
Zm00001d037868	Eukaryotic peptide chain release factor subunit 1-1	1.77234	2.95434e-05	0.00062623
Zm00001d030682	OSJNBb0004G23.8 protein; OSJNBb0085F13.3 protein	1.7721	0.00166428	0.0171805
Zm00001d026412	NA	1.77009	0.00191551	0.0191706
Zm00001d013719	cytochrome P450 family 87 subfamily A polypeptide 2	1.77007	0.000236733	0.00360512
Zm00001d044732	ABA-induced protein	1.76701	2.13475e-05	0.000472697
Zm00001d046824	NA	1.76543	0.00651089	0.0478998
Zm00001d049439	Germin-like protein subfamily 1 member 8	1.76236	0.00031143	0.00447109
Zm00001d020702	Mitochondrial phosphate carrier protein 2 mitochondrial	1.75864	1.56465e-20	3.75427e-18
Zm00001d035016	Retrovirus-related Pol polyprotein from transposon TNT 1-94	1.75789	0.00603401	0.0453139
Zm00001d007403	Chalcone synthase WHP1	1.75756	6.7736e-09	3.75537e-07
Zm00001d021324	Spermidine hydroxycinnamoyl transferase	1.75617	5.90497e-07	2.108e-05
Zm00001d044162	Probable WRKY transcription factor 71	1.75517	6.61048e-14	8.16492e-12
Zm00001d031228	NA	1.75369	0.00404349	0.0334838
Zm00001d028230	Sugar transport protein 13	1.75155	6.9495e-57	2.54291e-53
Zm00001d052813	UDP-glycosyltransferase 89B1	1.74304	3.85591e-06	0.000108847
Zm00001d040245	Putative serine type endopeptidase inhibitor	1.74102	1.22792e-09	7.93852e-08
Zm00001d025333	Arogenate dehydratase/prephenate dehydratase 6 chloroplastic	1.74048	3.00894e-41	4.00367e-38
Zm00001d039459	Putative transcription factor bHLH041	1.73935	2.69201e-06	7.96796e-05
Zm00001d038913	lipid transfer protein1	1.73848	2.13792e-19	4.40727e-17
Zm00001d019312	beta glucosidase aggregating factor1	1.73726	6.98292e-24	2.46278e-21
Zm00001d042633	Dirigent protein [Source:UniProtKB/TrEMBL;Acc:B6U4J7]	1.7337	0.00641616	0.0474293
Zm00001d009057	Pectin lyase-like superfamily protein	1.73298	0.000379978	0.00525666
Zm00001d047511	agenet domain-containing protein / bromo-adjacent homology (BAH) domain-containing protein	1.73284	0.000825364	0.00980953
Zm00001d018685	NA	1.73043	0.000246225	0.00371948
Zm00001d049028	Chitinase 2	1.73019	0.000235218	0.00358434
Zm00001d004689	O-methyltransferase ZRP4	1.72718	6.125e-21	1.49414e-18
Zm00001d013862	Cytochrome P450 84A1	1.72679	7.43456e-31	4.83626e-28
Zm00001d033623	Lipoxygenase	1.72534	4.46799e-22	1.25761e-19
Zm00001d020630	NA	1.7245	0.00277356	0.025372
Zm00001d006387	Homogentisate phytyltransferase 1 chloroplastic	1.72121	0.0054836	0.042303
Zm00001d013907	Nonspecific lipid-transfer protein	1.72036	0.00103274	0.0117334
Zm00001d003544	Protein LURP-one-related 6	1.72035	1.32511e-07	5.57325e-06
Zm00001d009084	S-adenosyl-L-methionine-dependent methyltransferases superfamily protein	1.71941	4.03972e-23	1.31394e-20
Zm00001d011924	Protein LURP-one-related 2	1.71651	4.75376e-05	0.000933938
Zm00001d021571	UDP-glycosyltransferase 71B1	1.71644	0.00015536	0.00254071
Zm00001d029955	Phospholipase A1-Ibeta2 chloroplastic	1.71597	4.00397e-06	0.000112054
Zm00001d009701	NA	1.71464	1.03757e-14	1.35593e-12
Zm00001d046867	Putative HLH DNA-binding domain superfamily protein	1.71424	0.00483414	0.038548
Zm00001d027979	Purine permease 3	1.71289	6.69876e-07	2.35406e-05
Zm00001d035753	Polygalacturonase inhibitor	1.70867	1.2303e-08	6.40264e-07
Zm00001d045130	Putative UPF0481 protein	1.70846	4.29479e-26	1.77072e-23
Zm00001d031167	Transcription factor bHLH28	1.70777	5.21779e-20	1.16596e-17
Zm00001d049127	Putative serine/threonine protein phosphatase superfamily protein	1.7049	8.54458e-27	3.78978e-24
ENSRNA049478188	Eukaryotic small subunit ribosomal RNA	1.70428	0.000668031	0.00828964
Zm00001d035684	Subtilisin-chymotrypsin inhibitor CI-1B%3B Subtilisin-chymotrypsin inhibitor CI-1B isoform 1%3B Subtilisin-chymotrypsin inhibitor CI-1B isoform 2	1.70402	0.000183165	0.00292354
Zm00001d049421	Germin-like protein subfamily 1 member 8	1.69955	0.000605958	0.00767556
Zm00001d022524	WUSCHEL-related homeobox 11	1.69803	4.36633e-13	4.71645e-11
Zm00001d048044	Putative NAC domain transcription factor superfamily protein	1.69679	1.82457e-08	9.19288e-07
Zm00001d043063	Probable WRKY transcription factor 30	1.69589	9.33856e-05	0.00166795
Zm00001d033068	Potassium transporter 5	1.69534	0.000247127	0.00372126
Zm00001d031779	Alpha carbonic anhydrase 7	1.69302	4.85079e-10	3.38895e-08
Zm00001d045203	Auxin-responsive protein IAA29	1.68337	1.01677e-05	0.000250117
Zm00001d021901	stress-induced protein1	1.68115	0.00309613	0.0274729
Zm00001d022139	Protein TIFY 10B	1.67644	1.33103e-38	1.29878e-35
Zm00001d053619	Phenylalanine ammonia-lyase 1	1.67171	2.97536e-13	3.28671e-11
Zm00001d040682	sequence-specific DNA binding transcription factors	1.67059	6.25186e-07	2.21027e-05
Zm00001d015772	Putative UPF0481 protein	1.6703	0.000115703	0.00199234
Zm00001d016401	NA	1.66839	0.00132192	0.014401
Zm00001d016009	L-type lectin-domain containing receptor kinase V.9	1.66627	3.08406e-15	4.29904e-13
Zm00001d042140	Beta-1%2C3-glucanase	1.66164	4.46823e-11	3.71587e-09
Zm00001d052435	Probable peptide/nitrate transporter	1.66136	3.98832e-11	3.32621e-09
Zm00001d042246	NA	1.66076	9.28908e-06	0.000230831
Zm00001d031157	Osmotin-like protein OSM34	1.65557	3.19953e-05	0.000670168
Zm00001d016216	NA	1.65413	1.79447e-15	2.53766e-13
Zm00001d024697	Cf2-like protein	1.65391	1.34361e-05	0.000318473
Zm00001d035683	Subtilisin-chymotrypsin inhibitor CI-1B%3B Subtilisin-chymotrypsin inhibitor CI-1B isoform 1%3B Subtilisin-chymotrypsin inhibitor CI-1B isoform 2%3B Subtilisin-chymotrypsin inhibitor CI-1B isoform 3	1.65311	9.15298e-11	7.16405e-09
Zm00001d049433	Germin-like protein subfamily 1 member 8	1.65266	1.83845e-05	0.00041654
Zm00001d047752	Putative LOB domain-containing family protein	1.65218	1.10055e-08	5.81526e-07
Zm00001d007924	cytochrome P450 family 93 subfamily D polypeptide 1	1.65154	0.00151053	0.0159285
Zm00001d021653	Glucose-6-phosphate/phosphate translocator 2	1.65045	6.67246e-08	2.99575e-06
Zm00001d039394	gibberellin 2-oxidase13	1.64932	0.00140578	0.0150683
Zm00001d012322	cytochrome P450 family 81 subfamily D polypeptide 8	1.64663	0.00496597	0.0392995
Zm00001d002479	S-norcoclaurine synthase	1.64622	3.76883e-15	5.20401e-13
Zm00001d027525	Basic endochitinase B	1.64598	0.000502839	0.00659776
Zm00001d050864	NA	1.6445	0.000770448	0.00930418
Zm00001d032003	NA	1.64338	1.73048e-17	2.99742e-15
Zm00001d053210	Putative MYB DNA-binding domain superfamily protein	1.64222	2.66951e-05	0.000575016
Zm00001d014748	(Z)-3-hexen-1-ol acetyltransferase	1.64063	2.01403e-18	3.87874e-16
Zm00001d019726	Uclacyanin-3	1.64011	1.04524e-07	4.47986e-06
Zm00001d016471	Trans-cinnamate 4-monooxygenase	1.63594	1.21684e-11	1.09266e-09
Zm00001d028118	NA	1.63446	1.95891e-30	1.22007e-27
Zm00001d047017	Putative HLH DNA-binding domain superfamily protein	1.63302	3.42267e-40	3.85353e-37
Zm00001d039941	16.9 kDa class I heat shock protein 2	1.63288	1.11784e-17	1.98319e-15
Zm00001d003524	NAD(P)-linked oxidoreductase superfamily protein	1.63175	6.60655e-15	8.83076e-13
Zm00001d022222	NA	1.6306	0.000591004	0.00751867
Zm00001d043789	Glutathione S-transferase GSTU6	1.62931	1.45412e-26	6.25978e-24
Zm00001d040649	Probable pectinesterase/pectinesterase inhibitor 7	1.6292	2.47174e-17	4.18239e-15
Zm00001d043701	IAA-amino acid hydrolase ILR1-like 4	1.6291	3.18236e-18	5.97161e-16
Zm00001d002952	Probable aquaporin TIP3-2	1.62809	0.000224915	0.00346158
Zm00001d013830	cytochrome P450 family 76 subfamily C polypeptide 7	1.62604	2.23393e-30	1.36237e-27
Zm00001d039615	HXXXD-type acyl-transferase family protein	1.62592	1.28651e-26	5.62091e-24
ENSRNA049478136	Eukaryotic small subunit ribosomal RNA	1.62572	0.000109954	0.00190681
Zm00001d032253	Type IV inositol polyphosphate 5-phosphatase 9	1.62303	2.09915e-06	6.37431e-05
Zm00001d049594	Phospholipase A1-Ibeta2 chloroplastic	1.62286	0.000329733	0.00468784
Zm00001d009814	Putative leucine-rich repeat receptor-like protein kinase family protein	1.62202	1.82321e-13	2.0848e-11
Zm00001d044352	NA	1.62151	2.19033e-05	0.00048245
Zm00001d042541	lipoxygenase2	1.62084	3.77512e-13	4.10814e-11
Zm00001d023700	Expressed protein; protein	1.61874	1.98454e-05	0.000444139
Zm00001d040026	Bowman-Birk type trypsin inhibitor	1.61648	2.34167e-07	9.23823e-06
Zm00001d048690	Serine carboxypeptidase-like 50	1.6138	1.03356e-10	7.94103e-09
Zm00001d019334	L-type lectin-domain containing receptor kinase V.9	1.61326	1.72529e-19	3.65975e-17
Zm00001d021680	NA	1.612	4.78171e-06	0.000129094
ENSRNA049478138	Eukaryotic small subunit ribosomal RNA	1.60804	0.000427734	0.00578319
Zm00001d039364	NA	1.6027	2.65569e-13	2.95589e-11
Zm00001d047799	Heat shock 70 kDa protein 5	1.59978	9.64224e-09	5.1601e-07
Zm00001d033909	Expressed protein; protein	1.59889	1.81141e-07	7.37489e-06
Zm00001d007426	Respiratory burst oxidase homolog protein C	1.59872	0.00151829	0.0159816
Zm00001d034643	Actin-depolymerizing factor 10	1.59757	0.00144747	0.0154472
Zm00001d002014	Os07g0120600 protein	1.59469	1.21182e-05	0.000291006
Zm00001d009698	Putative WRKY DNA-binding domain superfamily protein	1.59404	0.00530753	0.0413211
Zm00001d028742	fatty acid desaturase8	1.58841	8.02862e-22	2.19647e-19
Zm00001d035013	Cytochrome P450 71A26	1.58505	1.46694e-10	1.08713e-08
Zm00001d036164	Salicylate/benzoate carboxyl methyltransferase	1.58101	0.006705	0.0488248
Zm00001d002898	Peroxidase 12	1.5768	2.5734e-21	6.608e-19
Zm00001d040029	Bowman-Birk type wound-induced proteinase inhibitor WIP1 [Source:UniProtKB/TrEMBL;Acc:B4FPL1]	1.57574	3.53963e-27	1.61899e-24
Zm00001d042022	Peroxidase 12	1.57033	2.33881e-20	5.39087e-18
Zm00001d019256	UDP-glycosyltransferase 76C1	1.57005	4.57269e-12	4.44706e-10
Zm00001d026683	Peroxidase 12	1.56967	1.67629e-15	2.38204e-13
Zm00001d023596	Amino acid permease 2	1.56511	4.5032e-17	7.48989e-15
Zm00001d038806	Chaperone protein ClpB1	1.56234	1.64954e-08	8.36865e-07
Zm00001d039513	Auxin-responsive protein IAA26	1.56057	1.71479e-19	3.65975e-17
Zm00001d003059	Probable low-specificity L-threonine aldolase 1	1.55882	1.51828e-07	6.31317e-06
Zm00001d025055	protein phosphatase homolog11	1.55736	3.6356e-06	0.000103225
Zm00001d008960	Cupredoxin superfamily protein	1.55665	1.9517e-05	0.000438129
Zm00001d011548	NA	1.55388	6.54779e-11	5.20852e-09
Zm00001d033987	Heat stress transcription factor A-6b	1.55381	0.000257944	0.00386428
Zm00001d024843	1-aminocyclopropane-1-carboxylate oxidase15	1.55367	5.16109e-10	3.59716e-08
Zm00001d019411	L-type lectin-domain containing receptor kinase V.9	1.55073	2.30781e-09	1.41628e-07
Zm00001d033080	QWRF motif-containing protein 3	1.5493	4.56054e-07	1.69417e-05
Zm00001d049288	uncharacterized protein [Source:UniProtKB/TrEMBL;Acc:B6STA8]	1.54837	0.000892769	0.0104286
Zm00001d028721	LOB domain protein 11	1.54748	8.59694e-12	8.0402e-10
Zm00001d050805	MLO-like protein 1	1.54547	3.27086e-06	9.41473e-05
Zm00001d034986	Cytochrome P450 71A26	1.5444	0.0036978	0.0313847
Zm00001d000825	NA	1.54345	2.81479e-06	8.30619e-05
Zm00001d018220	glutathione transferase24	1.54249	2.56742e-08	1.25469e-06
Zm00001d013720	cytochrome P450 family 87 subfamily A polypeptide 2	1.5417	4.77986e-06	0.000129094
Zm00001d033395	NA	1.54096	0.00202953	0.0200305
Zm00001d018738	pathogenesis related protein4	1.54055	0.00298307	0.0267402
Zm00001d050955	Putative cytochrome P450 superfamily protein	1.53767	0.00277923	0.0254159
Zm00001d000501	NA	1.53485	0.00564877	0.0432196
Zm00001d005908	Tyrosine-sulfated glycopeptide receptor 1	1.52717	0.000240793	0.00365409
Zm00001d013099	Probable carboxylesterase 15	1.52645	1.17162e-13	1.38293e-11
Zm00001d037550	peroxidase 5	1.52532	8.99372e-36	7.97798e-33
Zm00001d035505	Hydrophobic protein RCI2B	1.52466	0.00179916	0.018268
Zm00001d038178	Probable carboxylesterase 17	1.52453	6.21796e-08	2.80893e-06
ZeamMp161	cox3	1.52412	0.00233309	0.0222755
Zm00001d036197	HXXXD-type acyl-transferase family protein	1.52276	0.000322133	0.0046044
Zm00001d047567	embryonic cell protein 63	1.52138	0.00225187	0.0216786
Zm00001d003949	Major facilitator superfamily protein	1.51493	2.04178e-13	2.31663e-11
Zm00001d020886	Aspartyl protease AED1	1.5089	5.82356e-17	9.52364e-15
Zm00001d025753	chitinase B1	1.50855	0.00166126	0.0171717
Zm00001d015671	Probable E3 ubiquitin-protein ligase LOG2	1.50751	2.08041e-05	0.000463118
Zm00001d014250	Protein TIFY 10B	1.50723	2.75808e-23	9.0716e-21
Zm00001d048479	Nascent polypeptide-associated complex alpha subunit-like protein	1.50437	0.000314563	0.00451161
Zm00001d048903	Acidic endochitinase	1.50279	4.92938e-18	9.07533e-16
Zm00001d033062	Transparent testa 12 protein	1.49718	0.00198079	0.0196822
Zm00001d000824	NA	1.49639	7.32317e-06	0.000188541
Zm00001d009382	Late embryogeneis abundant protein Lea14-A%3B Late embryogenesis abundant protein Lea14-A	1.49612	4.91141e-07	1.81301e-05
Zm00001d016298	Homeobox protein ATH1	1.49481	6.90473e-12	6.56241e-10
Zm00001d050069	trehalose-6-phosphate synthase8	1.49368	0.000449777	0.00600379
Zm00001d047457	Phosphatidylinositol 4-phosphate 5-kinase 6	1.49315	0.000173746	0.00279762
Zm00001d029583	Polygalacturonase inhibitor 1	1.49013	3.97353e-11	3.32334e-09
Zm00001d052562	Basic-leucine zipper (bZIP) transcription factor family protein	1.49009	0.00472866	0.0379031
Zm00001d030644	MYB-transcription factor 100	1.48898	0.000225551	0.00346955
Zm00001d040755	Exocyst complex component 7	1.4887	2.45335e-05	0.000533558
Zm00001d019725	Uclacyanin-3	1.48833	3.02847e-11	2.58462e-09
Zm00001d051773	Zinc finger (C3HC4-type RING finger) family protein	1.48819	0.00287156	0.0260856
Zm00001d011377	Jasmonic acid-amido synthetase JAR1	1.48533	2.05362e-22	6.13423e-20
Zm00001d014072	NA	1.48394	0.00119672	0.0132381
Zm00001d006536	Cysteine-rich receptor-like protein kinase 10	1.4833	1.12512e-08	5.93436e-07
Zm00001d047259	NA	1.48267	0.000486584	0.006419
Zm00001d011496	Putative WRKY DNA-binding domain superfamily protein	1.48091	0.00489685	0.0389314
Zm00001d027863	Expressed protein; protein	1.47827	0.00489987	0.0389448
Zm00001d036818	Polygalacturonase	1.47696	0.00347278	0.0299405
Zm00001d039542	Phospholipase A1-Igamma1 chloroplastic	1.47415	4.73162e-10	3.32155e-08
Zm00001d045644	Encodes a protein whose expression is responsive to nematode infection.	1.4728	1.35601e-10	1.01262e-08
Zm00001d047334	Zinc finger protein AZF2	1.4678	0.000847902	0.0100245
Zm00001d030304	Pathogenesis-related thaumatin superfamily protein	1.46392	4.37565e-12	4.2839e-10
Zm00001d021321	Diaminopimelate decarboxylase 2 chloroplastic	1.46336	5.24103e-11	4.30957e-09
Zm00001d040094	G-type lectin S-receptor-like serine/threonine-protein kinase SD2-5	1.46297	6.79077e-14	8.35236e-12
Zm00001d024314	Putative cinnamyl-alcohol dehydrogenase family protein	1.46099	2.20208e-09	1.36571e-07
Zm00001d011886	Putative O-Glycosyl hydrolase superfamily protein	1.46082	1.4644e-05	0.000343213
Zm00001d006471	receptor-like protein kinase 4	1.45075	7.23412e-12	6.83111e-10
Zm00001d014852	Ser/Thr-rich protein T10 in DGCR region	1.4507	5.47795e-05	0.00105421
Zm00001d020953	Protein PIN-LIKES 3	1.44764	2.74401e-09	1.64601e-07
Zm00001d029195	terpene synthase8	1.44744	0.000149376	0.00245657
Zm00001d035682	Alpha-humulene/(-)-(E)-beta-caryophyllene synthase	1.44477	6.61908e-10	4.52711e-08
Zm00001d021896	L-type lectin-domain containing receptor kinase V.9	1.44402	5.18228e-08	2.39654e-06
Zm00001d029888	Expressed protein; protein	1.43958	1.35246e-10	1.01254e-08
Zm00001d037080	Putative leucine-rich repeat receptor-like protein kinase family protein	1.43836	4.26312e-06	0.000117842
Zm00001d008539	NA	1.43792	0.00514716	0.0404057
Zm00001d002447	Wall-associated receptor kinase 2	1.43243	3.19007e-09	1.89782e-07
ENSRNA049478153	Eukaryotic small subunit ribosomal RNA	1.42937	0.00692731	0.0498505
ENSRNA049478534	Eukaryotic small subunit ribosomal RNA	1.42929	0.00259428	0.0242518
Zm00001d017713	Protein NRT1/ PTR FAMILY 8.3	1.4272	3.54112e-11	2.99593e-09
Zm00001d024621	Phloem-specific lectin	1.42446	1.70536e-17	2.97148e-15
Zm00001d000018	Germin-like protein subfamily 1 member 8	1.42426	6.81288e-07	2.39129e-05
Zm00001d017276	phenylalanine ammonia lyase8	1.42229	2.96587e-17	4.96113e-15
Zm00001d029794	Basic endochitinase B	1.42071	0.00229894	0.0220068
Zm00001d010840	triacylglycerol lipase-like 1	1.41864	3.57435e-14	4.50999e-12
Zm00001d042148	cytokinin oxidase 2	1.41614	2.31962e-08	1.14506e-06
Zm00001d003287	nitrate transport4	1.41273	1.67553e-20	3.95548e-18
Zm00001d033171	Thioredoxin superfamily protein	1.41113	1.09736e-13	1.30053e-11
Zm00001d021693	NA	1.4107	8.62494e-05	0.00156043
Zm00001d019333	L-type lectin-domain containing receptor kinase V.9	1.40763	2.01692e-16	3.05913e-14
Zm00001d033573	Hydroxyproline O-galactosyltransferase GALT4	1.40656	6.12878e-05	0.00116282
ENSRNA049478956	Eukaryotic small subunit ribosomal RNA	1.40612	0.00199264	0.0197596
Zm00001d037005	Putative FAD-binding Berberine family protein	1.40441	0.000324076	0.00462548
Zm00001d043344	glutathione transferase8	1.40381	1.08118e-05	0.000263965
Zm00001d016718	NA	1.40378	4.11056e-08	1.94392e-06
Zm00001d028599	Laccase-17	1.40373	4.53502e-08	2.12223e-06
Zm00001d025200	Putative cytochrome P450 superfamily protein	1.40337	0.000200571	0.00314816
Zm00001d014562	IAA-amino acid hydrolase ILR1-like 6	1.39965	1.59283e-29	9.14253e-27
Zm00001d034514	Germin-like protein subfamily T member 1	1.39505	6.40004e-16	9.32081e-14
Zm00001d022120	alpha/beta-Hydrolases superfamily protein	1.39415	5.88773e-09	3.31445e-07
Zm00001d050798	Putative RING zinc finger domain superfamily protein	1.39288	0.00233188	0.0222711
Zm00001d049719	NA	1.39254	0.00606947	0.0454868
Zm00001d024693	receptor like protein 7	1.39004	0.00364832	0.0310548
Zm00001d007381	NA	1.38612	1.55372e-09	9.86597e-08
Zm00001d029025	23-bisphosphoglycerate-independent phosphoglycerate mutase 1	1.38562	4.23804e-06	0.00011737
Zm00001d028313	PnFL-2%3B Putative tify domain/CCT motif transcription factor family protein	1.38524	0.00135704	0.014691
Zm00001d017380	Membrane steroid-binding protein 1	1.38512	0.000146425	0.00241482
Zm00001d024961	Serine/threonine protein kinase	1.38027	3.33747e-07	1.27543e-05
Zm00001d029359	benzoxazinone synthesis10	1.37973	1.5589e-30	9.92035e-28
Zm00001d002394	Methionyl-tRNA synthetase	1.37826	0.00017248	0.00278181
Zm00001d005392	Lecithin-cholesterol acyltransferase-like 1	1.37593	6.13233e-20	1.34971e-17
Zm00001d041660	phytase1	1.37467	0.000309831	0.00445466
Zm00001d012586	NA	1.37427	0.000398827	0.00546831
Zm00001d048021	allene oxide synthase1	1.37317	7.60092e-19	1.51362e-16
Zm00001d000195	Putative MATE efflux family protein	1.37237	0.00330403	0.0288627
Zm00001d010360	Auxin-responsive protein IAA26	1.37236	1.16163e-08	6.10493e-07
Zm00001d025041	NA	1.37104	0.00207301	0.0203022
Zm00001d025533	NAD(P)-linked oxidoreductase superfamily protein	1.36885	1.10272e-07	4.69867e-06
Zm00001d045972	Glycosyltransferase family 61 protein	1.36856	1.75301e-16	2.70083e-14
Zm00001d006860	Protein TIFY 10B	1.36834	8.40564e-32	6.15146e-29
Zm00001d033711	Basic blue protein	1.36598	4.05396e-16	5.99352e-14
ENSRNA049478576	Eukaryotic small subunit ribosomal RNA	1.36066	0.0037568	0.0317473
Zm00001d042933	Zinc finger protein ZAT11	1.36	0.00282394	0.0257491
Zm00001d015347	Germin-like protein subfamily 1 member 8	1.35975	0.00211848	0.0206028
ENSRNA049478147	Eukaryotic small subunit ribosomal RNA	1.35885	0.00500051	0.0394887
Zm00001d021726	G-type lectin S-receptor-like serine/threonine-protein kinase B120	1.35662	8.65013e-18	1.57276e-15
Zm00001d041645	NA	1.3563	0.00159498	0.0166349
Zm00001d002477	NA	1.35373	1.7768e-06	5.52733e-05
Zm00001d041298	LRR receptor-like serine/threonine-protein kinase EFR	1.34971	0.0050013	0.0394887
Zm00001d041842	Amino acid permease 2	1.34898	3.55128e-08	1.69587e-06
Zm00001d021775	Sugar carrier protein C	1.34765	9.0526e-09	4.86233e-07
ENSRNA049478963	Eukaryotic small subunit ribosomal RNA	1.34614	0.00506422	0.0398829
Zm00001d039914	Metallothionein-like protein type 2	1.34605	0.000253642	0.00380762
Zm00001d009022	NmrA-like negative transcriptional regulator family protein	1.34364	4.37118e-06	0.000120148
Zm00001d004171	Transketolase-1 chloroplastic	1.34285	0.000408388	0.00558371
Zm00001d013185	Allene oxide synthase chloroplastic	1.34258	1.57815e-22	4.81221e-20
Zm00001d027601	cytochrome P450 family 96 subfamily A polypeptide 1	1.33729	0.000276659	0.00407991
Zm00001d021692	Cysteine-rich receptor-like protein kinase 10	1.33614	4.41584e-12	4.30883e-10
Zm00001d000294	O-succinylhomoserine sulfhydrylase	1.33401	1.37326e-12	1.43059e-10
Zm00001d016070	phosphate regulatory homolog1	1.33396	2.0929e-08	1.04371e-06
Zm00001d006397	UDP-glycosyltransferase 85A7	1.33277	1.13692e-09	7.44541e-08
Zm00001d045283	Putative WRKY DNA-binding domain superfamily protein	1.33141	1.26515e-06	4.16588e-05
Zm00001d045862	UDP-glycosyltransferase 72B1	1.32936	4.57991e-07	1.69728e-05
Zm00001d043706	DNA binding protein	1.32793	7.65173e-13	8.08625e-11
Zm00001d037797	Serine carboxypeptidase-like 27	1.32772	1.73298e-23	5.8988e-21
Zm00001d012632	Adhesive/proline-rich protein%3B Proline-rich family protein	1.32703	3.11834e-08	1.50137e-06
Zm00001d048073	Heat shock 70 kDa protein 8	1.32557	0.00063745	0.00801205
Zm00001d027423	flavone synthase typeI2	1.32536	4.66125e-11	3.84363e-09
Zm00001d033271	F-box domain containing protein expressed	1.32381	3.06104e-13	3.36864e-11
Zm00001d036364	NAC domain containing protein 36	1.3238	5.36765e-06	0.000143103
Zm00001d050837	Gibberellin receptor GID1L2	1.3217	5.76275e-17	9.47713e-15
Zm00001d033300	Type IV inositol polyphosphate 5-phosphatase 11	1.32137	4.54562e-08	2.12223e-06
Zm00001d024489	Putative UPF0481 protein	1.31855	5.56269e-08	2.5483e-06
Zm00001d035422	protein; Plant viral-response family protein-like	1.31617	7.17686e-05	0.00132967
Zm00001d025065	Putative D-mannose binding lectin receptor-like protein kinase family protein	1.30989	4.45148e-07	1.65787e-05
Zm00001d033718	ACD11 homolog protein	1.30883	1.72719e-14	2.21754e-12
Zm00001d049286	LRR receptor-like serine/threonine-protein kinase EFR	1.30846	3.21591e-10	2.3017e-08
Zm00001d041743	NA	1.30611	0.00373586	0.0316375
Zm00001d003144	Cytochrome P450 CYP71C36	1.30533	3.52251e-09	2.07057e-07
Zm00001d042934	Zinc finger%2C C2H2 type family protein	1.30484	4.80332e-06	0.000129473
Zm00001d000675	NA	1.30156	0.00686932	0.0495163
Zm00001d027978	Purine permease 3	1.29972	1.87865e-06	5.77058e-05
Zm00001d017279	phenylalanine ammonia lyase7	1.29846	3.32552e-21	8.46505e-19
Zm00001d027899	ZIM motif family protein	1.29581	0.0026966	0.0249093
Zm00001d003447	NA	1.29479	0.000425153	0.00576181
Zm00001d008586	PR5-like receptor kinase	1.29394	2.60757e-08	1.27219e-06
Zm00001d006688	Putative polyol transporter 1	1.2939	2.03799e-17	3.5093e-15
Zm00001d032858	kaurene synthase1	1.29171	4.46607e-05	0.00088875
Zm00001d035020	Cell wall / vacuolar inhibitor of fructosidase 2	1.29132	2.05042e-05	0.000457485
Zm00001d039058	DUF1645 family protein	1.28963	0.00502921	0.0396517
Zm00001d003356	ATFP4	1.28851	6.98245e-05	0.00130024
Zm00001d043614	Probable sulfate transporter 3.5	1.28777	8.38128e-17	1.34068e-14
Zm00001d001924	KAR-UP oxidoreductase 1	1.28548	9.62745e-14	1.1503e-11
Zm00001d012482	Putative WRKY DNA-binding domain superfamily protein	1.28488	7.57857e-06	0.000194092
Zm00001d041454	NA	1.28165	0.00490834	0.038991
Zm00001d052335	Peroxidase 67	1.28043	2.65351e-23	8.82685e-21
Zm00001d033793	Cortical cell-delineating protein	1.27544	1.10968e-22	3.41934e-20
Zm00001d002979	Protein kinase superfamily protein	1.27128	5.17611e-06	0.000138375
Zm00001d018744	Putative cyclotide family protein [Source:UniProtKB/TrEMBL;Acc:Q4KWL5]	1.26995	2.31118e-10	1.67879e-08
Zm00001d005423	DNA-directed RNA polymerases II IV and V subunit 12	1.26678	1.8725e-10	1.37034e-08
Zm00001d024891	Beta-glucosidase 17	1.26637	5.58638e-07	2.00897e-05
Zm00001d008523	NA	1.2654	1.5224e-07	6.32132e-06
Zm00001d031503	Chaperonin 60 subunit alpha 2 chloroplastic	1.26514	0.00295279	0.0265634
Zm00001d038874	Probable polygalacturonase	1.26491	3.90938e-06	0.000110038
Zm00001d023651	soluble epoxide hydrolase	1.26359	1.5134e-16	2.36908e-14
Zm00001d036799	L-Aspartase-like family protein	1.26252	0.0015584	0.0163275
Zm00001d037982	AMP deaminase	1.25472	1.41283e-13	1.65432e-11
Zm00001d030754	NA	1.25456	0.000327594	0.00466877
Zm00001d035236	Plant calmodulin-binding protein-related	1.25451	1.30638e-09	8.36799e-08
Zm00001d004687	O-methyltransferase ZRP4	1.25264	2.7407e-08	1.33492e-06
Zm00001d020171	Leucine-rich repeat (LRR) family protein	1.25195	0.000123215	0.00209937
Zm00001d053234	Protein DETOXIFICATION 33	1.25179	5.2844e-11	4.33306e-09
Zm00001d046416	Putative cytochrome P450 superfamily protein	1.25012	0.00104649	0.0118644
Zm00001d024962	PR5-like receptor kinase	1.24941	3.05564e-05	0.000645365
Zm00001d041670	phytase2	1.24823	6.95885e-08	3.09584e-06
Zm00001d047765	Glutathione S-transferase L2 chloroplastic	1.24678	3.3255e-07	1.27251e-05
Zm00001d028007	Calmodulin-binding transcription activator 2	1.24639	1.79646e-12	1.83873e-10
Zm00001d009112	cAMP-regulated phosphoprotein 19-related protein	1.2458	0.000406521	0.00556078
Zm00001d018847	3-oxo-5-alpha-steroid 4-dehydrogenase family protein	1.24367	5.12043e-07	1.87598e-05
Zm00001d038907	AP2/ERF and B3 domain-containing transcription repressor TEM1	1.23992	5.8151e-06	0.000153218
Zm00001d036726	Putative WRKY DNA-binding domain superfamily protein	1.23814	4.71122e-05	0.000927834
Zm00001d024799	NA	1.23785	4.57554e-11	3.79433e-09
Zm00001d019478	Type III polyketide synthase B	1.23474	0.000554164	0.00713371
Zm00001d002089	Tetratricopeptide repeat (TPR)-like superfamily protein	1.23243	4.02076e-08	1.90761e-06
Zm00001d039527	NA	1.22953	0.000423804	0.00575151
Zm00001d041553	Osmotin-like protein	1.22502	0.00427421	0.0349787
Zm00001d029444	Retrotransposon protein	1.22424	1.97518e-22	5.96076e-20
Zm00001d038065	Annexin D4	1.22393	8.7243e-19	1.714e-16
Zm00001d018965	Xylanase inhibitor protein 1	1.22276	1.14792e-05	0.000278402
Zm00001d046226	multidrug resistance protein associated1	1.22122	1.72188e-12	1.77481e-10
Zm00001d018701	Galactoside 2-alpha-L-fucosyltransferase	1.21976	0.00118887	0.0131725
Zm00001d049420	Germin-like protein subfamily 1 member 8	1.2168	1.84367e-07	7.49579e-06
Zm00001d043512	Protein kinase family protein with leucine-rich repeat domain	1.21603	1.57152e-09	9.95741e-08
Zm00001d003830	Arogenate dehydratase/prephenate dehydratase 6 chloroplastic	1.21576	1.60287e-31	1.14441e-28
Zm00001d035907	Homeobox protein BEL1 homolog	1.21556	7.1783e-07	2.50453e-05
Zm00001d048977	NA	1.21552	0.00241937	0.0229272
Zm00001d038843	Putative WRKY DNA-binding domain superfamily protein	1.21487	5.05114e-21	1.25307e-18
Zm00001d040589	Polygalacturonase	1.2148	3.64615e-07	1.38615e-05
Zm00001d032368	Protein SAR DEFICIENT 1	1.21372	0.00142536	0.0152447
Zm00001d032049	12-oxo-phytodienoic acid reductase7	1.2126	4.09218e-18	7.58166e-16
Zm00001d003395	anthranilate synthase homolog1	1.21201	1.32921e-15	1.90735e-13
Zm00001d024437	NA	1.21112	0.00396046	0.0329735
Zm00001d040826	NA	1.20911	0.00205682	0.0202307
Zm00001d014817	GDSL esterase/lipase	1.20889	1.14934e-19	2.47386e-17
Zm00001d047584	Eukaryotic aspartyl protease family protein	1.20733	0.00608963	0.0455752
Zm00001d040468	major facilitator superfamily defense1	1.20721	5.42568e-08	2.48944e-06
Zm00001d040423	myb domain protein 56	1.20703	0.00640128	0.0473313
Zm00001d003301	C2 and GRAM domain-containing protein	1.20385	0.000584727	0.00746151
Zm00001d051754	aldehyde dehydrogenase2	1.20373	1.44037e-13	1.67984e-11
Zm00001d007919	NA	1.19999	0.00224157	0.0215918
Zm00001d042114	NA	1.19987	2.6233e-13	2.93099e-11
Zm00001d021576	UDP-glycosyltransferase 71B1	1.19626	1.06605e-06	3.57463e-05
Zm00001d000204	Probable sulfate transporter 3.4	1.19561	5.42033e-11	4.4321e-09
Zm00001d052915	Chalcone synthase 2	1.19353	1.48189e-05	0.000346481
Zm00001d007700	NAD(P)-binding Rossmann-fold superfamily protein	1.19274	1.30147e-06	4.25581e-05
Zm00001d045361	NA	1.19175	1.2559e-06	4.14007e-05
Zm00001d049704	HXXXD-type acyl-transferase family protein	1.19066	0.00010849	0.00188588
Zm00001d048960	Adenine/guanine permease AZG2	1.18805	7.75024e-15	1.02195e-12
Zm00001d002295	Germin-like protein subfamily 1 member 11	1.18672	6.83093e-09	3.78e-07
Zm00001d029091	sucrose synthase2	1.18501	9.9835e-18	1.79293e-15
Zm00001d000017	Germin-like protein	1.18359	0.00135888	0.0147056
Zm00001d041381	Transducin/WD40 repeat-like superfamily protein	1.18319	0.00132664	0.014426
Zm00001d029505	Nuclear transcription factor Y subunit B-2	1.1826	0.000674612	0.00835713
Zm00001d000434	Adenine/guanine permease AZG1	1.17615	2.06611e-25	7.75401e-23
Zm00001d016788	NA	1.17425	9.87038e-10	6.55183e-08
Zm00001d039795	Probable carboxylesterase 15	1.17383	0.00383796	0.0322377
Zm00001d028282	Cytochrome P450 CYP74A19	1.17365	3.90727e-18	7.2852e-16
Zm00001d039786	NA	1.17329	2.33847e-06	7.04986e-05
Zm00001d047436	AAA-ATPase ASD mitochondrial	1.17251	2.88279e-05	0.000614623
Zm00001d051259	(+)-neomenthol dehydrogenase	1.1722	1.45552e-05	0.000341406
Zm00001d013879	NA	1.16718	1.33228e-06	4.33331e-05
Zm00001d039392	Cationic amino acid transporter 5	1.16656	0.000586729	0.00747981
Zm00001d040878	60S ribosomal protein L11-1	1.16562	0.00145327	0.0154922
Zm00001d041634	NA	1.16189	1.23652e-08	6.41782e-07
Zm00001d028630	Heat shock cognate 70 kDa protein 2	1.16175	7.12891e-08	3.16189e-06
Zm00001d042781	Zinc finger protein WIP6	1.16114	2.42081e-12	2.43521e-10
Zm00001d015686	NA	1.15811	1.66372e-05	0.00038348
Zm00001d042574	Auxin-inducible protein	1.15727	0.00589355	0.0444759
Zm00001d043048	Cysteine protease 1	1.15609	0.000197085	0.00310845
Zm00001d031345	Beta-glucosidase aggregating factor-like protein	1.15489	4.56528e-05	0.000906644
Zm00001d043037	NA	1.15444	0.00118219	0.0131311
Zm00001d046277	ABC transporter G family member 29	1.15443	6.91478e-14	8.43402e-12
Zm00001d014527	NA	1.15305	0.00688008	0.0495694
Zm00001d032947	Chitinase 1	1.15241	6.14103e-17	9.98702e-15
Zm00001d045843	Aspartyl protease AED1	1.1516	4.9914e-07	1.84022e-05
Zm00001d048281	Protein LURP-one-related 6	1.15157	4.93921e-06	0.000132526
Zm00001d017976	Immediate-early fungal elicitor protein CMPG1	1.1515	2.92723e-05	0.000621835
Zm00001d016891	Beta-13-galactosyltransferase 7	1.15087	8.45176e-19	1.67168e-16
Zm00001d034713	Anthranilate synthase alpha subunit 2 chloroplastic	1.14916	1.16544e-05	0.000281951
Zm00001d023516	Salt stress-induced protein	1.1485	0.00358756	0.0306983
Zm00001d037612	NA	1.14824	1.18166e-09	7.68683e-08
Zm00001d021752	Equilibrative nucleotide transporter 2	1.14811	5.51235e-18	1.00852e-15
Zm00001d020403	Receptor kinase	1.14728	0.00558709	0.042893
Zm00001d049427	Germin-like protein subfamily 1 member 8	1.14543	0.000329012	0.00468214
Zm00001d049438	Germin-like protein subfamily 1 member 8	1.14397	0.000223038	0.00343812
Zm00001d017969	NA	1.13857	0.00272931	0.0251163
Zm00001d025964	Putative homeobox DNA-binding and leucine zipper domain family protein	1.13733	6.32657e-11	5.04625e-09
Zm00001d002965	Nicotinamidase 2	1.13638	1.31411e-10	9.91442e-09
Zm00001d048335	Major facilitator superfamily protein	1.13512	6.37936e-07	2.24991e-05
Zm00001d049428	Germin-like protein subfamily 1 member 8	1.13387	0.00171126	0.0175768
Zm00001d038791	Putative leucine-rich repeat receptor-like protein kinase family protein	1.12912	7.72576e-15	1.02195e-12
Zm00001d023112	NA	1.12878	0.00141226	0.0151322
Zm00001d046697	Dihydroflavonol-4-reductase	1.12799	4.9134e-17	8.12599e-15
Zm00001d044419	Protein GAMETE EXPRESSED 3	1.12593	0.00123516	0.0136081
Zm00001d032527	hydroxycinnamoyltransferase13	1.1235	2.89308e-13	3.20793e-11
Zm00001d038449	Sorting nexin 2B	1.12145	5.43006e-07	1.96728e-05
Zm00001d018748	Ustilago maydis induced11	1.11995	7.33139e-09	4.04165e-07
Zm00001d009140	Peroxidase 64	1.1199	6.91033e-10	4.70433e-08
Zm00001d016760	abscisic acid stress ripening6	1.11959	1.44981e-13	1.68413e-11
Zm00001d049419	Germin-like protein subfamily 1 member 8	1.11868	1.19049e-11	1.07893e-09
Zm00001d022191	VQ motif-containing protein	1.11807	5.17391e-08	2.39645e-06
Zm00001d052269	Putative auxin efflux carrier	1.11775	2.34462e-13	2.64996e-11
Zm00001d047020	ADP-ribosylation factor GTPase-activating protein AGD10	1.11382	7.84337e-20	1.71342e-17
Zm00001d019692	nucleic acid binding;methyltransferases	1.11358	0.00679732	0.0491682
Zm00001d037659	Phosphoenolpyruvate/phosphate translocator 2 chloroplastic	1.11292	1.19485e-05	0.000287401
Zm00001d002393	Methionyl-tRNA synthetase	1.11215	0.000449203	0.00599887
Zm00001d000196	Putative MATE efflux family protein	1.11106	3.15351e-06	9.11305e-05
Zm00001d005087	Homeodomain-like superfamily protein	1.1104	0.00576936	0.0438149
Zm00001d037611	HXXXD-type acyl-transferase family protein	1.10845	2.07045e-07	8.31391e-06
Zm00001d025401	abscisic acid stress ripening5	1.10794	1.21557e-09	7.88986e-08
Zm00001d050600	Nudix hydrolase 13 mitochondrial	1.10407	4.59476e-06	0.000125469
Zm00001d032688	Carboxy-lyase	1.10391	9.75127e-06	0.000241292
Zm00001d032287	NA	1.10324	9.90657e-12	9.14811e-10
Zm00001d011486	CTP synthase family protein	1.10294	2.66474e-16	4.02088e-14
Zm00001d022092	Cytosolic sulfotransferase 17	1.10238	5.98117e-09	3.36059e-07
Zm00001d047478	NA	1.10232	1.07104e-08	5.67979e-07
Zm00001d020823	basic leucine-zipper 58	1.10112	5.2509e-05	0.00101585
Zm00001d041221	Core-2/I-branching beta-16-N-acetylglucosaminyltransferase family protein	1.09852	1.04029e-05	0.000254618
Zm00001d005901	NA	1.09805	6.87589e-07	2.40763e-05
Zm00001d032828	Citrate transporter family protein	1.09754	0.000254316	0.00381578
Zm00001d044153	cytochrome P450 10	1.09723	2.70079e-16	4.05438e-14
Zm00001d015569	Vacuolar H+-translocating inorganic pyrophosphatase	1.09269	3.23163e-16	4.802e-14
Zm00001d035569	NA	1.09189	0.000893511	0.0104331
Zm00001d001912	Serine carboxypeptidase-like 51	1.09071	0.00121475	0.0134085
Zm00001d025325	NA	1.08964	1.14211e-06	3.80785e-05
Zm00001d022500	Zinc finger protein CONSTANS-LIKE 13	1.08513	8.54256e-07	2.91793e-05
Zm00001d053135	D-mannose binding lectin family protein	1.08419	0.000199305	0.00313501
Zm00001d012035	Whole genome shotgun sequence of line PN40024 scaffold_35.assembly12x (Fragment)	1.08366	0.00113655	0.0127083
Zm00001d004524	NA	1.08185	0.000874199	0.0102567
Zm00001d003129	hydroxycinnamoyltransferase5	1.08144	7.32931e-14	8.90252e-12
Zm00001d018700	Galactoside 2-alpha-L-fucosyltransferase	1.0809	0.000199826	0.00313983
Zm00001d018629	Dirigent-like protein pDIR3	1.08051	3.39061e-09	2.00512e-07
Zm00001d052927	Blight resistance protein RGA1-like protein; protein	1.08026	7.32611e-07	2.55002e-05
Zm00001d043845	Glutamate synthase 1 [NADH] chloroplastic	1.07856	1.17639e-08	6.17142e-07
Zm00001d054044	Catalase isozyme 3	1.07454	4.24259e-29	2.38833e-26
Zm00001d002042	Peroxidase 52	1.07438	1.3868e-05	0.000326485
Zm00001d047458	NA	1.0738	0.000251342	0.00378085
Zm00001d037689	hexokinase7	1.0728	1.98975e-12	2.02242e-10
Zm00001d037691	IAA16-auxin-responsive Aux/IAA family member	1.07176	3.02006e-08	1.46126e-06
Zm00001d038066	Annexin	1.07041	2.00611e-16	3.05858e-14
Zm00001d031267	Aldolase-type TIM barrel family protein	1.07015	2.29296e-08	1.13382e-06
Zm00001d037397	Putative lectin-like receptor protein kinase family protein	1.06946	0.00392151	0.032789
Zm00001d035084	Putative NAC domain transcription factor superfamily protein	1.06772	1.71329e-06	5.35252e-05
Zm00001d035180	alpha/beta-Hydrolases superfamily protein	1.06544	0.00389859	0.0326253
Zm00001d038163	pyruvate orthophosphate dikinase1	1.06503	0.000154769	0.00253245
Zm00001d042739	Anthocyanidin 3-O-glucosyltransferase	1.06473	1.02666e-05	0.000252339
Zm00001d041163	Protein NRT1/ PTR FAMILY 4.2	1.0643	6.59363e-05	0.00123569
Zm00001d033624	lipoxygenase4	1.06427	1.21459e-12	1.26981e-10
Zm00001d008251	Putative MYB DNA-binding domain superfamily protein	1.06338	8.09615e-06	0.000204839
Zm00001d011926	Protein LURP-one-related 2	1.06266	0.000832926	0.00988737
Zm00001d010171	Soluble inorganic pyrophosphatase 1	1.06133	1.78853e-10	1.31217e-08
Zm00001d032618	Secretory protein	1.06081	2.74303e-09	1.64601e-07
Zm00001d041774	Zea mays ARGOS9	1.05954	0.00203916	0.0200966
Zm00001d006140	UDP-glycosyltransferase 74B1	1.05733	2.67219e-06	7.92533e-05
Zm00001d014820	GDSL esterase/lipase	1.05697	4.88146e-06	0.000131458
Zm00001d014458	Glutamate receptor 3.4	1.05684	3.98189e-09	2.31733e-07
Zm00001d006078	RING/U-box superfamily protein	1.05501	0.000534452	0.00695026
Zm00001d046474	NA	1.05493	1.08187e-13	1.28738e-11
Zm00001d021695	O-Glycosyl hydrolases family 17 protein	1.05487	4.54498e-08	2.12223e-06
Zm00001d048898	F-box/kelch-repeat protein SKIP11	1.0548	5.45434e-16	7.98324e-14
Zm00001d026253	Calcium-transporting ATPase 9 plasma membrane-type	1.05298	1.39631e-06	4.50158e-05
Zm00001d024477	terpene synthase9	1.04846	7.65722e-05	0.00140181
Zm00001d053876	Protein kinase protein with adenine nucleotide alpha hydrolases-like domain	1.04844	0.000309755	0.00445466
Zm00001d012456	jasmonate-regulated gene 21	1.04484	1.20244e-06	3.98179e-05
Zm00001d039642	UDP-glycosyltransferase 73D1	1.04476	4.59666e-11	3.80108e-09
Zm00001d042758	NAC domain-containing protein 90	1.04258	0.000174194	0.00280174
Zm00001d026056	hydroxylase3	1.04253	1.09949e-10	8.35983e-09
Zm00001d029468	root-specific kinase 1	1.04245	1.97441e-09	1.23762e-07
Zm00001d004443	Probable cinnamyl alcohol dehydrogenase 9	1.04168	4.64527e-15	6.3247e-13
Zm00001d034940	ABC transporter G family member 34	1.0375	5.88039e-08	2.66466e-06
Zm00001d005118	Sec14p-like phosphatidylinositol transfer family protein	1.03665	9.13413e-14	1.10034e-11
Zm00001d022309	GDSL esterase/lipase	1.03623	7.22779e-05	0.00133657
Zm00001d046132	VQ motif family protein	1.03579	0.00209639	0.020455
Zm00001d008477	receptor-like kinase4	1.03447	2.69063e-05	0.000579139
Zm00001d029706	glutathione transferase39	1.03241	0.000161168	0.00262688
Zm00001d029744	flavone synthase typeI1	1.02969	1.0062e-05	0.000247933
Zm00001d008651	Pyruvate decarboxylase isozyme 2	1.02937	0.000316145	0.00452986
ENSRNA049478207	Eukaryotic large subunit ribosomal RNA	1.02726	0.00399041	0.0331567
Zm00001d038841	putative aldehyde dehydrogenase MIS1	1.02629	1.10679e-05	0.000269895
Zm00001d039103	NA	1.02587	4.32782e-05	0.00086654
Zm00001d029448	Protein TIFY 10B	1.02447	3.61787e-20	8.1466e-18
Zm00001d002434	alternative oxidase3	1.02438	0.000782648	0.00942042
Zm00001d038699	O-methyltransferase ZRP4	1.02273	6.36708e-09	3.56374e-07
Zm00001d012304	Putative cytochrome P450 superfamily protein	1.02243	2.57797e-07	1.01024e-05
ENSRNA049478662	Eukaryotic small subunit ribosomal RNA	1.02132	0.00309011	0.0274361
Zm00001d044899	MADS-box protein SVP	1.0206	0.000461664	0.00614285
Zm00001d032946	Chitinase 1	1.02045	3.14043e-13	3.44307e-11
Zm00001d015397	VQ motif family protein	1.02026	1.62521e-06	5.12106e-05
Zm00001d017264	Wall-associated receptor kinase-like 8	1.02019	2.24066e-09	1.38377e-07
Zm00001d003473	Sugar transport protein 5	1.01957	0.000610416	0.00771533
Zm00001d019081	L-ascorbate peroxidase 2 cytosolic	1.01622	4.03755e-05	0.000817366
Zm00001d047579	myb domain protein 112	1.01588	0.000120189	0.00205627
Zm00001d027622	Zinc finger (C3HC4-type RING finger) family protein	1.01576	1.5508e-08	7.89503e-07
Zm00001d043174	Cytochrome P450 98A3	1.01558	1.68796e-16	2.62828e-14
Zm00001d024403	OSJNBa0041A02.21 protein; protein	1.01421	2.49551e-06	7.46942e-05
Zm00001d052194	23.6 kDa heat shock protein mitochondrial	1.01408	0.000639488	0.00803078
Zm00001d022797	NA	1.01407	2.38211e-05	0.000519997
Zm00001d043257	G-type lectin S-receptor-like serine/threonine-protein kinase CES101	1.01402	5.88774e-05	0.00112062
Zm00001d052189	Putative RING zinc finger domain superfamily protein	1.01334	0.000626122	0.0078934
Zm00001d020731	NA	1.01286	3.73731e-06	0.000105703
Zm00001d032636	Putative GEM-like protein 8	1.01278	3.93913e-12	3.8825e-10
Zm00001d037017	Cationic amino acid transporter 5	1.01247	6.76162e-10	4.61382e-08
Zm00001d051368	Expansin-B4	1.01141	0.00328241	0.028751
Zm00001d005814	Photosystem I chlorophyll a/b-binding protein 6 chloroplastic	1.0103	8.45958e-10	5.67975e-08
Zm00001d048050	Glutamine synthetase3 isoform 1%3B Glutamine synthetase3 isoform 2	1.01019	2.21501e-06	6.71222e-05
Zm00001d043182	cytidine methyl kinase1	1.01009	1.50997e-11	1.3435e-09
Zm00001d031670	Probable pectin methyltransferase QUA2	1.00606	0.000457586	0.00609691
Zm00001d034992	NA	1.00519	4.66458e-06	0.000126784
Zm00001d004366	UDP-glycosyltransferase 74B1	1.00476	1.69406e-05	0.000389409
Zm00001d044654	LRR protein WM1.10	1.00297	0.00283492	0.0258284
Zm00001d003142	Cytochrome P450 71A26	1.00037	2.74189e-10	1.97693e-08

## Sheet: Roots-down regulated
Data S2 All differentially expressed genes in maize shoot and roots induced by D. v. virgifera infestation with a cut-off of two-fold change relative to the control. FC: fold change; NA: no annotation.
Gene ID	Description	log2 (FC)	P-value	FDR-Adjusted P-value
Zm00001d009589	Chlorophyll a-b binding protein M9%2C chloroplastic	-4.24852	0.00132136	0.0144007
Zm00001d010909	Leucine-rich repeat protein kinase family protein	-3.78912	0.000291416	0.00425466
Zm00001d044579	3-ketoacyl-CoA synthase	-3.38265	0.00266854	0.0247281
Zm00001d035001	ferredoxin1	-3.21178	0.00230751	0.02206
Zm00001d046137	NA	-3.09522	0.00331769	0.0289648
Zm00001d051867	Probable xyloglucan endotransglucosylase/hydrolase protein 32	-3.06304	0.00061689	0.00778707
Zm00001d003767	Photosystem I subunit O	-3.01187	0.00044878	0.00599595
Zm00001d026175	Squamosa promoter-binding protein-like (SBP domain) transcription factor family protein	-3.00886	2.15749e-05	0.00047665
Zm00001d025477	Ethylene-responsive transcription factor ERF021	-2.97571	3.71458e-07	1.40669e-05
Zm00001d037323	Threonine endopeptidase	-2.87503	0.00672268	0.0488927
Zm00001d031421	Thylakoid lumenal 19 kDa protein	-2.85217	0.0062129	0.0462774
Zm00001d012535	Putative bifunctional inhibitor/LTP/seed storage protein family	-2.77466	0.00368308	0.0312869
Zm00001d030316	Proline-rich protein 2	-2.6805	0.00162514	0.016886
Zm00001d053086	Exocyst complex component SEC5A	-2.66791	0.00079625	0.00955271
Zm00001d018925	Pumilio homolog 3	-2.62801	2.14412e-08	1.06562e-06
Zm00001d007955	NA	-2.58705	0.000693726	0.00852547
Zm00001d002449	Floricaula/leafy-like 2	-2.54137	0.00317041	0.0279962
Zm00001d045022	NA	-2.47859	0.00682832	0.0493301
Zm00001d041929	Protein YLS9	-2.46348	0.000374444	0.0052047
Zm00001d002094	Bifunctional inhibitor/lipid-transfer protein/seed storage 2S albumin superfamily protein	-2.44401	7.29417e-07	2.54193e-05
Zm00001d041777	Beta-glucosidase 17	-2.43851	0.00491685	0.0390374
Zm00001d030751	Transmembrane amino acid transporter family protein	-2.4288	1.00233e-05	0.000247188
Zm00001d026617	Leucine-rich repeat (LRR) family protein	-2.38312	0.00305275	0.0271951
Zm00001d037682	Leucine-rich repeat (LRR) family protein	-2.35079	0.000210483	0.00327563
Zm00001d010998	Putative homeobox DNA-binding domain superfamily protein	-2.29088	0.00206267	0.0202718
Zm00001d051932	Protein ECERIFERUM 1	-2.27376	0.000306146	0.0044187
Zm00001d053099	NA	-2.20541	0.000282751	0.00414262
Zm00001d017466	Ethylene-responsive transcription factor ERF105	-2.17617	0.00371526	0.0315054
Zm00001d014219	Cysteine proteinase inhibitor [Source:UniProtKB/TrEMBL;Acc:A0A1D6GR15]	-2.17187	0.00119705	0.0132381
Zm00001d026436	Bifunctional inhibitor/lipid-transfer protein/seed storage 2S albumin superfamily protein	-2.1493	5.42453e-10	3.76285e-08
Zm00001d024378	Probable xyloglucan endotransglucosylase/hydrolase protein 21	-2.12589	2.20194e-05	0.000484277
Zm00001d038695	gibberellin 2-oxidase7	-2.12405	2.92321e-05	0.000621432
Zm00001d046786	Photosystem I chlorophyll a/b-binding protein 3-1 chloroplastic	-2.08119	0.00053479	0.00695156
Zm00001d054075	Acid beta-fructofuranosidase 3 vacuolar	-2.06756	0.000171536	0.00276812
Zm00001d019342	E3 ubiquitin-protein ligase ORTHRUS 2	-2.04796	0.00252313	0.0237033
Zm00001d052946	OSJNBb0045P24.5 protein	-2.03379	0.000378553	0.00525057
Zm00001d050700	NA	-1.99889	0.000858695	0.0101275
Zm00001d047532	Photosystem II repair protein PSB27-H1 chloroplastic	-1.99768	0.000915794	0.0106532
Zm00001d025209	NA	-1.9857	0.0016506	0.0170934
Zm00001d047279	Putative cytochrome P450 superfamily protein	-1.98258	0.00358078	0.0306575
Zm00001d022461	ERF-like protein	-1.95874	0.000379962	0.00525666
Zm00001d001820	protochlorophyllide reductase1	-1.94503	3.40871e-05	0.00070718
Zm00001d039383	Basic leucine zipper 34	-1.92565	1.8409e-06	5.67249e-05
Zm00001d005446	Photosystem I reaction center subunit IV A	-1.87321	0.00155994	0.0163378
Zm00001d026599	light harvesting chlorophyll a/b binding protein6	-1.85396	0.000171301	0.00276586
Zm00001d017402	Vacuolar iron transporter homolog 1	-1.83045	0.000137886	0.00229912
Zm00001d038979	ARM repeat superfamily protein	-1.77752	0.000470859	0.0062425
Zm00001d008898	Peroxidase 68	-1.75701	1.38498e-06	4.47142e-05
Zm00001d029804	NA	-1.75216	0.00191423	0.0191706
Zm00001d008706	Photosystem I reaction center subunit XI chloroplastic	-1.74336	7.90739e-07	2.72642e-05
Zm00001d032197	Chlorophyll a-b binding protein 4 chloroplastic	-1.7418	9.02462e-08	3.92538e-06
Zm00001d039040	Light harvesting complex mesophyll7	-1.72804	0.00100791	0.0115207
Zm00001d026134	GDSL esterase/lipase	-1.72306	0.0015095	0.0159283
Zm00001d023559	Fructose-bisphosphate aldolase	-1.72061	0.000102014	0.00179247
Zm00001d038532	Non-specific lipid transfer protein GPI-anchored 2	-1.69793	0.00581107	0.0440237
Zm00001d018779	Oxygen-evolving enhancer protein 2-1 chloroplastic	-1.68904	0.00204754	0.0201539
Zm00001d039345	Indole-3-acetic acid-amido synthetase GH3.6	-1.67973	1.13583e-07	4.81871e-06
Zm00001d010087	Putative MYB DNA-binding domain superfamily protein	-1.66415	0.00174666	0.0178776
Zm00001d035859	plastocyanin homolog1	-1.65591	0.00639145	0.0472763
Zm00001d029793	Glutathione S-transferase F9	-1.65005	8.54292e-05	0.00154655
Zm00001d018797	photosystem I reaction center6	-1.64284	0.00157594	0.0164759
Zm00001d023781	Putative pumilio homolog 7 chloroplastic	-1.63676	0.00297555	0.0267106
Zm00001d005071	Probable protein phosphatase 2C 65	-1.63533	0.00184638	0.0186271
Zm00001d027739	Transcription repressor OFP12	-1.62704	0.00128233	0.014038
Zm00001d041387	RING-H2 finger protein ATL65	-1.61005	0.000571407	0.00732026
Zm00001d013146	Photosystem I reaction center subunit III chloroplastic	-1.60953	1.29695e-05	0.000308412
Zm00001d020395	Protein CCC1	-1.59822	9.84314e-09	5.258e-07
Zm00001d026679	Vacuolar iron transporter homolog 1	-1.59803	0.00334097	0.0291159
Zm00001d031607	Nucleotide-diphospho-sugar transferase family protein	-1.5969	1.00198e-08	5.33288e-07
Zm00001d031985	Zinc finger protein 2	-1.59301	0.0020963	0.020455
Zm00001d015715	NA	-1.59104	9.51516e-14	1.14155e-11
Zm00001d018256	NA	-1.58628	4.42667e-07	1.65073e-05
Zm00001d045454	Zinc finger (C3HC4-type RING finger) family protein	-1.57863	2.16177e-05	0.000477236
Zm00001d053304	Cysteine proteinase inhibitor [Source:UniProtKB/TrEMBL;Acc:A0A1D6QNS0]	-1.57467	0.000206894	0.00323008
Zm00001d049181	O-methyltransferase ZRP4	-1.57333	0.00469679	0.0376786
Zm00001d044666	SMAD/FHA domain-containing protein	-1.56009	0.00367854	0.0312574
Zm00001d014938	Trihelix transcription factor GTL2	-1.55137	7.02195e-05	0.00130427
Zm00001d014613	Xyloglucan endotransglucosylase/hydrolase protein 23	-1.54691	9.86462e-12	9.1382e-10
Zm00001d042611	gibberellin 20-oxidase3	-1.52602	0.00177383	0.018081
Zm00001d032839	NA	-1.51125	9.84294e-05	0.00174098
Zm00001d004384	SAUR-like auxin-responsive protein family	-1.50017	3.99611e-06	0.000111941
Zm00001d009174	NA	-1.5001	0.000210674	0.00327686
Zm00001d021280	Endoglucanase 24	-1.4941	3.54972e-05	0.000734873
Zm00001d003088	Protein LOW PSII ACCUMULATION 1 chloroplastic	-1.48308	2.12062e-07	8.48044e-06
Zm00001d010717	NA	-1.47703	0.00308716	0.0274265
Zm00001d004496	NA	-1.47444	1.2314e-08	6.40264e-07
Zm00001d014139	RING finger protein 165	-1.46449	8.7374e-06	0.000218607
Zm00001d052636	UPF0481 protein	-1.44837	9.75034e-07	3.29967e-05
Zm00001d022320	Probable carboxylesterase 18	-1.44548	0.000143585	0.00237602
Zm00001d005971	Fasciclin-like arabinogalactan protein 2	-1.4375	0.00528692	0.0412374
Zm00001d028524	Ethylene-responsive transcription factor ERF014	-1.43035	0.00347024	0.0299366
Zm00001d007857	Oxygen-evolving enhancer protein 2-1 chloroplastic	-1.42646	0.0036308	0.0309596
Zm00001d010012	UNE1	-1.41397	2.83765e-05	0.000606322
Zm00001d033466	Putative lateral organ boundaries (LOB) domain family	-1.41391	0.00106486	0.0120354
Zm00001d051788	Putative MYB DNA-binding domain superfamily protein	-1.4063	1.5521e-05	0.000360306
Zm00001d007932	Probable disease resistance protein	-1.40429	2.12427e-07	8.48345e-06
Zm00001d052527	root cap periphery gene2	-1.40232	0.00012059	0.00206194
Zm00001d051411	NA	-1.40089	0.000442612	0.00593341
Zm00001d041351	Transcription factor bHLH54	-1.40067	4.77466e-06	0.000129094
Zm00001d046362	root hair specific 4	-1.40006	6.44615e-05	0.00121116
Zm00001d027539	glutathione transferase11	-1.39862	1.06468e-09	7.01947e-08
Zm00001d022477	FPF1-like protein 1	-1.39502	0.00247721	0.0233658
Zm00001d002794	WRKY36-superfamily of TFs having WRKY and zinc finger domains	-1.38392	0.00466053	0.0374342
Zm00001d006524	Harpin-induced protein	-1.38214	5.46916e-11	4.45957e-09
Zm00001d052651	Probable xyloglucan endotransglucosylase/hydrolase protein 5	-1.3746	2.73724e-15	3.85226e-13
Zm00001d031344	NA	-1.37326	9.32678e-09	5.00042e-07
Zm00001d039391	NA	-1.3723	7.01036e-13	7.43529e-11
Zm00001d047094	Expansin-B4	-1.37108	4.59994e-06	0.000125493
Zm00001d022613	Delayed flowering1	-1.37092	3.58312e-11	3.01404e-09
Zm00001d015140	NA	-1.36913	3.05058e-08	1.47359e-06
Zm00001d025567	NA	-1.36903	1.19829e-17	2.10045e-15
Zm00001d043523	Profilin	-1.36865	1.72984e-16	2.67924e-14
Zm00001d052125	NA	-1.36503	1.29326e-05	0.000307784
Zm00001d003160	NA	-1.35404	4.14324e-14	5.18312e-12
Zm00001d038997	NA	-1.35327	0.00127507	0.0139759
Zm00001d006254	Serine/threonine protein phosphatase 2A 59 kDa regulatory subunit B' zeta isoform	-1.3512	3.46903e-10	2.45881e-08
Zm00001d025754	NA	-1.34654	5.80555e-08	2.64302e-06
Zm00001d001791	Glucan endo-1%2C3-beta-glucosidase	-1.33495	3.68507e-07	1.39913e-05
Zm00001d008980	Probable membrane-associated kinase regulator 2	-1.33484	0.000160077	0.00261055
Zm00001d000158	Putative ankyrin repeat domain family protein	-1.33365	0.000152582	0.00250367
Zm00001d010295	E3 ubiquitin-protein ligase SGR9 amyloplastic	-1.32586	0.00594923	0.0447826
Zm00001d043273	SR protein related family member	-1.32321	4.64522e-06	0.000126468
Zm00001d022195	Lipid binding protein	-1.31881	0.000556693	0.00715994
Zm00001d018788	Patatin-like protein 6	-1.31623	0.000282358	0.00413895
Zm00001d010136	Probable ferredoxin-4 chloroplastic	-1.31348	0.00295662	0.0265896
Zm00001d018622	Extensin-like protein; protein	-1.31305	0.000379341	0.00525666
Zm00001d048870	Spermidine hydroxycinnamoyl transferase	-1.31275	1.27397e-05	0.000303689
Zm00001d047358	Peroxidase K	-1.31092	2.39566e-06	7.20674e-05
Zm00001d007347	Expressed protein; protein	-1.30982	1.08486e-06	3.63353e-05
Zm00001d025949	Vacuolar iron transporter homolog 1	-1.30483	0.00235488	0.0224177
Zm00001d027492	Putative Myb family transcription factor	-1.29886	0.00545111	0.0421141
Zm00001d005945	NA	-1.29189	1.26406e-10	9.56145e-09
Zm00001d011833	Ferredoxin--NADP reductase leaf isozyme 1 chloroplastic	-1.28688	0.000606572	0.00767801
Zm00001d019555	Two-component response regulator ARR3	-1.28649	0.000543937	0.00703297
Zm00001d018620	Peroxidase 1	-1.28334	3.18674e-11	2.71178e-09
Zm00001d036535	oxygen evolving complex 33kDa subunit	-1.28179	3.67995e-05	0.000755434
Zm00001d048353	glutathione transferase13	-1.28036	9.14558e-08	3.9662e-06
Zm00001d014313	THAUMATIN-LIKE PROTEIN 1	-1.26617	2.36007e-05	0.00051557
Zm00001d020732	Probable carboxylesterase 2	-1.26349	0.000138609	0.00230632
Zm00001d026367	NA	-1.26315	6.19815e-05	0.00117208
Zm00001d007827	early light inducible protein1	-1.25837	5.68956e-08	2.59829e-06
Zm00001d029896	GATA transcription factor 2	-1.24944	1.08412e-08	5.7388e-07
Zm00001d016991	NA	-1.24901	9.00102e-11	7.06399e-09
Zm00001d034753	DUF3511 domain protein	-1.24673	0.000491099	0.00645819
Zm00001d041782	Plant-specific domain TIGR01627 family protein	-1.24671	1.81654e-05	0.000412476
Zm00001d032504	Monocopper oxidase-like protein SKU5	-1.24374	1.21583e-05	0.00029162
Zm00001d036683	NA	-1.22958	1.96962e-11	1.73137e-09
Zm00001d031759	Protein SHOOT GRAVITROPISM 5	-1.22363	9.80285e-06	0.000242341
Zm00001d047247	Putative RING zinc finger domain superfamily protein	-1.22341	5.28531e-10	3.67499e-08
Zm00001d019226	Cadmium/zinc-transporting ATPase HMA2	-1.22187	0.00132764	0.0144314
Zm00001d040275	NA	-1.21632	9.76783e-07	3.30177e-05
Zm00001d008453	NA	-1.21551	1.35903e-05	0.000321608
Zm00001d030233	Protein NRT1/ PTR FAMILY 8.3	-1.21498	0.00646566	0.0476389
Zm00001d018029	Casparian strip membrane protein 5	-1.21326	9.40507e-08	4.05889e-06
Zm00001d021424	NAC domain containing protein 57	-1.21231	3.43655e-06	9.81445e-05
Zm00001d004903	NA	-1.21179	0.00237503	0.0225788
Zm00001d017516	Actin-depolymerizing factor	-1.21101	0.000613613	0.00775239
Zm00001d003306	Bowman-Birk type bran trypsin inhibitor	-1.20846	1.53965e-05	0.00035827
Zm00001d043232	Early nodulin-like protein 3	-1.20395	1.03498e-09	6.85453e-08
Zm00001d031145	NA	-1.19898	0.000346827	0.00489994
Zm00001d043393	Beta-galactosidase	-1.19853	0.00216147	0.020979
Zm00001d047353	Expansin-A7	-1.19823	0.00139049	0.0149426
Zm00001d026530	SAUR-like auxin-responsive protein family	-1.19695	5.64482e-06	0.000149539
Zm00001d017454	NA	-1.19562	4.08936e-14	5.13768e-12
Zm00001d017530	Late embryogenesis abundant (LEA) hydroxyproline-rich glycoprotein family	-1.19171	7.09631e-07	2.47888e-05
Zm00001d043591	NA	-1.19088	0.00342343	0.0296491
Zm00001d034257	Proline-rich receptor-like protein kinase PERK4	-1.1898	4.86584e-05	0.000952761
Zm00001d043702	Arabinogalactan peptide 3	-1.18868	4.24191e-15	5.80249e-13
Zm00001d048390	Putative leucine-rich repeat receptor-like protein kinase family protein	-1.18572	8.24022e-07	2.82785e-05
Zm00001d007130	Heavy metal transport/detoxification superfamily protein	-1.18449	2.95262e-08	1.43099e-06
Zm00001d025247	Beta-13-N-Acetylglucosaminyltransferase family protein	-1.18409	1.52011e-05	0.000354355
Zm00001d013168	Probable xyloglucan glycosyltransferase 12	-1.18236	0.000106412	0.00185954
Zm00001d030796	Serine-threonine protein kinase plant-type	-1.17915	0.00548843	0.0423131
Zm00001d002422	Pectin acetylesterase 7	-1.17489	4.93379e-06	0.000132502
Zm00001d045774	Embryogeneis transmembrane protein	-1.17081	0.00162762	0.0169015
Zm00001d019951	ABC transporter G family member 34	-1.16965	0.00522314	0.040827
Zm00001d026605	Endoglucanase 5	-1.16958	9.08617e-08	3.94628e-06
Zm00001d043737	AWPM-19-like family protein	-1.16623	2.10807e-08	1.04948e-06
Zm00001d039101	Zinc finger CCCH domain-containing protein 14	-1.16619	0.00208651	0.0204056
Zm00001d048740	Leucine-rich repeat (LRR) family protein	-1.16477	1.22849e-09	7.93852e-08
Zm00001d020646	NA	-1.16184	0.00410628	0.0338982
Zm00001d008872	Putative AP2/EREBP transcription factor superfamily protein	-1.16184	0.000989525	0.0113522
Zm00001d027540	glutathione S-transferase12	-1.16163	5.3642e-07	1.94822e-05
Zm00001d028670	Photosynthetic NDH subunit of lumenal location 1 chloroplastic	-1.15824	0.000196161	0.00309888
Zm00001d043478	Receptor-like protein 51	-1.15821	5.6614e-05	0.0010838
Zm00001d022249	NA	-1.15284	1.7316e-07	7.0993e-06
Zm00001d007083	NA	-1.15246	0.00650757	0.0478874
Zm00001d016271	NA	-1.14883	2.44171e-09	1.49219e-07
Zm00001d052595	Ribulose bisphosphate carboxylase small chain%2C chloroplastic	-1.14725	0.00300233	0.0268769
Zm00001d022643	Pathogenesis-related thaumatin superfamily protein	-1.14626	0.00132336	0.0144064
Zm00001d022282	Peroxidase 64	-1.14177	1.51465e-08	7.73378e-07
Zm00001d003403	Lysine histidine transporter-like 6	-1.14081	3.11985e-12	3.09585e-10
Zm00001d005715	Vacuolar iron transporter 1	-1.13926	1.80389e-06	5.59379e-05
Zm00001d012080	NA	-1.13649	0.000548195	0.00707554
Zm00001d011812	NA	-1.13617	0.000138743	0.00230632
Zm00001d008568	Core-2/I-branching beta-16-N-acetylglucosaminyltransferase family protein	-1.13555	0.00181368	0.0183709
Zm00001d006010	NA	-1.1315	6.99182e-15	9.30325e-13
Zm00001d015213	leucine-rich repeat/extensin 2	-1.12947	1.46148e-12	1.51709e-10
Zm00001d031737	NC domain-containing protein-related	-1.12931	1.17979e-06	3.92009e-05
Zm00001d024379	Xyloglucan endotransglucosylase/hydrolase protein 2	-1.12776	6.07248e-07	2.15785e-05
Zm00001d052981	NA	-1.11858	6.83407e-08	3.05425e-06
Zm00001d014826	Expansin-like A2	-1.11853	0.00149398	0.0158397
Zm00001d007603	NB-ARC domain containing protein	-1.11726	0.00145854	0.0155314
Zm00001d004957	Cytochrome P450 90A1	-1.11529	0.00274347	0.0251596
Zm00001d036690	OSJNBa0041A02.21 protein; protein	-1.11516	2.49868e-05	0.000542235
Zm00001d042752	Plant-specific domain TIGR01568 family protein	-1.11471	0.000138682	0.00230632
Zm00001d029816	Pollen Ole e 1 allergen and extensin family protein	-1.11407	2.309e-06	6.96818e-05
Zm00001d007433	UPF0481 protein	-1.11329	2.75878e-05	0.000590767
Zm00001d014563	Thaumatin-like protein	-1.10965	7.45157e-05	0.00137139
Zm00001d036037	Eukaryotic aspartyl protease family protein	-1.10592	0.00035987	0.00504041
Zm00001d027855	Transcription factor PRE3	-1.10464	4.64865e-06	0.000126468
Zm00001d047064	Peroxidase 44	-1.1043	4.99069e-05	0.000973301
Zm00001d043943	Cytochrome b561 domain-containing protein	-1.10362	3.69503e-06	0.000104811
Zm00001d053766	Leucine zipper protein-like	-1.10016	0.000106987	0.0018653
Zm00001d049677	NA	-1.09986	2.75449e-05	0.00059028
Zm00001d042636	Amino acid permease 6	-1.09977	0.00610696	0.0456509
Zm00001d009932	Plasma membrane associated protein	-1.09742	1.34444e-06	4.36317e-05
Zm00001d027285	Protein NRT1/ PTR FAMILY 6.3	-1.09709	0.00484122	0.0385907
Zm00001d014745	late embryogenesis abundant protein	-1.09535	7.8846e-05	0.00143536
Zm00001d025205	Putative HLH DNA-binding domain superfamily protein	-1.09376	3.96926e-09	2.31459e-07
Zm00001d029844	Late embryogenesis abundant (LEA) hydroxyproline-rich glycoprotein family	-1.09302	0.00222851	0.0214801
Zm00001d021700	Cupredoxin superfamily protein	-1.09201	5.43011e-05	0.00104645
Zm00001d044112	NA	-1.08985	0.004297	0.0351456
Zm00001d009060	Probable beta-D-xylosidase 5	-1.08916	1.62386e-05	0.00037518
Zm00001d046007	Probable xyloglucan endotransglucosylase/hydrolase protein 26	-1.08762	0.00020154	0.00316168
Zm00001d032887	Protein binding protein	-1.08541	0.000336469	0.00476971
Zm00001d048354	Glutathione S-transferase F9	-1.0825	0.000187636	0.00298514
Zm00001d043520	DUF1005 family protein	-1.08229	2.03261e-08	1.01537e-06
Zm00001d002121	Transcription factor PRE3	-1.08009	0.000474565	0.00627459
Zm00001d037493	Heparanase-like protein 3	-1.07888	0.00235225	0.0224
Zm00001d013875	NA	-1.07664	0.00137938	0.0148725
Zm00001d036051	Putative O-glycosyl hydrolase family 17 protein	-1.07648	7.23802e-06	0.000186842
Zm00001d028537	zinc finger protein-related	-1.07308	4.58167e-06	0.000125228
Zm00001d051410	NA	-1.06616	0.00252767	0.0237384
Zm00001d014386	Patatin-like protein 6	-1.06562	1.46438e-08	7.53369e-07
Zm00001d041330	NA	-1.0655	0.00270089	0.0249258
Zm00001d050553	OSJNBa0072D21.11 protein; protein	-1.06452	0.00243988	0.0230992
Zm00001d035694	NA	-1.06364	8.37761e-09	4.54986e-07
Zm00001d025843	Putative E3 ubiquitin-protein ligase XBAT31	-1.05802	0.00631145	0.0467853
Zm00001d033902	CAP (Cysteine-rich secretory proteins Antigen 5 and Pathogenesis-related 1 protein) superfamily protein	-1.0576	0.000665647	0.0082776
Zm00001d027281	Expansin-B4	-1.05291	4.10121e-06	0.000114326
Zm00001d029799	Glutathione S-transferase F9	-1.0526	0.000134352	0.00225381
Zm00001d049157	octicosapeptide/Phox/Bem1p (PB1) domain-containing protein	-1.05119	0.000123967	0.00210859
Zm00001d053004	Auxin transporter-like protein 3	-1.04955	1.26473e-08	6.55266e-07
Zm00001d052256	Transcription factor TCP14	-1.04952	2.04403e-10	1.49215e-08
Zm00001d037711	Leucine-rich repeat extensin-like protein 3	-1.04842	2.52027e-06	7.52816e-05
Zm00001d032495	Plant invertase/pectin methylesterase inhibitor superfamily protein	-1.04462	0.00587023	0.0443685
Zm00001d037464	Putative prolin-rich extensin-like receptor protein kinase family protein	-1.04442	1.02321e-06	3.43885e-05
Zm00001d052500	Phytosulfokines 2	-1.04315	0.00062868	0.00791882
Zm00001d011840	NA	-1.04223	0.00022328	0.00344005
Zm00001d041204	lipoxygenase12	-1.03896	3.25007e-07	1.24691e-05
Zm00001d050470	Phospholipase D beta 1	-1.03894	2.02075e-05	0.000451552
Zm00001d005472	Expressed protein; Mannose-specific jacalin-related lectin; protein	-1.03845	8.44384e-05	0.00153145
Zm00001d022448	Transcription repressor OFP17	-1.03772	2.27926e-06	6.89265e-05
Zm00001d019303	NA	-1.03752	3.05778e-06	8.88912e-05
Zm00001d011208	1-aminocyclopropane-1-carboxylate oxidase 1	-1.0373	1.78611e-05	0.000407519
Zm00001d007864	Carbohydrate-binding X8 domain superfamily protein	-1.03479	6.46374e-09	3.61094e-07
Zm00001d039240	ABA induced plasma membrane protein PM 19	-1.03382	5.66466e-05	0.0010838
Zm00001d027541	Glutathione S-transferase 6	-1.03382	1.00042e-06	3.36613e-05
Zm00001d012602	early nodulin-like protein 9	-1.03356	1.28365e-06	4.20315e-05
Zm00001d012019	SNF1-related protein kinase regulatory subunit gamma-1	-1.03205	0.00221006	0.0213445
Zm00001d037209	Probable RNA-binding protein ARP1	-1.02936	5.30723e-07	1.92992e-05
Zm00001d053320	Probable xyloglucan endotransglucosylase/hydrolase protein 26	-1.02884	2.65139e-05	0.000571954
Zm00001d031451	SBP-domain protein 5	-1.02848	2.63692e-06	7.84458e-05
Zm00001d025018	Expansin-A11	-1.02828	0.000137643	0.00229848
Zm00001d003865	Expressed protein; protein	-1.02784	6.11104e-07	2.16341e-05
Zm00001d048837	Cyclin-dependent kinase inhibitor 3	-1.02741	0.000290172	0.00423862
Zm00001d015921	Plasma membrane-associated cation-binding protein 1	-1.02739	1.81366e-13	2.08201e-11
Zm00001d012580	NA	-1.02657	0.00183401	0.0185383
Zm00001d026163	extensin-like protein	-1.0255	2.04166e-11	1.78404e-09
Zm00001d015215	NA	-1.02352	0.000641964	0.0080515
Zm00001d000222	sugars will eventually be exported transporter1a	-1.02351	4.43561e-05	0.00088329
Zm00001d019552	Alpha-galactosidase	-1.0233	0.000107476	0.00187271
Zm00001d007365	sugars will eventually be exported transporter14a	-1.02261	4.69902e-12	4.55478e-10
Zm00001d029078	DNA binding protein [Source:UniProtKB/TrEMBL;Acc:B4FLH1]	-1.02115	3.13647e-05	0.000658711
Zm00001d002286	OSJNBa0058K23.8 protein; protein	-1.02073	1.30263e-06	4.25581e-05
Zm00001d038476	alpha expansin5	-1.01738	0.000406189	0.00555885
Zm00001d004497	C2H2-like zinc finger protein	-1.01732	0.0045275	0.0366013
Zm00001d006097	Peroxidase 55	-1.01682	0.000749857	0.00910057
Zm00001d039021	Cytochrome b561 domain-containing protein	-1.01671	2.14586e-06	6.50939e-05
Zm00001d043503	downstream target of AGL15-4	-1.01655	0.0035906	0.0307153
Zm00001d047973	NA	-1.01537	0.00529703	0.0412832
Zm00001d052451	Putative F-box containing family protein	-1.01197	4.2082e-05	0.000847225
Zm00001d050214	ATPase 2 plasma membrane-type	-1.01105	2.43385e-05	0.00052971
Zm00001d053586	Putative cytochrome P450 superfamily protein	-1.00962	1.37082e-06	4.43895e-05
Zm00001d008334	Pectinesterase	-1.00957	0.000468421	0.006213
Zm00001d011657	Plasma membrane associated protein	-1.00931	2.23906e-05	0.000491334
Zm00001d023588	Protein kinase protein with adenine nucleotide alpha hydrolases-like domain	-1.00885	0.00333634	0.0290842
Zm00001d037342	Putative DUF26 domain family protein	-1.0065	1.86424e-09	1.17359e-07
Zm00001d042325	Expressed protein; protein	-1.00637	5.51986e-05	0.00105887
Zm00001d046690	Galactan beta-14-galactosyltransferase GALS1	-1.00623	3.81332e-05	0.000775211
Zm00001d018931	Leucine-rich repeat extensin-like protein 6	-1.0059	1.81992e-05	0.000412661
Zm00001d046995	Patellin-5	-1.00436	8.33376e-13	8.77533e-11
Zm00001d009628	DNA binding protein%3B Putative MADS-box transcription factor family protein	-1.00393	0.00553262	0.0425753
Zm00001d006750	GIR1	-1.0038	0.00271255	0.0250014
Zm00001d022472	Protein RALF-like 33	-1.00237	0.00180501	0.018307
