# Supplementary material for: Belowground and aboveground herbivory differentially affect the transcriptome in roots and shoots of maize
Source: Plant Direct. 2022 Jul 22;6(7):e426. doi: 10.1002/pld3.426 (PMC9307387; doi:10.1002/pld3.426)
Supplement: Supplementary file 3 — Data S3 All DEGs in maize shoot and roots induced by mechanical root damage with a cut‐off of two‐fold change relative to the control. FC: fold change; NA: no annotation. [file PLD3-6-e426-s003.xlsx]

## Sheet: Shoot-up regulated
Data S3 All DEGs in maize shoot and roots induced by mechanical root damage with a cut-off of two-fold change relative to the control. FC: fold change; NA: no annotation.
Gene ID	Description	log2 (FC)	P-value	FDR-Adjusted P-value
Zm00001d004220	Dirigent protein [Source:UniProtKB/TrEMBL;Acc:B6TGG4]	8.19712	1.22422e-14	3.83823e-12
Zm00001d038703	O-methyltransferase ZRP4	7.12933	8.38571e-09	5.82291e-07
Zm00001d043350	Probable indole-3-acetic acid-amido synthetase GH3.1	6.30539	9.56003e-17	5.09341e-14
Zm00001d034382	rRNA N-glycosidase [Source:UniProtKB/TrEMBL;Acc:A0A1D6L706]	6.03672	4.70573e-06	0.000141718
Zm00001d012456	jasmonate-regulated gene 21	5.71357	7.20223e-15	2.37131e-12
Zm00001d024481	terpene synthase5	5.43555	1.57608e-05	0.000386799
Zm00001d007840	AP2-like ethylene-responsive transcription factor ANT	5.41498	0.000334225	0.00497652
Zm00001d033905	growth-regulating-factor-inteacting factor1	5.41161	0.000805349	0.0102249
Zm00001d053586	Putative cytochrome P450 superfamily protein	5.25479	2.19358e-06	7.43963e-05
Zm00001d002132	NA	5.1507	1.57071e-06	5.52541e-05
Zm00001d023736	Agamous-like MADS-box protein AGL8	5.13435	0.000343395	0.00509382
Zm00001d023617	Laccase-7	5.08597	1.39579e-16	6.95875e-14
Zm00001d039694	ramosa2	4.9451	2.65935e-09	2.17673e-07
Zm00001d001894	hydroxyproline-rich glycoprotein family protein	4.9072	6.21228e-06	0.000177253
Zm00001d024000	beta-glucosidase3	4.87447	1.41924e-06	5.07171e-05
Zm00001d024479	Germacrene A synthase long form	4.75517	0.000200505	0.00326774
Zm00001d045679	Probable acyl-activating enzyme 5 peroxisomal	4.74322	3.2319e-05	0.000725703
Zm00001d021666	isocitrate lyase1	4.474	0.000168837	0.00282872
Zm00001d034506	NA	4.46902	0.000718841	0.00928347
Zm00001d028165	Aminotransferase ALD1	4.38405	0.000181064	0.0029958
Zm00001d018742	rough sheath1	4.35842	4.04759e-05	0.000870826
Zm00001d025944	Yabby14 isoform 1%3B Yabby14 isoform 2	4.3441	0.000308355	0.00466481
Zm00001d002133	NA	4.33448	7.34201e-10	6.96256e-08
Zm00001d009778	Putative HLH DNA-binding domain superfamily protein	4.29587	9.93156e-05	0.0018269
Zm00001d004921	benzoxazinone synthesis14	4.20546	0.0014137	0.0161681
Zm00001d003927	Grx_C8-glutaredoxin subgroup III	4.15676	0.000418493	0.00595874
Zm00001d016151	cytochrome P450 family 93 subfamily D polypeptide 1	4.09011	2.4548e-06	8.12803e-05
Zm00001d003057	Protein LIGHT-DEPENDENT SHORT HYPOCOTYLS 3	4.09	0.000112241	0.00201285
Zm00001d028986	WUSCHEL-related homeobox 11	4.01508	0.000170229	0.00284716
Zm00001d050798	Putative RING zinc finger domain superfamily protein	4.01007	6.60114e-05	0.00130565
Zm00001d034204	AP2-like ethylene-responsive transcription factor ANT	4.00888	0.000272524	0.00421412
Zm00001d028718	Hydrophobic protein RCI2B	3.98496	0.000440037	0.00621118
Zm00001d006948	Cytochrome P450 709B2	3.93469	1.39676e-13	3.43944e-11
Zm00001d018731	AP2-like ethylene-responsive transcription factor ANT	3.91114	0.00354255	0.0336928
Zm00001d046958	PLATZ transcription factor family protein	3.86212	0.00444969	0.0401982
Zm00001d039785	Protein REVEILLE 8	3.82126	0.000979192	0.0119955
Zm00001d052139	Nitrate reductase	3.82043	6.91002e-05	0.00135441
Zm00001d034723	Mannan endo-14-beta-mannosidase 7	3.81211	3.01205e-20	3.04352e-17
Zm00001d052039	Protein POLAR LOCALIZATION DURING ASYMMETRIC DIVISION AND REDISTRIBUTION	3.79919	7.34653e-05	0.0014304
Zm00001d047117	extensin-like protein	3.75824	7.92335e-06	0.000217342
Zm00001d009729	Paired amphipathic helix protein Sin3-like 5	3.74994	0.00172754	0.0190523
Zm00001d039520	cytokinin oxidase1	3.72724	2.2523e-07	1.00762e-05
Zm00001d013588	hydroxyproline-rich glycoprotein family protein	3.71521	0.00236476	0.0245031
Zm00001d035683	Subtilisin-chymotrypsin inhibitor CI-1B%3B Subtilisin-chymotrypsin inhibitor CI-1B isoform 1%3B Subtilisin-chymotrypsin inhibitor CI-1B isoform 2%3B Subtilisin-chymotrypsin inhibitor CI-1B isoform 3	3.70229	3.84531e-13	8.53629e-11
Zm00001d003762	Transcription repressor OFP13	3.69289	0.00106311	0.0128146
Zm00001d025002	Putative leucine-rich repeat receptor protein kinase family protein	3.66334	0.000863066	0.0108217
Zm00001d034483	NA	3.64199	0.000274571	0.00424131
Zm00001d046634	NA	3.56569	5.682e-15	1.89204e-12
Zm00001d034891	RAD-like 3	3.54213	0.00397167	0.0368414
Zm00001d010828	alpha/beta-Hydrolases superfamily protein	3.51456	2.49055e-21	3.64903e-18
Zm00001d014244	Esterase	3.51377	1.59471e-09	1.4033e-07
Zm00001d024234	terpene synthase23	3.51139	0.00532185	0.0460015
Zm00001d048558	glutathione transferase25	3.48731	3.51016e-08	1.99338e-06
Zm00001d045054	sesquiterpene cyclase1	3.48402	6.4518e-11	8.04498e-09
Zm00001d007623	Patatin-like protein 2	3.43807	2.64297e-08	1.54584e-06
Zm00001d017801	Formate dehydrogenase chloroplastic/mitochondrial	3.43198	3.54075e-06	0.000110849
Zm00001d017025	Nitrate reductase [NADH] 2	3.41397	0.00132184	0.0152796
Zm00001d021168	UDP-glycosyltransferase 74B1	3.40218	1.02591e-06	3.80535e-05
Zm00001d040710	NA	3.39734	0.000990365	0.0121172
Zm00001d010948	liguleless4	3.37523	0.000593372	0.00792868
Zm00001d007604	Patatin-like protein 2	3.36605	1.94565e-17	1.16354e-14
Zm00001d036933	Aldehyde dehydrogenase family 2 member C4	3.33793	0.00546315	0.0468775
Zm00001d052243	Putative laccase family protein	3.33373	1.20842e-06	4.38789e-05
Zm00001d026371	Anthocyanidin reductase	3.33204	1.32756e-05	0.000337965
Zm00001d002898	Peroxidase 12	3.32067	5.0871e-10	5.03606e-08
Zm00001d016461	Protein SMAX1-LIKE 4	3.31306	0.00152444	0.0171765
Zm00001d015394	PLATZ transcription factor family protein	3.30531	0.00592984	0.0497743
Zm00001d037426	NA	3.28891	2.01634e-15	7.67337e-13
Zm00001d051938	Cinnamoyl-CoA reductase 1	3.27534	2.23024e-08	1.34194e-06
Zm00001d039088	Phospholipase A1-IIgamma	3.27098	4.20589e-06	0.000129053
Zm00001d024478	terpene synthase4	3.25878	1.20519e-07	5.86641e-06
Zm00001d012427	Zinc finger protein ZAT11	3.22519	9.23925e-10	8.54062e-08
Zm00001d037988	embryo specific protein1	3.22023	0.000365601	0.00535393
Zm00001d007620	Patatin-like protein 2	3.2123	0.000704465	0.00915024
Zm00001d025136	Protein SMAX1-LIKE 4	3.20748	0.00528316	0.0457386
Zm00001d006211	Protein STAY-GREEN 1 chloroplastic	3.20188	2.89762e-08	1.67474e-06
Zm00001d015054	terpene synthase3	3.18805	9.37125e-06	0.000249415
Zm00001d043588	Protodermal factor 1	3.1725	0.00449033	0.0404489
Zm00001d032654	NA	3.17247	1.30493e-07	6.29957e-06
Zm00001d013724	Dof zinc finger protein DOF1.6	3.13153	0.00448073	0.0403824
Zm00001d013647	Dehydrin 13	3.11437	9.79739e-12	1.48753e-09
Zm00001d048281	Protein LURP-one-related 6	3.10759	9.26987e-16	3.77271e-13
Zm00001d046254	Anther-specific proline-rich protein APG	3.08477	0.00414629	0.0380942
Zm00001d018751	Amino acid permease 6	3.07746	1.86507e-10	2.07803e-08
Zm00001d015053	terpene synthase2	3.06927	7.57831e-07	2.89527e-05
Zm00001d002678	Prolyl oligopeptidase family protein	3.06516	3.48511e-05	0.000768459
Zm00001d045092	Spermidine hydroxycinnamoyl transferase	3.05661	0.000165434	0.00278124
Zm00001d015064	Histone-lysine N-methyltransferase ATXR6	3.05448	0.000667334	0.00875331
Zm00001d011315	ABC transporter G family member 40	3.04527	7.83559e-25	1.91339e-21
Zm00001d053160	NA	3.03489	0.000553317	0.00750988
Zm00001d029558	Pathogenesis-related protein 1	3.02316	1.708e-05	0.00041466
Zm00001d003140	Cytochrome P450 71A26	3.00043	6.15077e-44	9.0118e-40
Zm00001d014165	Speckle-type POZ protein	2.99816	0.000129741	0.00226297
Zm00001d020886	Aspartyl protease AED1	2.98877	8.89622e-05	0.00166786
Zm00001d042143	glucan endo-13-beta-glucosidase homolog1	2.96889	1.04198e-28	4.36189e-25
Zm00001d052336	Peroxidase 67	2.94945	0.00237176	0.0245545
Zm00001d005378	Lecithin-cholesterol acyltransferase-like 1	2.94552	4.84926e-09	3.63422e-07
Zm00001d030222	NA	2.92838	1.49449e-05	0.000371126
Zm00001d028287	Calcium uniporter protein 4 mitochondrial	2.92247	1.25681e-05	0.000322489
Zm00001d021073	transferases transferring acyl groups other than amino-acyl groups;acyltransferases	2.91712	2.61588e-06	8.60306e-05
Zm00001d018853	Probable carboxylesterase 15	2.91117	8.69303e-11	1.05261e-08
Zm00001d038751	DNAJ heat shock N-terminal domain-containing protein	2.89972	6.792e-08	3.5351e-06
Zm00001d031428	Monogalactosyldiacylglycerol synthase 2 chloroplastic	2.85716	4.40485e-16	1.9265e-13
Zm00001d032630	Ripening-related protein grip22	2.84192	1.40455e-06	5.03216e-05
Zm00001d048841	Patatin-like protein 2	2.83896	7.54445e-10	7.13146e-08
Zm00001d029207	Annexin-like protein RJ4	2.82369	3.48722e-08	1.98419e-06
Zm00001d043691	IQ-domain 6	2.79541	0.00171604	0.0189469
Zm00001d034674	Protein NRT1/ PTR FAMILY 5.6	2.7906	2.71623e-05	0.000622798
Zm00001d053001	Eukaryotic aspartyl protease family protein	2.78198	0.000723428	0.0093386
Zm00001d011687	IAA-amino acid hydrolase ILR1-like 4	2.77281	7.63276e-05	0.00147632
Zm00001d002847	(+)-neomenthol dehydrogenase	2.77195	2.31149e-18	1.65204e-15
Zm00001d040611	Homeobox protein liguleless 3	2.7557	0.00245214	0.0251417
Zm00001d050455	Anthranilate N-benzoyltransferase protein 1	2.75091	5.59288e-21	7.8042e-18
Zm00001d018966	Acidic endochitinase	2.74109	0.000384462	0.0055634
Zm00001d001600	NA	2.71665	7.18925e-06	0.000199495
Zm00001d047744	jasmonate-regulated gene 21	2.71506	9.52907e-13	1.88669e-10
Zm00001d026431	OSJNBa0033G05.6 protein; OSJNBa0063C18.20 protein; protein	2.71012	2.27948e-12	4.02383e-10
Zm00001d033087	11-beta-hydroxysteroid dehydrogenase-like 5	2.70729	9.36749e-07	3.53276e-05
Zm00001d037681	Vegetative storage protein 2	2.69882	9.01857e-05	0.00168756
Zm00001d045913	NA	2.68086	1.88511e-17	1.15082e-14
Zm00001d025091	NA	2.65629	0.00210683	0.0223036
Zm00001d006947	Cytochrome P450 CYP709C14	2.65451	0.00141744	0.0161889
Zm00001d014081	RmlC-like cupins superfamily protein	2.64061	0.000426374	0.00605263
Zm00001d011915	Nuclear transcription factor Y subunit B-4	2.62938	0.000251009	0.00394405
Zm00001d021298	Probable glucan endo-13-beta-glucosidase BG4	2.61471	0.00295981	0.0292667
Zm00001d021288	Senescence-inducible chloroplast stay-green protein 1	2.61121	2.45966e-09	2.02459e-07
Zm00001d030858	Zinc finger protein AZF2	2.60309	8.07197e-12	1.2515e-09
Zm00001d013238	origin recognition complex5	2.59826	0.00298599	0.029441
Zm00001d048903	Acidic endochitinase	2.58126	0.00162217	0.0180602
Zm00001d004509	terpene synthase17	2.57868	0.000346096	0.00512349
Zm00001d037232	ATP-dependent zinc metalloprotease FTSH 6 chloroplastic	2.55819	1.33881e-20	1.50889e-17
Zm00001d041580	R2R3MYB-domain protein	2.53837	2.85786e-07	1.24065e-05
Zm00001d035162	LHT1	2.53559	5.49386e-13	1.14175e-10
Zm00001d048333	DUF1997 family protein	2.53031	1.30442e-20	1.50889e-17
Zm00001d046888	B-box zinc finger family protein%3B Putative B-box type zinc finger family protein	2.51253	0.000150646	0.00257098
Zm00001d027948	hydroxycinnamoyltransferase2	2.50938	0.00103984	0.0125859
Zm00001d018839	cytochrome P-450 19	2.50088	4.73465e-06	0.000142443
Zm00001d005383	Lecithin-cholesterol acyltransferase-like 1	2.49532	7.45235e-09	5.23684e-07
Zm00001d000001	polyphenol oxidase1	2.49495	4.0395e-05	0.000870072
Zm00001d007616	Patatin-like protein 2	2.4928	4.78807e-05	0.00100268
Zm00001d017249	ammonium transporter2	2.49162	0.000402235	0.00578062
Zm00001d007718	benzoxazinone synthesis13	2.46825	9.31349e-06	0.000248254
Zm00001d032854	Peroxidase 59	2.46581	1.35027e-11	1.98828e-09
Zm00001d020021	NA	2.46301	0.00051723	0.00710031
Zm00001d029359	benzoxazinone synthesis10	2.44575	2.68036e-17	1.57085e-14
Zm00001d022538	Galactinol synthase 4	2.43853	0.004336	0.0394467
Zm00001d036072	Zinc finger (C3HC4-type RING finger) family protein	2.43155	0.00376444	0.0353442
Zm00001d049244	Putative IQ calmodulin-binding and BAG domain containing family protein	2.42896	1.71115e-06	5.96218e-05
Zm00001d044027	NA	2.41788	0.000111018	0.00199703
Zm00001d045361	NA	2.4013	0.001204	0.0142089
Zm00001d014492	NA	2.401	9.80364e-17	5.12993e-14
Zm00001d023774	Erg28 like protein	2.39824	1.89856e-11	2.68761e-09
Zm00001d040298	FPF1-like protein 1	2.39652	0.00024235	0.00383247
Zm00001d051143	Protein LIGHT-DEPENDENT SHORT HYPOCOTYLS 3	2.3791	0.000179207	0.00297524
Zm00001d044874	23.6 kDa heat shock protein mitochondrial	2.37852	0.00286335	0.0284615
Zm00001d017545	SEC14 cytosolic factor family protein / phosphoglyceride transfer family protein	2.37815	2.29596e-15	8.51626e-13
Zm00001d019925	NA	2.36404	0.000312814	0.00470796
Zm00001d039098	NA	2.36363	8.82473e-15	2.84166e-12
Zm00001d005425	NA	2.36023	4.80137e-05	0.00100281
Zm00001d020702	Mitochondrial phosphate carrier protein 2 mitochondrial	2.35812	2.83843e-07	1.23405e-05
Zm00001d040026	Bowman-Birk type trypsin inhibitor	2.35343	5.86663e-07	2.32311e-05
Zm00001d000909	NA	2.32334	5.06533e-06	0.000150996
Zm00001d043651	Tryptophan aminotransferase-related protein 4	2.32055	0.000102251	0.00187033
Zm00001d005939	DNA binding protein	2.31014	0.00315232	0.0306656
Zm00001d018292	NA	2.30449	2.45941e-14	6.99691e-12
Zm00001d046834	Low temperature and salt responsive protein	2.30261	4.93364e-05	0.0010217
Zm00001d024546	circadian clock associated2	2.29779	3.70531e-29	1.80961e-25
Zm00001d003990	Purple acid phosphatase 3	2.29378	0.000236826	0.0037573
Zm00001d024547	Putative MYB DNA-binding domain superfamily protein	2.29235	2.79559e-11	3.77508e-09
Zm00001d008548	Bowman-Birk type wound-induced proteinase inhibitor WIP1	2.29011	0.00052859	0.00723093
Zm00001d014835	hAT dimerisation domain-containing protein / transposase-related	2.29002	0.00180912	0.0197737
Zm00001d005454	rRNA N-glycosidase [Source:UniProtKB/TrEMBL;Acc:A0A1D6EN25]	2.28557	1.19244e-05	0.000308402
Zm00001d033710	Chemocyanin	2.28329	1.84013e-07	8.44034e-06
Zm00001d013033	Chaperonin-like RbcX protein	2.27454	1.82947e-17	1.14061e-14
Zm00001d049543	circadian clock associated1	2.2596	5.75849e-23	9.92594e-20
Zm00001d007994	NA	2.25821	8.56247e-05	0.00162084
Zm00001d017381	(+)-neomenthol dehydrogenase	2.25709	2.71553e-07	1.18589e-05
Zm00001d006539	Beta-amylase	2.25235	1.09096e-08	7.24909e-07
Zm00001d054081	WAT1-related protein	2.25048	9.5324e-05	0.00176566
Zm00001d018617	gibberellin 2-oxidase12	2.2485	0.000716656	0.0092716
Zm00001d046422	Cytochrome P450 734A1	2.24227	0.00142014	0.0162073
Zm00001d032631	Ripening-related protein grip22	2.23536	9.74798e-09	6.55149e-07
Zm00001d042246	NA	2.23408	0.00490072	0.0433124
Zm00001d037749	Putative HLH DNA-binding domain superfamily protein	2.21846	0.000181161	0.0029958
Zm00001d010840	triacylglycerol lipase-like 1	2.21758	0.000962192	0.0118498
Zm00001d017391	Axial regulator YABBY 1	2.21665	0.001618	0.0180346
Zm00001d041794	NA	2.21114	0.000520762	0.00714079
Zm00001d036370	Chitinase2	2.20953	3.25033e-17	1.86754e-14
Zm00001d020673	cytochrome P450 family 76 subfamily C polypeptide 7	2.20422	1.00733e-18	7.97781e-16
Zm00001d021656	Nodulin-like protein	2.20314	1.23435e-06	4.46544e-05
Zm00001d042933	Zinc finger protein ZAT11	2.20233	0.00141558	0.0161781
Zm00001d048949	Hevein-like preproprotein	2.20208	1.63282e-13	3.98721e-11
Zm00001d002510	Regulator of nonsense transcripts 1 homolog	2.19599	0.000769674	0.00984021
Zm00001d028182	Protein UPSTREAM OF FLC	2.19585	0.00533912	0.0461103
Zm00001d043586	NA	2.18626	5.30163e-09	3.91319e-07
Zm00001d021804	Internal alternative NAD(P)H-ubiquinone oxidoreductase A1 mitochondrial	2.18251	0.0034812	0.0332387
Zm00001d042922	Probable mediator of RNA polymerase II transcription subunit 37c	2.17253	1.79118e-05	0.000431282
Zm00001d018738	pathogenesis related protein4	2.17158	0.00474375	0.0422768
Zm00001d032304	zinc finger (C3HC4-type RING finger) family protein / BRCT domain-containing protein	2.16974	0.000470177	0.00657015
Zm00001d034551	Polygalacturonase QRT2	2.16162	0.00543202	0.0467061
Zm00001d027636	Dirigent protein 16	2.15074	0.00148925	0.016908
Zm00001d039194	RNA polymerase sigma factor sigE chloroplastic/mitochondrial	2.14501	2.47493e-23	4.83487e-20
Zm00001d048335	Major facilitator superfamily protein	2.13034	3.25049e-08	1.86033e-06
Zm00001d053109	DUF724 domain-containing protein 2	2.12677	0.00134771	0.0155538
Zm00001d025234	Probable DNA primase large subunit	2.11899	0.000353238	0.0052067
Zm00001d027489	Nucleotide-diphospho-sugar transferase family protein	2.11374	2.02464e-11	2.84478e-09
Zm00001d042779	Protein ABSCISIC ACID-INSENSITIVE 5	2.11195	5.33775e-13	1.12527e-10
Zm00001d047259	NA	2.11078	0.00588817	0.0495665
Zm00001d024960	Bowman-Birk type trypsin inhibitor	2.10978	7.5009e-05	0.00145562
Zm00001d040479	Type III polyketide synthase B	2.08817	0.000962448	0.0118498
Zm00001d029241	Flavonoid 3-monooxygenase	2.08462	1.11315e-08	7.33006e-07
Zm00001d028816	Pathogenesis-related protein 10	2.08392	1.60983e-16	7.86215e-14
Zm00001d040028	NA	2.08348	6.15624e-07	2.41818e-05
Zm00001d003038	NA	2.0825	0.00076877	0.00983723
Zm00001d048229	Putative HLH DNA-binding domain superfamily protein	2.07369	0.00121398	0.0142979
Zm00001d019696	cyclin10	2.07214	0.00153767	0.0172969
Zm00001d002776	Probable receptor-like protein kinase	2.06782	6.81914e-13	1.39735e-10
Zm00001d007153	Hypoxia-responsive family protein	2.06748	4.90602e-13	1.06307e-10
Zm00001d013502	NA	2.04369	0.00198242	0.0212426
Zm00001d036676	Putative B-box type zinc finger family protein	2.0427	1.21111e-06	4.39223e-05
Zm00001d010287	WAT1-related protein	2.03453	9.99029e-09	6.69898e-07
Zm00001d048950	Hevein-like preproprotein	2.03068	1.42265e-19	1.34477e-16
Zm00001d022524	WUSCHEL-related homeobox 11	2.01854	4.7086e-05	0.00098766
Zm00001d043853	O-acyltransferase WSD1	2.01517	1.02673e-16	5.2783e-14
Zm00001d014083	Beta-amylase	2.00131	0.000399247	0.0057405
Zm00001d030907	B3 domain-containing protein	1.97739	7.88132e-05	0.00151639
Zm00001d015665	Serine/threonine protein phosphatase 2A regulatory subunit B''alpha	1.97349	0.000397768	0.00572485
Zm00001d020852	Cellulose synthase-like protein E1	1.96992	5.12124e-13	1.092e-10
Zm00001d033300	Type IV inositol polyphosphate 5-phosphatase 11	1.9688	4.41842e-12	7.26267e-10
Zm00001d013493	lipoxygenase5	1.96861	5.45397e-06	0.000159499
Zm00001d028720	Phosphatidylinositol transfer protein expressed	1.96206	9.41185e-11	1.11613e-08
Zm00001d037969	Inhibitor I family protein; Potato inhibitor I family	1.95978	9.12643e-08	4.6109e-06
Zm00001d005919	Transcription factor bHLH51	1.9532	0.00426944	0.0389379
Zm00001d031815	Patatin-like protein 2	1.95213	0.000694867	0.00906172
Zm00001d035125	Disease resistance RPP13-like protein 4	1.94986	0.00237224	0.0245545
Zm00001d025437	Amino acid permease	1.94367	2.17127e-12	3.90638e-10
Zm00001d048736	S-alkyl-thiohydroximate lyase SUR1	1.94087	1.95164e-20	2.11811e-17
Zm00001d041660	phytase1	1.93997	6.3154e-05	0.00126341
Zm00001d017799	Exonuclease family protein	1.93555	1.05822e-12	2.06727e-10
Zm00001d040071	Glycosyltransferase family 61 protein	1.92835	0.000842987	0.0106108
Zm00001d047204	Protein LNK1	1.92648	6.15551e-27	2.00416e-23
Zm00001d005377	Lecithin-cholesterol acyltransferase-like 1	1.91449	2.73224e-07	1.19141e-05
Zm00001d013289	Transmembrane BAX inhibitor motif-containing protein 4	1.91416	7.1525e-16	2.99414e-13
Zm00001d019565	Aquaporin PIP2-6	1.90689	4.19438e-05	0.000895178
Zm00001d007381	NA	1.90271	1.23844e-07	6.01823e-06
Zm00001d005889	abscisic acid 8'-hydroxylase5	1.90079	3.89537e-09	3.05203e-07
Zm00001d038288	Putative MYB DNA-binding domain superfamily protein	1.89665	1.07405e-07	5.30741e-06
Zm00001d023227	PLAC8 family protein	1.89463	0.00247199	0.0253098
Zm00001d025141	basic helix-loop-helix (bHLH) DNA-binding superfamily protein	1.88651	0.000412218	0.00589132
Zm00001d038453	Putative aminotransferase class III superfamily protein	1.87825	2.41534e-15	8.84707e-13
Zm00001d004691	Serine carboxypeptidase-like 43	1.86891	0.000967362	0.0118953
Zm00001d034713	Anthranilate synthase alpha subunit 2 chloroplastic	1.86516	2.16409e-09	1.82171e-07
Zm00001d019399	Putative lipid-transfer protein DIR1	1.85887	5.92847e-10	5.77149e-08
Zm00001d019450	CO(2)-response secreted protease	1.85263	1.76281e-09	1.53281e-07
Zm00001d017486	Zinc ion binding protein	1.85106	1.43949e-06	5.13156e-05
Zm00001d031221	AAA-ATPase ASD mitochondrial	1.8426	4.89661e-05	0.00101758
Zm00001d031158	pathogenesis related protein5	1.84251	7.49364e-06	0.000207352
Zm00001d041663	Jasmonate-induced protein	1.84083	2.4678e-05	0.00057075
Zm00001d003355	NA	1.83564	9.33694e-05	0.00173604
Zm00001d021695	O-Glycosyl hydrolases family 17 protein	1.83465	0.000256542	0.00400302
Zm00001d043451	Dynamin-related protein 5A	1.82599	0.00183005	0.0199581
Zm00001d017602	NA	1.82298	0.00161028	0.0179688
Zm00001d053554	Peroxidase 52	1.82283	4.51076e-06	0.00013669
Zm00001d044355	B3 domain-containing protein	1.81923	0.00124038	0.0145213
Zm00001d024094	Sister chromatid cohesion 1 protein 3	1.81892	0.00354512	0.0337063
Zm00001d016671	NA	1.80868	0.00238825	0.0246593
Zm00001d021935	Putative polyol transporter 1	1.80589	5.61862e-17	3.10646e-14
Zm00001d011886	Putative O-Glycosyl hydrolase superfamily protein	1.80339	5.96029e-05	0.00120618
Zm00001d007783	P-loop containing nucleoside triphosphate hydrolases superfamily protein	1.79629	1.94109e-13	4.66226e-11
Zm00001d040029	Bowman-Birk type wound-induced proteinase inhibitor WIP1 [Source:UniProtKB/TrEMBL;Acc:B4FPL1]	1.7962	9.60035e-06	0.000254357
Zm00001d043795	Glutathione S-transferase GSTU6	1.79514	1.17018e-10	1.36613e-08
Zm00001d014695	Camelliol C synthase	1.79267	0.00499671	0.0438642
ENSRNA049997133	NA	1.78768	9.97471e-06	0.000263323
Zm00001d002929	Auxin response factor 17	1.77541	0.00194355	0.0209459
Zm00001d039049	Putative homeodomain-like transcription factor superfamily protein%3B SANT/MYB protein	1.77537	0.00486788	0.0431077
Zm00001d043789	Glutathione S-transferase GSTU6	1.7731	1.93009e-07	8.7686e-06
Zm00001d038174	microtubule-associated protein 65-5	1.76602	0.000382678	0.00554854
Zm00001d028230	Sugar transport protein 13	1.76462	6.85801e-21	9.13456e-18
Zm00001d002564	Protein DMR6-LIKE OXYGENASE 2	1.76347	1.33567e-05	0.000339456
Zm00001d025566	NA	1.7604	0.00012478	0.00219079
Zm00001d006788	DNA replication protein-related	1.75898	0.00309106	0.030253
Zm00001d043011	Protein LIGHT-DEPENDENT SHORT HYPOCOTYLS 5	1.75542	0.000328542	0.00491438
Zm00001d042148	cytokinin oxidase 2	1.74055	1.88537e-09	1.6107e-07
Zm00001d023294	NAC transcription factor 29	1.73955	6.19245e-18	4.21994e-15
Zm00001d002610	cytochrome P450 family 704 subfamily A polypeptide 2	1.73927	4.95261e-06	0.000148695
Zm00001d041025	Major facilitator superfamily protein	1.73589	0.000125959	0.00220844
Zm00001d007191	myb domain protein 112	1.73584	0.000312076	0.00470139
Zm00001d041082	kaurene synthase4	1.72203	0.00589226	0.0495867
Zm00001d021647	ABC transporter G family member 34	1.71301	0.00522198	0.0453257
Zm00001d031222	Cell Division Protein AAA ATPase family	1.69899	2.17918e-07	9.7913e-06
Zm00001d008221	cyclin5	1.698	5.21552e-05	0.00107325
Zm00001d027682	WAT1-related protein	1.69557	1.66498e-07	7.69541e-06
Zm00001d027888	alpha/beta-Hydrolases superfamily protein	1.69427	3.59252e-06	0.000112073
Zm00001d043701	IAA-amino acid hydrolase ILR1-like 4	1.69168	9.64104e-05	0.00178241
Zm00001d018089	VQ motif family protein	1.69157	5.49891e-06	0.000160333
Zm00001d038115	Putative DUF26-domain receptor-like protein kinase family protein	1.69117	6.66514e-07	2.60065e-05
Zm00001d000209	NA	1.68539	0.00071856	0.00928347
Zm00001d045537	CYCLOPS	1.68407	2.29729e-16	1.08576e-13
Zm00001d020789	E3 ubiquitin-protein ligase ATL6	1.67477	0.00256567	0.026053
Zm00001d023779	3-hydroxyisobutyryl-CoA hydrolase 1	1.67309	4.20846e-13	9.27222e-11
Zm00001d008800	Putative MYB DNA-binding domain superfamily protein	1.67192	0.0020454	0.0218109
Zm00001d017851	NA	1.67065	4.22366e-05	0.000900771
Zm00001d035246	Taxadien-5-alpha-ol O-acetyltransferase	1.6673	6.9593e-11	8.60457e-09
Zm00001d029052	NA	1.66473	6.83153e-05	0.00134352
Zm00001d003301	C2 and GRAM domain-containing protein	1.66124	0.00103605	0.0125608
Zm00001d011734	Inorganic pyrophosphatase 1	1.66008	1.38715e-10	1.59403e-08
Zm00001d034839	Purple acid phosphatase 15	1.65951	4.36084e-14	1.1832e-11
Zm00001d029716	Heavy metal transport/detoxification superfamily protein	1.65241	2.42775e-10	2.62511e-08
Zm00001d033407	Transcription factor bHLH28	1.65082	0.00364333	0.0344611
Zm00001d045788	UDP-glycosyltransferase 72B1	1.64379	0.00452501	0.0406737
Zm00001d004687	O-methyltransferase ZRP4	1.64274	2.58111e-09	2.1186e-07
Zm00001d038164	methyl binding domain	1.63449	0.00171066	0.0188947
Zm00001d000344	Purple acid phosphatase 3	1.62936	0.000145032	0.0025014
Zm00001d044908	12-oxo-phytodienoic acid reductase1	1.62778	0.000486174	0.0067295
Zm00001d019734	Ethylene-responsive transcription factor 1B	1.61442	0.0014764	0.0167795
Zm00001d004380	HXXXD-type acyl-transferase family protein	1.61412	0.00075796	0.00971163
Zm00001d009112	cAMP-regulated phosphoprotein 19-related protein	1.6122	1.13121e-06	4.13313e-05
Zm00001d034782	Ammonium transporter 2	1.60983	8.11278e-10	7.59517e-08
Zm00001d029829	U-box domain-containing protein 33	1.60802	4.79705e-07	1.96324e-05
Zm00001d037092	terpene synthase26	1.60491	0.0047939	0.0425942
Zm00001d014250	Protein TIFY 10B	1.60464	0.00314986	0.0306656
Zm00001d000238	Growth-regulating factor 6	1.60447	0.00157441	0.0176222
Zm00001d003666	magnesium transporter7	1.60109	0.00340744	0.0326835
Zm00001d029366	Transducin/WD40 repeat-like superfamily protein	1.60098	2.33839e-13	5.39543e-11
Zm00001d039642	UDP-glycosyltransferase 73D1	1.59838	1.11106e-08	7.33006e-07
Zm00001d033563	basic helix-loop-helix (bHLH) DNA-binding superfamily protein	1.58778	0.0058675	0.0494352
Zm00001d008793	Probable WRKY transcription factor 50	1.58688	0.000588175	0.00787719
Zm00001d002035	Endonuclease 2	1.58312	1.07754e-08	7.17618e-07
Zm00001d006420	LRR receptor-like serine/threonine-protein kinase GSO1	1.5828	6.17948e-06	0.000176489
Zm00001d042756	Duplicated homeodomain-like superfamily protein	1.58176	0.000422495	0.00600457
Zm00001d012581	Serine/threonine-protein kinase WNK (With No Lysine)-related	1.57997	0.000176692	0.00294183
Zm00001d033718	ACD11 homolog protein	1.57968	1.63108e-07	7.56261e-06
Zm00001d029378	Protein LNK1	1.57281	6.45811e-30	3.78484e-26
Zm00001d039301	Vegetative storage protein PNI288	1.57145	0.000285915	0.00438511
Zm00001d014717	Glycosyltransferase family 64 protein C4	1.57103	2.10445e-12	3.83023e-10
Zm00001d011477	Phospholipase A1-IIgamma	1.56979	0.00407498	0.0375382
Zm00001d046145	Putative RING zinc finger domain superfamily protein	1.56574	1.35576e-09	1.21121e-07
Zm00001d032850	phosphate transporter protein2	1.5604	3.19531e-09	2.5306e-07
Zm00001d044541	SPX domain-containing protein 3	1.55156	2.28731e-08	1.36507e-06
Zm00001d037120	Mechanosensitive ion channel protein 10	1.54747	0.00326302	0.0314838
Zm00001d027353	Retinol dehydrogenase 12	1.54614	3.91518e-16	1.76502e-13
Zm00001d034104	Cytochrome P450 CYP81A4	1.544	1.1604e-08	7.60695e-07
Zm00001d038460	Putative aminotransferase class III superfamily protein	1.53748	1.40182e-11	2.04502e-09
Zm00001d014368	NA	1.53318	0.00438898	0.0398252
Zm00001d024875	Putative cytochrome P450 superfamily protein	1.53294	0.00037181	0.00541239
Zm00001d052209	Cytokinin-O-glucosyltransferase 2	1.53161	1.33013e-14	4.10283e-12
Zm00001d044906	12-oxo-phytodienoic acid reductase2	1.5316	0.00249437	0.0254945
Zm00001d032029	HEC/Ndc80p family protein	1.52936	0.00162338	0.0180668
Zm00001d033193	Serine-threonine protein kinase plant-type	1.5285	0.0038807	0.0361865
Zm00001d053195	Putative AP2/EREBP transcription factor superfamily protein	1.51949	4.23695e-08	2.34255e-06
Zm00001d016076	NA	1.51789	0.00129114	0.0149966
Zm00001d043740	Mitogen-activated protein kinase kinase kinase YODA	1.51142	0.000213065	0.00344181
Zm00001d012398	Putative regulator of chromosome condensation (RCC1) family protein	1.50923	1.294e-05	0.000330585
Zm00001d027557	glutathione transferase31	1.50898	0.00490718	0.0433509
Zm00001d006536	Cysteine-rich receptor-like protein kinase 10	1.50848	0.000119059	0.00211442
Zm00001d013003	NAC domain-containing protein 2	1.50754	5.49157e-05	0.00112374
Zm00001d039566	17.5 kDa class II heat shock protein	1.49909	0.000841477	0.0105964
Zm00001d025055	protein phosphatase homolog11	1.49831	0.00136598	0.0156991
Zm00001d011473	Potassium channel AKT1	1.49799	2.79436e-06	9.08801e-05
Zm00001d009084	S-adenosyl-L-methionine-dependent methyltransferases superfamily protein	1.49639	6.21323e-10	6.00879e-08
Zm00001d030542	hydroxycinnamoyltransferase4	1.49611	5.66302e-05	0.00115479
Zm00001d052220	NA	1.49355	3.6611e-07	1.55031e-05
Zm00001d002347	Bifunctional inhibitor/lipid-transfer protein/seed storage 2S albumin superfamily protein	1.49057	5.81291e-09	4.21967e-07
Zm00001d012603	Methylesterase 3	1.49055	2.15267e-10	2.33628e-08
Zm00001d050062	NA	1.49046	0.00577492	0.0488517
Zm00001d000002	dull endosperm1	1.49015	6.47402e-07	2.53282e-05
Zm00001d021655	WAT1-related protein	1.48638	0.000117443	0.00209205
Zm00001d023279	Mad3/BUB1 homology region 1	1.47943	0.00375449	0.0352734
Zm00001d042944	alpha/beta-Hydrolases superfamily protein	1.47887	6.60332e-05	0.00130565
Zm00001d029461	Protein LAZ1 homolog 2	1.47763	2.6556e-12	4.63197e-10
Zm00001d048227	Putative homeobox DNA-binding and leucine zipper domain family protein	1.4751	0.00453968	0.040707
Zm00001d037939	NA	1.47432	0.00105735	0.0127557
Zm00001d007027	Ubiquitin-protein ligase CIP8	1.464	8.41121e-08	4.30146e-06
Zm00001d009705	S-type anion channel SLAH3	1.46283	0.000617483	0.00820967
Zm00001d037656	Xylanase inhibitor protein 1	1.46165	0.000619766	0.00823255
Zm00001d024885	Putative WD40-like beta propeller repeat family protein	1.45999	0.000299219	0.00455719
Zm00001d005742	NA	1.45612	5.23456e-06	0.000154781
Zm00001d031647	sugars will eventually be exported transporter11	1.45416	0.00211221	0.0223526
Zm00001d016441	Tyrosine aminotransferase	1.44801	1.1912e-08	7.75684e-07
Zm00001d028367	Purple acid phosphatase 3	1.44561	4.84228e-09	3.63422e-07
Zm00001d043951	Alanine--glyoxylate aminotransferase 2 homolog 2 mitochondrial	1.43632	0.00093397	0.0115469
Zm00001d016664	Chaperone protein ClpD chloroplastic	1.43298	2.83001e-10	3.02656e-08
Zm00001d019060	deoxy xylulose synthase 2	1.42464	4.55752e-11	5.80648e-09
Zm00001d051664	2-oxoglutarate (2OG) and Fe(II)-dependent oxygenase superfamily protein	1.42355	2.78363e-10	2.98787e-08
Zm00001d022624	NA	1.42335	0.000910436	0.0113333
Zm00001d030544	Glyoxylate reductase	1.42158	3.15634e-10	3.30322e-08
Zm00001d015977	Xyloglucan endotransglucosylase/hydrolase protein 26	1.41863	0.00137112	0.0157429
Zm00001d043621	Phosphatase phospho1	1.41783	1.16918e-08	7.6474e-07
Zm00001d051420	dehydrin3	1.41771	7.66415e-12	1.19459e-09
Zm00001d006142	Ankyrin repeat family protein	1.41535	0.000818559	0.0103657
Zm00001d033389	VQ motif family protein	1.41222	0.00031787	0.00476935
Zm00001d044442	ABC transporter G family member 40	1.40772	6.50552e-14	1.65766e-11
Zm00001d004301	phosphate transporter protein3	1.40617	0.00109732	0.0131414
Zm00001d022274	pyruvate orthophosphate dikinase4	1.40383	6.999e-12	1.1086e-09
Zm00001d028303	Branched-chain-amino-acid aminotransferase	1.40353	1.04237e-06	3.84692e-05
Zm00001d040027	Bowman-Birk type wound-induced proteinase inhibitor WIP1 [Source:UniProtKB/TrEMBL;Acc:B4FYK1]	1.40115	0.000778913	0.00994098
Zm00001d011422	Putative cytochrome P450 superfamily protein	1.40071	0.00011466	0.00204746
Zm00001d034725	Haloacid dehalogenase-like hydrolase (HAD) superfamily protein	1.39754	1.76229e-09	1.53281e-07
Zm00001d037677	Non-specific lipid-transfer protein 2	1.39224	0.00492873	0.0434627
Zm00001d039643	UDP-glycosyltransferase 73D1	1.38923	9.72375e-08	4.87822e-06
Zm00001d010131	Zinc finger protein WIP6	1.3886	0.000591914	0.00791641
Zm00001d003197	Calmodulin-like protein 2	1.38751	2.20602e-09	1.84694e-07
Zm00001d029570	NA	1.38391	0.00164584	0.0182613
Zm00001d050577	sugars will eventually be exported transporter15a	1.38209	2.05088e-06	7.02888e-05
Zm00001d043798	Kinase superfamily protein	1.382	4.33466e-05	0.000920424
Zm00001d022254	Haloacid dehalogenase-like hydrolase (HAD) superfamily protein	1.37141	1.08841e-14	3.46672e-12
Zm00001d034438	Peptidyl-prolyl cis-trans isomerase [Source:UniProtKB/TrEMBL;Acc:A0A1D6L7N1]	1.36881	0.00455373	0.0408192
Zm00001d025659	ATP-dependent 6-phosphofructokinase 2	1.36622	0.00229975	0.0239992
Zm00001d030644	MYB-transcription factor 100	1.36472	0.000311766	0.00470139
Zm00001d002979	Protein kinase superfamily protein	1.36302	0.00015142	0.00258269
Zm00001d014043	PPPDE peptidase domain-containing protein 2	1.35144	2.42901e-06	8.06086e-05
Zm00001d028814	Pathogenesis-related protein 10 [Source:UniProtKB/TrEMBL;Acc:Q29SB6]	1.34956	5.05516e-14	1.34665e-11
Zm00001d001433	NA	1.34675	0.00283954	0.0283068
Zm00001d043480	Proline-rich receptor-like protein kinase PERK15	1.33427	1.39198e-05	0.000352238
Zm00001d028651	Cysteine-rich repeat secretory protein 55	1.33158	0.00404051	0.0373028
Zm00001d033241	Cationic amino acid transporter 1	1.32968	2.80174e-05	0.000639902
Zm00001d034103	NA	1.32794	0.00170587	0.018853
Zm00001d002434	alternative oxidase3	1.32649	0.00494244	0.0435312
Zm00001d018930	Protein tesmin/TSO1-like CXC 2	1.32389	0.00199251	0.0213168
Zm00001d023384	Phytosulfokines 2	1.32225	2.02599e-10	2.21284e-08
Zm00001d048220	Outer arm dynein light chain 1 protein	1.32176	0.00367562	0.0347329
Zm00001d035007	GDP-mannose transporter GONST5	1.31895	4.72715e-09	3.58859e-07
Zm00001d036917	argonaute10b	1.3181	0.00497774	0.0437632
Zm00001d005051	Root phototropism protein 2	1.31363	1.89175e-10	2.09185e-08
Zm00001d049381	Adhesive/proline-rich protein%3B Proline-rich family protein	1.31145	0.000242757	0.00383685
Zm00001d016414	UDP-glycosyltransferase 73D1	1.31119	0.00180862	0.0197737
Zm00001d016718	NA	1.31067	0.000413216	0.00589506
Zm00001d051525	Oligopeptide transporter 4	1.31004	1.49931e-14	4.57649e-12
Zm00001d044272	Putative transcription factor bHLH041	1.30834	0.000711455	0.00922467
Zm00001d053212	E3 ubiquitin ligase BIG BROTHER-related	1.3065	2.66103e-11	3.61001e-09
Zm00001d018682	Os07g0120600 protein	1.30359	0.00192744	0.0208105
Zm00001d006158	NA	1.30291	0.00282881	0.0282717
Zm00001d014495	NA	1.29864	0.00582201	0.0491084
Zm00001d046226	multidrug resistance protein associated1	1.29626	4.75405e-12	7.73933e-10
Zm00001d023404	Probable purple acid phosphatase 20	1.29531	0.00111695	0.0133374
Zm00001d000508	NA	1.29512	3.95504e-07	1.66276e-05
Zm00001d008600	Sulfoquinovosyl transferase SQD2	1.29052	5.66232e-07	2.25439e-05
Zm00001d020714	Heat shock factor protein 4	1.28767	1.63425e-07	7.5653e-06
Zm00001d029460	Ids4-like protein	1.28751	5.86878e-08	3.09861e-06
Zm00001d048329	ABC transporter C family member 3	1.28646	2.7712e-09	2.25294e-07
Zm00001d016277	Auxin-responsive protein IAA26	1.28549	0.0012798	0.0148876
Zm00001d028808	senescence associated gene 20	1.28135	1.87129e-05	0.000447627
Zm00001d036139	NA	1.28099	6.88767e-06	0.000193323
Zm00001d017911	basic leucine-zipper 58	1.28008	0.00510335	0.0446132
Zm00001d008222	NA	1.27978	4.87647e-08	2.64132e-06
Zm00001d034088	Phosphoenolpyruvate/phosphate translocator 2 chloroplastic	1.27852	0.00495688	0.0436322
Zm00001d049926	Gibberellin 20 oxidase 2	1.27808	0.000141624	0.00244839
Zm00001d047621	NA	1.27558	5.19719e-06	0.000154143
Zm00001d049288	uncharacterized protein [Source:UniProtKB/TrEMBL;Acc:B6STA8]	1.27229	0.0044662	0.040281
Zm00001d012738	alpha/beta-Hydrolases superfamily protein	1.26708	0.000390079	0.00562801
Zm00001d003750	Digalactosyldiacylglycerol synthase 1 chloroplastic	1.2664	7.20686e-07	2.78605e-05
Zm00001d044167	Ovate protein	1.26596	5.13059e-06	0.000152631
Zm00001d008399	Putative NAC domain transcription factor superfamily protein	1.26114	2.45252e-09	2.0244e-07
Zm00001d017666	Protein NRT1/ PTR FAMILY 7.2	1.25864	1.24529e-05	0.000320376
Zm00001d044762	Salicylate/benzoate carboxyl methyltransferase	1.2568	6.04405e-05	0.00121892
Zm00001d014258	alanine aminotransferase5	1.25584	1.56899e-07	7.3094e-06
Zm00001d047407	Low temperature viability protein	1.24818	0.000386682	0.00559
Zm00001d043674	Cytidine deaminase	1.24774	2.12018e-09	1.79559e-07
Zm00001d021131	Phospholipase A(1) LCAT3	1.24634	4.13621e-06	0.000127181
Zm00001d011967	NA	1.24497	4.06982e-05	0.000874967
Zm00001d037611	HXXXD-type acyl-transferase family protein	1.24358	0.000528815	0.00723093
Zm00001d045311	Hydrolase-like protein family	1.24103	2.36597e-07	1.05205e-05
Zm00001d006753	Indole-3-acetic acid amido synthetase	1.24068	0.00470428	0.0420529
Zm00001d022395	Rhythmically expressed protein	1.23776	2.17295e-12	3.90638e-10
Zm00001d027375	LysM domain containing protein	1.23494	0.00221958	0.0232703
Zm00001d004810	FHA domain-containing protein PS1	1.23345	0.00194818	0.0209727
Zm00001d042880	regulator of chromosome condensation1	1.23327	0.00594704	0.0498765
Zm00001d003924	Glycerophosphodiester phosphodiesterase GDPD2	1.23204	5.0122e-10	4.97873e-08
Zm00001d014806	UPF0496 protein	1.22821	0.00180586	0.01976
Zm00001d019409	OSJNBb0004G23.8 protein; OSJNBb0085F13.3 protein	1.2277	5.27841e-06	0.000155764
Zm00001d026156	Putative glycerol-3-phosphate transporter 1	1.22753	1.22725e-10	1.42142e-08
Zm00001d042482	bHLH-transcription factor 132	1.22368	2.28644e-13	5.35997e-11
Zm00001d035166	Lysine histidine transporter 2	1.22206	2.86437e-08	1.65879e-06
Zm00001d015578	Cytochrome P450 71D8	1.22135	0.00545465	0.0468457
Zm00001d044535	WAT1-related protein	1.21573	0.000149747	0.00256252
Zm00001d013406	alpha/beta-Hydrolases superfamily protein	1.21465	6.79633e-07	2.64479e-05
Zm00001d021934	Homeobox-leucine zipper protein ATHB-40	1.21341	0.00579037	0.048926
Zm00001d012313	Carbohydrate-binding-like fold	1.20898	7.64842e-06	0.000210839
Zm00001d038201	Zea mays ARGOS4	1.20202	0.00113166	0.0134815
Zm00001d025958	Aldehyde dehydrogenase	1.20088	5.80011e-05	0.00117783
Zm00001d019629	Dehydrodolichyl diphosphate synthase 1	1.19935	2.33582e-07	1.04022e-05
Zm00001d049286	LRR receptor-like serine/threonine-protein kinase EFR	1.19725	0.000319467	0.00479086
Zm00001d028708	Putative uncharacterized protein [Source:UniProtKB/TrEMBL;Acc:B6SR48]	1.19639	0.0053801	0.0463685
Zm00001d043912	Adenine nucleotide alpha hydrolases-like superfamily protein	1.18574	2.40836e-07	1.06604e-05
Zm00001d021753	Equilibrative nucleotide transporter 2	1.18349	4.37357e-06	0.000133221
Zm00001d028129	grassy tillers1	1.18332	8.63425e-06	0.000232955
Zm00001d002532	Glutamate receptor 3.3	1.18172	1.97398e-09	1.6815e-07
Zm00001d038651	Jacalin-related lectin 3	1.17837	8.62774e-05	0.00163109
Zm00001d042114	NA	1.17636	4.68816e-05	0.000984078
Zm00001d010814	AtS40-3	1.17446	4.38329e-07	1.82189e-05
Zm00001d028815	Pathogenesis-related protein 10 [Source:UniProtKB/TrEMBL;Acc:Q29SB6]	1.17284	8.73267e-09	6.00689e-07
Zm00001d033158	Transcription factor jumonji (jmjC) domain-containing protein	1.17043	7.70335e-05	0.00148597
Zm00001d026147	plant color component at R1	1.16971	1.03769e-06	3.83676e-05
Zm00001d020620	NA	1.16939	0.00335175	0.0322127
Zm00001d020612	Choline/ethanolamine kinase	1.16847	7.35418e-16	3.0352e-13
Zm00001d044508	Cysteine-rich receptor-like protein kinase 2	1.16554	1.41783e-05	0.000357706
Zm00001d047774	UDP-glucuronic acid decarboxylase 4	1.16499	0.00159994	0.0178738
Zm00001d034126	NA	1.16004	0.0053355	0.0460926
Zm00001d035553	ABC transporter G family member 6	1.15937	0.00371353	0.0349695
Zm00001d049028	Chitinase 2	1.1583	0.000422531	0.00600457
Zm00001d020752	Serine carboxypeptidase-like 40	1.15612	9.63535e-05	0.00178241
Zm00001d003668	Subtilisin-like protease SBT1.9	1.15448	4.50057e-09	3.44335e-07
Zm00001d051695	Aspartyl protease AED1	1.15315	5.79966e-07	2.2997e-05
Zm00001d015470	GDU1	1.15185	2.3199e-07	1.0347e-05
Zm00001d033624	lipoxygenase4	1.15147	1.64604e-06	5.76962e-05
Zm00001d050837	Gibberellin receptor GID1L2	1.14999	3.69216e-06	0.000114609
Zm00001d052690	UPF0481 protein	1.14845	0.000276958	0.00427141
Zm00001d052063	Transmembrane amino acid transporter family protein	1.14805	8.38263e-06	0.000227231
Zm00001d016740	NA	1.14727	9.20811e-05	0.00171535
Zm00001d002592	1-aminocyclopropane-1-carboxylate synthase2	1.14572	0.00421062	0.0384973
Zm00001d017422	Homeobox-leucine zipper protein ATHB-6	1.14424	0.000734194	0.0094609
Zm00001d017385	MYB-transcription factor 89	1.14011	0.00013178	0.00229037
Zm00001d027656	Lethal leaf-spot 1	1.13876	6.01848e-09	4.32254e-07
Zm00001d047202	VQ motif-containing protein	1.13787	0.000351379	0.00518512
Zm00001d031203	alpha/beta-Hydrolases superfamily protein	1.13079	2.39391e-08	1.41526e-06
Zm00001d044765	Benzoate carboxyl methyltransferase	1.1297	8.55774e-12	1.31292e-09
Zm00001d004705	Amino acid permease 2	1.12764	3.68333e-08	2.07563e-06
Zm00001d002550	Pentatricopeptide repeat-containing protein chloroplastic	1.12673	2.18193e-07	9.7913e-06
Zm00001d049347	Zinc finger protein CONSTANS-LIKE 5	1.12535	0.000828077	0.0104546
Zm00001d013830	cytochrome P450 family 76 subfamily C polypeptide 7	1.12448	0.000365424	0.00535393
Zm00001d022032	ribosome-inactivating protein2	1.12218	6.76711e-12	1.08359e-09
Zm00001d003524	NAD(P)-linked oxidoreductase superfamily protein	1.1212	1.32865e-05	0.000337965
Zm00001d039095	NA	1.1208	0.00438033	0.0397635
Zm00001d017671	E3 ubiquitin-protein ligase PUB23	1.11892	0.00475987	0.0423983
Zm00001d037781	DNA replication licensing factor MCM6	1.11884	0.000588618	0.00787952
Zm00001d053102	Tubulin alpha-6 chain	1.11851	1.49329e-07	7.00127e-06
Zm00001d012908	soluble epoxide hydrolase	1.11844	0.00437327	0.0397118
Zm00001d002285	NAC domain-containing protein 21/22	1.11831	1.46106e-05	0.000366227
Zm00001d037894	Dehydrin DHN1	1.11783	0.00253498	0.0258195
Zm00001d032781	NA	1.11765	1.11877e-06	4.09281e-05
Zm00001d044340	aldehyde dehydrogenase5	1.11757	0.000267509	0.00414971
Zm00001d028007	Calmodulin-binding transcription activator 2	1.11752	3.425e-13	7.66127e-11
Zm00001d001943	Beta-fructofuranosidase insoluble isoenzyme CWINV3	1.11544	0.000101099	0.00185389
Zm00001d012591	Probable nucleoredoxin 1	1.11445	0.000147392	0.00253464
Zm00001d035445	gamma-glutamylcysteine synthetase1	1.10601	7.97111e-08	4.10505e-06
Zm00001d044951	WAT1-related protein	1.105	2.92055e-11	3.92572e-09
Zm00001d044723	MACPF domain-containing protein	1.10348	4.43647e-12	7.26267e-10
Zm00001d041327	Probable LRR receptor-like serine/threonine-protein kinase	1.10291	0.00105139	0.0127047
Zm00001d043612	Protein MARD1	1.10276	0.0034862	0.0332756
Zm00001d002351	terpene synthase1	1.10084	7.1715e-06	0.000199211
Zm00001d049554	Putative glycerol-3-phosphate transporter 1	1.10022	1.27576e-07	6.1791e-06
Zm00001d018104	EPIDERMAL PATTERNING FACTOR-like protein 1	1.09756	0.000456595	0.00640785
Zm00001d031878	Early nodulin 75 protein [Source:UniProtKB/TrEMBL;Acc:B4FNV9]	1.09745	1.0311e-05	0.000271467
Zm00001d042935	NA	1.09435	3.70972e-06	0.00011479
Zm00001d015852	lipoxygenase11	1.0937	4.79324e-09	3.62936e-07
Zm00001d048162	Expressed protein; protein	1.09164	1.12959e-05	0.000294522
Zm00001d012322	cytochrome P450 family 81 subfamily D polypeptide 8	1.08891	4.11567e-05	0.000882881
Zm00001d039513	Auxin-responsive protein IAA26	1.08761	6.75562e-06	0.000189981
Zm00001d033623	Lipoxygenase	1.08527	1.76367e-06	6.12331e-05
Zm00001d016807	mitogen-activated protein kinase kinase kinase 3	1.08518	0.00300696	0.0296078
Zm00001d051915	ABC(yeast) homolog1	1.0844	1.9389e-05	0.000461914
Zm00001d011080	Protease inhibitor%3B Proteinase inhibitor	1.07971	5.38884e-06	0.000158226
Zm00001d008587	Class I glutamine amidotransferase-like superfamily protein	1.07766	0.00267283	0.0269611
Zm00001d035646	Putative DUF26 domain family protein	1.07712	7.52873e-05	0.00146006
Zm00001d021572	UDP-glycosyltransferase 71B1	1.07303	8.76124e-05	0.00164808
Zm00001d041842	Amino acid permease 2	1.07261	0.000106472	0.00193186
Zm00001d052297	PLAC8 family protein	1.06949	0.000643738	0.00849322
Zm00001d007687	Tropinone reductase homolog	1.06893	1.11099e-09	1.00479e-07
Zm00001d033273	Organic cation/carnitine transporter 7	1.06697	6.343e-07	2.48488e-05
Zm00001d046981	Putative MYB DNA-binding domain superfamily protein	1.06604	0.000408377	0.00584881
Zm00001d026053	Putative RING zinc finger domain superfamily protein	1.06372	0.00502956	0.0440865
Zm00001d029383	WAT1-related protein	1.06362	3.65654e-05	0.000799609
Zm00001d024265	F-box protein SKIP19	1.0624	1.02046e-08	6.82707e-07
Zm00001d042192	2-oxoglutarate (2OG) and Fe(II)-dependent oxygenase superfamily protein	1.06029	0.000138476	0.00239821
Zm00001d047999	Putative HLH DNA-binding domain superfamily protein	1.05838	0.000774782	0.00989256
Zm00001d021638	Protein HYPER-SENSITIVITY-RELATED 4	1.05758	0.000558951	0.00756533
Zm00001d052837	BTB/POZ domain-containing protein	1.05646	6.93272e-06	0.00019403
Zm00001d050196	alpha/beta-Hydrolases superfamily protein	1.05362	0.000243895	0.00385276
Zm00001d024996	Bowman-Birk type trypsin inhibitor	1.0502	0.000115638	0.00206366
Zm00001d035055	Peroxidase R15	1.04827	0.0019948	0.0213334
Zm00001d033091	Mpv17 / PMP22 family protein	1.04488	4.8268e-09	3.63422e-07
Zm00001d044628	alpha/beta-Hydrolases superfamily protein	1.04009	1.38406e-08	8.87465e-07
Zm00001d003247	malate synthase1	1.03759	1.77205e-10	2.00488e-08
Zm00001d038791	Putative leucine-rich repeat receptor-like protein kinase family protein	1.03607	3.81901e-08	2.13974e-06
Zm00001d005392	Lecithin-cholesterol acyltransferase-like 1	1.03564	8.42493e-13	1.67943e-10
Zm00001d030683	NA	1.03471	3.10042e-06	9.89669e-05
Zm00001d007918	cytochrome P-450 20	1.02467	2.97126e-09	2.39195e-07
Zm00001d052495	AT-hook motif nuclear-localized protein 1	1.02272	0.00138381	0.0158645
Zm00001d012782	UDP-glycosyltransferase 88A1	1.02235	6.07742e-05	0.00122396
Zm00001d038907	AP2/ERF and B3 domain-containing transcription repressor TEM1	1.02163	2.78787e-06	9.07698e-05
Zm00001d034270	Mitochondrial import inner membrane translocase subunit TIM14	1.02157	0.00172943	0.0190661
Zm00001d045480	Cell cycle regulated microtubule associated protein	1.02088	0.00457308	0.0409801
Zm00001d043944	NA	1.01984	9.85302e-06	0.000260345
Zm00001d018704	NA	1.0146	0.00135361	0.0155916
Zm00001d016255	Heat stress transcription factor C-1	1.01445	0.000189542	0.00311331
Zm00001d024886	Zinc finger (C3HC4-type RING finger) family protein	1.01308	1.17328e-05	0.000304254
Zm00001d000294	O-succinylhomoserine sulfhydrylase	1.01063	0.000103073	0.00188183
Zm00001d039392	Cationic amino acid transporter 5	1.01054	0.00392096	0.0364865
Zm00001d005841	Transcription factor HEC2	1.01039	0.00425464	0.038815
Zm00001d017547	Dehydrin COR410	1.00986	5.94787e-06	0.000171209
Zm00001d018032	Probable mannan synthase 7	1.00904	0.00198922	0.0212971
Zm00001d045203	Auxin-responsive protein IAA29	1.00811	0.000863873	0.0108272
Zm00001d038325	NA	1.00701	1.47892e-05	0.000368823
Zm00001d013907	Nonspecific lipid-transfer protein	1.0066	3.1903e-06	0.000101284
Zm00001d053143	Amino acid permease 2	1.00648	2.11791e-11	2.95529e-09
Zm00001d020550	NA	1.00554	0.00531254	0.045962

## Sheet: Shoot-down regulated
Data S3 All DEGs in maize shoot and roots induced by mechanical root damage with a cut-off of two-fold change relative to the control. FC: fold change; NA: no annotation.
Gene ID	Description	log2 (FC)	P-value	FDR-Adjusted P-value
Zm00001d029805	NA	-4.07378	5.57765e-06	0.000161984
Zm00001d046577	NA	-4.0495	0.00351608	0.0334953
Zm00001d023254	OSJNBb0026E15.9 protein; protein	-3.34215	0.000269721	0.00417739
Zm00001d011012	Expressed protein; Mannose-specific jacalin-related lectin; protein	-3.26231	0.000748162	0.00959448
Zm00001d023257	OSJNBb0026E15.9 protein; protein	-3.07108	0.000253655	0.00397054
Zm00001d034249	Leucine carboxyl methyltransferase	-3.03403	9.8638e-18	6.56907e-15
Zm00001d011515	RAD-like 3	-3.02498	5.98885e-14	1.5394e-11
Zm00001d037298	UDP-glycosyltransferase 84A1	-2.95528	0.00043693	0.00617625
Zm00001d017592	Dehydration-responsive element-binding protein 1A	-2.93923	0.000542246	0.00738014
Zm00001d045745	NA	-2.92187	4.35045e-05	0.000923109
Zm00001d021093	NA	-2.76261	0.00402353	0.0371929
Zm00001d014910	NA	-2.71704	0.00421881	0.0385361
Zm00001d048455	Putative bZIP transcription factor superfamily protein	-2.70192	0.0012168	0.0143254
Zm00001d044002	NA	-2.6551	0.00342752	0.0328332
Zm00001d053941	3-isopropylmalate dehydratase large subunit	-2.6481	0.00104164	0.0126025
Zm00001d035386	Bowman-Birk type trypsin inhibitor	-2.63756	0.00588574	0.0495603
Zm00001d050889	Oxygen evolving enhancer protein 3	-2.62576	1.33015e-17	8.66162e-15
Zm00001d035214	Ureide permease 5	-2.62543	0.00422697	0.0385866
Zm00001d019537	Inositol transporter 4	-2.60271	0.00570482	0.0483985
Zm00001d016924	ETHYLENE INSENSITIVE 3-like 5 protein	-2.58689	0.000481489	0.0066678
Zm00001d000834	NA	-2.51661	2.22545e-08	1.34182e-06
Zm00001d003726	Protein MOR1	-2.49783	0.00580093	0.0489869
Zm00001d007368	BAG domain containing protein expressed; protein	-2.42937	0.000904613	0.0112896
Zm00001d018925	Pumilio homolog 3	-2.38675	4.6802e-05	0.00098311
Zm00001d048737	NA	-2.3782	8.38762e-32	8.19275e-28
Zm00001d049722	Cell wall / vacuolar inhibitor of fructosidase 2	-2.33016	9.80534e-10	9.03541e-08
Zm00001d002545	Protein REVEILLE 1	-2.28694	3.25189e-58	9.52902e-54
Zm00001d048670	Pentatricopeptide repeat-containing protein	-2.21993	8.62212e-05	0.00163108
Zm00001d025518	NA	-2.2059	3.35758e-05	0.000746488
Zm00001d019057	NA	-2.19978	1.68524e-16	8.09551e-14
Zm00001d034746	Pectinesterase inhibitor domain containing protein [Source:UniProtKB/TrEMBL;Acc:B6TGE0]	-2.16255	0.000476487	0.00662987
Zm00001d023781	Putative pumilio homolog 7 chloroplastic	-2.15923	6.10619e-19	5.11228e-16
Zm00001d005933	PUP1	-2.11833	6.33243e-08	3.32543e-06
Zm00001d036033	Storage protein	-2.06877	0.00496406	0.0436822
Zm00001d026132	SKU5 similar 5	-2.03611	2.51126e-07	1.10658e-05
Zm00001d004348	Natterin-4	-2.02425	1.29983e-05	0.000331784
Zm00001d052854	Pentatricopeptide repeat-containing protein mitochondrial	-2.00772	9.18607e-06	0.000245602
Zm00001d033543	Integral membrane HPP family protein	-2.00685	1.54323e-14	4.61443e-12
Zm00001d017918	TRICHOME BIREFRINGENCE-LIKE 20	-1.98992	9.40569e-19	7.65597e-16
Zm00001d017489	50S ribosomal protein L29 chloroplastic	-1.97579	0.00577286	0.0488484
Zm00001d042050	Protein RETICULATA-RELATED 4 chloroplastic	-1.9733	2.8421e-20	2.97436e-17
Zm00001d046938	Pollen receptor-like kinase 4	-1.96733	5.36427e-19	4.62321e-16
Zm00001d026017	Protein REVEILLE 1	-1.96574	7.60158e-21	9.68475e-18
Zm00001d020340	cytochrome P450 family 81 subfamily D polypeptide 8	-1.94437	7.66582e-10	7.22288e-08
Zm00001d021773	NA	-1.93084	0.00220281	0.0231441
Zm00001d043662	Alpha-amylase 3 chloroplastic	-1.91333	3.67603e-19	3.36621e-16
Zm00001d016943	Photosynthetic NDH subunit of lumenal location 2 chloroplastic	-1.89588	3.96233e-22	6.11095e-19
Zm00001d029512	Dof zinc finger protein DOF4.6	-1.89327	0.00233014	0.0242621
Zm00001d045804	Zinc finger protein CONSTANS-LIKE 9	-1.88242	1.76992e-30	1.2966e-26
Zm00001d053015	Fructose-bisphosphate aldolase	-1.86439	3.55055e-23	6.50262e-20
Zm00001d030550	NA	-1.8641	2.27485e-12	4.02383e-10
Zm00001d004346	Natterin-4	-1.85923	9.62268e-07	3.61041e-05
Zm00001d011476	Putative pentatricopeptide repeat-containing protein	-1.85735	6.17364e-06	0.000176489
Zm00001d041365	Bifunctional nuclease 1	-1.82555	1.24597e-15	5.00147e-13
Zm00001d017086	NA	-1.81284	2.55923e-05	0.000590497
Zm00001d032481	NA	-1.81198	5.27653e-06	0.000155764
Zm00001d007181	Calcium-binding protein CML42	-1.80801	0.00319745	0.030988
Zm00001d022478	Protein SRC2 homolog	-1.79088	0.000257067	0.00400302
Zm00001d004894	ribulose bisphosphate carboxylase small subunit2	-1.77742	3.66889e-18	2.55975e-15
Zm00001d009687	Plant basic secretory protein (BSP) family protein	-1.77155	1.63314e-24	3.68122e-21
Zm00001d029424	NA	-1.7542	2.21782e-15	8.33189e-13
Zm00001d025152	Pentatricopeptide repeat-containing protein	-1.7493	2.23874e-06	7.54043e-05
Zm00001d042651	Chloride channel protein	-1.74654	0.000260944	0.00405432
Zm00001d049290	Beta-13-N-Acetylglucosaminyltransferase family protein	-1.74514	0.00473477	0.0422096
Zm00001d041960	Transcription factor LUX	-1.74351	7.11753e-13	1.44837e-10
Zm00001d004854	Protein translation factor SUI1 homolog	-1.73971	0.00574881	0.0486871
Zm00001d011368	Formate dehydrogenase chloroplastic/mitochondrial	-1.73836	0.00111205	0.0132897
Zm00001d038584	Putative AP2/EREBP transcription factor superfamily protein	-1.71827	0.000649601	0.00856287
Zm00001d024243	Pentatricopeptide repeat-containing protein mitochondrial	-1.71053	0.000413026	0.00589506
Zm00001d040222	Putative pentatricopeptide repeat-containing protein At2g01510	-1.70084	4.83038e-05	0.00100815
Zm00001d023360	Putative CBL-interacting protein kinase family protein	-1.69697	0.00197485	0.0211742
Zm00001d041762	Putative pentatricopeptide repeat-containing protein	-1.69527	0.00578122	0.0488812
Zm00001d012325	Tetratricopeptide repeat (TPR)-like superfamily protein	-1.69351	4.15909e-20	4.06246e-17
Zm00001d025952	NAD(P)H-quinone oxidoreductase subunit M chloroplastic	-1.69028	5.1427e-13	1.092e-10
Zm00001d052326	Double-stranded RNA-binding protein 1	-1.6878	0.000908878	0.0113187
Zm00001d011311	Pentatricopeptide repeat-containing protein	-1.68623	1.51943e-14	4.59007e-12
Zm00001d007228	Omega-3 fatty acid desaturase	-1.68172	3.1077e-10	3.26398e-08
Zm00001d029955	Phospholipase A1-Ibeta2 chloroplastic	-1.65137	0.000977679	0.011992
Zm00001d003867	Extensin [Source:UniProtKB/TrEMBL;Acc:B6STT7]	-1.65033	8.74122e-21	1.06727e-17
Zm00001d005780	Gamma-glutamyl peptidase 1	-1.6471	4.94706e-11	6.27548e-09
Zm00001d042602	protein; Selenium-binding protein-like	-1.6447	6.38581e-08	3.34747e-06
Zm00001d008285	PQ-loop repeat family protein / transmembrane family protein	-1.64065	4.1826e-08	2.32126e-06
Zm00001d004342	Natterin-4	-1.6193	0.000291024	0.00444856
Zm00001d011785	Transcription factor LUX	-1.60925	8.90461e-11	1.06274e-08
Zm00001d043968	RAD-like 3	-1.60892	4.90964e-10	4.91014e-08
Zm00001d045089	pentatricopeptide repeat protein2263	-1.59544	0.000387504	0.00559913
Zm00001d050022	Photosynthetic NDH subunit of subcomplex B 1 chloroplastic	-1.58976	6.69173e-26	1.78261e-22
Zm00001d009399	Protein NRT1/ PTR FAMILY 6.2	-1.58225	3.83293e-08	2.14344e-06
Zm00001d004344	Natterin-4	-1.57983	6.17788e-06	0.000176489
Zm00001d017077	red aleurone1	-1.57442	9.61912e-08	4.84311e-06
Zm00001d045661	Zinc finger protein CONSTANS-LIKE 16	-1.57054	3.19591e-27	1.17062e-23
Zm00001d023341	Putative RING zinc finger domain superfamily protein	-1.56844	8.14698e-08	4.18093e-06
Zm00001d051684	Zinc finger protein CONSTANS-LIKE 9	-1.56678	1.09409e-22	1.78111e-19
Zm00001d005741	NAD(P)H-quinone oxidoreductase subunit L chloroplastic	-1.55227	3.12248e-09	2.47962e-07
Zm00001d021216	Protein DETOXIFICATION 50	-1.55218	5.58869e-05	0.00114122
Zm00001d026148	Inhibitor of striate1	-1.54534	0.00406842	0.0374896
Zm00001d038052	Lichenase-2%3B Putative O-Glycosyl hydrolase superfamily protein	-1.53885	1.73797e-13	4.20889e-11
Zm00001d010075	Tetratricopeptide repeat (TPR)-like superfamily protein	-1.5294	5.83556e-16	2.47825e-13
Zm00001d025593	Glyceraldehyde-3-phosphate dehydrogenase GAPA1 chloroplastic	-1.52894	3.93406e-08	2.19581e-06
Zm00001d027511	Catalase isozyme 2	-1.52639	2.52471e-15	9.02213e-13
Zm00001d047457	Phosphatidylinositol 4-phosphate 5-kinase 6	-1.51871	0.000215952	0.00347504
Zm00001d037806	NA	-1.51797	7.74553e-05	0.00149124
Zm00001d002454	Phosphoribulokinase	-1.5046	4.85522e-19	4.31129e-16
Zm00001d010787	DUF1677 family protein	-1.50374	0.0012509	0.0146152
Zm00001d027416	Oxygen-independent coproporphyrinogen III oxidase-like protein sll1917	-1.49597	5.34035e-09	3.93186e-07
Zm00001d013629	cytochrome P450 family 87 subfamily A polypeptide 2	-1.49372	0.000802976	0.0102036
Zm00001d034042	NA	-1.49212	0.000665234	0.00873357
Zm00001d037471	Putative pentatricopeptide repeat family protein	-1.48499	6.2912e-07	2.46788e-05
Zm00001d037203	Tetratricopeptide repeat (TPR)-like superfamily protein	-1.48449	1.58678e-06	5.57523e-05
Zm00001d029764	Putative pentatricopeptide repeat-containing protein mitochondrial	-1.48274	0.000313651	0.00471812
Zm00001d005083	Cysteine-rich receptor-like protein kinase 40	-1.47238	0.00325047	0.0314041
Zm00001d047584	Eukaryotic aspartyl protease family protein	-1.4654	0.00448157	0.0403824
Zm00001d016212	ATP-dependent DNA helicase [Source:UniProtKB/TrEMBL;Acc:A0A1D6H6A5]	-1.46345	0.00356953	0.0338943
Zm00001d050705	NA	-1.46311	4.15511e-06	0.000127628
Zm00001d017279	phenylalanine ammonia lyase7	-1.46196	4.4579e-14	1.19844e-11
Zm00001d023929	oxo-glutarate/malate transporter1	-1.46044	1.51085e-18	1.13519e-15
Zm00001d028742	fatty acid desaturase8	-1.45943	9.00801e-17	4.88818e-14
Zm00001d004248	UDP-glycosyltransferase 85A7	-1.45869	3.80964e-11	5.05131e-09
Zm00001d036698	luteus15	-1.45258	1.40111e-16	6.95875e-14
Zm00001d026606	DNAJ heat shock N-terminal domain-containing protein	-1.44897	2.97255e-10	3.1503e-08
Zm00001d039116	AMP-dependent synthetase and ligase family protein	-1.44375	1.52403e-05	0.000376148
Zm00001d011746	SPA1-related 3	-1.44338	1.65261e-11	2.36227e-09
Zm00001d038718	hemoglobin2	-1.44302	1.17276e-08	7.65376e-07
Zm00001d052977	NA	-1.4354	3.20174e-12	5.45469e-10
Zm00001d018157	light harvesting complex a/b protein4	-1.43491	1.42639e-15	5.57302e-13
Zm00001d029101	NA	-1.43466	3.69591e-08	2.07872e-06
Zm00001d029645	Putative polyol transporter 1	-1.42926	1.86327e-14	5.45993e-12
Zm00001d048422	Photosynthetic NDH subunit of subcomplex B 2 chloroplastic	-1.42876	1.63864e-17	1.04385e-14
Zm00001d030143	Tetratricopeptide repeat (TPR)-like superfamily protein	-1.42723	1.3871e-07	6.60915e-06
Zm00001d005349	Pentatricopeptide repeat-containing protein	-1.42668	3.94477e-05	0.000853089
Zm00001d046919	Chloride channel protein CLC-b	-1.42607	4.49185e-11	5.7478e-09
Zm00001d027481	NA	-1.42479	4.00441e-11	5.26194e-09
Zm00001d029061	PPR containing plant-like protein	-1.4137	9.52504e-27	2.79112e-23
Zm00001d019062	membrane H(+)-ATPase3	-1.41308	3.61302e-15	1.26038e-12
Zm00001d044336	Putative pentatricopeptide repeat-containing protein	-1.40557	2.16966e-09	1.82171e-07
Zm00001d022480	Pentatricopeptide repeat-containing protein mitochondrial	-1.3979	2.14033e-06	7.28433e-05
Zm00001d031130	Putative pentatricopeptide repeat-containing protein	-1.39723	7.03023e-08	3.6526e-06
Zm00001d037296	Tetratricopeptide repeat (TPR)-like superfamily protein	-1.39315	0.00255574	0.0259677
Zm00001d051367	F-box protein	-1.39118	2.4595e-05	0.000569279
Zm00001d042963	NA	-1.39011	0.00556533	0.0475039
Zm00001d038051	Peptide chain release factor PrfB3 chloroplastic	-1.3871	5.22616e-08	2.80995e-06
Zm00001d017885	Zinc finger protein CONSTANS-LIKE 9	-1.38412	4.93387e-13	1.06307e-10
Zm00001d053884	SAUR-like auxin-responsive protein family	-1.38116	0.00422204	0.0385536
Zm00001d052471	Protein STRICTOSIDINE SYNTHASE-LIKE 2	-1.37934	4.94128e-05	0.00102256
Zm00001d045579	Keratin-associated protein 5-4	-1.37788	3.97841e-07	1.6678e-05
Zm00001d048246	NA	-1.37612	1.86249e-09	1.59581e-07
Zm00001d049607	Putative DUF604-domain containing/glycosyltransferase-related family protein	-1.37382	0.00102476	0.0124496
Zm00001d036643	BTB/POZ and MATH domain-containing protein 2	-1.37369	0.0047283	0.0421648
Zm00001d035756	Leucine-rich repeat (LRR) family protein	-1.37077	3.56925e-05	0.000784031
Zm00001d025959	Probable receptor-like protein kinase	-1.36846	5.50662e-16	2.37295e-13
Zm00001d048930	F-box domain containing protein; protein	-1.36763	0.000157294	0.00266427
Zm00001d009028	Triose phosphate/phosphate translocator%2C chloroplastic	-1.3646	7.21837e-12	1.13112e-09
Zm00001d037255	NA	-1.36126	0.00149682	0.0169676
Zm00001d001860	Haloacid dehalogenase-like hydrolase domain-containing protein	-1.35954	3.34999e-13	7.55113e-11
Zm00001d034933	Pentatricopeptide repeat-containing protein chloroplastic	-1.35926	6.0109e-05	0.00121481
Zm00001d028599	Laccase-17	-1.35738	2.31954e-06	7.75907e-05
Zm00001d041464	Pentatricopeptide repeat-containing protein mitochondrial	-1.35541	4.5341e-08	2.48342e-06
Zm00001d011613	Ribosomal L18p/L5e family protein	-1.35227	2.80953e-05	0.000641181
Zm00001d044401	photosystem II light harvesting complex gene B1B2	-1.35174	4.86747e-06	0.000146289
Zm00001d050019	NA	-1.35029	0.000341918	0.0050756
Zm00001d030901	Vegetative storage protein	-1.34672	4.25395e-09	3.28036e-07
Zm00001d038186	Protein NRT1/ PTR FAMILY 3.1	-1.34428	2.31474e-13	5.38323e-11
Zm00001d020732	Probable carboxylesterase 2	-1.33602	5.7029e-14	1.47887e-11
Zm00001d013081	Pentatricopeptide repeat-containing protein chloroplastic	-1.33279	5.22543e-09	3.86669e-07
Zm00001d029720	ABC-type Co2+ transport system%2C permease component	-1.33207	2.95542e-12	5.09428e-10
Zm00001d036046	Magnesium protoporphyrin IX methyltransferase chloroplastic	-1.33206	1.29402e-18	9.97862e-16
Zm00001d002968	Pentatricopeptide repeat-containing protein	-1.3309	0.000846265	0.0106384
Zm00001d000364	Actin-related protein 2/3 complex subunit 3	-1.33086	0.00527409	0.0457104
Zm00001d028670	Photosynthetic NDH subunit of lumenal location 1 chloroplastic	-1.33086	2.51706e-15	9.02213e-13
Zm00001d014314	Tetratricopeptide repeat-like superfamily protein	-1.32673	1.80898e-05	0.000434496
Zm00001d039044	Putative WRKY DNA-binding domain superfamily protein	-1.32581	0.00226191	0.0236633
Zm00001d011917	methyl esterase 10	-1.32445	6.80093e-09	4.80211e-07
Zm00001d053978	alpha/beta-Hydrolases superfamily protein	-1.32293	2.39556e-08	1.41526e-06
Zm00001d013191	Cytochrome b6-f complex subunit 7	-1.32241	2.74679e-14	7.59331e-12
Zm00001d013638	Cation/calcium exchanger 2	-1.32219	0.00528359	0.0457386
Zm00001d040197	NA	-1.31869	0.000122086	0.00215512
Zm00001d029745	Protein CURVATURE THYLAKOID 1B chloroplastic	-1.31543	2.0078e-14	5.82519e-12
Zm00001d048013	Calcium uniporter protein 4 mitochondrial	-1.31027	0.00483748	0.0429163
Zm00001d010672	Metacaspase type II	-1.31016	2.92844e-15	1.03388e-12
Zm00001d021450	Cytokinin riboside 5'-monophosphate phosphoribohydrolase LOG5	-1.31005	1.29513e-15	5.12855e-13
Zm00001d049267	Acyl carrier protein	-1.30911	1.99987e-13	4.7644e-11
Zm00001d027363	dihydrodipicolinate reductase1	-1.30866	1.82366e-14	5.39784e-12
Zm00001d020062	Pentatricopeptide repeat-containing protein chloroplastic	-1.30681	1.42976e-05	0.000359624
Zm00001d015031	DUF3820 family protein	-1.30515	2.69033e-14	7.50808e-12
Zm00001d013918	Thylakoid lumenal 17.4 kDa protein chloroplastic	-1.29937	2.12968e-11	2.95764e-09
Zm00001d018837	BURP domain protein RD22	-1.29859	0.00012907	0.0022553
Zm00001d035035	Putative CRINKLY4-like receptor protein kinase family protein	-1.29414	0.000426532	0.00605263
Zm00001d010260	NA	-1.2941	3.9966e-05	0.000862389
Zm00001d017770	Soluble inorganic pyrophosphatase 2	-1.29328	5.19027e-12	8.40278e-10
Zm00001d025435	PsbP domain-containing protein 2 chloroplastic	-1.28985	6.61144e-08	3.45339e-06
Zm00001d016863	Pentatricopeptide repeat-containing protein	-1.28929	1.0658e-11	1.59342e-09
Zm00001d020774	Zinc-finger homeodomain protein 2	-1.28725	7.10758e-06	0.000197791
Zm00001d042060	AT-hook motif nuclear-localized protein 17	-1.28718	8.76262e-05	0.00164808
Zm00001d027610	Vegetative storage protein	-1.2867	0.00387825	0.0361865
Zm00001d015268	Protein CHLOROPLAST IMPORT APPARATUS 2	-1.28413	2.28388e-18	1.65204e-15
Zm00001d021444	Monooxygenase/ oxidoreductase	-1.28372	1.98785e-08	1.21354e-06
Zm00001d008296	Phytochrome kinase substrate 1	-1.28327	0.00215351	0.0227239
Zm00001d044904	Transcription factor EMB1444	-1.28177	2.68488e-07	1.17601e-05
Zm00001d050222	NA	-1.28057	4.52838e-08	2.48342e-06
Zm00001d018623	Photosynthetic NDH subunit of lumenal location 3 chloroplastic	-1.28029	1.23125e-14	3.83823e-12
Zm00001d053843	Wound induced protein	-1.27694	0.000117164	0.00208835
Zm00001d035003	ferredoxin2	-1.27436	1.11783e-12	2.16925e-10
Zm00001d007175	Expressed protein; protein	-1.27393	0.000353211	0.0052067
Zm00001d027729	Photosynthetic NDH subunit of subcomplex B 2 chloroplastic	-1.27239	3.4169e-12	5.75433e-10
Zm00001d013814	Pentatricopeptide repeat-containing protein	-1.27096	5.6576e-07	2.25439e-05
Zm00001d046299	HSF28 HSF type transcription factor	-1.26808	4.57553e-08	2.50143e-06
Zm00001d034976	Harpin inducing protein	-1.26771	0.00342271	0.0328085
Zm00001d016982	Protein NRT1/ PTR FAMILY 6.4	-1.26092	4.65363e-15	1.6043e-12
Zm00001d015346	Pentatricopeptide repeat-containing protein	-1.25866	1.03267e-07	5.1228e-06
Zm00001d034017	Exhydrolase II	-1.25823	3.98827e-12	6.67818e-10
Zm00001d036392	BZIP transcription factor TRAB1	-1.25754	0.00262515	0.026535
Zm00001d045742	NA	-1.25689	1.44717e-11	2.09932e-09
Zm00001d037103	Peroxiredoxin Q chloroplastic	-1.25557	1.20909e-13	3.00253e-11
Zm00001d034143	Probable N-acetyltransferase HLS1	-1.25522	3.3168e-12	5.61804e-10
Zm00001d039598	MAR-binding filament-like protein 1	-1.25237	7.64727e-11	9.41546e-09
Zm00001d020825	Pentatricopeptide repeat-containing protein	-1.24954	9.70496e-08	4.87795e-06
Zm00001d006446	salmon silk2	-1.24931	4.81214e-08	2.6113e-06
Zm00001d046001	Triose phosphate/phosphate translocator TPT chloroplastic	-1.24464	3.09336e-09	2.46317e-07
Zm00001d031778	Carbonic anhydrase	-1.24389	0.000228289	0.0036376
Zm00001d049732	Ferredoxin-1	-1.24325	1.63823e-15	6.31646e-13
Zm00001d018238	Thioredoxin-like 3-1 chloroplastic	-1.24231	3.55294e-10	3.65304e-08
Zm00001d002590	Nitrilase-associated protein	-1.24186	7.39087e-08	3.82641e-06
Zm00001d025625	Pentatricopeptide repeat-containing protein mitochondrial	-1.24135	1.17768e-05	0.000304855
Zm00001d015124	Pentatricopeptide repeat-containing protein mitochondrial	-1.24014	0.00155017	0.0174041
Zm00001d044331	Pentatricopeptide repeat-containing protein mitochondrial	-1.2392	0.000194353	0.00318341
Zm00001d005664	VQ motif-containing protein	-1.23906	8.31339e-05	0.00157981
Zm00001d042144	high chlorophyll fluorescence 153	-1.23898	1.45678e-09	1.28578e-07
Zm00001d015999	drug transmembrane transporters;antiporters	-1.23641	2.09831e-07	9.46287e-06
Zm00001d043446	Pentatricopeptide repeat-containing protein mitochondrial	-1.23215	0.000350492	0.00517926
Zm00001d005814	Photosystem I chlorophyll a/b-binding protein 6 chloroplastic	-1.23214	5.38647e-13	1.12743e-10
Zm00001d031729	TraB family protein	-1.2295	5.71632e-10	5.60219e-08
Zm00001d005458	Ferredoxin--NADP reductase leaf isozyme 1 chloroplastic	-1.22724	1.19177e-10	1.38582e-08
Zm00001d005002	Probable peptide/nitrate transporter	-1.22713	2.45879e-05	0.000569279
Zm00001d037036	Pentatricopeptide repeat-containing protein chloroplastic	-1.22575	5.58187e-14	1.46041e-11
Zm00001d017250	Pentatricopeptide repeat-containing protein	-1.22513	2.33185e-06	7.79135e-05
Zm00001d005688	UDP-glycosyltransferase 90A1	-1.22247	2.33525e-09	1.93852e-07
Zm00001d037254	Putative pentatricopeptide repeat family protein	-1.22081	3.14594e-06	0.000100201
Zm00001d017531	Purine-uracil permease NCS1	-1.21942	3.54093e-10	3.65304e-08
Zm00001d043972	50S ribosomal protein L12-1	-1.21906	6.98897e-14	1.7655e-11
Zm00001d049960	Manganese-dependent ADP-ribose/CDP-alcohol diphosphatase	-1.21887	2.43173e-08	1.43374e-06
Zm00001d018016	RING-H2 finger protein ATL46	-1.21878	8.82765e-09	6.058e-07
Zm00001d013181	Pentatricopeptide repeat-containing protein DWY1 chloroplastic	-1.21653	1.91464e-12	3.5286e-10
Zm00001d044843	Pentatricopeptide repeat-containing protein	-1.21582	1.53523e-07	7.16349e-06
Zm00001d008329	Zinc inducible protein	-1.21565	0.0037865	0.0354862
Zm00001d021411	Pentatricopeptide repeat-containing protein mitochondrial	-1.21419	0.000252084	0.00395864
Zm00001d044943	UDP-glycosyltransferase 73D1	-1.20941	0.00298122	0.0294038
Zm00001d042346	alpha/beta-Hydrolases superfamily protein	-1.209	3.08537e-09	2.46317e-07
Zm00001d049995	Nitrate reductase	-1.20773	1.69674e-07	7.82984e-06
Zm00001d014736	Pentatricopeptide repeat-containing protein	-1.20714	1.40688e-08	8.98166e-07
Zm00001d042840	Sedoheptulose-17-bisphosphatase chloroplastic	-1.20568	1.83944e-12	3.4332e-10
Zm00001d022052	Putative pentatricopeptide repeat-containing protein	-1.20506	0.000966965	0.0118953
Zm00001d042911	EMB2745	-1.19796	0.000584495	0.00784265
Zm00001d007394	Rubredoxin-like superfamily protein	-1.19673	1.38628e-12	2.65504e-10
Zm00001d010535	Riboflavin biosynthesis protein ribAB	-1.19641	9.40259e-12	1.43502e-09
Zm00001d028409	Chaperonin 60 subunit beta 4 chloroplastic	-1.19599	1.54432e-10	1.76083e-08
Zm00001d038606	uncharacterized protein [Source:UniProtKB/TrEMBL;Acc:B6SZF2]	-1.19567	8.26128e-11	1.00448e-08
Zm00001d034892	pentatricopeptide repeat53	-1.19561	2.46342e-16	1.1458e-13
Zm00001d021882	NA	-1.19541	1.52754e-05	0.000376148
Zm00001d028260	glutamine synthetase6	-1.1943	1.89763e-08	1.16331e-06
Zm00001d017878	Putative pentatricopeptide repeat-containing protein mitochondrial	-1.19383	8.64152e-06	0.000232955
Zm00001d045451	transketolase 1	-1.19288	4.26373e-16	1.89303e-13
Zm00001d027421	50S ribosomal protein L11 chloroplastic	-1.18974	2.69566e-16	1.23423e-13
Zm00001d035310	NA	-1.18783	1.45505e-06	5.17442e-05
Zm00001d033180	brassinosteroid-deficient dwarf1	-1.1876	1.14009e-10	1.33632e-08
Zm00001d051865	C2H2-type zinc finger family protein	-1.18642	1.8478e-09	1.58786e-07
Zm00001d014035	Pentatricopeptide repeat-containing protein mitochondrial	-1.18291	8.20215e-07	3.11331e-05
Zm00001d034564	Probable galactinol--sucrose galactosyltransferase 2	-1.1823	3.33117e-13	7.55113e-11
Zm00001d038178	Probable carboxylesterase 17	-1.18136	2.91646e-05	0.000661977
Zm00001d006943	Pentatricopeptide repeat-containing protein chloroplastic/mitochondrial	-1.17832	0.000648202	0.00854827
Zm00001d052377	Pentatricopeptide repeat protein PPR868-14 isoform 1%3B Pentatricopeptide repeat protein PPR868-14 isoform 2%3B Pentatricopeptide repeat protein PPR868-14 isoform 3	-1.17659	6.4203e-06	0.000181867
Zm00001d042175	Photosystem II reaction center PSB28 protein chloroplastic	-1.17515	2.89946e-06	9.37781e-05
Zm00001d006026	Lysine-specific demethylase JMJ30	-1.1748	1.17747e-07	5.74099e-06
Zm00001d022448	Transcription repressor OFP17	-1.17342	0.00110293	0.0131969
Zm00001d003715	Structural molecule	-1.17317	1.68217e-11	2.39285e-09
Zm00001d037513	germin-like protein1	-1.17308	3.06259e-24	6.41022e-21
Zm00001d025446	Pentatricopeptide repeat-containing protein	-1.17238	0.000119141	0.00211459
Zm00001d017931	Pentatricopeptide repeat-containing protein chloroplastic	-1.17216	1.08335e-06	3.97316e-05
Zm00001d018066	Mitochondrial transcription termination factor family protein	-1.17091	1.51949e-10	1.73928e-08
Zm00001d031253	dicarboxylic acid transporter2	-1.168	1.34247e-11	1.98772e-09
Zm00001d040126	NA	-1.16708	1.25532e-12	2.42004e-10
Zm00001d024409	Pentatricopeptide repeat-containing protein chloroplastic	-1.16685	5.02021e-09	3.73368e-07
Zm00001d045412	S-adenosyl-L-methionine-dependent methyltransferases superfamily protein	-1.16442	0.000166226	0.00279295
Zm00001d024148	Photosynthetic NDH subunit of subcomplex B 1 chloroplastic	-1.16199	1.41229e-12	2.6873e-10
Zm00001d027422	PsbP-like protein 1 chloroplastic	-1.16122	7.49485e-13	1.50891e-10
Zm00001d002490	Plastid-specific 30S ribosomal protein 2	-1.15982	2.25485e-12	4.02383e-10
Zm00001d027361	F-box protein PP2-A13	-1.15927	6.6946e-12	1.07787e-09
Zm00001d013536	HPP	-1.15845	1.46198e-05	0.000366227
Zm00001d024340	NA	-1.15731	0.00382776	0.0358011
Zm00001d033288	Pentatricopeptide repeat-containing protein chloroplastic	-1.15723	1.86478e-10	2.07803e-08
Zm00001d025264	Pentatricopeptide repeat-containing protein chloroplastic	-1.15661	0.00498462	0.0437867
ENSRNA049476276	mir-160 microRNA precursor family	-1.15399	0.000177795	0.00295515
Zm00001d032332	Quinone oxidoreductase-like protein At1g23740	-1.15312	1.08499e-09	9.87377e-08
Zm00001d037743	NA	-1.15302	5.11978e-15	1.73901e-12
Zm00001d035001	ferredoxin1	-1.15203	2.9779e-12	5.10301e-10
Zm00001d042039	empty pericarp5	-1.14879	0.00206648	0.0219717
Zm00001d047096	Expansin-B4	-1.14728	2.20349e-11	3.0314e-09
Zm00001d028162	sulfate permease1	-1.14712	5.41976e-06	0.000158974
Zm00001d050341	Chaperonin-like RbcX protein	-1.14656	5.6292e-08	2.98827e-06
Zm00001d047982	Pentatricopeptide repeat-containing protein	-1.14444	0.00113493	0.0135136
Zm00001d042673	Amidophosphoribosyltransferase	-1.14392	6.73324e-13	1.38947e-10
Zm00001d016736	2-Cys peroxiredoxin BAS1 chloroplastic	-1.14124	8.07883e-15	2.63038e-12
Zm00001d028625	DOF30 transcription factor	-1.14063	3.21837e-10	3.35615e-08
Zm00001d034179	Plastoquinol-plastocyanin reductase	-1.14052	1.40275e-11	2.04502e-09
Zm00001d033882	Lecithin-cholesterol acyltransferase-like 1	-1.13991	2.254e-14	6.47539e-12
Zm00001d019985	GDSL esterase/lipase	-1.13837	6.10686e-09	4.34343e-07
Zm00001d004903	NA	-1.13717	1.0332e-07	5.1228e-06
Zm00001d010832	Fasciclin-like arabinogalactan protein 11	-1.13699	7.70321e-09	5.38728e-07
Zm00001d003058	Probable low-specificity L-threonine aldolase 1	-1.13369	6.32952e-10	6.10112e-08
Zm00001d009189	TPR repeat%3B TPR repeat-containing domain protein	-1.12896	9.1485e-10	8.4835e-08
Zm00001d037060	DNAJ heat shock N-terminal domain-containing protein	-1.12824	2.71183e-07	1.18589e-05
Zm00001d027768	Putative ion channel POLLUX-like 2	-1.1277	1.41744e-09	1.25678e-07
Zm00001d046923	D-3-phosphoglycerate dehydrogenase 2 chloroplastic	-1.12683	5.16308e-15	1.73901e-12
Zm00001d034253	Pentatricopeptide repeat-containing protein	-1.1245	4.98088e-06	0.000149326
Zm00001d034877	Protein BREVIS RADIX	-1.12439	6.98952e-06	0.000195433
Zm00001d032971	Protein DETOXIFICATION 16	-1.12406	0.000171346	0.00286258
Zm00001d033922	ATP synthase	-1.12256	8.92175e-11	1.06274e-08
Zm00001d018348	PAP fibrillin family protein	-1.12195	1.13155e-08	7.43448e-07
Zm00001d031421	Thylakoid lumenal 19 kDa protein	-1.12038	2.82111e-13	6.45835e-11
Zm00001d012961	Pentatricopeptide repeat-containing protein	-1.11902	0.000620851	0.00823949
Zm00001d033749	defective kernel35	-1.11881	5.84314e-06	0.000168858
Zm00001d053925	NA	-1.11769	8.14024e-12	1.25544e-09
Zm00001d013324	ATP synthase F1%2C delta subunit family protein	-1.11488	7.70182e-11	9.44295e-09
Zm00001d007877	Uncharacterised protein family UPF0090	-1.11462	9.11845e-05	0.00170081
Zm00001d021967	NA	-1.11279	0.000295556	0.00451076
Zm00001d046553	Fructose-bisphosphate aldolase 7 cytosolic	-1.1127	2.63438e-10	2.83805e-08
Zm00001d052242	ATP synthase subunit delta chloroplastic	-1.11245	1.72232e-12	3.23521e-10
Zm00001d016991	NA	-1.11137	1.01949e-11	1.5399e-09
Zm00001d043826	NA	-1.11088	0.00368253	0.0347646
Zm00001d036608	Glycosyl hydrolases family 31 protein	-1.11034	4.61343e-09	3.51136e-07
Zm00001d026501	Glutamine synthetase leaf isozyme chloroplastic	-1.10985	2.09664e-09	1.78081e-07
Zm00001d043167	PsbP domain-containing protein 6 chloroplastic	-1.10827	4.43223e-12	7.26267e-10
Zm00001d022550	ABSCISIC ACID-INSENSITIVE 5-like protein 2	-1.10826	2.01506e-07	9.11223e-06
Zm00001d004513	Bifunctional 3-phosphoadenosine 5-phosphosulfate synthetase 2	-1.10754	1.84842e-07	8.46318e-06
Zm00001d008933	NA	-1.10705	0.00540345	0.0465014
Zm00001d025037	UDP-glycosyltransferase 74B1	-1.10633	0.000112788	0.00202142
Zm00001d049490	Protein CHLORORESPIRATORY REDUCTION 6 chloroplastic	-1.10366	1.49112e-12	2.81898e-10
Zm00001d042380	Pentatricopeptide repeat-containing protein chloroplastic	-1.10231	0.00321197	0.0310834
Zm00001d024476	UDP-glycosyltransferase 85A3	-1.10161	4.44497e-11	5.71511e-09
Zm00001d025468	Putative pentatricopeptide repeat-containing protein	-1.10083	0.000294503	0.00449703
Zm00001d044656	Leucine-rich repeat protein kinase family protein	-1.09951	1.29256e-08	8.34272e-07
Zm00001d040735	Alkaline/neutral invertase A mitochondrial	-1.09894	5.25481e-08	2.82018e-06
Zm00001d033794	65-kDa microtubule-associated protein 6	-1.09599	4.17529e-05	0.000891753
Zm00001d017643	Catalytic/ protein phosphatase type 2C	-1.09425	0.00155744	0.0174656
Zm00001d007324	NA	-1.09413	3.30132e-05	0.000736851
Zm00001d009474	NA	-1.09358	0.00568327	0.0482576
Zm00001d042363	Zinc finger CCCH domain-containing protein 33	-1.0915	2.57635e-12	4.52064e-10
Zm00001d038579	Phosphoglycerate kinase	-1.09104	1.30956e-10	1.51079e-08
Zm00001d046962	Transketolase-1 chloroplastic	-1.08992	9.54072e-09	6.45662e-07
Zm00001d043829	UDP-glycosyltransferase 84A1	-1.0895	0.00168968	0.0187052
Zm00001d044074	Zinc finger CCCH domain-containing protein 14	-1.08942	0.0002275	0.00362898
Zm00001d038176	Pentatricopeptide repeat-containing protein	-1.08811	0.0012669	0.0147611
Zm00001d012394	phytoene synthase2	-1.08617	1.00286e-07	5.00626e-06
Zm00001d036912	Pentatricopeptide repeat-containing protein	-1.08596	0.000176019	0.00293228
Zm00001d038401	NA	-1.0854	0.000215426	0.00347038
Zm00001d034705	uncharacterized protein [Source:UniProtKB/TrEMBL;Acc:B4FS10]	-1.08395	5.43411e-09	3.97097e-07
Zm00001d052595	Ribulose bisphosphate carboxylase small chain%2C chloroplastic	-1.08388	1.98245e-10	2.17573e-08
Zm00001d022224	Pentatricopeptide repeat-containing protein mitochondrial	-1.08386	0.000119916	0.00212265
Zm00001d003429	Glyceraldehyde-3-phosphate dehydrogenase A%2C chloroplastic	-1.08328	4.76145e-10	4.79466e-08
Zm00001d027120	NA	-1.08277	2.80984e-06	9.12823e-05
Zm00001d008440	Putative peptidyl-prolyl cis-trans isomerase family protein	-1.08231	1.22937e-08	7.98763e-07
Zm00001d020264	NA	-1.08125	1.53842e-11	2.2207e-09
Zm00001d012353	30S ribosomal protein S17 chloroplastic	-1.08108	4.69601e-13	1.02692e-10
Zm00001d049650	Photosystem II core complex protein psbY	-1.08087	8.96379e-09	6.13705e-07
Zm00001d009021	Pentatricopeptide repeat-containing protein	-1.08083	0.000329895	0.00492708
Zm00001d051576	Putative pentatricopeptide repeat-containing protein	-1.08077	4.08383e-05	0.000877334
Zm00001d042620	NAD(P)H-quinone oxidoreductase subunit N chloroplastic	-1.08024	3.46919e-11	4.6208e-09
Zm00001d039258	Triose phosphate/phosphate translocator TPT chloroplastic	-1.07991	9.44613e-11	1.11613e-08
Zm00001d026360	Cyclin-dependent protein kinase	-1.07905	1.65399e-05	0.000402884
Zm00001d044099	carbonic anhydrase1	-1.07891	1.76357e-08	1.09256e-06
Zm00001d042978	Pentatricopeptide repeat-containing protein chloroplastic	-1.07802	4.22332e-07	1.76542e-05
Zm00001d010321	pyruvate orthophosphate dikinase2	-1.07564	7.27408e-10	6.92053e-08
Zm00001d022203	FAD/NAD(P)-binding oxidoreductase family protein	-1.07553	4.08964e-11	5.34994e-09
Zm00001d019052	Peptidyl-prolyl cis-trans isomerase	-1.07541	5.33324e-11	6.7073e-09
Zm00001d046942	Fructose-1%2C6-bisphosphatase	-1.07514	6.5713e-10	6.31341e-08
Zm00001d035000	seed maturation protein	-1.07388	0.00510823	0.0446425
Zm00001d018065	mTERF family protein	-1.07142	2.31706e-09	1.92889e-07
Zm00001d041763	Cytokinin-O-glucosyltransferase 2	-1.07049	8.48129e-08	4.32221e-06
Zm00001d039193	Pentatricopeptide repeat-containing protein mitochondrial	-1.06908	9.7388e-08	4.87822e-06
Zm00001d020602	alpha/beta-Hydrolases superfamily protein	-1.06895	1.04809e-12	2.06122e-10
Zm00001d053953	Lil3 protein	-1.0688	8.32794e-14	2.08576e-11
Zm00001d042289	Rieske domain containing protein	-1.0686	5.09272e-07	2.07555e-05
Zm00001d000304	NA	-1.06841	0.00498489	0.0437867
Zm00001d053183	Putative endonuclease or glycosyl hydrolase	-1.06782	0.000250277	0.0039395
Zm00001d013455	Peptidyl-prolyl cis-trans isomerase	-1.06739	6.10094e-10	5.91973e-08
Zm00001d043970	NA	-1.06738	1.3431e-11	1.98772e-09
Zm00001d001812	Rubisco Assembly Factor 1	-1.06731	2.35706e-11	3.21251e-09
Zm00001d002789	Pentatricopeptide repeat-containing protein	-1.06668	4.18873e-09	3.24716e-07
Zm00001d034969	Acyl-CoA N-acyltransferases (NAT) superfamily protein	-1.06518	8.61935e-09	5.95691e-07
Zm00001d016893	Thioredoxin-like 2	-1.06453	6.23827e-09	4.42615e-07
Zm00001d042082	Germin-like protein subfamily 2 member 1	-1.06243	0.00517474	0.045081
Zm00001d011513	Polynucleotidyl transferase ribonuclease H-like superfamily protein	-1.06119	2.1167e-13	5.00207e-11
Zm00001d026592	Putative pentatricopeptide repeat family protein	-1.06083	2.75194e-05	0.000630002
Zm00001d012287	NA	-1.06061	3.76446e-09	2.96532e-07
Zm00001d027885	YGGT family protein	-1.0596	2.09054e-12	3.82869e-10
Zm00001d035135	Photosystem II core complex protein psbY%3B Photosystem II core complex proteins psbY	-1.05786	1.3951e-09	1.24257e-07
Zm00001d007012	Ribonucleoprotein A	-1.05757	9.73222e-09	6.55149e-07
Zm00001d003510	Galactoside 2-alpha-L-fucosyltransferase	-1.05736	0.00173613	0.0191183
Zm00001d008722	NA	-1.05716	0.000367848	0.00537073
Zm00001d028935	Pentatricopeptide repeat-containing protein	-1.05699	1.48065e-05	0.000368941
Zm00001d039181	RNA polymerase sigma factor sigC	-1.05545	1.0745e-09	9.82112e-08
Zm00001d051807	Pentatricopeptide repeat-containing protein	-1.05507	5.50642e-08	2.93372e-06
Zm00001d004439	C2H2-type zinc finger family protein	-1.05488	4.7835e-08	2.60057e-06
Zm00001d012717	Potassium channel KAT1	-1.05442	0.00470926	0.0420602
Zm00001d021620	ATP synthase chloroplast subunit2	-1.05416	3.65814e-10	3.74806e-08
Zm00001d048284	YlmG homolog protein 2 chloroplastic	-1.05049	5.24159e-14	1.38373e-11
Zm00001d004897	Basic-leucine zipper (bZIP) transcription factor family protein	-1.05002	0.00443558	0.0401086
Zm00001d012983	Protein trichome birefringence-like 34	-1.04874	0.00399768	0.0370007
Zm00001d048593	RUBISCO activase2	-1.04748	2.98961e-09	2.40012e-07
Zm00001d043592	SPA1-related 3	-1.04702	2.14026e-08	1.30116e-06
Zm00001d023340	Elongation factor P	-1.0462	3.96707e-11	5.23635e-09
Zm00001d030910	NA	-1.04554	0.000584525	0.00784265
Zm00001d053652	Peptidyl-prolyl cis-trans isomerase	-1.04307	1.59087e-08	9.93969e-07
Zm00001d006154	Pentatricopeptide repeat-containing protein mitochondrial	-1.04237	1.25926e-05	0.000322835
Zm00001d049883	Protein PROTON GRADIENT REGULATION 5 chloroplastic	-1.0414	3.24929e-05	0.000728493
Zm00001d015198	S-adenosyl-L-methionine-dependent methyltransferases superfamily protein	-1.04041	2.28585e-08	1.36507e-06
Zm00001d032532	Glutamyl-tRNA reductase 1 chloroplastic	-1.04039	3.40118e-08	1.939e-06
Zm00001d014471	Pentatricopeptide repeat-containing protein	-1.03974	4.04111e-05	0.000870072
Zm00001d014778	NA	-1.03884	4.10795e-08	2.28416e-06
Zm00001d048688	UDP-glycosyltransferase 75B1	-1.03832	3.72039e-08	2.08848e-06
Zm00001d037289	Potassium channel SKOR	-1.03747	5.85081e-08	3.0947e-06
Zm00001d025656	Tetratricopeptide repeat (TPR)-like superfamily protein	-1.03634	7.46268e-07	2.86149e-05
Zm00001d039461	Harpin-induced protein	-1.03541	0.000809953	0.01027
Zm00001d042906	Laccase-17	-1.03539	5.84646e-09	4.21967e-07
Zm00001d034338	Deoxyribodipyrimidine photolyase	-1.0318	3.58854e-06	0.000112073
Zm00001d031969	RNA-binding protein CP31B chloroplastic	-1.03144	1.88437e-12	3.49479e-10
Zm00001d008228	50S ribosomal protein 5 chloroplastic	-1.03016	1.28813e-09	1.15786e-07
Zm00001d027298	UPF0187 protein chloroplastic	-1.02923	2.67312e-08	1.56037e-06
Zm00001d002396	Calcium-transporting ATPase 9 plasma membrane-type	-1.02848	7.07962e-12	1.11534e-09
Zm00001d004555	cytochrome P450 family 93 subfamily D polypeptide 1	-1.02839	0.000232994	0.00370451
Zm00001d015651	Lycopene beta cyclase chloroplastic	-1.02752	4.4468e-11	5.71511e-09
Zm00001d021608	Rho GTPase-activating protein 7	-1.02431	0.000372727	0.00542035
Zm00001d025599	Glyceraldehyde-3-phosphate dehydrogenase GAPA1 chloroplastic	-1.02419	0.00316131	0.0307148
Zm00001d014755	F-box/kelch-repeat protein SKIP25	-1.02386	7.06573e-07	2.7351e-05
Zm00001d042931	Pentatricopeptide repeat-containing protein mitochondrial	-1.02367	2.35066e-05	0.000548214
Zm00001d018862	Pentatricopeptide repeat-containing protein chloroplastic/mitochondrial	-1.0234	0.000147941	0.00253961
Zm00001d021535	LRR receptor-like serine/threonine-protein kinase GSO1	-1.02151	4.61943e-08	2.52073e-06
Zm00001d039548	Pentatricopeptide repeat-containing protein	-1.02129	2.36123e-05	0.000550009
Zm00001d021310	Triosephosphate isomerase	-1.02115	3.30237e-10	3.41941e-08
Zm00001d025848	plastid transcriptionally active 5	-1.01969	2.44877e-07	1.0823e-05
Zm00001d018069	ATP synthase chloroplast subunit1	-1.0195	3.28782e-10	3.41641e-08
Zm00001d025509	RmlC-like cupins superfamily protein	-1.01766	2.15771e-08	1.30905e-06
Zm00001d041780	Zinc-finger homeodomain protein 4	-1.01714	2.25637e-08	1.35212e-06
Zm00001d034890	Outer envelope pore protein 24A chloroplastic	-1.01686	1.78581e-10	2.01268e-08
Zm00001d018234	NA	-1.01639	5.30607e-08	2.8373e-06
Zm00001d044693	Phosphoglucan phosphatase LSF2 chloroplastic	-1.01565	5.55159e-10	5.459e-08
Zm00001d048451	Pentatricopeptide repeat-containing protein	-1.01562	6.64705e-10	6.36531e-08
Zm00001d018335	Protein SUPPRESSOR OF MAX2 1	-1.01491	2.97797e-10	3.1503e-08
Zm00001d046658	Intron maturase type II family protein	-1.01329	0.000357484	0.00525608
Zm00001d013295	Nuclear pore complex protein Nup214	-1.01303	1.8164e-09	1.56547e-07
Zm00001d023757	NAD(P)H-quinone oxidoreductase subunit U chloroplastic	-1.01167	2.87882e-09	2.32391e-07
Zm00001d039270	Glutaredoxin family protein	-1.01134	5.93577e-08	3.12834e-06
Zm00001d032993	NA	-1.01107	3.07041e-07	1.31731e-05
Zm00001d016690	Pentatricopeptide repeat-containing protein	-1.0109	8.12352e-08	4.1762e-06
Zm00001d025310	Putative RING zinc finger domain superfamily protein	-1.01069	2.01342e-05	0.000477728
Zm00001d046940	Peptidyl-prolyl cis-trans isomerase	-1.00998	4.93369e-10	4.91742e-08
Zm00001d038642	Protein SULFUR DEFICIENCY-INDUCED 1	-1.00984	0.00151324	0.0170745
Zm00001d014349	NAD(P)H-quinone oxidoreductase subunit S chloroplastic	-1.00963	1.14437e-09	1.0318e-07
Zm00001d003404	OSJNBa0072F16.18 protein; protein	-1.00906	1.42613e-08	9.08477e-07
Zm00001d029921	QWRF motif-containing protein 7	-1.00856	1.26042e-05	0.000322851
Zm00001d012069	DUF506 family protein	-1.00821	0.00141076	0.016142
Zm00001d012539	Protein RETICULATA-RELATED 3 chloroplastic	-1.00816	2.81457e-12	4.8802e-10
Zm00001d051816	Pentatricopeptide repeat-containing protein	-1.00704	0.00283346	0.0282893
Zm00001d013416	PHD finger protein MALE MEIOCYTE DEATH 1	-1.00648	0.00519757	0.0451946
Zm00001d015700	Putative chloride channel-like protein CLC-g	-1.00583	4.3833e-06	0.000133317
Zm00001d034020	DCL protein	-1.00539	3.06827e-08	1.76293e-06
Zm00001d032399	Pentatricopeptide repeat-containing protein chloroplastic	-1.00482	1.41814e-07	6.71682e-06
Zm00001d042727	Fructose-16-bisphosphatase cytosolic	-1.00478	2.77553e-09	2.25294e-07
Zm00001d013364	CSC1-like protein RXW8	-1.00416	0.00151137	0.0170664
Zm00001d033338	NAD(P)-linked oxidoreductase superfamily protein	-1.00366	1.25792e-07	6.10277e-06
Zm00001d026608	Putative thioredoxin superfamily protein%3B Thioredoxin X	-1.00283	2.38415e-07	1.05693e-05
Zm00001d027581	GATA zinc finger domain-containing protein 10	-1.00255	2.18838e-11	3.02481e-09
Zm00001d042499	Probable methyltransferase PMT19	-1.00121	4.39033e-11	5.69247e-09
Zm00001d000164	Phosphoribulokinase chloroplastic	-1.00048	4.29291e-09	3.30171e-07

## Sheet: Roots-up regulated
Data S3 All DEGs in maize shoot and roots induced by mechanical root damage with a cut-off of two-fold change relative to the control. FC: fold change; NA: no annotation.
Gene ID	Description	log2 (FC)	P-value	FDR-Adjusted P-value
Zm00001d007049	Cysteine proteinases superfamily protein	12.2078	2.43236e-30	2.57514e-28
Zm00001d010588	pyruvate decarboxylase1	11.319	1.86942e-104	3.318e-101
Zm00001d043574	NA	10.7126	2.06846e-83	2.08039e-80
Zm00001d051938	Cinnamoyl-CoA reductase 1	10.647	4.77071e-113	1.02819e-109
Zm00001d014494	NA	10.0393	7.17426e-52	2.30286e-49
Zm00001d035394	Expressed protein; Mannose-specific jacalin-related lectin; protein	9.56351	2.1219e-42	4.60606e-40
Zm00001d007765	Probable prolyl 4-hydroxylase 12	8.8339	1.81854e-21	1.0199e-19
Zm00001d022461	ERF-like protein	8.7212	2.37914e-36	3.75843e-34
Zm00001d025081	Rhodanese-like domain-containing protein 19 mitochondrial	8.5576	2.9712e-58	1.31838e-55
Zm00001d039533	Plant cysteine oxidase 2	8.44582	4.97985e-35	7.05432e-33
Zm00001d008288	NA	8.34697	1.39959e-135	7.03831e-132
Zm00001d022084	B12D protein	8.1516	1.09255e-07	1.16404e-06
Zm00001d014852	Ser/Thr-rich protein T10 in DGCR region	8.02783	4.04437e-201	6.10154e-197
Zm00001d033489	Plant cysteine oxidase 2	7.97227	6.64118e-20	3.21129e-18
Zm00001d042944	alpha/beta-Hydrolases superfamily protein	7.75551	7.54356e-237	2.27612e-232
Zm00001d045391	early nodulin-related	7.69204	2.70387e-162	2.0396e-158
Zm00001d036125	early nodulin-related	7.59531	5.33714e-41	1.06647e-38
Zm00001d038772	CCCH transcription factor%3B CCCH transcription factor isoform 1%3B CCCH transcription factor isoform 2	7.57085	6.95043e-64	3.49526e-61
Zm00001d025872	senescence regulator	7.53849	3.5692e-18	1.43783e-16
Zm00001d036542	Insect resistance1	7.49527	5.03723e-51	1.58321e-48
Zm00001d046055	NA	7.4189	1.09875e-12	2.46488e-11
Zm00001d040682	sequence-specific DNA binding transcription factors	7.35992	6.38311e-38	1.08812e-35
Zm00001d036450	F-box domain containing protein; Os12g0152200 protein	7.04839	1.09114e-113	2.53253e-110
Zm00001d031794	Alpha-amylase 1	7.02619	1.03239e-13	2.5744e-12
Zm00001d038075	Zea mays ARGOS8	7.02572	2.71604e-38	4.82066e-36
Zm00001d018064	Laccase-14	6.99153	2.89058e-30	3.01791e-28
Zm00001d045392	Early nodulin 93	6.96998	5.27712e-120	1.59226e-116
Zm00001d019277	Defensin-like protein 6	6.94981	6.22968e-15	1.78723e-13
Zm00001d006791	Duplicated homeodomain-like superfamily protein	6.93103	1.41423e-28	1.3211e-26
Zm00001d037656	Xylanase inhibitor protein 1	6.88398	2.95374e-41	6.06281e-39
Zm00001d020492	Probable WRKY transcription factor 40	6.86477	4.7959e-24	3.37311e-22
Zm00001d036409	OSJNBa0013K16.15 protein; protein	6.79782	4.08937e-15	1.19447e-13
Zm00001d042779	Protein ABSCISIC ACID-INSENSITIVE 5	6.79507	3.9015e-108	7.848e-105
Zm00001d037204	Protein EXORDIUM	6.75488	1.57779e-14	4.33182e-13
Zm00001d043179	PIN-formed protein9	6.75287	1.9726e-97	2.97597e-94
Zm00001d048520	Aquaporin TIP3.1	6.74794	4.83232e-25	3.60014e-23
Zm00001d047981	Glutamate decarboxylase 1	6.73162	8.60205e-37	1.39543e-34
Zm00001d009103	Ethylene-responsive factor-like protein 1%3B Putative AP2/EREBP transcription factor superfamily protein	6.66304	3.54538e-166	3.56582e-162
Zm00001d034182	NA	6.65638	3.69162e-15	1.08353e-13
Zm00001d045390	early nodulin-related	6.61489	3.37016e-52	1.09342e-49
Zm00001d002564	Protein DMR6-LIKE OXYGENASE 2	6.59303	5.75736e-12	1.18336e-10
Zm00001d008431	Paired amphipathic helix protein Sin3-like 5	6.54039	3.07421e-38	5.39291e-36
Zm00001d033846	NA	6.52477	8.38948e-39	1.52491e-36
Zm00001d031264	Cupin%2C RmlC-type	6.41111	2.70336e-87	3.54646e-84
Zm00001d002729	Acyl-acyl carrier protein thioesterase ATL3 chloroplastic	6.38977	3.94504e-46	1.02615e-43
Zm00001d010375	ATP-dependent 6-phosphofructokinase 4 chloroplastic	6.36084	2.03927e-34	2.78421e-32
Zm00001d023859	Respiratory burst oxidase homolog protein B	6.3604	4.52732e-39	8.27896e-37
Zm00001d012221	stearoyl-acyl-carrier-protein desaturase9	6.28455	3.07382e-23	2.02946e-21
Zm00001d024664	Tyrosine decarboxylase 1	6.27237	6.03082e-16	1.93172e-14
Zm00001d036436	NA	6.22183	1.87929e-30	1.99661e-28
Zm00001d032522	NA	6.15723	1.10339e-45	2.8214e-43
Zm00001d039826	NA	6.14406	1.58032e-35	2.326e-33
Zm00001d009160	sequence-specific DNA binding transcription factors	6.09078	1.93023e-34	2.64732e-32
Zm00001d031127	Cupin%2C RmlC-type	6.0874	3.83033e-42	8.08199e-40
Zm00001d042780	alpha/beta-Hydrolases superfamily protein	6.04944	1.7491e-13	4.2475e-12
Zm00001d027924	AP2-EREBP transcription factor [Source:UniProtKB/TrEMBL;Acc:B4FIY3]	6.03566	2.33009e-96	3.3479e-93
Zm00001d040004	LOB domain-containing protein 42	5.99054	2.70748e-101	4.53849e-98
Zm00001d018811	Protein TIFY 5A	5.89153	2.71475e-30	2.85408e-28
Zm00001d038163	pyruvate orthophosphate dikinase1	5.88131	7.98206e-150	4.81685e-146
Zm00001d010025	Subtilisin-chymotrypsin inhibitor CI-1C	5.8779	6.48509e-33	8.08573e-31
Zm00001d012296	ABA response element binding factor%3B Putative bZIP transcription factor superfamily protein	5.77386	1.66112e-17	6.26514e-16
Zm00001d039531	Probable WRKY transcription factor 50	5.74946	8.59292e-37	1.39543e-34
Zm00001d050093	SAUR33-auxin-responsive SAUR family member	5.72643	4.39605e-22	2.61106e-20
Zm00001d037281	NA	5.69635	8.56506e-14	2.15361e-12
Zm00001d046318	Putative FAD-binding Berberine family protein	5.6722	4.60585e-09	6.24843e-08
Zm00001d012456	jasmonate-regulated gene 21	5.62881	7.19713e-80	5.71471e-77
Zm00001d028561	17.4 kDa class I heat shock protein	5.59946	1.36404e-20	7.04744e-19
Zm00001d040651	Ethylene-responsive transcription factor RAP2-2	5.59926	1.55439e-76	1.09071e-73
Zm00001d013909	NA	5.59892	2.97244e-12	6.32938e-11
Zm00001d045370	NA	5.55126	1.30108e-129	5.60819e-126
Zm00001d031728	Dehydration-responsive element-binding protein 1B	5.54909	8.09152e-16	2.54849e-14
Zm00001d046145	Putative RING zinc finger domain superfamily protein	5.51286	9.84932e-83	9.28699e-80
Zm00001d011832	G-type lectin S-receptor-like serine/threonine-protein kinase SD2-5	5.46524	1.42134e-82	1.26136e-79
Zm00001d038288	Putative MYB DNA-binding domain superfamily protein	5.46333	2.94448e-26	2.38187e-24
Zm00001d028651	Cysteine-rich repeat secretory protein 55	5.45128	7.74688e-30	7.84385e-28
Zm00001d038320	Putative AP2/EREBP transcription factor superfamily protein	5.44278	2.09118e-25	1.59336e-23
Zm00001d031404	Calcium-binding EF hand family protein	5.34569	4.86886e-24	3.41646e-22
Zm00001d010800	Zinc finger CCCH domain-containing protein 54	5.33727	9.1451e-57	3.72885e-54
Zm00001d046035	Peroxidase 52	5.33645	2.9813e-35	4.30405e-33
Zm00001d037724	Gibberellin 2-beta-dioxygenase	5.32824	3.36859e-15	9.93554e-14
Zm00001d047011	NA	5.31215	2.18208e-07	2.21088e-06
Zm00001d018966	Acidic endochitinase	5.25327	1.37279e-20	7.08054e-19
Zm00001d009612	DUF1645 family protein	5.25238	5.32218e-29	5.14699e-27
Zm00001d044050	GDSL esterase/lipase	5.25095	3.18374e-11	5.86466e-10
Zm00001d023617	Laccase-7	5.24637	4.39987e-08	5.05934e-07
Zm00001d024234	terpene synthase23	5.2388	3.24709e-07	3.18099e-06
Zm00001d002847	(+)-neomenthol dehydrogenase	5.20725	3.91655e-19	1.75854e-17
Zm00001d011208	1-aminocyclopropane-1-carboxylate oxidase 1	5.19928	1.59369e-72	9.81358e-70
Zm00001d033071	Potassium transporter 5	5.19025	7.72618e-69	4.31707e-66
Zm00001d018853	Probable carboxylesterase 15	5.16549	1.15077e-82	1.05219e-79
Zm00001d020652	protein; Plant viral-response family protein-like	5.13365	4.23915e-59	1.90907e-56
Zm00001d004921	benzoxazinone synthesis14	5.1264	1.13325e-26	9.39387e-25
Zm00001d001961	SAUR-like auxin-responsive protein family	5.1046	4.93819e-10	7.7685e-09
Zm00001d016471	Trans-cinnamate 4-monooxygenase	5.07224	1.21172e-78	9.14029e-76
Zm00001d027948	hydroxycinnamoyltransferase2	5.05626	2.31334e-09	3.28628e-08
Zm00001d038696	NA	5.05508	7.06082e-13	1.61276e-11
Zm00001d002620	Ap2/EREBP transcription factor	5.00605	1.49039e-21	8.38984e-20
Zm00001d018106	Protein EXORDIUM	5.00577	4.10637e-66	2.17371e-63
Zm00001d010175	Ethylene-responsive transcription factor ABR1	5.00155	9.59077e-54	3.28843e-51
Zm00001d039783	NA	4.9687	2.91892e-12	6.23744e-11
Zm00001d003554	22.0 kDa heat shock protein	4.96373	1.31191e-06	1.14274e-05
Zm00001d021957	NA	4.93278	5.20729e-10	8.15359e-09
Zm00001d049834	Lipid transfer protein%3B Putative bifunctional inhibitor/LTP/seed storage protein family	4.93274	1.26846e-35	1.88538e-33
Zm00001d051863	Putative cytochrome P450 superfamily protein	4.91546	4.39251e-41	8.89497e-39
Zm00001d041981	Dehydration-responsive element-binding protein 1B	4.9127	2.69111e-08	3.19304e-07
Zm00001d053432	iron-sulfur protein2	4.90769	8.80393e-89	1.20746e-85
Zm00001d042383	NA	4.88124	1.54894e-23	1.03858e-21
Zm00001d009118	Adenine nucleotide alpha hydrolases-like superfamily protein	4.86793	4.65557e-120	1.56081e-116
Zm00001d042892	response regulator 20	4.8342	7.32553e-25	5.39105e-23
Zm00001d002394	Methionyl-tRNA synthetase	4.83254	6.63908e-56	2.6358e-53
Zm00001d017002	NA	4.8217	9.33183e-13	2.1123e-11
Zm00001d023400	Putative cytochrome P450 superfamily protein	4.8065	1.277e-08	1.61016e-07
Zm00001d029506	LOB domain-containing protein 42	4.80494	1.19945e-23	8.13283e-22
Zm00001d016151	cytochrome P450 family 93 subfamily D polypeptide 1	4.79676	9.538e-14	2.38434e-12
Zm00001d010933	Putative MYB DNA-binding domain superfamily protein	4.7938	8.30821e-21	4.39026e-19
Zm00001d038300	Putative cytochrome P450 superfamily protein	4.76513	8.52296e-80	6.59393e-77
Zm00001d003060	NA	4.75811	1.2702e-18	5.38283e-17
Zm00001d041382	Expressed protein; Os12g0594800 protein	4.75307	2.09937e-48	5.8652e-46
Zm00001d031380	Calcium-binding EF hand family protein	4.7339	3.50008e-24	2.49664e-22
Zm00001d014945	Lactate/malate dehydrogenase family protein	4.72701	4.65835e-16	1.50974e-14
Zm00001d038070	NA	4.72455	5.3146e-31	5.83118e-29
Zm00001d013753	Cytochrome P450 CYP79A33	4.71331	1.77285e-06	1.51108e-05
Zm00001d024960	Bowman-Birk type trypsin inhibitor	4.69105	2.01229e-05	0.000136565
Zm00001d019365	phytoene desaturation 1	4.68483	1.11557e-48	3.14579e-46
Zm00001d047841	17.4 kDa class I heat shock protein	4.68299	1.54122e-13	3.7624e-12
Zm00001d042717	Ethylene-responsive transcription factor ABR1	4.6288	8.66246e-87	1.04549e-83
Zm00001d024903	heat shock protein 90 kDa	4.62585	1.87624e-14	5.10017e-13
Zm00001d053195	Putative AP2/EREBP transcription factor superfamily protein	4.62508	2.79824e-115	7.03594e-112
Zm00001d018229	Adenine nucleotide alpha hydrolases-like superfamily protein	4.6067	6.82394e-87	8.57912e-84
Zm00001d013191	Cytochrome b6-f complex subunit 7	4.59555	5.14705e-45	1.26262e-42
Zm00001d025508	Class IV heat shock protein	4.59028	1.96004e-12	4.26083e-11
Zm00001d028408	heat shock protein26	4.57612	3.78309e-11	6.92221e-10
Zm00001d015746	Adenine nucleotide transporter BT1 chloroplastic/mitochondrial	4.53462	3.32089e-06	2.65856e-05
Zm00001d000316	NADP-dependent malic enzyme%2C chloroplastic	4.52231	1.74444e-23	1.16707e-21
Zm00001d052167	Putative AP2/EREBP transcription factor superfamily protein	4.50699	2.44229e-20	1.23436e-18
Zm00001d006753	Indole-3-acetic acid amido synthetase	4.48833	3.3391e-50	1.00751e-47
Zm00001d034461	Tryptophan synthase alpha chain chloroplastic	4.47283	7.24e-11	1.279e-09
Zm00001d010749	LOB domain-containing protein 42	4.46983	1.79608e-06	1.52958e-05
Zm00001d042187	Glutaredoxin-C13	4.4399	3.50751e-09	4.84135e-08
Zm00001d029275	NA	4.43551	1.22381e-44	2.88484e-42
Zm00001d021168	UDP-glycosyltransferase 74B1	4.41964	9.69453e-16	3.03437e-14
Zm00001d052518	Pollen Ole e 1 allergen and extensin family protein	4.41744	2.72532e-53	9.23945e-51
Zm00001d035760	zein protein 15kDa15	4.40699	6.32026e-08	7.0604e-07
Zm00001d021732	Cellulose synthase-like protein D3	4.39203	3.66933e-23	2.40162e-21
Zm00001d021843	Low-molecular-weight cysteine-rich protein LCR70 [Source:UniProtKB/TrEMBL;Acc:B6SMX5]	4.38842	2.65669e-39	4.88783e-37
Zm00001d013003	NAC domain-containing protein 2	4.38028	3.25873e-58	1.42501e-55
Zm00001d009647	NA	4.37441	2.3727e-06	1.96734e-05
Zm00001d052333	Hypoxia-responsive family protein	4.36684	9.46252e-72	5.49063e-69
Zm00001d049244	Putative IQ calmodulin-binding and BAG domain containing family protein	4.34338	4.15546e-73	2.61214e-70
Zm00001d018727	phytosulfokine peptide precursor1	4.34082	2.74576e-45	6.90397e-43
Zm00001d008960	Cupredoxin superfamily protein	4.31718	7.16787e-37	1.17541e-34
Zm00001d011299	sugars will eventually be exported transporter6b	4.31431	1.17512e-15	3.64231e-14
Zm00001d038216	Putative AP2/EREBP transcription factor superfamily protein	4.31408	9.07901e-11	1.58622e-09
Zm00001d024665	Tyrosine decarboxylase 1	4.31169	1.34316e-10	2.28472e-09
Zm00001d042353	sucrose phosphate synthase2	4.30645	1.13646e-16	3.91443e-15
Zm00001d034920	Ethylene-responsive transcription factor 1B	4.2946	1.89664e-35	2.77802e-33
Zm00001d037689	hexokinase7	4.28469	4.10411e-72	2.4281e-69
Zm00001d031375	Calcium-binding EF hand family protein	4.27315	6.85101e-15	1.96125e-13
Zm00001d005889	abscisic acid 8'-hydroxylase5	4.25907	1.06954e-29	1.07571e-27
Zm00001d009494	Putative MATE efflux family protein	4.25831	3.61215e-44	8.31979e-42
Zm00001d049059	alcohol dehydrogenase2	4.24596	4.19738e-129	1.58309e-125
Zm00001d040247	Putative expansin-A17	4.22672	7.16762e-08	7.9384e-07
Zm00001d014081	RmlC-like cupins superfamily protein	4.2234	8.83437e-28	7.77141e-26
Zm00001d036234	Carboxylic ester hydrolase/ hydrolase%2C acting on ester bond	4.22284	3.25833e-32	3.85544e-30
Zm00001d018158	Ethylene-responsive element binding protein 2	4.2184	8.33252e-15	2.36517e-13
Zm00001d020101	Receptor-like protein kinase HSL1	4.2123	3.89671e-13	9.12852e-12
Zm00001d039907	AP2/ERF and B3 domain-containing transcription repressor TEM1	4.20236	6.95373e-55	2.55872e-52
Zm00001d039785	Protein REVEILLE 8	4.19581	1.81754e-07	1.86153e-06
Zm00001d031811	Patatin-like protein 2	4.19123	1.09268e-15	3.40242e-14
Zm00001d000001	polyphenol oxidase1	4.18131	2.57239e-73	1.65142e-70
Zm00001d012575	Protein MICRORCHIDIA 6	4.17665	6.84529e-06	5.14428e-05
Zm00001d048192	AIR12	4.15836	1.58504e-28	1.47156e-26
Zm00001d037280	NA	4.15604	5.15363e-05	0.000319894
Zm00001d042556	Exopolygalacturonase clone GBGE184	4.15219	2.26048e-40	4.42892e-38
Zm00001d042246	NA	4.14909	7.51766e-36	1.13985e-33
Zm00001d039121	Cyclin-dependent kinase G-1	4.12965	2.06978e-06	1.73863e-05
Zm00001d030086	Tetratricopeptide repeat (TPR)-like superfamily protein	4.12182	2.12917e-46	5.68526e-44
Zm00001d042011	AWPM-19-like family protein	4.12027	5.49096e-19	2.41163e-17
Zm00001d032858	kaurene synthase1	4.11909	1.90803e-55	7.19639e-53
Zm00001d035854	Alpha-dioxygenase 1	4.11545	4.05915e-65	2.11167e-62
Zm00001d018617	gibberellin 2-oxidase12	4.11318	9.13996e-83	8.89613e-80
Zm00001d008346	Pectinesterase inhibitor domain containing protein	4.09284	7.73617e-05	0.000459405
Zm00001d021772	NA	4.09158	6.64015e-54	2.30291e-51
Zm00001d002158	Wound-responsive family protein	4.08509	1.58725e-19	7.41365e-18
Zm00001d029587	Zinc finger protein AZF2	4.08255	1.53551e-14	4.22342e-13
Zm00001d008841	17.8 kDa class II heat shock protein	4.07827	5.12355e-19	2.26013e-17
Zm00001d046722	Protein MICRORCHIDIA 7	4.05042	1.98859e-31	2.24726e-29
Zm00001d007403	Chalcone synthase WHP1	4.04367	2.42345e-36	3.80848e-34
Zm00001d014493	Wound-responsive family protein	4.04283	3.32221e-42	7.05923e-40
Zm00001d049630	Galactose oxidase/kelch repeat superfamily protein	4.0421	1.77753e-34	2.44902e-32
Zm00001d038907	AP2/ERF and B3 domain-containing transcription repressor TEM1	4.03606	2.72832e-46	7.2212e-44
Zm00001d017294	gibberellin 2-oxidase4	4.02273	4.19801e-11	7.63971e-10
Zm00001d002393	Methionyl-tRNA synthetase	4.01156	1.99818e-41	4.15801e-39
Zm00001d053213	Chaperone protein dnaJ 11 chloroplastic	4.00888	6.46919e-13	1.48212e-11
Zm00001d025141	basic helix-loop-helix (bHLH) DNA-binding superfamily protein	4.0074	1.51923e-12	3.33623e-11
Zm00001d043512	Protein kinase family protein with leucine-rich repeat domain	3.99033	6.7058e-58	2.89049e-55
Zm00001d002160	Wound-responsive family protein	3.98941	6.77142e-49	1.92749e-46
Zm00001d033158	Transcription factor jumonji (jmjC) domain-containing protein	3.98875	7.0157e-86	8.14172e-83
Zm00001d007199	NA	3.98643	1.29931e-33	1.69715e-31
Zm00001d039632	Rap1-interacting factor 1 amino-terminal protein	3.98111	1.75638e-05	0.000120993
Zm00001d041774	Zea mays ARGOS9	3.97372	1.79659e-33	2.32655e-31
Zm00001d010218	Peroxidase 53	3.96997	1.45001e-16	4.92693e-15
Zm00001d038703	O-methyltransferase ZRP4	3.93725	0.00061989	0.00292432
Zm00001d029630	cystatin6	3.93073	6.21893e-14	1.58886e-12
Zm00001d048044	Putative NAC domain transcription factor superfamily protein	3.93019	7.46943e-35	1.05316e-32
Zm00001d045361	NA	3.90371	1.24932e-43	2.83428e-41
Zm00001d025860	NA	3.88503	5.50126e-77	3.95213e-74
Zm00001d047542	17.6 kDa class II heat shock protein	3.88493	1.99305e-26	1.6253e-24
Zm00001d032401	Serine/threonine kinase-like protein	3.87602	2.69023e-37	4.46002e-35
Zm00001d016730	E3 ubiquitin-protein ligase PUB23	3.86604	6.03151e-13	1.38395e-11
Zm00001d047330	Zinc finger protein AZF2	3.84708	3.11202e-30	3.23789e-28
Zm00001d022081	Protein COBRA	3.83791	1.49231e-39	2.83192e-37
Zm00001d037941	Ethylene-responsive transcription factor RAP2-3	3.83702	1.01059e-11	2.00741e-10
Zm00001d011315	ABC transporter G family member 40	3.83393	3.674e-10	5.88406e-09
Zm00001d024852	1-aminocyclopropane-1-carboxylate oxidase3	3.83247	5.66776e-05	0.000348367
Zm00001d039100	NA	3.83144	2.51474e-06	2.06919e-05
Zm00001d034160	DNA binding protein	3.81708	5.29808e-10	8.27427e-09
Zm00001d029584	Zinc finger protein AZF2	3.81187	2.15202e-10	3.56382e-09
Zm00001d017582	cytochrome P450 family 87 subfamily A polypeptide 2	3.8044	9.54396e-15	2.68378e-13
Zm00001d022494	Zinc finger CCCH domain-containing protein 54	3.8024	9.89597e-06	7.20538e-05
Zm00001d031315	Transducin/WD40 repeat-like superfamily protein	3.79785	1.5335e-68	8.41279e-66
Zm00001d006948	Cytochrome P450 709B2	3.79124	2.73132e-30	2.86153e-28
Zm00001d052243	Putative laccase family protein	3.78882	3.03827e-31	3.40795e-29
Zm00001d017025	Nitrate reductase [NADH] 2	3.78229	0.000213433	0.00113799
Zm00001d052937	OSJNBb0045P24.5 protein	3.78195	1.82962e-39	3.42888e-37
Zm00001d011259	Aldehyde dehydrogenase family 2 member C4	3.77414	2.00301e-39	3.73067e-37
Zm00001d031772	Class I glutamine amidotransferase-like superfamily protein	3.77169	1.6329e-14	4.47498e-13
Zm00001d036491	NA	3.76933	2.41897e-05	0.000161156
Zm00001d042749	Protein YLS9	3.76412	1.27647e-23	8.63561e-22
Zm00001d027947	Tyrosine decarboxylase 1	3.76401	3.5456e-35	5.07021e-33
Zm00001d023984	GDSL esterase/lipase	3.76215	0.000599218	0.00283655
Zm00001d018414	IAA9-auxin-responsive Aux/IAA family member	3.76171	1.55023e-47	4.21397e-45
Zm00001d032825	NA	3.76093	4.11264e-09	5.62005e-08
Zm00001d004486	Cytochrome P450 71D7	3.7579	1.0272e-19	4.87322e-18
Zm00001d012967	Zinc finger DNA-binding protein	3.75699	1.19116e-06	1.04693e-05
Zm00001d044999	NA	3.7272	0.000297292	0.00152554
Zm00001d015142	NA	3.72713	0.000592167	0.00280714
Zm00001d014615	xyloglucan endotransglycosylase homolog1	3.72504	0.000136375	0.000764696
Zm00001d018417	NA	3.72494	2.14423e-06	1.79517e-05
Zm00001d004524	NA	3.72431	1.78655e-38	3.22788e-36
Zm00001d051843	Oligopeptide transporter 5	3.71206	8.02451e-24	5.54058e-22
Zm00001d037216	UDP-glycosyltransferase 73D1	3.70916	2.799e-07	2.77902e-06
Zm00001d045643	NA	3.70594	5.18661e-06	4.00142e-05
Zm00001d038297	Zinc finger protein WIP6	3.69607	2.27924e-10	3.76417e-09
Zm00001d000482	NA	3.67189	7.39494e-14	1.87345e-12
Zm00001d017918	TRICHOME BIREFRINGENCE-LIKE 20	3.66014	3.50085e-27	2.97552e-25
Zm00001d028182	Protein UPSTREAM OF FLC	3.65412	1.17563e-05	8.40775e-05
Zm00001d043994	Sphinganine C4-monooxygenase 1	3.65384	5.04358e-07	4.75711e-06
Zm00001d018965	Xylanase inhibitor protein 1	3.6491	1.33177e-36	2.12611e-34
Zm00001d053851	NA	3.63427	2.22036e-05	0.000149142
Zm00001d017381	(+)-neomenthol dehydrogenase	3.62665	2.48473e-09	3.50663e-08
Zm00001d033931	Alcohol dehydrogenase 1	3.62615	6.45244e-105	1.21681e-101
Zm00001d034453	Tryptophan synthase alpha chain chloroplastic	3.61683	0.000283952	0.00146632
Zm00001d031779	Alpha carbonic anhydrase 7	3.61632	1.18213e-34	1.6437e-32
Zm00001d038197	Putative LOB domain-containing family protein	3.61159	0.00149511	0.0062988
Zm00001d046471	Multiprotein-bridging factor 1c	3.6107	1.99345e-24	1.4321e-22
Zm00001d036197	HXXXD-type acyl-transferase family protein	3.60731	1.93531e-26	1.5825e-24
Zm00001d012152	Galactolipase DONGLE chloroplastic	3.60648	7.42955e-10	1.13104e-08
Zm00001d020631	root-specific kinase 1	3.6001	7.32405e-34	9.69248e-32
Zm00001d008651	Pyruvate decarboxylase isozyme 2	3.59763	3.55545e-38	6.20107e-36
Zm00001d045254	Anthocyanidin 5%2C3-O-glucosyltransferase	3.592	4.12827e-05	0.000261741
Zm00001d048020	hemoglobin1	3.58738	2.35706e-07	2.37699e-06
Zm00001d042114	NA	3.58688	1.35589e-74	9.09139e-72
Zm00001d039394	gibberellin 2-oxidase13	3.57385	1.23048e-17	4.71159e-16
Zm00001d044368	Acyl-CoA N-acyltransferases (NAT) superfamily protein	3.57364	2.32674e-50	7.09137e-48
Zm00001d021226	anther-specific protein 3	3.56953	2.33285e-16	7.77779e-15
Zm00001d013053	Probable prolyl 4-hydroxylase 12	3.5684	7.92024e-86	8.85101e-83
Zm00001d038263	O-fucosyltransferase family protein	3.56612	5.02208e-13	1.16294e-11
Zm00001d033782	Seed maturation protein PM41	3.5646	4.3261e-16	1.40716e-14
Zm00001d021803	uncharacterized protein [Source:UniProtKB/TrEMBL;Acc:B6SHW4]	3.56061	8.72164e-09	1.13306e-07
Zm00001d017657	OSJNBb0016D16.16 protein; protein	3.56021	3.95557e-56	1.59135e-53
Zm00001d052158	Mannan endo-14-beta-mannosidase 1	3.55529	7.51856e-06	5.59314e-05
Zm00001d016302	NA	3.55042	0.000232499	0.00122858
Zm00001d029172	NA	3.54106	4.38501e-24	3.09857e-22
Zm00001d012920	ST225	3.53806	0.000807026	0.00367998
Zm00001d042063	NA	3.53803	5.92067e-05	0.000361921
Zm00001d037693	Malic enzyme	3.5346	2.2872e-44	5.30859e-42
Zm00001d002287	LRR receptor-like serine/threonine-protein kinase FLS2	3.53059	4.81054e-62	2.26794e-59
Zm00001d033048	TIFY8 (Fragment) [Source:UniProtKB/TrEMBL;Acc:A0A060D1S0]	3.527	0.000737636	0.00340785
Zm00001d029353	benzoxazinone synthesis12	3.51871	0.00027314	0.00141557
Zm00001d030177	NA	3.51839	0.000402412	0.00199408
Zm00001d027338	NA	3.51698	1.46472e-12	3.22826e-11
Zm00001d001976	Protein NRT1/ PTR FAMILY 2.13	3.51599	1.28841e-14	3.56652e-13
Zm00001d023535	Putative AP2/EREBP transcription factor superfamily protein	3.5157	6.21631e-45	1.50052e-42
Zm00001d003903	Protein TIFY 9	3.51284	3.77726e-17	1.3682e-15
Zm00001d009975	NA	3.50256	5.46537e-12	1.12795e-10
Zm00001d029356	benzoxazinone synthesis11	3.49987	9.16202e-55	3.33067e-52
Zm00001d044762	Salicylate/benzoate carboxyl methyltransferase	3.4927	4.22757e-35	6.01691e-33
Zm00001d002821	OSJNBa0091D06.16 protein; protein	3.48962	6.2238e-30	6.36578e-28
Zm00001d017598	Glucose-methanol-choline (GMC) oxidoreductase family protein	3.48761	2.84881e-05	0.000187102
Zm00001d017591	Ethylene-responsive transcription factor ERF025	3.48646	0.000823981	0.00374936
Zm00001d012430	Zinc finger protein ZAT11	3.47803	2.07438e-11	3.92415e-10
Zm00001d023387	AT3g10020/T22K18_16; Expressed protein; protein	3.47033	3.43571e-22	2.05686e-20
Zm00001d016924	ETHYLENE INSENSITIVE 3-like 5 protein	3.46605	1.43488e-06	1.24196e-05
Zm00001d047334	Zinc finger protein AZF2	3.46507	1.71957e-07	1.7702e-06
Zm00001d012322	cytochrome P450 family 81 subfamily D polypeptide 8	3.46078	1.86689e-07	1.90948e-06
Zm00001d014520	NA	3.45827	9.33296e-05	0.000543531
Zm00001d017615	RING/U-box superfamily protein	3.45487	9.47251e-10	1.42338e-08
Zm00001d031771	Class I glutamine amidotransferase-like superfamily protein	3.45152	1.36243e-09	2.00628e-08
Zm00001d002133	NA	3.44417	1.52568e-27	1.32283e-25
Zm00001d040649	Probable pectinesterase/pectinesterase inhibitor 7	3.43977	1.32352e-49	3.87715e-47
Zm00001d038151	NA	3.4357	4.58289e-41	9.21863e-39
Zm00001d051548	Protein NRT1/ PTR FAMILY 8.3	3.43491	2.54931e-30	2.68952e-28
Zm00001d024725	Putative MYB DNA-binding domain superfamily protein	3.42734	1.20323e-08	1.52414e-07
Zm00001d046867	Putative HLH DNA-binding domain superfamily protein	3.42706	2.7673e-14	7.39571e-13
Zm00001d044442	ABC transporter G family member 40	3.42126	2.30444e-38	4.13881e-36
Zm00001d008862	cytokinin oxidase 5	3.41914	0.000545475	0.00261165
Zm00001d034641	ZFP16-2	3.41885	1.89744e-08	2.30909e-07
Zm00001d051451	Putative AP2/EREBP transcription factor superfamily protein	3.41847	1.45167e-10	2.4566e-09
Zm00001d025727	U-box domain-containing protein 7	3.41203	1.15232e-83	1.19893e-80
Zm00001d003301	C2 and GRAM domain-containing protein	3.41037	3.64818e-21	1.98336e-19
Zm00001d021775	Sugar carrier protein C	3.40802	2.48475e-42	5.31719e-40
Zm00001d014258	alanine aminotransferase5	3.39968	8.69712e-82	7.2894e-79
Zm00001d047744	jasmonate-regulated gene 21	3.39801	0.00121092	0.00524957
Zm00001d028816	Pathogenesis-related protein 10	3.39642	7.35692e-30	7.47408e-28
Zm00001d016142	RING-H2 finger protein ATL5H	3.39589	2.62183e-15	7.82479e-14
Zm00001d032552	Protein NEOXANTHIN-DEFICIENT 1	3.39196	7.25769e-70	4.13181e-67
Zm00001d031544	LOB domain-containing protein 23	3.38437	0.000699742	0.00325324
Zm00001d000508	NA	3.38136	6.9845e-34	9.28385e-32
Zm00001d047621	NA	3.37485	0.00112079	0.00491604
Zm00001d015356	4-hydroxyphenylpyruvate dioxygenase 1	3.37018	1.1816e-36	1.89641e-34
Zm00001d000126	OSJNBb0118P14.9 protein; Os04g0403901 protein	3.3561	1.74985e-37	2.91704e-35
Zm00001d049687	Putative NAC domain transcription factor superfamily protein	3.35352	0.00391644	0.0144463
Zm00001d021727	G-type lectin S-receptor-like serine/threonine-protein kinase B120	3.35262	4.93883e-44	1.12893e-41
Zm00001d020008	Indole-3-glycerol phosphate synthase chloroplastic	3.35098	1.49148e-43	3.35839e-41
ENSRNA049479921	5.8S ribosomal RNA	3.34937	4.03169e-13	9.4374e-12
Zm00001d049068	GTP-binding protein SAR1B	3.34394	7.43424e-06	5.53723e-05
Zm00001d028307	Probable inactive poly [ADP-ribose] polymerase SRO1	3.33229	2.95269e-32	3.50754e-30
Zm00001d027949	Tyrosine/DOPA decarboxylase 2	3.3294	3.03594e-11	5.60266e-10
Zm00001d002360	Embryonic protein DC-8	3.31382	1.47918e-10	2.50035e-09
Zm00001d010131	Zinc finger protein WIP6	3.31129	3.28865e-33	4.20459e-31
Zm00001d002618	Dehydration-responsive element-binding protein 1D	3.31106	1.1825e-05	8.44886e-05
Zm00001d016760	abscisic acid stress ripening6	3.31012	1.1696e-77	8.60741e-75
Zm00001d029359	benzoxazinone synthesis10	3.30575	5.98393e-74	3.92507e-71
Zm00001d038717	Seed specific protein Bn15D17A	3.30451	7.24752e-07	6.62865e-06
Zm00001d029858	Cortical cell-delineating protein	3.29344	6.58078e-05	0.000397601
Zm00001d009106	Putative RING zinc finger domain superfamily protein	3.29305	1.27295e-16	4.3696e-15
Zm00001d028744	jasmonate-regulated gene 21	3.291	2.69564e-08	3.1959e-07
Zm00001d026979	NA	3.28784	0.000623028	0.00293499
Zm00001d025360	Probable F-box protein At1g60180	3.28415	1.29754e-08	1.63468e-07
Zm00001d012527	NAC domain-containing protein 2	3.28379	3.45597e-10	5.55848e-09
Zm00001d007444	NA	3.27463	0.00246954	0.0097238
Zm00001d033413	Transcription factor bHLH28	3.27292	0.000257896	0.00134698
Zm00001d048262	NA	3.26689	9.83782e-11	1.704e-09
Zm00001d003994	Deoxyhypusine synthase	3.24815	0.000111389	0.000639326
Zm00001d003422	Amino acid/polyamine transporter II	3.24708	5.18914e-13	1.19979e-11
Zm00001d007135	REF/SRPP-like protein	3.24311	5.56158e-05	0.000342608
Zm00001d039566	17.5 kDa class II heat shock protein	3.24305	5.24278e-28	4.77916e-26
Zm00001d019275	PAN domain-containing protein	3.23925	1.85331e-07	1.89623e-06
Zm00001d023413	Putative cytochrome P450 superfamily protein	3.22812	3.09012e-09	4.30065e-08
Zm00001d001857	light harvesting complex photosystem II subunit 6	3.22614	1.14904e-23	7.80853e-22
Zm00001d028347	Peroxidase 53	3.2179	1.04411e-09	1.56347e-08
Zm00001d043209	NA	3.21309	3.25745e-08	3.8081e-07
Zm00001d046204	Heat shock factor protein HSF30	3.20826	0.000350356	0.00176306
Zm00001d035646	Putative DUF26 domain family protein	3.20657	3.46289e-08	4.02798e-07
Zm00001d033237	Uncharacterised conserved protein UCP031088 alpha/beta hydrolase	3.20361	0.0024758	0.00974589
Zm00001d012642	Transcription factor bHLH92	3.20046	3.80448e-12	8.01064e-11
Zm00001d045009	NA	3.20004	4.96855e-29	4.82045e-27
Zm00001d021977	NA	3.19909	6.70869e-21	3.57635e-19
Zm00001d021279	Auxin-responsive protein IAA15	3.19696	1.6538e-10	2.7784e-09
Zm00001d051798	NA	3.19085	2.65973e-10	4.34319e-09
Zm00001d020521	Zinc finger protein 346	3.18401	6.1675e-18	2.43576e-16
Zm00001d040292	Protein induced upon tuberization	3.18255	1.00958e-13	2.5196e-12
Zm00001d044908	12-oxo-phytodienoic acid reductase1	3.17382	3.11429e-34	4.23276e-32
Zm00001d053843	Wound induced protein	3.17357	2.18908e-21	1.22091e-19
Zm00001d008548	Bowman-Birk type wound-induced proteinase inhibitor WIP1	3.16562	1.64673e-05	0.00011417
Zm00001d025614	Putative IQ calmodulin-binding and BAG domain containing family protein	3.16469	1.44561e-10	2.4491e-09
Zm00001d018704	NA	3.16282	5.97248e-63	2.86044e-60
Zm00001d048162	Expressed protein; protein	3.16235	0.000944363	0.00423266
Zm00001d049863	NA	3.15601	0.00310338	0.0118515
Zm00001d007717	Type III polyketide synthase B	3.15566	4.23747e-53	1.42064e-50
Zm00001d003059	Probable low-specificity L-threonine aldolase 1	3.15382	1.101e-11	2.17696e-10
Zm00001d043350	Probable indole-3-acetic acid-amido synthetase GH3.1	3.15177	1.7024e-55	6.50211e-53
Zm00001d028074	HLS1	3.14327	2.81713e-27	2.4148e-25
Zm00001d033710	Chemocyanin	3.14307	2.25549e-11	4.23754e-10
Zm00001d041553	Osmotin-like protein	3.14255	3.12435e-12	6.63414e-11
Zm00001d006947	Cytochrome P450 CYP709C14	3.14234	6.30669e-29	6.06025e-27
Zm00001d044027	NA	3.1297	2.16518e-41	4.47465e-39
Zm00001d012234	male sterile8	3.12913	0.00118031	0.00513606
Zm00001d039083	DUF538 family protein	3.11987	1.62332e-12	3.55188e-11
Zm00001d002743	Zinc ion binding protein	3.11526	1.49157e-09	2.18472e-08
Zm00001d027616	RPM1 interacting protein 13	3.11413	0.00518227	0.0183354
Zm00001d029358	NA	3.10757	1.00517e-13	2.51067e-12
Zm00001d026021	Putative RING zinc finger domain superfamily protein	3.10269	3.2582e-05	0.000210965
Zm00001d035162	LHT1	3.09671	4.88706e-37	8.05777e-35
Zm00001d038775	ATP-dependent 6-phosphofructokinase 3	3.09094	3.41506e-60	1.58527e-57
Zm00001d037910	ATP-dependent 6-phosphofructokinase 4 chloroplastic	3.08436	4.84856e-07	4.59471e-06
Zm00001d027461	DNA binding protein	3.08077	3.02542e-18	1.22696e-16
Zm00001d023768	Delta(12)-fatty-acid desaturase	3.07816	4.34942e-24	3.08063e-22
Zm00001d013956	tonoplast intrinsic protein3	3.0762	5.03676e-14	1.30338e-12
Zm00001d021160	NA	3.0762	1.08706e-17	4.173e-16
Zm00001d053160	NA	3.0729	2.00214e-32	2.41642e-30
Zm00001d028906	NA	3.07089	0.015815	0.0468381
Zm00001d009112	cAMP-regulated phosphoprotein 19-related protein	3.06711	1.44624e-24	1.04898e-22
Zm00001d022278	1-Cys peroxiredoxin PER1	3.06196	6.31421e-05	0.000383338
Zm00001d044950	Ethylene-responsive transcription factor ERF014	3.05856	5.41724e-15	1.56566e-13
Zm00001d031594	PIN-formed protein7	3.05402	0.000264386	0.00137565
Zm00001d033389	VQ motif family protein	3.05069	4.27547e-08	4.92757e-07
Zm00001d039001	Expressed protein; protein	3.04953	6.40334e-24	4.45179e-22
Zm00001d051473	Cytosolic sulfotransferase 17	3.04633	5.33637e-53	1.76939e-50
Zm00001d039771	NA	3.04389	2.09701e-72	1.26546e-69
Zm00001d011435	NA	3.0347	0.00053026	0.0025491
Zm00001d047192	5-pentadecatrienyl resorcinol O-methyltransferase	3.03259	7.59024e-06	5.64228e-05
Zm00001d014469	EamA-like transporter family	3.03079	0.0026139	0.0102228
Zm00001d037418	NA	3.02671	0.00522378	0.0184606
Zm00001d042572	NA	3.0237	4.22453e-32	4.94057e-30
Zm00001d021386	Zinc finger protein 2	3.02279	0.00145329	0.00615441
Zm00001d021324	Spermidine hydroxycinnamoyl transferase	3.0197	5.08155e-26	4.04553e-24
Zm00001d008347	Putative receptor-like protein kinase family protein	3.01763	0.000342488	0.00172692
Zm00001d043220	NA	3.01511	2.06711e-23	1.37684e-21
Zm00001d002161	Wound-responsive family protein	3.0147	1.45381e-08	1.81189e-07
Zm00001d016401	NA	3.01286	2.57144e-08	3.0643e-07
Zm00001d002971	DUF177 domain protein	3.01155	1.36196e-11	2.64613e-10
Zm00001d026390	NA	3.01066	9.00385e-11	1.57401e-09
Zm00001d022002	Zinc finger protein AZF2	3.00806	2.29105e-06	1.90855e-05
Zm00001d037681	Vegetative storage protein 2	3.00717	3.87465e-05	0.000246906
Zm00001d019078	AAA-ATPase ASD mitochondrial	3.00237	5.13432e-26	4.07679e-24
Zm00001d029589	Zinc finger protein AZF2	3.00079	0.000111078	0.000637782
Zm00001d018839	cytochrome P-450 19	2.99985	3.60444e-09	4.96606e-08
Zm00001d048389	Xyloglucan galactosyltransferase MUR3	2.99654	9.06767e-29	8.52333e-27
Zm00001d034197	NA	2.99303	3.20662e-35	4.6073e-33
Zm00001d049903	Putative AP2/EREBP transcription factor superfamily protein	2.98091	0.00562497	0.0196506
Zm00001d027812	Protein YLS3	2.98023	7.97782e-17	2.79251e-15
Zm00001d042022	Peroxidase 12	2.98018	1.89843e-63	9.39038e-61
Zm00001d028815	Pathogenesis-related protein 10 [Source:UniProtKB/TrEMBL;Acc:Q29SB6]	2.96747	1.87037e-33	2.41173e-31
Zm00001d030172	Serine carboxypeptidase-like 19	2.96562	7.50404e-28	6.67933e-26
Zm00001d033987	Heat stress transcription factor A-6b	2.96452	1.34898e-16	4.60961e-15
Zm00001d022444	PAP/OAS1 substrate-binding domain superfamily	2.96228	0.000117865	0.000671895
Zm00001d040108	Probable aquaporin NIP4-2	2.9611	1.3984e-06	1.21212e-05
Zm00001d043411	gibberellin 2-oxidase3	2.96051	5.65655e-22	3.327e-20
Zm00001d019170	Transcription factor TT8	2.95176	4.98355e-05	0.000310102
Zm00001d046687	TMV response protein	2.94338	3.89773e-10	6.20286e-09
Zm00001d041570	Eukaryotic aspartyl protease family protein	2.94227	8.20303e-11	1.43818e-09
Zm00001d022662	NA	2.94198	8.81672e-06	6.47898e-05
Zm00001d047122	PAN domain-containing protein	2.94196	0.00117899	0.00513106
Zm00001d003188	Endochitinase EP3	2.93892	4.1596e-05	0.000263561
Zm00001d049594	Phospholipase A1-Ibeta2 chloroplastic	2.93166	2.31127e-19	1.0647e-17
Zm00001d003431	Pectinesterase 5	2.92866	6.69659e-06	5.04132e-05
Zm00001d027708	Metal ion binding protein	2.92844	1.74386e-08	2.13719e-07
Zm00001d036700	CASP-like protein 13	2.92818	2.17103e-22	1.33686e-20
Zm00001d038806	Chaperone protein ClpB1	2.92577	5.8543e-28	5.30455e-26
Zm00001d013311	NA	2.92129	7.7259e-06	5.73324e-05
Zm00001d023390	NA	2.92058	6.88174e-07	6.31133e-06
Zm00001d011687	IAA-amino acid hydrolase ILR1-like 4	2.91916	1.22736e-13	3.038e-12
Zm00001d043128	NHL25	2.91481	6.67629e-16	2.13168e-14
Zm00001d028814	Pathogenesis-related protein 10 [Source:UniProtKB/TrEMBL;Acc:Q29SB6]	2.90561	1.78446e-28	1.65162e-26
Zm00001d002304	Auxin responsive protein	2.89873	0.000103534	0.000597424
Zm00001d012285	Putative MYB DNA-binding domain superfamily protein	2.89734	4.56134e-05	0.000286191
Zm00001d026339	NA	2.88468	0.00815401	0.0269564
Zm00001d037738	RALF	2.88379	5.83036e-22	3.42256e-20
Zm00001d024702	Tryptophan synthase beta chain 2%2C chloroplastic	2.88219	8.04687e-32	9.33839e-30
Zm00001d040493	Ergosterol biosynthetic protein 28	2.87995	0.000161155	0.000885869
Zm00001d044906	12-oxo-phytodienoic acid reductase2	2.87727	5.28367e-23	3.43587e-21
Zm00001d012304	Putative cytochrome P450 superfamily protein	2.87173	3.0054e-38	5.30304e-36
Zm00001d027622	Zinc finger (C3HC4-type RING finger) family protein	2.86271	2.70977e-40	5.27495e-38
Zm00001d004250	NA	2.86123	0.000520912	0.00250877
Zm00001d030540	Spermidine hydroxycinnamoyl transferase	2.85998	3.44238e-06	2.75071e-05
Zm00001d002159	Wound induced protein	2.85631	9.1116e-11	1.59008e-09
Zm00001d008539	NA	2.85189	1.13008e-09	1.68218e-08
Zm00001d040380	phosphoadenosine phosphosulfate (PAPS) reductase family protein	2.84744	0.000116598	0.000665178
Zm00001d029280	Peroxidase 64	2.84464	1.86935e-27	1.60695e-25
Zm00001d032479	DUF241 domain protein	2.84196	1.03633e-17	3.98332e-16
Zm00001d027900	Protein TIFY 10B	2.8354	1.68966e-07	1.74417e-06
Zm00001d028120	Heptahelical transmembrane protein 5	2.83309	2.75728e-06	2.24489e-05
Zm00001d030557	Alanine aminotransferase 2 mitochondrial	2.833	2.51241e-57	1.05288e-54
Zm00001d017152	endochitinase precursor4	2.83106	8.12629e-20	3.88581e-18
Zm00001d042156	IQ domain-containing protein IQM5	2.82875	0.0114286	0.0357952
Zm00001d029546	Metallothionein-like protein 1	2.82874	1.39802e-09	2.05468e-08
Zm00001d048417	FAD/NAD(P)-binding oxidoreductase family protein	2.82352	7.35395e-24	5.10093e-22
Zm00001d052390	Arabidopsis NAC domain containing protein 87	2.82173	3.81016e-19	1.71588e-17
Zm00001d007766	NA	2.82043	0.00258476	0.0101259
Zm00001d043235	Methylesterase 3	2.81792	7.35709e-15	2.10015e-13
Zm00001d048307	NA	2.81748	8.84966e-22	5.05721e-20
Zm00001d023769	Delta(12)-fatty-acid desaturase	2.81638	1.32403e-07	1.39442e-06
Zm00001d042903	Probable WRKY transcription factor 49	2.81403	1.08743e-05	7.83829e-05
Zm00001d029628	cystatin7	2.81199	2.01554e-44	4.71433e-42
Zm00001d037783	Putative receptor protein kinase ZmPK1	2.80897	7.71297e-28	6.8448e-26
Zm00001d005465	Lustrin A [Source:UniProtKB/TrEMBL;Acc:B4FJ67]	2.80593	0.00185034	0.00759082
Zm00001d012641	cytokinin oxidase4b	2.80355	3.61047e-16	1.18412e-14
Zm00001d030577	Light-inducible protein CPRF-2	2.80117	3.6158e-31	4.02582e-29
Zm00001d000961	NA	2.7978	0.000539865	0.00258986
Zm00001d025737	ZCN19	2.79432	0.00975778	0.0313248
Zm00001d035033	Putative ubiquitin carboxyl-terminal hydrolase superfamily protein	2.78724	7.3158e-05	0.000437281
Zm00001d042922	Probable mediator of RNA polymerase II transcription subunit 37c	2.78719	1.4841e-37	2.50167e-35
Zm00001d026597	NA	2.78466	1.15388e-34	1.61936e-32
Zm00001d014905	NA	2.78175	0.00019391	0.00104423
Zm00001d051143	Protein LIGHT-DEPENDENT SHORT HYPOCOTYLS 3	2.78154	0.0143077	0.0432486
Zm00001d010344	PIF / Ping-Pong family of plant transposases	2.78096	0.000426742	0.0021005
Zm00001d002898	Peroxidase 12	2.78069	9.42608e-65	4.82056e-62
Zm00001d033862	1-aminocyclopropane-1-carboxylate synthase6	2.77692	2.61738e-16	8.67848e-15
Zm00001d020405	myb domain protein 85	2.77253	1.83148e-08	2.2364e-07
Zm00001d017121	glyceraldehyde-3-phosphate dehydrogenase4	2.76923	1.81044e-39	3.41415e-37
Zm00001d014244	Esterase	2.76839	6.69558e-18	2.62806e-16
Zm00001d005609	protein phosphatase homolog7	2.76376	2.24957e-19	1.03945e-17
Zm00001d003311	Probable 2-oxoglutarate-dependent dioxygenase AOP1	2.76173	9.87362e-40	1.88555e-37
Zm00001d002130	NA	2.75422	1.58625e-08	1.96075e-07
Zm00001d007153	Hypoxia-responsive family protein	2.75113	1.69598e-46	4.56901e-44
Zm00001d013493	lipoxygenase5	2.75102	4.7228e-22	2.78867e-20
Zm00001d052194	23.6 kDa heat shock protein mitochondrial	2.7508	5.45349e-17	1.94043e-15
Zm00001d007027	Ubiquitin-protein ligase CIP8	2.74728	2.27049e-32	2.71855e-30
Zm00001d025878	splicing factor Prp18 family protein	2.74687	0.00802107	0.0265956
Zm00001d039166	Plant cysteine oxidase 2	2.73876	4.34822e-29	4.24592e-27
Zm00001d009385	Putative IQ calmodulin-binding and BAG domain containing family protein	2.73677	0.00134106	0.00574015
Zm00001d017969	NA	2.73336	2.4267e-12	5.23006e-11
Zm00001d052209	Cytokinin-O-glucosyltransferase 2	2.73247	1.14735e-05	8.22693e-05
Zm00001d043740	Mitogen-activated protein kinase kinase kinase YODA	2.7324	1.35273e-05	9.53646e-05
Zm00001d019726	Uclacyanin-3	2.73111	1.1013e-18	4.72681e-17
Zm00001d027720	Heavy metal-associated isoprenylated plant protein 27	2.73057	5.97869e-05	0.000365145
Zm00001d035079	Zea mays ARGOS5	2.7274	7.61045e-12	1.53496e-10
Zm00001d043701	IAA-amino acid hydrolase ILR1-like 4	2.72675	1.50216e-19	7.02709e-18
Zm00001d023294	NAC transcription factor 29	2.72617	1.54756e-23	1.03858e-21
Zm00001d045283	Putative WRKY DNA-binding domain superfamily protein	2.71562	4.30821e-18	1.72403e-16
Zm00001d052813	UDP-glycosyltransferase 89B1	2.71035	2.2789e-14	6.13392e-13
Zm00001d033049	ZIM motif family protein	2.70877	1.62824e-05	0.000113044
Zm00001d017425	Cytochrome b5	2.70821	4.46253e-54	1.56567e-51
Zm00001d052435	Probable peptide/nitrate transporter	2.70801	8.91916e-09	1.15501e-07
Zm00001d039459	Putative transcription factor bHLH041	2.70374	1.02559e-16	3.54721e-15
Zm00001d047416	NA	2.70372	2.45923e-09	3.47715e-08
Zm00001d013130	Transcription factor PIF4	2.70057	0.000178493	0.000970219
Zm00001d048064	NA	2.698	1.59788e-08	1.9727e-07
Zm00001d044124	polypeptide	2.68577	4.57609e-08	5.24598e-07
Zm00001d025847	Beta-glucosidase 47	2.68548	8.72511e-12	1.75042e-10
Zm00001d009835	Triosephosphate isomerase cytosolic	2.68529	5.41948e-06	4.16829e-05
Zm00001d007620	Patatin-like protein 2	2.68516	2.16339e-11	4.07878e-10
Zm00001d012194	NA	2.68441	0.000644845	0.00302643
Zm00001d014253	ZIM motif family protein	2.67776	0.000294767	0.00151439
Zm00001d046184	Peroxidase 52	2.67751	7.68829e-20	3.69393e-18
Zm00001d047698	Short-chain dehydrogenase reductase 2a	2.67749	1.03527e-07	1.11006e-06
Zm00001d035753	Polygalacturonase inhibitor	2.67408	1.03854e-18	4.48297e-17
Zm00001d015347	Germin-like protein subfamily 1 member 8	2.66584	1.23981e-13	3.0663e-12
Zm00001d045919	Pyrophosphate--fructose 6-phosphate 1-phosphotransferase subunit alpha 2	2.66538	0.00903179	0.0293375
Zm00001d034851	Aspartokinase	2.66246	7.34644e-20	3.5367e-18
Zm00001d033271	F-box domain containing protein expressed	2.66097	6.29493e-27	5.26141e-25
Zm00001d019399	Putative lipid-transfer protein DIR1	2.65967	2.65201e-07	2.64177e-06
Zm00001d026277	coproporphyrinogen III oxidase2	2.6594	4.3219e-34	5.77012e-32
Zm00001d005802	SAUR-like auxin-responsive protein family	2.65647	1.80485e-21	1.01411e-19
Zm00001d016400	NA	2.65639	0.000480579	0.00233728
Zm00001d053554	Peroxidase 52	2.65471	8.47757e-06	6.25412e-05
Zm00001d016257	basic helix-loop-helix (bHLH) DNA-binding superfamily protein	2.65437	0.00277812	0.0107702
Zm00001d047333	NA	2.64334	1.19349e-12	2.66749e-11
Zm00001d016899	NA	2.64208	1.93927e-08	2.35657e-07
Zm00001d037968	PAR1 protein	2.6416	3.78359e-25	2.83986e-23
Zm00001d031813	Patatin-like protein 2	2.64011	1.19205e-06	1.0474e-05
Zm00001d006256	syringolide-induced protein 14-1-1	2.6389	1.29878e-20	6.73336e-19
Zm00001d039058	DUF1645 family protein	2.63698	1.54482e-08	1.91503e-07
Zm00001d020443	NA	2.63559	2.76794e-09	3.87549e-08
Zm00001d027932	NA	2.63416	2.13431e-05	0.0001441
Zm00001d014781	NA	2.63166	1.0954e-21	6.20103e-20
Zm00001d007977	NA	2.63109	2.93985e-21	1.61808e-19
Zm00001d042472	Protein SCARECROW	2.62262	1.03964e-09	1.55755e-08
Zm00001d024676	NA	2.62079	1.53605e-07	1.59601e-06
Zm00001d040621	myb transcription factor40	2.61995	3.02204e-14	8.04093e-13
Zm00001d034445	zinc finger (C3HC4-type RING finger) family protein	2.61846	0.0129183	0.0397132
Zm00001d006591	F-box domain containing protein	2.61664	1.14674e-15	3.55974e-14
Zm00001d011080	Protease inhibitor%3B Proteinase inhibitor	2.61339	0.000717476	0.0033249
Zm00001d005377	Lecithin-cholesterol acyltransferase-like 1	2.61303	3.10681e-15	9.21747e-14
Zm00001d043722	ABC transporter G family member 6	2.6096	0.00916154	0.0296855
Zm00001d025287	Pollen-specific protein C13	2.60614	8.1407e-09	1.06149e-07
Zm00001d047674	Cell-linked locus protein%3B Long cell-linked locus protein	2.60176	4.1754e-11	7.60316e-10
Zm00001d022032	ribosome-inactivating protein2	2.59516	5.8373e-07	5.42938e-06
Zm00001d048268	Putative tify domain/CCT motif transcription factor family protein	2.59387	2.44701e-06	2.02118e-05
Zm00001d042980	jasmonate-regulated gene 21	2.59084	1.77231e-05	0.000121952
Zm00001d009022	NmrA-like negative transcriptional regulator family protein	2.58996	7.79675e-20	3.74008e-18
Zm00001d015626	Putative uncharacterized protein [Source:UniProtKB/TrEMBL;Acc:Q7X9P7]	2.57925	3.22538e-07	3.16075e-06
Zm00001d013610	Osmotin-like protein OSM34	2.57918	0.00556028	0.0194471
Zm00001d005749	Probable WRKY transcription factor 40	2.57722	6.21733e-06	4.70636e-05
Zm00001d033068	Potassium transporter 5	2.5751	2.07121e-09	2.97028e-08
Zm00001d041384	NA	2.57478	0.00014299	0.000796757
Zm00001d017813	17.4 kDa class I heat shock protein 3	2.57466	0.00376162	0.0139554
Zm00001d044021	Isocitrate dehydrogenase	2.57391	9.98378e-45	2.37197e-42
Zm00001d050144	Sec14p-like phosphatidylinositol transfer family protein	2.57177	0.00421881	0.0154053
Zm00001d029279	Peroxidase 64	2.562	2.62885e-17	9.68501e-16
Zm00001d017293	NA	2.55981	0.000335831	0.00169761
Zm00001d050805	MLO-like protein 1	2.55911	2.07069e-19	9.58264e-18
Zm00001d007618	Patatin-like protein 2	2.55895	1.70264e-07	1.75577e-06
Zm00001d038450	NA	2.55431	4.8289e-12	1.00415e-10
ENSRNA049478881	Eukaryotic small subunit ribosomal RNA	2.54875	0.000150407	0.000833623
Zm00001d044826	NOD26-like membrane intrinsic protein2	2.54826	0.000131543	0.000740731
Zm00001d042263	Inducer of CBF expression 2	2.54612	2.05022e-17	7.63718e-16
Zm00001d026619	Pyruvate kinase	2.5445	6.56228e-25	4.85303e-23
Zm00001d012069	DUF506 family protein	2.54197	1.64645e-13	4.00955e-12
Zm00001d029101	NA	2.53846	0.00442986	0.016069
Zm00001d043617	Aspartyl protease family protein 2	2.53794	5.94148e-06	4.52137e-05
Zm00001d003530	Serine carboxypeptidase-like 19	2.53786	0.000450361	0.00220274
Zm00001d020614	ZIM-transcription factor 28	2.53316	4.24216e-18	1.70211e-16
Zm00001d053229	NA	2.52695	3.7842e-06	3.00081e-05
Zm00001d044728	Class I heat shock protein 3	2.52086	0.000233061	0.00123069
Zm00001d032603	NA	2.51868	1.29237e-35	1.9115e-33
Zm00001d016160	Potassium channel KAT1	2.51314	3.79111e-07	3.67338e-06
Zm00001d016746	Transducin/WD40 repeat-like superfamily protein	2.51028	9.46186e-05	0.000549976
Zm00001d038556	NA	2.51013	0.0114721	0.0359037
Zm00001d008587	Class I glutamine amidotransferase-like superfamily protein	2.5066	1.98002e-20	1.01431e-18
Zm00001d011639	AP2/ERF and B3 domain-containing transcription repressor TEM1	2.5057	2.74921e-06	2.23892e-05
Zm00001d030542	hydroxycinnamoyltransferase4	2.50454	4.70968e-16	1.52473e-14
Zm00001d037550	peroxidase 5	2.49663	2.75183e-76	1.88707e-73
Zm00001d014102	Divalent ion symporter	2.49557	0.000304985	0.00156051
Zm00001d002399	Plant intracellular Ras-group-related LRR protein 7	2.49337	6.80755e-10	1.04478e-08
Zm00001d033050	ZIM motif family protein	2.49331	0.00144048	0.00611386
Zm00001d014063	MDIS1-interacting receptor like kinase 2	2.48822	4.52916e-33	5.69409e-31
Zm00001d053568	NA	2.48566	7.51896e-21	3.98717e-19
Zm00001d002025	AP2-like ethylene-responsive transcription factor AIL5	2.48398	5.02203e-18	1.99907e-16
Zm00001d020811	ABC transporter G family member 11	2.47181	1.36832e-13	3.36209e-12
Zm00001d025146	NA	2.47104	7.02382e-06	5.26272e-05
Zm00001d004754	Dirigent protein 23	2.46875	9.08655e-14	2.27715e-12
Zm00001d028313	PnFL-2%3B Putative tify domain/CCT motif transcription factor family protein	2.46854	3.39986e-10	5.47991e-09
Zm00001d017648	OSJNBa0013K16.16 protein; protein	2.46543	0.000382279	0.00190433
Zm00001d053001	Eukaryotic aspartyl protease family protein	2.46521	5.43642e-17	1.93663e-15
Zm00001d041608	Phosphatidylinositol:ceramide inositolphosphotransferase 1	2.46504	1.97461e-20	1.01326e-18
Zm00001d023774	Erg28 like protein	2.46226	4.79489e-06	3.71918e-05
Zm00001d048306	Cysteine proteinase inhibitor [Source:UniProtKB/TrEMBL;Acc:K7VPW5]	2.45268	0.00955311	0.0308036
Zm00001d015032	Serine/threonine-protein kinase STY46	2.45136	1.17497e-18	5.00741e-17
Zm00001d011735	serine acetyltransferase1	2.4509	6.22386e-19	2.72163e-17
Zm00001d012427	Zinc finger protein ZAT11	2.44864	3.20455e-20	1.59293e-18
Zm00001d007753	Eukaryotic aspartyl protease family protein	2.44717	0.00283543	0.0109656
Zm00001d021321	Diaminopimelate decarboxylase 2 chloroplastic	2.44667	2.30138e-24	1.6494e-22
Zm00001d018845	NA	2.44612	5.28099e-05	0.000326925
Zm00001d008843	Grx_A2-glutaredoxin subgroup III	2.44521	9.77246e-16	3.05559e-14
Zm00001d018844	NA	2.44288	0.000284943	0.00147068
Zm00001d005383	Lecithin-cholesterol acyltransferase-like 1	2.44177	1.00395e-10	1.73396e-09
Zm00001d007616	Patatin-like protein 2	2.44158	4.66736e-11	8.44801e-10
Zm00001d029829	U-box domain-containing protein 33	2.43874	1.40718e-11	2.73048e-10
Zm00001d031683	NA	2.43752	0.0149389	0.0447366
Zm00001d020251	NA	2.43654	0.00189016	0.00772265
Zm00001d023269	VQ	2.43597	1.00424e-18	4.34734e-17
Zm00001d011228	Putative calmodulin-binding family protein	2.43385	1.28987e-05	9.14888e-05
Zm00001d019541	maternally expressed gene4	2.42983	0.000385452	0.0019176
Zm00001d027423	flavone synthase typeI2	2.42888	7.67565e-31	8.33084e-29
Zm00001d048656	Bowman-Birk type trypsin inhibitor	2.42299	0.0122022	0.0378355
Zm00001d002623	Protein DETOXIFICATION 49	2.4214	0.000106834	0.000615288
Zm00001d046981	Putative MYB DNA-binding domain superfamily protein	2.41777	1.44877e-12	3.1978e-11
Zm00001d021726	G-type lectin S-receptor-like serine/threonine-protein kinase B120	2.41767	3.8979e-34	5.25051e-32
Zm00001d022437	Probable WRKY transcription factor 30	2.41471	2.70988e-22	1.65182e-20
Zm00001d000447	OSJNBa0041A02.21 protein; protein	2.41446	2.97226e-11	5.49185e-10
Zm00001d044618	Protein NUCLEAR FUSION DEFECTIVE 4	2.41148	5.86889e-16	1.88787e-14
Zm00001d048229	Putative HLH DNA-binding domain superfamily protein	2.40954	1.38567e-18	5.84754e-17
Zm00001d016705	ATPase inhibitor	2.40567	4.90941e-19	2.17521e-17
Zm00001d040826	NA	2.40547	3.37967e-13	7.97924e-12
Zm00001d007191	myb domain protein 112	2.4044	2.95127e-23	1.95282e-21
Zm00001d007623	Patatin-like protein 2	2.40379	1.25351e-13	3.0951e-12
Zm00001d002285	NAC domain-containing protein 21/22	2.40235	1.71192e-18	7.15428e-17
Zm00001d007329	Probable WRKY transcription factor 75	2.3942	1.61663e-05	0.000112341
Zm00001d006873	Disease resistance response protein-like; protein	2.39405	7.03503e-08	7.80684e-07
Zm00001d039933	16.9 kDa class I heat shock protein 1	2.39329	1.0544e-09	1.5781e-08
Zm00001d012510	Putative cytochrome P450 superfamily protein	2.39176	7.84926e-08	8.62162e-07
Zm00001d025462	Putative HLH DNA-binding domain superfamily protein	2.39124	0.00152831	0.00642251
Zm00001d034482	NA	2.38836	3.09495e-13	7.34728e-12
Zm00001d027290	extensin-like protein	2.38824	5.32628e-50	1.59119e-47
Zm00001d013862	Cytochrome P450 84A1	2.38763	1.93408e-51	6.14283e-49
Zm00001d031349	Serine--glyoxylate aminotransferase	2.38658	1.82633e-05	0.000125383
Zm00001d043877	NAC domain-containing protein 72	2.38554	4.61998e-05	0.000289449
Zm00001d014748	(Z)-3-hexen-1-ol acetyltransferase	2.38415	4.36565e-30	4.51112e-28
Zm00001d017060	Hypoxia-responsive family protein	2.38293	2.91624e-32	3.47793e-30
Zm00001d020909	Phospholipase A2%2C group IVB isoform 6	2.38257	2.99256e-17	1.09448e-15
Zm00001d031810	Protein MIZU-KUSSEI 1	2.38058	3.13724e-06	2.52294e-05
Zm00001d024853	1-aminocyclopropane-1-carboxylate oxidase15	2.37932	5.05282e-19	2.23219e-17
Zm00001d032363	Pirin-like protein 2	2.374	7.63571e-36	1.15196e-33
Zm00001d020100	protein phosphatase homolog6	2.37306	3.81279e-20	1.88287e-18
Zm00001d028577	DNA-binding protein	2.37185	7.05062e-28	6.3315e-26
Zm00001d012407	triose phosphate isomerase5	2.37052	5.01715e-27	4.21678e-25
Zm00001d017696	Peroxidase 64	2.36994	1.25402e-35	1.87314e-33
Zm00001d002347	Bifunctional inhibitor/lipid-transfer protein/seed storage 2S albumin superfamily protein	2.36861	5.16319e-84	5.56389e-81
Zm00001d048060	Homocysteine S-methyltransferase 1	2.36851	3.69904e-27	3.13515e-25
Zm00001d045660	3-ketoacyl-CoA synthase	2.36578	6.68976e-08	7.4511e-07
Zm00001d047110	trehalose-6-phosphate phosphatase11	2.36234	3.7872e-34	5.12427e-32
Zm00001d007604	Patatin-like protein 2	2.35802	4.45254e-14	1.15916e-12
Zm00001d039642	UDP-glycosyltransferase 73D1	2.35758	4.88353e-30	5.01193e-28
Zm00001d039993	uncharacterized protein [Source:UniProtKB/TrEMBL;Acc:B6SUS4]	2.35434	8.45951e-14	2.12885e-12
Zm00001d020717	abscisic acid 8'-hydroxylase4	2.35414	4.84258e-09	6.54932e-08
Zm00001d040450	uncharacterized protein [Source:UniProtKB/TrEMBL;Acc:B6SX29]	2.35386	0.000405423	0.00200627
Zm00001d028759	Pyruvate decarboxylase isozyme 3	2.35289	1.63424e-27	1.41289e-25
Zm00001d035442	Endoglucanase 14	2.35232	5.41596e-19	2.38215e-17
Zm00001d012409	Histone-lysine N-methyltransferase ATXR3	2.34958	0.00121161	0.00525107
Zm00001d022139	Protein TIFY 10B	2.34888	3.6796e-33	4.68459e-31
Zm00001d038335	OSJNBb0008G24.13 protein	2.34742	8.0465e-14	2.0266e-12
Zm00001d015201	Protein NLP6	2.34597	2.47108e-05	0.000164172
Zm00001d047584	Eukaryotic aspartyl protease family protein	2.34587	0.000251901	0.00131886
Zm00001d018712	NA	2.34566	4.54914e-28	4.17207e-26
Zm00001d050337	NA	2.34058	0.000538439	0.00258452
Zm00001d033379	Knotted1-interacting protein	2.33956	2.20578e-06	1.84312e-05
Zm00001d037973	Serine/threonine-protein kinase	2.33696	4.1018e-18	1.65018e-16
Zm00001d041573	protein kinase-related	2.32824	2.37017e-06	1.96578e-05
Zm00001d020953	Protein PIN-LIKES 3	2.32807	3.68832e-19	1.66598e-17
Zm00001d047458	NA	2.32803	5.90797e-15	1.70097e-13
Zm00001d012712	gibberellin 2-oxidase10	2.32625	5.55664e-15	1.60287e-13
Zm00001d031364	Serine--glyoxylate aminotransferase	2.3244	2.12317e-05	0.000143445
Zm00001d035021	Cell wall / vacuolar inhibitor of fructosidase 2	2.32426	4.84247e-14	1.25634e-12
Zm00001d044763	Salicylate/benzoate carboxyl methyltransferase	2.32274	2.16214e-07	2.19288e-06
Zm00001d036676	Putative B-box type zinc finger family protein	2.32079	3.04564e-06	2.46021e-05
Zm00001d050557	chaperone protein dnaJ-related	2.31715	1.69943e-26	1.3934e-24
Zm00001d005908	Tyrosine-sulfated glycopeptide receptor 1	2.31534	3.89693e-09	5.3495e-08
Zm00001d025409	Putative AP2/EREBP transcription factor superfamily protein	2.31466	0.00483113	0.0172856
Zm00001d013719	cytochrome P450 family 87 subfamily A polypeptide 2	2.31308	1.09645e-05	7.90139e-05
Zm00001d040382	Early nodulin-like protein 1	2.31214	2.87015e-06	2.32923e-05
Zm00001d048903	Acidic endochitinase	2.31065	2.74881e-31	3.09477e-29
Zm00001d034673	Bowman-Birk type trypsin inhibitor	2.31019	5.58154e-05	0.000343557
Zm00001d010751	Seed specific protein Bn15D17A	2.30796	4.07022e-06	3.20654e-05
Zm00001d048234	NA	2.30453	2.3624e-20	1.20001e-18
Zm00001d045651	NA	2.30397	1.40711e-08	1.75877e-07
Zm00001d005748	CIPK-like protein 1	2.30351	7.9721e-05	0.000471651
Zm00001d007079	Phospholipase A2 family protein	2.30041	9.52212e-31	1.02611e-28
Zm00001d004484	Alpha-humulene/(-)-(E)-beta-caryophyllene synthase	2.29971	5.98147e-14	1.53338e-12
Zm00001d000147	NA	2.29765	1.62774e-24	1.17779e-22
Zm00001d025993	NA	2.29689	0.000182328	0.000988567
Zm00001d011237	Putative WRKY DNA-binding domain superfamily protein	2.29448	1.876e-21	1.05018e-19
Zm00001d042933	Zinc finger protein ZAT11	2.28959	6.20179e-15	1.78216e-13
Zm00001d034925	Transferase	2.28828	1.80363e-05	0.000123937
Zm00001d040481	Ergosterol biosynthetic protein 28	2.28701	1.95436e-05	0.000133113
Zm00001d011618	isopentenyl transferase3	2.28608	5.79584e-05	0.000355154
Zm00001d033878	ACT domain-containing protein ACR1	2.28288	7.2513e-12	1.46743e-10
Zm00001d000298	BRASSINOSTEROID INSENSITIVE 1-associated receptor kinase 1	2.28135	1.83472e-15	5.58619e-14
Zm00001d041574	Probable LRR receptor-like serine/threonine-protein kinase	2.27775	1.05349e-14	2.95144e-13
Zm00001d006069	Putative quinone-oxidoreductase homolog chloroplastic	2.27272	1.85239e-06	1.57266e-05
Zm00001d039532	Probable WRKY transcription factor 36	2.27115	2.91934e-21	1.61033e-19
Zm00001d040071	Glycosyltransferase family 61 protein	2.27101	0.00084203	0.00382341
Zm00001d017693	Mitogen-activated protein kinase kinase 9	2.26646	0.000194778	0.0010476
Zm00001d011844	NA	2.26542	0.00253931	0.00995951
Zm00001d026996	NA	2.2653	0.012642	0.0390106
Zm00001d028230	Sugar transport protein 13	2.26525	2.24848e-48	6.22415e-46
Zm00001d003057	Protein LIGHT-DEPENDENT SHORT HYPOCOTYLS 3	2.26475	6.59682e-06	4.97864e-05
Zm00001d030862	Ethylene-responsive transcription factor RAP2-11	2.26439	9.949e-13	2.24023e-11
Zm00001d039643	UDP-glycosyltransferase 73D1	2.26218	2.25896e-22	1.38535e-20
Zm00001d038379	Zinc finger protein ZAT11	2.26156	0.00243781	0.00961267
Zm00001d036768	Transcription factor MYB44	2.26029	0.000244909	0.00128627
Zm00001d048006	Putative phytosulfokine peptide	2.25913	7.4593e-14	1.88658e-12
Zm00001d012482	Putative WRKY DNA-binding domain superfamily protein	2.24995	2.00985e-17	7.49609e-16
Zm00001d021627	senescence regulator	2.24876	6.99945e-15	1.99995e-13
Zm00001d013088	NA	2.24786	0.00837154	0.0275547
Zm00001d015091	Bax inhibitor 1	2.24768	1.17576e-15	3.64231e-14
Zm00001d042593	Transcriptional factor TINY	2.24622	2.77519e-05	0.00018271
Zm00001d051468	RING/U-box superfamily protein	2.23787	1.86775e-14	5.08166e-13
Zm00001d035236	Plant calmodulin-binding protein-related	2.23647	5.1718e-24	3.62062e-22
Zm00001d028718	Hydrophobic protein RCI2B	2.23563	5.23498e-16	1.68936e-14
Zm00001d051653	Putative uncharacterized protein [Source:UniProtKB/TrEMBL;Acc:B6U056]	2.23498	1.2003e-11	2.36093e-10
Zm00001d029119	Protein LURP-one-related 2	2.229	9.9707e-23	6.32029e-21
Zm00001d004414	Peptidase S24/S26A/S26B/S26C family protein	2.2274	0.00146581	0.00619611
Zm00001d021690	Hydrolase%2C hydrolyzing O-glycosyl compounds	2.2271	1.22907e-07	1.2994e-06
Zm00001d022636	Major facilitator superfamily protein	2.22707	2.01274e-32	2.41954e-30
Zm00001d033990	Bax inhibitor-1 family protein	2.22534	4.71852e-09	6.39012e-08
Zm00001d022262	Cytochrome P450 709B2	2.22371	1.42596e-09	2.09369e-08
Zm00001d051415	Mechanosensitive ion channel protein 6	2.21994	6.11022e-10	9.45454e-09
Zm00001d029955	Phospholipase A1-Ibeta2 chloroplastic	2.21899	3.76565e-08	4.37172e-07
Zm00001d005378	Lecithin-cholesterol acyltransferase-like 1	2.21734	3.03542e-08	3.56373e-07
Zm00001d032030	Chaperone protein dnaJ 11 chloroplastic	2.21692	4.12371e-14	1.07727e-12
Zm00001d038551	Putative DUF26-domain receptor-like protein kinase family protein	2.21644	5.19979e-14	1.34362e-12
Zm00001d014832	60S ribosomal protein L29-1	2.21575	1.07963e-05	7.78951e-05
Zm00001d007729	Erg28 like protein	2.21428	0.0140512	0.0426075
Zm00001d043258	Caltractin	2.21387	4.89792e-09	6.60344e-08
Zm00001d052962	Putative RING zinc finger domain superfamily protein	2.21142	1.87766e-12	4.0906e-11
Zm00001d014202	NA	2.20608	9.38949e-13	2.12376e-11
Zm00001d036761	Ubiquitin system component Cue protein	2.20398	6.92388e-10	1.05833e-08
Zm00001d007378	UDP-glycosyltransferase 73D1	2.20341	0.00260745	0.0102029
Zm00001d044725	NA	2.19933	5.80013e-13	1.33491e-11
Zm00001d045185	NA	2.19764	0.00124299	0.00536857
Zm00001d053445	NA	2.19677	4.17823e-25	3.12828e-23
Zm00001d025964	Putative homeobox DNA-binding and leucine zipper domain family protein	2.19453	1.35081e-42	2.95347e-40
Zm00001d038700	O-methyltransferase ZRP4	2.18777	1.33425e-15	4.11639e-14
Zm00001d022457	peroxidase3	2.186	5.71126e-05	0.000350755
Zm00001d001013	NA	2.17504	0.0137882	0.0419617
Zm00001d052772	Expressed protein; protein	2.17468	0.000373514	0.00186621
Zm00001d000133	Acetyl-coenzyme A synthetase chloroplastic/glyoxysomal	2.17049	3.63859e-23	2.38668e-21
Zm00001d044162	Probable WRKY transcription factor 71	2.16871	3.39343e-19	1.53508e-17
Zm00001d014072	NA	2.16864	6.02199e-07	5.58566e-06
Zm00001d028303	Branched-chain-amino-acid aminotransferase	2.16849	0.0017967	0.00740095
Zm00001d040027	Bowman-Birk type wound-induced proteinase inhibitor WIP1 [Source:UniProtKB/TrEMBL;Acc:B4FYK1]	2.16744	3.35263e-49	9.63419e-47
Zm00001d015658	Transmembrane amino acid transporter family protein	2.16652	1.80585e-17	6.78555e-16
Zm00001d043278	Protein UPSTREAM OF FLC	2.16609	1.31149e-10	2.23625e-09
Zm00001d037611	HXXXD-type acyl-transferase family protein	2.16533	9.55705e-20	4.54118e-18
Zm00001d042382	Metal-dependent protein hydrolase	2.16336	1.08569e-20	5.68725e-19
Zm00001d052122	NA	2.16101	2.82411e-15	8.39526e-14
Zm00001d009057	Pectin lyase-like superfamily protein	2.16054	4.40604e-08	5.06452e-07
Zm00001d019400	PVR3-like protein	2.15972	5.44558e-13	1.25619e-11
Zm00001d050864	NA	2.15496	1.90494e-05	0.00013013
Zm00001d009553	NA	2.15388	4.53648e-15	1.32123e-13
Zm00001d044833	Protein SUR2	2.15309	6.32585e-30	6.44831e-28
Zm00001d028721	LOB domain protein 11	2.14774	5.49089e-23	3.56294e-21
Zm00001d050803	MLO-like protein 1	2.14518	0.00129687	0.00557494
Zm00001d043094	Pentatricopeptide repeat-containing protein mitochondrial	2.14174	2.57295e-15	7.70174e-14
Zm00001d004366	UDP-glycosyltransferase 74B1	2.13892	4.73537e-13	1.09908e-11
Zm00001d039944	Probable calcium-binding protein CML27	2.13857	0.000286577	0.00147736
Zm00001d028742	fatty acid desaturase8	2.13791	5.1942e-17	1.85253e-15
Zm00001d042574	Auxin-inducible protein	2.13662	1.44506e-10	2.4491e-09
Zm00001d013830	cytochrome P450 family 76 subfamily C polypeptide 7	2.13602	7.50436e-28	6.67933e-26
Zm00001d037005	Putative FAD-binding Berberine family protein	2.13476	6.43819e-10	9.91119e-09
Zm00001d013550	NA	2.13017	7.27393e-06	5.43258e-05
Zm00001d036787	TMV response protein%3B TMV response-related protein	2.12934	0.00492977	0.017574
Zm00001d051080	Adenine phosphoribosyltransferase 2	2.1286	5.85868e-08	6.58376e-07
Zm00001d002960	kunitz trypsin inhibitor 1	2.12529	7.27457e-17	2.55525e-15
Zm00001d050455	Anthranilate N-benzoyltransferase protein 1	2.12466	1.89642e-06	1.60462e-05
Zm00001d048294	NA	2.12411	0.00108026	0.00476044
Zm00001d007285	NADP-dependent alkenal double bond reductase P2	2.12253	0.00910276	0.0295331
Zm00001d044775	Xyloglucan endotransglucosylase/hydrolase protein 1	2.12104	0.00741118	0.0248409
Zm00001d020403	Receptor kinase	2.11889	9.94215e-08	1.0687e-06
ENSRNA049476045	Plant small nucleolar RNA U3	2.11719	0.0169681	0.0495857
Zm00001d007901	Cylicin-1	2.11702	3.23506e-22	1.94445e-20
Zm00001d043782	DNA-binding protein RAV1	2.11691	2.96305e-12	6.31832e-11
Zm00001d002402	Plant intracellular Ras-group-related LRR protein 7	2.1151	2.21392e-20	1.13221e-18
Zm00001d022593	Diaminopimelate decarboxylase 2 chloroplastic	2.11461	1.32877e-19	6.26453e-18
Zm00001d031797	NA	2.11175	0.000559807	0.00267263
Zm00001d002816	Lactoylglutathione lyase / glyoxalase I family protein	2.11161	3.65069e-09	5.0252e-08
Zm00001d041826	protein; Protein kinase domain containing protein	2.10865	8.51339e-20	4.06447e-18
Zm00001d018526	Prolyl 4-hydroxylase 8%3B Prolyl 4-hydroxylase 8-1%3B Prolyl 4-hydroxylase alpha-2 subunit	2.10559	7.32701e-23	4.68385e-21
Zm00001d023410	Probable purple acid phosphatase 20	2.10466	9.7603e-11	1.69349e-09
Zm00001d011062	Probable protein phosphatase 2C 4	2.10289	1.56873e-11	3.0187e-10
Zm00001d028118	NA	2.09599	5.89719e-24	4.10937e-22
Zm00001d030304	Pathogenesis-related thaumatin superfamily protein	2.0956	6.01827e-12	1.23362e-10
Zm00001d031325	25.3 kDa heat shock protein chloroplastic	2.09478	2.94299e-08	3.46195e-07
Zm00001d029468	root-specific kinase 1	2.09102	4.05487e-22	2.41316e-20
Zm00001d038552	NA	2.08382	2.6705e-16	8.83521e-15
Zm00001d010385	Protein UPSTREAM OF FLC	2.08275	0.000694871	0.00323455
Zm00001d046596	Bifunctional inhibitor/lipid-transfer protein/seed storage 2S albumin superfamily protein	2.08132	2.13679e-15	6.45379e-14
Zm00001d002479	S-norcoclaurine synthase	2.07811	5.84989e-20	2.83776e-18
Zm00001d045092	Spermidine hydroxycinnamoyl transferase	2.07771	3.63587e-20	1.79844e-18
Zm00001d017547	Dehydrin COR410	2.07368	2.44754e-24	1.74999e-22
Zm00001d031222	Cell Division Protein AAA ATPase family	2.07072	2.83592e-22	1.71824e-20
Zm00001d042909	Elicitor-responsive protein 1	2.06947	6.82956e-22	3.97048e-20
ENSRNA049478188	Eukaryotic small subunit ribosomal RNA	2.06844	1.31829e-05	9.33289e-05
Zm00001d039000	HSP40/DnaJ peptide-binding protein	2.06836	3.48913e-32	4.09641e-30
Zm00001d007840	AP2-like ethylene-responsive transcription factor ANT	2.06595	1.48473e-06	1.28248e-05
Zm00001d003356	ATFP4	2.06584	2.5334e-11	4.72728e-10
Zm00001d039495	Zinc finger CCCH domain-containing protein 23	2.06581	5.18297e-05	0.000321517
Zm00001d052015	Serine-rich protein	2.06564	3.23751e-14	8.58396e-13
Zm00001d034642	Zinc finger protein ZAT11	2.06486	0.00369524	0.013748
Zm00001d025489	S-adenosyl-L-methionine-dependent methyltransferases superfamily protein	2.06435	6.87637e-08	7.65047e-07
Zm00001d022415	NA	2.06248	4.39177e-10	6.93784e-09
Zm00001d034382	rRNA N-glycosidase [Source:UniProtKB/TrEMBL;Acc:A0A1D6L706]	2.05987	0.000799247	0.00365112
Zm00001d039103	NA	2.058	4.20251e-10	6.6528e-09
Zm00001d048073	Heat shock 70 kDa protein 8	2.05682	1.35476e-06	1.17836e-05
Zm00001d037009	FAD-binding Berberine family protein	2.05671	1.33827e-19	6.29949e-18
Zm00001d017826	3-hydroxy-3-methylglutaryl-coenzyme A reductase 2	2.0557	9.24953e-05	0.000539193
Zm00001d043386	Dynein light chain LC6%2C flagellar outer arm	2.05569	1.07641e-09	1.60785e-08
Zm00001d051001	Glyceraldehyde-3-phosphate dehydrogenase 3%2C cytosolic	2.05479	7.30053e-23	4.67684e-21
Zm00001d026657	Probable CCR4-associated factor 1 homolog 11	2.05433	0.000948039	0.00424636
Zm00001d039065	G-box binding factor	2.05406	4.96378e-17	1.77455e-15
Zm00001d010787	DUF1677 family protein	2.05404	0.00402294	0.0147885
Zm00001d013720	cytochrome P450 family 87 subfamily A polypeptide 2	2.05345	7.7158e-07	7.02289e-06
Zm00001d047664	Multidrug resistance protein ABC transporter family protein	2.04844	3.10489e-14	8.24284e-13
Zm00001d023478	NA	2.04734	1.19745e-07	1.26908e-06
Zm00001d051626	3-hydroxy-3-methylglutaryl-coenzyme A reductase 2	2.04608	0.00116159	0.00506482
Zm00001d050412	Chorismate mutase 2	2.04216	7.43919e-28	6.66061e-26
Zm00001d001832	NDR1/HIN1-like 25	2.04148	1.80032e-14	4.91148e-13
Zm00001d018244	NA	2.03812	2.53444e-23	1.68439e-21
Zm00001d032947	Chitinase 1	2.03709	5.70558e-51	1.77479e-48
Zm00001d031449	Lipoxygenase 2 chloroplastic	2.0341	3.10269e-21	1.69597e-19
Zm00001d038316	NA	2.03402	0.00334907	0.0126551
Zm00001d053952	Bax inhibitor 1	2.03067	5.46436e-11	9.80821e-10
Zm00001d020702	Mitochondrial phosphate carrier protein 2 mitochondrial	2.02703	3.4089e-17	1.24073e-15
ENSRNA049479084	Eukaryotic small subunit ribosomal RNA	2.02466	0.00321024	0.012184
Zm00001d048021	allene oxide synthase1	2.02236	1.92903e-22	1.19272e-20
Zm00001d034674	Protein NRT1/ PTR FAMILY 5.6	2.02094	1.51741e-14	4.17746e-13
Zm00001d051252	Chaperonin 60 subunit alpha 2 chloroplastic	2.01712	0.00553136	0.0193617
Zm00001d015515	Probable WRKY transcription factor 40	2.01581	0.000716949	0.00332297
Zm00001d034940	ABC transporter G family member 34	2.01503	2.30485e-20	1.17275e-18
Zm00001d024996	Bowman-Birk type trypsin inhibitor	2.01097	0.00589494	0.0204188
Zm00001d052387	Expressed protein; protein	2.00917	2.37369e-15	7.13359e-14
Zm00001d039647	Boron transporter-like protein 2	2.00853	4.98951e-09	6.72392e-08
Zm00001d019734	Ethylene-responsive transcription factor 1B	2.0079	2.58008e-10	4.22631e-09
Zm00001d025490	Zea mays ARGOS1	2.00784	1.89028e-19	8.78821e-18
Zm00001d001906	EH domain-containing protein 1	2.00745	3.53203e-07	3.44336e-06
Zm00001d009659	Cwf21	2.0073	0.000626147	0.00294831
Zm00001d025900	Putative GEM-like protein 8	2.00427	1.74325e-25	1.335e-23
Zm00001d047017	Putative HLH DNA-binding domain superfamily protein	2.00348	6.91243e-22	4.01094e-20
Zm00001d017545	SEC14 cytosolic factor family protein / phosphoglyceride transfer family protein	2.00298	0.0112906	0.0354311
Zm00001d023664	ABA-responsive protein	2.00136	6.32056e-21	3.38138e-19
Zm00001d042904	WRKY DNA binding domain containing protein [Source:UniProtKB/TrEMBL;Acc:B6UIN8]	2.00078	0.00913658	0.0296205
Zm00001d040483	Type III polyketide synthase B	1.99982	0.016656	0.0488541
Zm00001d028222	Zinc finger protein 8	1.99933	0.0084264	0.0277021
Zm00001d042536	fructokinase1	1.99722	2.93947e-27	2.50544e-25
Zm00001d005010	Late embryogenesis abundant (LEA) hydroxyproline-rich glycoprotein family	1.99678	1.43079e-11	2.77093e-10
Zm00001d025887	Probable metal-nicotianamine transporter YSL7	1.9964	3.86093e-33	4.89478e-31
Zm00001d001831	Pyruvate kinase	1.98905	1.09821e-24	7.98463e-23
Zm00001d053212	E3 ubiquitin ligase BIG BROTHER-related	1.98729	3.0079e-21	1.64714e-19
Zm00001d033624	lipoxygenase4	1.98708	1.33235e-21	7.51422e-20
Zm00001d002799	Homeobox-leucine zipper protein ATHB-12	1.98126	4.55677e-22	2.69591e-20
Zm00001d013879	NA	1.98036	5.45093e-15	1.57388e-13
Zm00001d002051	D-3-phosphoglycerate dehydrogenase 3 chloroplastic	1.97877	9.1104e-20	4.33577e-18
Zm00001d033300	Type IV inositol polyphosphate 5-phosphatase 11	1.97628	2.35172e-19	1.08004e-17
Zm00001d051754	aldehyde dehydrogenase2	1.97359	4.28611e-31	4.71989e-29
Zm00001d007714	Probable glycerol-3-phosphate acyltransferase 2	1.97191	5.49765e-10	8.56716e-09
Zm00001d048558	glutathione transferase25	1.9707	2.38285e-18	9.7852e-17
Zm00001d000675	NA	1.9701	1.2854e-05	9.12572e-05
Zm00001d032046	cytokinin oxidase10	1.9683	6.13454e-21	3.2877e-19
Zm00001d018431	Wall-associated receptor kinase-like 8	1.96674	2.32701e-21	1.29305e-19
Zm00001d045184	Protein kinase superfamily protein	1.96393	0.00591877	0.0204825
Zm00001d038165	Putative GID1-like gibberellin receptor	1.96382	1.1172e-19	5.28359e-18
Zm00001d032560	CBS domain-containing protein CBSX5	1.96334	9.61177e-18	3.70865e-16
Zm00001d027533	LysM domain-containing GPI-anchored protein 2	1.96313	3.09551e-22	1.86802e-20
Zm00001d033654	opaque endosperm10	1.96267	2.55596e-20	1.28121e-18
Zm00001d003048	Disease resistance gene analog PIC17	1.95832	2.25238e-12	4.88577e-11
Zm00001d049433	Germin-like protein subfamily 1 member 8	1.95768	3.79358e-06	3.00587e-05
Zm00001d044703	Cytochrome P450 94C1	1.95699	1.97206e-10	3.2825e-09
Zm00001d002358	necrotic4	1.9569	7.85413e-15	2.23991e-13
Zm00001d004664	Cytochrome P450 94B3	1.9563	4.47007e-17	1.60566e-15
Zm00001d038791	Putative leucine-rich repeat receptor-like protein kinase family protein	1.95402	8.15549e-22	4.6961e-20
Zm00001d029907	Expansin-B4	1.953	3.10631e-07	3.0546e-06
Zm00001d049081	NA	1.95132	1.33562e-23	8.99547e-22
Zm00001d050798	Putative RING zinc finger domain superfamily protein	1.95073	2.72046e-06	2.2179e-05
Zm00001d016128	NA	1.94385	2.7603e-05	0.000181888
Zm00001d017374	Protein kinase superfamily protein	1.9419	0.00050648	0.00244826
Zm00001d002351	terpene synthase1	1.94046	0.00416405	0.0152293
Zm00001d025281	Putative AP2/EREBP transcription factor superfamily protein	1.93927	3.32695e-17	1.21237e-15
Zm00001d045644	Encodes a protein whose expression is responsive to nematode infection.	1.93835	5.28556e-18	2.1012e-16
ENSRNA049478106	Eukaryotic small subunit ribosomal RNA	1.93834	0.000138137	0.000773713
Zm00001d039032	Putative WRKY DNA-binding domain superfamily protein	1.93831	2.33915e-14	6.29047e-13
Zm00001d000688	NA	1.93564	7.42812e-07	6.78355e-06
Zm00001d031202	NA	1.93208	0.00281962	0.0109086
Zm00001d029828	Eukaryotic translation initiation factor 3 subunit E	1.92847	0.0148958	0.0446416
Zm00001d009698	Putative WRKY DNA-binding domain superfamily protein	1.92651	0.000264071	0.00137471
Zm00001d053369	WRKY transcription factor 22	1.92592	1.5969e-19	7.44717e-18
Zm00001d036402	protein; Receptor-like protein kinase-like	1.92459	1.46293e-22	9.08252e-21
Zm00001d027849	Probable LRR receptor-like serine/threonine-protein kinase	1.91841	0.0020459	0.00826054
ENSRNA049477408	Eukaryotic small subunit ribosomal RNA	1.9167	0.00137236	0.00586019
ENSRNA049479549	5.8S ribosomal RNA	1.91517	3.28183e-09	4.54754e-08
Zm00001d021781	Organic cation/carnitine transporter 3	1.91442	1.77358e-13	4.30178e-12
Zm00001d044291	actin binding protein family	1.91432	9.32931e-15	2.62832e-13
Zm00001d043293	cytokinin oxidase 4	1.91299	1.78274e-12	3.8894e-11
Zm00001d028743	NA	1.91272	0.000116369	0.000664119
Zm00001d053757	Galactose mutarotase-like superfamily protein	1.9105	1.36867e-08	1.71641e-07
Zm00001d033922	ATP synthase	1.91044	0.000747854	0.00344925
Zm00001d023779	3-hydroxyisobutyryl-CoA hydrolase 1	1.90677	2.16423e-11	4.07878e-10
Zm00001d030682	OSJNBb0004G23.8 protein; OSJNBb0085F13.3 protein	1.90502	0.000804617	0.00367287
Zm00001d013046	Lipid phosphate phosphatase delta	1.9033	2.33972e-19	1.07616e-17
Zm00001d033967	E3 ubiquitin protein ligase DRIP2	1.90249	2.73058e-07	2.71466e-06
Zm00001d034713	Anthranilate synthase alpha subunit 2 chloroplastic	1.90235	9.33983e-18	3.61296e-16
Zm00001d023941	Carbohydrate transporter/ sugar porter	1.90172	1.26833e-45	3.21591e-43
Zm00001d049407	Polyphenol oxidase chloroplastic	1.89974	3.92857e-10	6.24535e-09
Zm00001d052509	PAN domain-containing protein	1.89729	1.07647e-22	6.78086e-21
Zm00001d037334	Odorant 1 protein%3B Putative MYB DNA-binding domain superfamily protein	1.89585	0.00178143	0.00734403
Zm00001d027313	Probable xyloglucan endotransglucosylase/hydrolase protein 32	1.89274	3.1963e-18	1.29279e-16
Zm00001d024103	B3 domain-containing transcription factor NGA2	1.88923	4.53955e-05	0.000284942
Zm00001d028968	Chaperone protein dnaJ 20 chloroplastic	1.88754	0.000166604	0.000912662
Zm00001d033718	ACD11 homolog protein	1.88744	5.11659e-15	1.48445e-13
Zm00001d017418	Aldehyde dehydrogenase	1.88732	2.55628e-09	3.60206e-08
Zm00001d053715	UDP-glycosyltransferase 84A1	1.88477	1.95428e-19	9.05784e-18
Zm00001d005973	Serine carboxypeptidase-like 40	1.88409	0.00684996	0.023236
ENSRNA049477082	Plant signal recognition particle RNA	1.88378	0.00932628	0.0301739
Zm00001d006538	O-Glycosyl hydrolases family 17 protein	1.88333	5.98242e-26	4.71299e-24
Zm00001d040502	early nodulin-like protein 7	1.88312	0.000928435	0.00416994
Zm00001d016948	NA	1.88106	0.00364954	0.0136166
Zm00001d028004	Outer arm dynein light chain 1 protein	1.88039	4.06193e-08	4.69581e-07
Zm00001d029357	AT3G23300 (E=2e-039) | dehydration-responsive protein-related	1.88038	0.000404387	0.00200223
Zm00001d023404	Probable purple acid phosphatase 20	1.8789	3.92327e-11	7.16566e-10
Zm00001d044688	NA	1.87862	0.000171081	0.000933965
Zm00001d024522	Putative HLH DNA-binding domain superfamily protein	1.87839	8.47524e-05	0.000499167
Zm00001d012020	exocyst subunit exo70 family protein F1	1.8736	1.03016e-14	2.89415e-13
Zm00001d001772	Protein YLS9	1.87256	2.72523e-08	3.22844e-07
Zm00001d012636	Putative DUF26-domain protein kinase family protein	1.87201	0.00110665	0.00485971
Zm00001d026237	Protein BREVIS RADIX	1.87195	5.23243e-05	0.000324185
Zm00001d010079	HXXXD-type acyl-transferase family protein	1.87109	4.53108e-13	1.05491e-11
Zm00001d038950	NA	1.86999	0.00532593	0.0187426
Zm00001d050297	NA	1.86958	6.47132e-05	0.000391772
Zm00001d020748	Polyadenylate-binding protein RBP47B	1.86753	2.9705e-22	1.79617e-20
Zm00001d023309	Sterol 14-demethylase	1.86731	6.24725e-05	0.00037977
Zm00001d052578	Probable F-box protein At1g60180	1.86708	2.36021e-06	1.95913e-05
Zm00001d043838	Transparent testa 12 protein	1.86522	8.08187e-22	4.6626e-20
Zm00001d003446	Gamma-glutamyltranspeptidase 1	1.86497	1.64227e-29	1.63538e-27
Zm00001d015987	Pentatricopeptide repeat-containing protein	1.86494	0.00144873	0.00613942
Zm00001d046632	MYB transcription factor TaMYB1%3B Putative MYB DNA-binding domain superfamily protein	1.86274	1.89067e-11	3.58948e-10
Zm00001d012821	Probable inactive poly [ADP-ribose] polymerase SRO1	1.85859	6.06261e-20	2.93623e-18
Zm00001d021779	F-box protein SKIP27	1.85817	1.6414e-13	4.00049e-12
Zm00001d004413	Cysteine synthase	1.85651	1.47623e-11	2.84979e-10
Zm00001d001862	NA	1.8526	0.0085953	0.0281775
Zm00001d022965	NA	1.85178	0.00880778	0.0287181
Zm00001d044351	NA	1.851	0.00804092	0.0266438
Zm00001d025984	glutamic dehydrogenase2	1.85081	4.42045e-19	1.97013e-17
Zm00001d051130	Long-chain-alcohol oxidase FAO4B	1.85032	1.02088e-09	1.5302e-08
Zm00001d010201	Transcription repressor MYB6	1.84959	7.63161e-08	8.40396e-07
Zm00001d050899	Cell number regulator 2	1.84708	3.75567e-14	9.85391e-13
ENSRNA049479266	5.8S ribosomal RNA	1.84681	1.89859e-06	1.606e-05
Zm00001d027987	Transcription factor bHLH99	1.84671	5.4245e-18	2.15077e-16
Zm00001d040500	G-box-binding factor 3	1.84484	1.32018e-08	1.66113e-07
Zm00001d024871	NA	1.84388	0.00410009	0.0150355
Zm00001d042875	NA	1.84371	7.89504e-11	1.38589e-09
Zm00001d037207	UDP-glycosyltransferase 85A7	1.84358	4.4365e-16	1.43938e-14
Zm00001d017801	Formate dehydrogenase chloroplastic/mitochondrial	1.84225	5.57874e-05	0.000343455
Zm00001d037092	terpene synthase26	1.84177	7.51932e-05	0.000447496
Zm00001d051161	phenylalanine ammonia lyase3	1.83967	1.63942e-18	6.87985e-17
Zm00001d009082	Binding protein	1.83784	1.63553e-06	1.40196e-05
Zm00001d005849	Histone H3 K4-specific methyltransferase SET7/9 family protein	1.8373	3.483e-16	1.1448e-14
Zm00001d038843	Putative WRKY DNA-binding domain superfamily protein	1.83579	2.34027e-25	1.77867e-23
Zm00001d012036	Sucrose-phosphate synthase	1.83552	0.000511747	0.00247174
Zm00001d007139	AAA-type ATPase family protein	1.83505	5.82773e-29	5.6179e-27
Zm00001d050293	trehalose-6-phosphate synthase9	1.83429	7.51485e-10	1.1423e-08
Zm00001d014804	Eukaryotic aspartyl protease family protein	1.83304	5.73654e-14	1.47687e-12
Zm00001d003804	ZCN4	1.83256	0.0052738	0.0186048
Zm00001d002970	silkless ears1	1.8317	1.94108e-18	8.05617e-17
Zm00001d021682	Cysteine-rich receptor-like protein kinase 25	1.83107	1.90583e-21	1.0649e-19
Zm00001d052530	Cytochrome P450 94C1	1.83051	5.27104e-08	5.96114e-07
Zm00001d008538	ERBB-3 BINDING PROTEIN 1	1.82968	0.0037432	0.0138956
Zm00001d031049	Serine/threonine-protein kinase receptor	1.82711	1.38297e-13	3.39405e-12
Zm00001d011838	Glycosyltransferase family 61 protein	1.82335	0.000118328	0.000673897
Zm00001d044136	Glycerol-3-phosphate acyltransferase 1	1.82118	0.0147497	0.0442915
Zm00001d050164	Wall-associated receptor kinase-like 20	1.82117	4.87903e-23	3.17959e-21
Zm00001d029604	Peroxidase 2	1.81953	4.26431e-18	1.70872e-16
Zm00001d046668	NA	1.81937	6.74528e-05	0.000406888
Zm00001d030741	Ankyrin repeat family protein	1.81919	0.00336982	0.0127272
Zm00001d021446	Protein DETOXIFICATION 45 chloroplastic	1.81882	3.59216e-14	9.46605e-13
Zm00001d046805	Putative WRKY DNA-binding domain superfamily protein	1.81681	2.07525e-09	2.97465e-08
Zm00001d031403	Serine--glyoxylate aminotransferase	1.81481	0.000484617	0.00235464
Zm00001d019725	Uclacyanin-3	1.8134	7.05206e-16	2.23745e-14
Zm00001d020823	basic leucine-zipper 58	1.81305	3.0565e-09	4.25582e-08
Zm00001d038164	methyl binding domain	1.8122	1.80113e-06	1.53345e-05
Zm00001d052673	Chalcone synthase C2	1.81214	7.99286e-10	1.21129e-08
Zm00001d043382	glutamate-oxaloacetate transaminase1	1.81119	4.09796e-31	4.52922e-29
Zm00001d037232	ATP-dependent zinc metalloprotease FTSH 6 chloroplastic	1.81005	5.88213e-07	5.46433e-06
Zm00001d024621	Phloem-specific lectin	1.8088	6.91591e-18	2.71005e-16
Zm00001d043096	NA	1.8084	5.73858e-11	1.0276e-09
Zm00001d027863	Expressed protein; protein	1.80809	5.31e-05	0.000328586
Zm00001d020985	Calcium-transporting ATPase 9 plasma membrane-type	1.80382	0.00518597	0.0183442
Zm00001d033573	Hydroxyproline O-galactosyltransferase GALT4	1.802	4.87044e-08	5.55598e-07
Zm00001d037730	NA	1.79946	0.0048576	0.0173618
Zm00001d006360	Expansin-like A2	1.79888	2.23412e-21	1.24373e-19
Zm00001d046346	Putative HLH DNA-binding domain superfamily protein	1.79888	0.00239693	0.00946258
ENSRNA049479257	Eukaryotic small subunit ribosomal RNA	1.7982	4.43009e-08	5.08634e-07
Zm00001d026056	hydroxylase3	1.79704	1.92157e-19	8.91994e-18
Zm00001d020705	DNA binding protein	1.793	1.18778e-10	2.03747e-09
Zm00001d040245	Putative serine type endopeptidase inhibitor	1.79175	1.43229e-11	2.77207e-10
Zm00001d039081	CTP synthase family protein	1.79126	3.57873e-26	2.86422e-24
Zm00001d003750	Digalactosyldiacylglycerol synthase 1 chloroplastic	1.79054	1.20538e-14	3.34283e-13
Zm00001d006029	NA	1.78775	6.42841e-09	8.48117e-08
Zm00001d012103	aldolase2	1.78654	2.94412e-21	1.61808e-19
Zm00001d028999	NAC domain containing protein 47	1.78634	0.000268249	0.00139381
Zm00001d036671	NA	1.78483	7.29592e-12	1.47547e-10
Zm00001d041381	Transducin/WD40 repeat-like superfamily protein	1.78322	2.00846e-07	2.04113e-06
Zm00001d044474	Protein LURP-one-related 8	1.78305	0.00895767	0.0291187
Zm00001d032992	Pectinesterase 31	1.77653	3.60832e-14	9.50032e-13
Zm00001d034256	phosphohexose isomerase1	1.7764	7.72684e-27	6.44038e-25
Zm00001d041580	R2R3MYB-domain protein	1.77506	0.000126401	0.000714283
Zm00001d018211	1-aminocyclopropane-1-carboxylate oxidase35	1.77351	5.72935e-26	4.52544e-24
Zm00001d022017	Probable indole-3-acetic acid-amido synthetase GH3.1	1.77233	1.06982e-18	4.60481e-17
Zm00001d007702	NA	1.77074	0.000306698	0.00156715
Zm00001d020493	Expressed protein; protein	1.76977	0.00379421	0.0140556
Zm00001d032850	phosphate transporter protein2	1.76966	5.50932e-12	1.13624e-10
Zm00001d038436	Abscisic acid receptor PYL5	1.76645	1.27289e-10	2.17726e-09
Zm00001d027161	NA	1.76615	0.000278721	0.00144127
Zm00001d032291	Metal ion binding protein	1.76599	0.010129	0.0323204
Zm00001d014001	Flotillin-like protein 2	1.76587	2.20348e-08	2.65199e-07
Zm00001d043544	UDP-glycosyltransferase 88A1	1.76575	1.87165e-08	2.28083e-07
Zm00001d047768	FKBP-type peptidyl-prolyl cis-trans isomerase	1.76545	3.47049e-06	2.77098e-05
Zm00001d025834	Inositol transporter 4	1.76421	9.2009e-07	8.27477e-06
Zm00001d033906	Endoplasmic oxidoreductin-1	1.76406	1.26056e-20	6.54646e-19
Zm00001d048085	Ninja-family protein 1	1.76229	6.4041e-21	3.42002e-19
Zm00001d017762	abscisic acid 8'-hydroxylase1	1.75984	7.24412e-17	2.54752e-15
Zm00001d034508	Hydroxyproline O-galactosyltransferase GALT4	1.75883	1.82362e-11	3.48034e-10
Zm00001d041618	Protein NUCLEAR FUSION DEFECTIVE 4	1.75845	9.77613e-06	7.12673e-05
Zm00001d003064	R2R3MYB-domain protein	1.75834	5.75073e-18	2.27414e-16
Zm00001d017991	NA	1.75675	6.54806e-18	2.57594e-16
ENSRNA049479871	Eukaryotic small subunit ribosomal RNA	1.75595	0.00913071	0.029611
Zm00001d021698	Receptor-like protein kinase RK20-1	1.75479	1.22267e-22	7.63803e-21
Zm00001d017537	NA	1.75433	2.20716e-11	4.15449e-10
Zm00001d042551	Integrin-linked protein kinase family	1.75123	9.85625e-10	1.47957e-08
Zm00001d044122	Dihydroflavonol-4-reductase	1.751	0.00841286	0.0276726
Zm00001d053746	Probable WRKY transcription factor 40	1.7509	0.0032835	0.0124276
Zm00001d008570	Protein SAR DEFICIENT 1	1.74998	3.60924e-07	3.50956e-06
Zm00001d047507	Putative RING zinc finger domain superfamily protein	1.74986	0.000763048	0.00351128
Zm00001d023379	pyruvate kinase2	1.74905	1.09667e-20	5.73482e-19
Zm00001d021897	L-type lectin-domain containing receptor kinase V.9	1.74896	9.8768e-09	1.2703e-07
Zm00001d053433	Putative RING zinc finger domain superfamily protein	1.7486	9.40438e-10	1.41455e-08
Zm00001d038437	Zinc transporter 3	1.74836	1.56133e-17	5.91091e-16
Zm00001d009660	Protein kinase superfamily protein	1.74668	2.97594e-29	2.94403e-27
Zm00001d039936	17.4 kDa class I heat shock protein	1.74176	0.0159908	0.0472983
Zm00001d034514	Germin-like protein subfamily T member 1	1.74155	2.56757e-18	1.0526e-16
Zm00001d009666	NAD(P)-binding Rossmann-fold superfamily protein	1.74024	1.91196e-15	5.80377e-14
Zm00001d017247	Protein binding protein	1.739	5.26725e-21	2.84309e-19
Zm00001d047657	Xyloglucan 6-xylosyltransferase 2	1.73791	0.00110285	0.00484653
Zm00001d020726	Probable protein phosphatase 2C 12	1.73587	0.00512541	0.0181748
Zm00001d022227	fused leaves1	1.73181	0.00218154	0.00873339
Zm00001d013099	Probable carboxylesterase 15	1.73115	1.10958e-13	2.75551e-12
Zm00001d013907	Nonspecific lipid-transfer protein	1.73073	0.00338781	0.0127887
Zm00001d003091	Beta-16-galactosyltransferase GALT29A	1.72998	0.00201073	0.00814138
Zm00001d029341	Aldose 1-epimerase	1.72805	0.000583356	0.00276972
Zm00001d026512	Flavonol-3-O-glycoside-7-O-glucosyltransferase 1	1.72677	0.00314638	0.0119808
Zm00001d003035	Tetratricopeptide repeat (TPR)-like superfamily protein	1.72629	2.68736e-21	1.48509e-19
Zm00001d050689	U-box domain-containing protein 29	1.72522	4.12868e-06	3.24667e-05
Zm00001d045679	Probable acyl-activating enzyme 5 peroxisomal	1.72042	1.43031e-07	1.49746e-06
Zm00001d014074	CCT motif family protein	1.71884	3.12118e-05	0.000203051
Zm00001d039607	UDP-glycosyltransferase 75B1	1.71839	1.92644e-14	5.2272e-13
Zm00001d030023	NAC-transcription factor43	1.71694	9.10822e-11	1.59008e-09
Zm00001d040003	NA	1.71491	5.79182e-23	3.75014e-21
Zm00001d016698	NA	1.71154	0.000177213	0.000964649
Zm00001d036888	D-aminoacyl-tRNA deacylase	1.71152	1.83528e-20	9.44913e-19
Zm00001d003363	ATFP4	1.71044	0.00649963	0.0221923
Zm00001d047808	initiator binding protein1	1.71005	2.25042e-13	5.40621e-12
Zm00001d029648	copalyl diphosphate synthase2	1.70828	0.00747496	0.0250157
Zm00001d038555	Cytochrome P450 98A3	1.70796	1.29063e-11	2.52379e-10
Zm00001d006719	NA	1.70755	0.000275296	0.00142552
Zm00001d010422	Pollen-specific protein-like	1.70492	1.21621e-07	1.28715e-06
Zm00001d002707	Cis-zeatin O-glucosyltransferase 1	1.70452	0.00569276	0.0198552
Zm00001d038061	Probable calcium-binding protein CML25	1.70401	0.00842848	0.0277059
Zm00001d000196	Putative MATE efflux family protein	1.70087	0.000641271	0.0030126
Zm00001d021086	Transcription factor bHLH137	1.69817	0.00497796	0.0177185
Zm00001d052493	Aluminium induced protein with YGL and LRDR motifs	1.69795	6.01976e-31	6.58095e-29
Zm00001d052220	NA	1.69716	7.0137e-14	1.78135e-12
Zm00001d048832	Putative leucine-rich repeat receptor-like protein kinase family protein	1.69711	0.00747393	0.0250151
Zm00001d029371	Probable trehalose-phosphate phosphatase J	1.69633	4.17471e-14	1.08965e-12
Zm00001d036797	Non-structural maintenance of chromosomes element 4 homolog A	1.69525	5.95502e-05	0.0003638
Zm00001d043735	Bidirectional sugar transporter SWEET2	1.69511	2.21102e-14	5.9658e-13
Zm00001d051420	dehydrin3	1.69503	2.56544e-26	2.08083e-24
Zm00001d046134	Glycosyl hydrolase superfamily protein	1.69253	1.99323e-18	8.26123e-17
Zm00001d043253	Receptor-like serine/threonine-protein kinase SD1-8	1.6887	5.28563e-28	4.80371e-26
Zm00001d052494	Pyruvate kinase	1.68675	1.38358e-13	3.39405e-12
Zm00001d007381	NA	1.68541	3.4076e-13	8.03891e-12
Zm00001d043853	O-acyltransferase WSD1	1.68447	2.82225e-10	4.59308e-09
Zm00001d051526	Probable xyloglucan endotransglucosylase/hydrolase protein 30	1.68446	7.48905e-05	0.000445958
Zm00001d016083	NA	1.68171	1.62101e-11	3.11335e-10
Zm00001d018429	phosphoenolpyruvate carboxylase kinase1	1.68057	0.000316022	0.00160825
Zm00001d030915	NA	1.6775	0.00168961	0.00701054
Zm00001d002094	Bifunctional inhibitor/lipid-transfer protein/seed storage 2S albumin superfamily protein	1.67571	9.54629e-06	6.97265e-05
Zm00001d053675	lipoxygenase10	1.67398	9.15559e-11	1.59683e-09
Zm00001d042934	Zinc finger%2C C2H2 type family protein	1.67134	1.98257e-07	2.01823e-06
Zm00001d039011	Grx_I1-glutaredoxin subgroup III	1.67059	2.75533e-09	3.86143e-08
Zm00001d029711	Basic-leucine zipper (bZIP) transcription factor family protein	1.66695	1.59707e-08	1.97251e-07
Zm00001d030613	Phosphatidylinositol:ceramide inositolphosphotransferase 1	1.66645	1.14356e-10	1.96384e-09
Zm00001d040028	NA	1.66586	3.48494e-15	1.02587e-13
Zm00001d042750	Protein YLS9	1.66551	5.72195e-06	4.37638e-05
Zm00001d020692	Beta-13-galactosyltransferase 7	1.66546	3.56647e-13	8.394e-12
Zm00001d029783	Expansin-like A2	1.66531	2.28852e-09	3.25408e-08
Zm00001d040362	Dof-type zinc finger DNA-binding family protein	1.66424	9.76186e-08	1.05157e-06
Zm00001d048263	Putative tify domain/CCT motif transcription factor family protein%3B ZIM motif family protein	1.66357	0.0159779	0.0472752
Zm00001d052335	Peroxidase 67	1.66204	5.44069e-20	2.64777e-18
Zm00001d029696	Glutathione S-transferase U16	1.66179	1.78928e-08	2.18929e-07
Zm00001d038178	Probable carboxylesterase 17	1.66077	0.000140899	0.000786411
Zm00001d005977	NA	1.66074	0.000124854	0.000707196
Zm00001d047050	NAC domain containing protein 71	1.65985	3.82168e-09	5.25098e-08
Zm00001d022181	Phospho-2-dehydro-3-deoxyheptonate aldolase 1	1.65823	3.80545e-19	1.71588e-17
Zm00001d008612	Putative homeobox DNA-binding domain superfamily protein	1.65657	0.0161391	0.0476297
Zm00001d013795	Peroxisomal membrane 22 kDa (Mpv17/PMP22) family protein	1.65634	6.50118e-23	4.19145e-21
Zm00001d036965	Zinc transporter 4	1.65619	7.06907e-18	2.76289e-16
Zm00001d031807	NA	1.65496	8.22834e-21	4.35568e-19
Zm00001d052683	O-methyltransferase ZRP4	1.65485	0.00289006	0.0111511
Zm00001d043323	Copper transporter 1	1.65305	5.39504e-05	0.000333575
Zm00001d026632	Stem-specific protein TSJT1	1.65289	1.50465e-08	1.86984e-07
ENSRNA049478649	Eukaryotic small subunit ribosomal RNA	1.65161	0.00412103	0.0150958
Zm00001d038056	Gibberellin-regulated protein 13	1.65053	2.52256e-05	0.000167355
Zm00001d039482	Dof zinc finger protein DOF1.6	1.649	9.4662e-05	0.000550039
Zm00001d037868	Eukaryotic peptide chain release factor subunit 1-1	1.64891	7.79797e-06	5.78246e-05
Zm00001d017287	NA	1.6485	0.0160952	0.0475233
Zm00001d025133	Protein SCARECROW	1.64783	1.96089e-05	0.000133497
Zm00001d025401	abscisic acid stress ripening5	1.6478	2.65366e-16	8.78911e-15
Zm00001d030988	NA	1.64758	2.16071e-07	2.19217e-06
Zm00001d012615	External alternative NAD(P)H-ubiquinone oxidoreductase B4 mitochondrial	1.64635	3.55323e-05	0.000228013
Zm00001d002072	NA	1.64578	0.0050946	0.0180868
Zm00001d044695	Protein trichome birefringence-like 10	1.64461	8.7408e-10	1.31934e-08
Zm00001d008073	NA	1.64437	0.00219607	0.00878342
Zm00001d002979	Protein kinase superfamily protein	1.64409	8.54454e-08	9.32084e-07
Zm00001d032471	Zinc finger CCCH domain-containing protein 19	1.64311	7.84002e-08	8.6146e-07
Zm00001d045875	Glycine-rich protein GRP5 [Source:UniProtKB/TrEMBL;Acc:C4J0Y0]	1.64244	0.000152262	0.000842509
Zm00001d050302	DUF1262 family protein	1.6422	6.93548e-10	1.05957e-08
Zm00001d024738	Peroxidase 64	1.64075	2.8272e-14	7.52914e-13
Zm00001d012840	transducin family protein / WD-40 repeat family protein	1.63954	1.39426e-10	2.36742e-09
Zm00001d012957	Expansin-A6	1.63792	2.57019e-13	6.16457e-12
Zm00001d045375	Putative WRKY DNA-binding domain superfamily protein	1.63761	1.48268e-17	5.64149e-16
Zm00001d038841	putative aldehyde dehydrogenase MIS1	1.63615	2.80873e-12	6.01048e-11
Zm00001d027443	hydroxylase8	1.63595	8.16011e-15	2.32278e-13
Zm00001d051121	RmlC-like cupins superfamily protein	1.63566	3.19062e-07	3.13075e-06
Zm00001d049173	Putative WRKY DNA-binding domain superfamily protein	1.63532	1.07063e-14	2.99241e-13
Zm00001d047045	Plant intracellular Ras-group-related LRR protein 4	1.635	1.69014e-19	7.86983e-18
Zm00001d005454	rRNA N-glycosidase [Source:UniProtKB/TrEMBL;Acc:A0A1D6EN25]	1.63325	1.89235e-17	7.07873e-16
Zm00001d025288	Glucose-6-phosphate 1-dehydrogenase 4 chloroplastic	1.63286	5.97946e-05	0.000365145
Zm00001d006715	ZCF37	1.63274	0.0035283	0.0132259
Zm00001d037943	Putative RING zinc finger domain superfamily protein	1.6312	1.66273e-11	3.18738e-10
Zm00001d021901	stress-induced protein1	1.62976	0.0028985	0.0111766
Zm00001d003392	zinc finger (C2H2 type) family protein	1.62872	2.69951e-06	2.2026e-05
Zm00001d052458	Probable calcium-binding protein CML50	1.62502	2.6063e-15	7.78612e-14
Zm00001d019207	NAC domain-containing protein 2	1.62409	9.82424e-09	1.26408e-07
Zm00001d020488	Retrovirus-related Pol polyprotein LINE-1	1.61938	0.00736922	0.0247222
Zm00001d012333	HXXXD-type acyl-transferase family protein	1.61913	1.82676e-11	3.48412e-10
Zm00001d017713	Protein NRT1/ PTR FAMILY 8.3	1.61782	1.19441e-08	1.51425e-07
Zm00001d018969	tryptophan synthase alpha subunit1	1.61624	4.12917e-26	3.29602e-24
Zm00001d027899	ZIM motif family protein	1.6137	0.000247339	0.00129768
Zm00001d036357	Glycosyltransferase family 92 protein	1.61292	0.00093113	0.00418018
Zm00001d008923	NA	1.61165	1.66542e-17	6.2735e-16
Zm00001d030498	NA	1.61151	3.2542e-09	4.51237e-08
Zm00001d033839	Probable LRR receptor-like serine/threonine-protein kinase	1.61145	4.78478e-24	3.37311e-22
Zm00001d029237	Probable low-specificity L-threonine aldolase 1	1.60793	9.89878e-05	0.000573605
Zm00001d025200	Putative cytochrome P450 superfamily protein	1.60678	0.015347	0.0457214
Zm00001d011051	ACT domain-containing protein ACR9	1.60603	2.99972e-10	4.86354e-09
Zm00001d010885	NA	1.60527	1.81314e-08	2.21579e-07
Zm00001d050283	Sulfate transporter 1.2	1.60383	1.50817e-12	3.31676e-11
Zm00001d000825	NA	1.60339	2.64421e-05	0.000174772
Zm00001d041327	Probable LRR receptor-like serine/threonine-protein kinase	1.60197	4.52019e-11	8.20131e-10
Zm00001d014944	lactate dehydrogenase1	1.60065	3.28258e-09	4.54754e-08
Zm00001d045374	NA	1.59991	6.52247e-14	1.66218e-12
Zm00001d014562	IAA-amino acid hydrolase ILR1-like 6	1.59986	1.04041e-24	7.58265e-23
Zm00001d044352	NA	1.59872	0.000120583	0.000685317
Zm00001d026683	Peroxidase 12	1.59862	1.57791e-18	6.63673e-17
Zm00001d028761	Tetratricopeptide repeat (TPR)-like superfamily protein	1.59772	9.93243e-11	1.71841e-09
Zm00001d012080	NA	1.59737	2.49345e-07	2.50174e-06
ENSRNA049478534	Eukaryotic small subunit ribosomal RNA	1.597	0.000363443	0.0018192
Zm00001d035297	Protein CLT2 chloroplastic	1.59694	1.86739e-17	7.00807e-16
ENSRNA049470937	Plant signal recognition particle RNA	1.59693	0.00965033	0.0310459
Zm00001d015139	NA	1.59539	0.000464048	0.00226492
Zm00001d042935	NA	1.59499	0.000723612	0.00335076
Zm00001d043390	delay of germination 1	1.59456	0.00137109	0.00585561
Zm00001d043371	NA	1.59423	4.46711e-14	1.16195e-12
Zm00001d005439	Disulfide oxidoreductase/ monooxygenase/ oxidoreductase	1.59251	0.0160944	0.0475233
ENSRNA049478891	5.8S ribosomal RNA	1.59226	1.88442e-05	0.000128961
Zm00001d047170	hAT dimerisation domain-containing protein / transposase-related	1.59225	0.00159314	0.00665232
Zm00001d051166	phenylalanine ammonia lyase4	1.59194	1.37131e-08	1.71829e-07
Zm00001d044107	R2R3MYB-domain protein	1.59042	0.00226755	0.00902146
Zm00001d015718	NA	1.58925	0.0053077	0.0186937
Zm00001d050955	Putative cytochrome P450 superfamily protein	1.58886	0.00044038	0.00215918
Zm00001d052253	F-box/kelch-repeat protein SKIP11	1.58863	1.18568e-21	6.69951e-20
Zm00001d011438	Dihydroflavonol-4-reductase	1.58852	1.08663e-18	4.67051e-17
Zm00001d034205	Probable xyloglucan glycosyltransferase 12	1.58673	5.17347e-11	9.31379e-10
Zm00001d045203	Auxin-responsive protein IAA29	1.58591	1.69685e-05	0.000117295
ENSRNA049478600	Eukaryotic small subunit ribosomal RNA	1.58557	0.000978471	0.00436737
Zm00001d005082	Protein NUCLEAR FUSION DEFECTIVE 4	1.58555	1.14809e-08	1.46042e-07
Zm00001d004730	Glycine-rich cell wall structural protein 2	1.58059	1.50688e-14	4.15224e-13
Zm00001d042244	Potasium ion uptake permease 1	1.58028	0.00728555	0.0244905
Zm00001d032144	AP2-like ethylene-responsive transcription factor	1.57994	7.94482e-06	5.88412e-05
Zm00001d016242	Probable leucine-rich repeat receptor-like serine/threonine-protein kinase	1.57967	5.59785e-19	2.455e-17
Zm00001d039513	Auxin-responsive protein IAA26	1.5792	2.59436e-18	1.06214e-16
Zm00001d044395	Phosphoethanolamine/phosphocholine phosphatase	1.5791	6.87094e-10	1.0529e-08
Zm00001d052779	Exocyst complex component EXO70A1	1.57874	5.38589e-16	1.73507e-14
Zm00001d049070	Long chain base biosynthesis protein 2a	1.57781	0.00564988	0.0197239
Zm00001d028348	Peroxidase 53	1.5775	0.00144218	0.00612024
Zm00001d002498	E3 ubiquitin-protein ligase PUB23	1.57523	1.74195e-09	2.53057e-08
ENSRNA049478138	Eukaryotic small subunit ribosomal RNA	1.57503	0.000233768	0.00123356
Zm00001d041827	Peroxidase superfamily protein	1.57459	2.26961e-05	0.000152146
Zm00001d025474	Chloride channel protein CLC-c	1.57425	7.66731e-24	5.3061e-22
Zm00001d043651	Tryptophan aminotransferase-related protein 4	1.57366	2.29751e-15	6.91154e-14
Zm00001d042055	Zea mays ARGOS6	1.57322	6.4068e-11	1.14049e-09
Zm00001d004729	Aluminum-induced protein	1.57311	3.48153e-12	7.35118e-11
Zm00001d036550	Lipid binding protein	1.57239	9.30296e-28	8.15983e-26
Zm00001d019228	ZIP zinc/iron transport family protein	1.57118	6.60186e-19	2.88275e-17
Zm00001d042880	regulator of chromosome condensation1	1.57086	5.62774e-12	1.15829e-10
Zm00001d013406	alpha/beta-Hydrolases superfamily protein	1.57085	4.85645e-09	6.56218e-08
Zm00001d032298	trehalose-6-phosphate phosphatase1	1.57018	5.91257e-16	1.89989e-14
Zm00001d039132	Sister chromatid cohesion 1 protein 1	1.56825	0.0107595	0.0340515
Zm00001d012518	2%2C3-bisphosphoglycerate-independent phosphoglycerate mutase	1.56641	1.24076e-19	5.85873e-18
Zm00001d046500	SPX domain-containing protein 1	1.56478	5.67076e-12	1.16635e-10
Zm00001d043455	Nuclear protein	1.56461	0.000502336	0.00243173
Zm00001d040468	major facilitator superfamily defense1	1.56461	3.78483e-10	6.04231e-09
Zm00001d025912	Transferase/ transferase	1.56423	8.19751e-05	0.000484133
Zm00001d044024	ustilago maydis induced8	1.56174	8.6717e-22	4.96492e-20
Zm00001d028574	Protein phosphatase 2C 37	1.56151	1.06552e-07	1.13886e-06
Zm00001d021245	Rhodanese-like domain containing protein	1.56136	6.91946e-06	5.19485e-05
Zm00001d045400	Putative homeobox DNA-binding and leucine zipper domain family protein	1.56084	5.05963e-27	4.24067e-25
Zm00001d001823	Anthranilate synthase beta subunit 1 chloroplastic	1.56009	0.000829287	0.00377179
Zm00001d038521	SKU5 similar 13	1.55849	0.00209918	0.00844475
Zm00001d025707	BTB/POZ and TAZ domain-containing protein 2	1.55609	0.00251664	0.00988475
Zm00001d033797	alpha/beta-Hydrolases superfamily protein	1.55316	4.98635e-10	7.82795e-09
Zm00001d028572	Mannose-1-phosphate guanylyltransferase 1	1.54993	1.01538e-17	3.91276e-16
Zm00001d044508	Cysteine-rich receptor-like protein kinase 2	1.54745	4.79901e-14	1.24613e-12
Zm00001d043727	farnesyl diphosphate synthase3	1.54721	3.77658e-24	2.68752e-22
Zm00001d009705	S-type anion channel SLAH3	1.54678	4.68292e-05	0.000292784
Zm00001d010243	Protein root UVB sensitive 6	1.54642	6.78791e-16	2.16046e-14
Zm00001d026297	Proline-rich family protein	1.54542	5.15756e-08	5.84814e-07
Zm00001d052016	NA	1.54531	0.00278137	0.01078
Zm00001d019227	NA	1.54416	1.33364e-07	1.4016e-06
Zm00001d022524	WUSCHEL-related homeobox 11	1.5426	2.50732e-15	7.5277e-14
Zm00001d045972	Glycosyltransferase family 61 protein	1.54187	5.92542e-11	1.05917e-09
Zm00001d017976	Immediate-early fungal elicitor protein CMPG1	1.54106	3.90861e-08	4.52897e-07
Zm00001d009592	Cell division control protein 48 homolog C	1.54022	0.0106453	0.0337465
Zm00001d048841	Patatin-like protein 2	1.54	2.16993e-07	2.20004e-06
Zm00001d043509	Pectinesterase	1.53941	3.60284e-05	0.000230951
Zm00001d027353	Retinol dehydrogenase 12	1.53773	6.82005e-10	1.04617e-08
Zm00001d012420	Heat shock 70 kDa protein	1.5377	9.49723e-15	2.67313e-13
Zm00001d025901	FIP1	1.53713	0.00861552	0.0282315
Zm00001d035263	Probable protein phosphatase 2C 30	1.53637	1.85909e-09	2.68137e-08
Zm00001d047104	Putative glucuronosyltransferase PGSIP7	1.53618	1.53249e-10	2.58323e-09
Zm00001d000012	Germin-like protein subfamily 1 member 8	1.53285	5.92001e-08	6.64993e-07
Zm00001d048284	YlmG homolog protein 2 chloroplastic	1.53196	1.85629e-13	4.48437e-12
Zm00001d051529	Putative AMP-dependent synthetase and ligase superfamily protein	1.53148	1.41261e-12	3.12712e-11
Zm00001d033567	HIPL1 protein	1.52991	1.29698e-16	4.44701e-15
Zm00001d039139	Carbohydrate-binding X8 domain superfamily protein	1.52899	1.75992e-11	3.36301e-10
Zm00001d037205	Protein EXORDIUM	1.52806	7.18985e-08	7.95816e-07
Zm00001d028733	SNF1-related protein kinase catalytic subunit alpha KIN10	1.52804	2.64393e-21	1.46377e-19
Zm00001d025333	Arogenate dehydratase/prephenate dehydratase 6 chloroplastic	1.52782	1.37638e-16	4.69791e-15
Zm00001d026436	Bifunctional inhibitor/lipid-transfer protein/seed storage 2S albumin superfamily protein	1.52699	3.5466e-07	3.45645e-06
Zm00001d012254	Putative patellin family protein	1.52696	2.44385e-09	3.45864e-08
Zm00001d012782	UDP-glycosyltransferase 88A1	1.52657	3.68651e-13	8.65628e-12
Zm00001d043912	Adenine nucleotide alpha hydrolases-like superfamily protein	1.52639	2.02696e-09	2.91099e-08
Zm00001d016708	Beta-fructofuranosidase%2C cell wall isozyme	1.52564	4.21781e-19	1.88819e-17
Zm00001d002545	Protein REVEILLE 1	1.52477	1.22145e-08	1.54527e-07
Zm00001d012850	Nucleotide-diphospho-sugar transferase family protein	1.5241	1.15738e-13	2.87184e-12
Zm00001d024821	Sucrose-phosphatase 2	1.52385	8.97407e-12	1.79559e-10
Zm00001d034639	Zinc finger protein ZAT11	1.52014	2.79786e-07	2.7788e-06
Zm00001d025799	Calmodulin-binding receptor-like cytoplasmic kinase 3	1.5195	2.1972e-15	6.62962e-14
Zm00001d025050	ethylene receptor homolog2	1.51885	2.70734e-19	1.2377e-17
Zm00001d047512	DNA binding protein [Source:UniProtKB/TrEMBL;Acc:B4FHQ5]	1.51786	0.0126471	0.0390219
Zm00001d043762	ABC transporter B family member 9	1.51735	1.18257e-09	1.75426e-08
Zm00001d008800	Putative MYB DNA-binding domain superfamily protein	1.51707	1.51435e-11	2.91966e-10
Zm00001d030981	Leucine-rich repeat protein kinase family protein	1.51694	0.000590182	0.00279861
Zm00001d002434	alternative oxidase3	1.5152	0.00768429	0.025635
Zm00001d005969	Transcription factor BIM3	1.51452	6.99242e-15	1.99983e-13
Zm00001d004906	Probable L-type lectin-domain containing receptor kinase S.5	1.51299	0.00515877	0.0182759
Zm00001d037945	Putative RING zinc finger domain superfamily protein	1.51261	1.24839e-06	1.09308e-05
Zm00001d052135	NA	1.51253	0.00244216	0.00962729
Zm00001d002996	AT1G07810 (E=9e-053) ECA1 ATECA1 ACA3 | ECA1 (ER-TYPE CA2+-ATPASE 1); calcium-transporting ATPase	1.51101	0.00465215	0.0167286
Zm00001d028988	Phospholipid-transporting ATPase 1	1.50889	1.98969e-12	4.32218e-11
Zm00001d039349	Ectonucleotide pyrophosphatase/phosphodiesterase family member 3	1.50877	1.77485e-11	3.38941e-10
Zm00001d021948	Probable serine/threonine-protein kinase WNK11	1.5085	6.0363e-14	1.54612e-12
Zm00001d037797	Serine carboxypeptidase-like 27	1.50801	8.88246e-16	2.78597e-14
Zm00001d020886	Aspartyl protease AED1	1.5063	2.56145e-16	8.50239e-15
Zm00001d046132	VQ motif family protein	1.50293	2.74022e-06	2.2328e-05
Zm00001d020789	E3 ubiquitin-protein ligase ATL6	1.50289	1.53083e-07	1.59165e-06
Zm00001d043263	Diacylglycerol kinase 5	1.5028	8.8765e-18	3.44255e-16
Zm00001d042143	glucan endo-13-beta-glucosidase homolog1	1.50245	8.50868e-08	9.28843e-07
Zm00001d012684	NA	1.50191	6.43693e-12	1.3132e-10
Zm00001d017653	E3 ubiquitin-protein ligase ATL4	1.50118	3.11897e-08	3.65328e-07
Zm00001d020137	Probable WRKY transcription factor 30	1.50111	0.0166837	0.0489162
Zm00001d032728	3-ketoacyl-CoA synthase	1.50071	6.31786e-05	0.000383482
Zm00001d007842	Homeobox protein knotted-1-like 4	1.50022	8.62525e-07	7.78259e-06
Zm00001d008632	LRR receptor-like serine/threonine-protein kinase EFR	1.50019	4.30416e-09	5.86054e-08
Zm00001d026028	OSJNBa0013K16.16 protein; protein	1.4981	6.00027e-06	4.56036e-05
ENSRNA049478153	Eukaryotic small subunit ribosomal RNA	1.4969	0.000925429	0.0041583
Zm00001d025025	Electron transfer flavoprotein subunit beta mitochondrial	1.49471	1.33209e-13	3.2806e-12
Zm00001d026194	SNARE associated Golgi protein family	1.49169	2.31299e-10	3.81157e-09
Zm00001d000195	Putative MATE efflux family protein	1.49161	0.00483064	0.0172856
Zm00001d039288	2Fe-2S ferredoxin-like superfamily protein	1.49122	0.00315286	0.0120009
ENSRNA049478136	Eukaryotic small subunit ribosomal RNA	1.48918	0.000519568	0.0025035
Zm00001d028536	Anthranilate synthase alpha subunit 2 chloroplastic	1.489	7.34932e-20	3.5367e-18
Zm00001d032873	Metal ion binding protein	1.48823	4.81295e-19	2.13561e-17
Zm00001d029848	Branched-chain-amino-acid aminotransferase	1.48775	5.63952e-14	1.45313e-12
Zm00001d005813	Protein TIFY 10B	1.48772	1.0646e-09	1.59178e-08
Zm00001d008792	NA	1.48765	7.23096e-05	0.000432883
Zm00001d003524	NAD(P)-linked oxidoreductase superfamily protein	1.48561	1.41405e-11	2.74203e-10
Zm00001d043932	Grx_I1-glutaredoxin subgroup III	1.4856	2.82478e-10	4.59472e-09
Zm00001d030232	Transcription factor bHLH18	1.48388	1.83598e-13	4.43887e-12
Zm00001d006016	Multiple stress-responsive zinc-finger protein ISAP1	1.48326	3.1184e-08	3.65328e-07
Zm00001d014463	early nodulin-like protein 9	1.48081	6.29364e-10	9.71842e-09
Zm00001d038445	Glutaredoxin family protein	1.47936	1.41707e-05	9.9482e-05
Zm00001d044777	DUF679 domain membrane protein 7	1.47846	0.000873284	0.00394692
Zm00001d021677	Aspartic proteinase nepenthesin-1	1.47839	0.00309087	0.0118127
Zm00001d021653	Glucose-6-phosphate/phosphate translocator 2	1.47807	0.000359567	0.00180249
Zm00001d006476	aconitase5	1.47777	4.94719e-05	0.00030803
Zm00001d013178	NA	1.47653	8.35445e-05	0.000492534
Zm00001d003485	NA	1.4756	0.0149833	0.0448225
Zm00001d044841	Glutaredoxin family protein	1.47511	3.7928e-10	6.04863e-09
Zm00001d004768	Glycosyl hydrolase superfamily protein	1.47482	5.81409e-21	3.1215e-19
Zm00001d006471	receptor-like protein kinase 4	1.47434	7.43263e-14	1.88141e-12
Zm00001d014613	Xyloglucan endotransglucosylase/hydrolase protein 23	1.47096	4.96349e-11	8.94644e-10
Zm00001d035080	NA	1.46929	0.00265298	0.0103502
Zm00001d041453	Paired amphipathic helix protein Sin3-like 3	1.46916	1.00211e-12	2.2548e-11
Zm00001d039057	NA	1.46824	1.22459e-05	8.72275e-05
Zm00001d018142	MADS-box protein SVP	1.46782	5.21321e-07	4.90025e-06
Zm00001d046779	Glutathione synthetase chloroplastic	1.46639	0.0141369	0.0428138
Zm00001d044253	IQ domain-containing protein IQM5	1.46597	9.1503e-07	8.23172e-06
ENSRNA049477405	Eukaryotic small subunit ribosomal RNA	1.4654	0.00560087	0.0195777
Zm00001d011486	CTP synthase family protein	1.46529	7.87531e-23	5.02371e-21
Zm00001d037810	receptor-like protein kinase 4	1.4629	2.17815e-09	3.10592e-08
Zm00001d016198	glutamate-oxaloacetic transaminase3	1.46245	2.26614e-17	8.37944e-16
Zm00001d007363	BRASSINOSTEROID INSENSITIVE 1-associated receptor kinase 1	1.46154	0.0165812	0.0486689
Zm00001d017462	Ethylene-responsive transcription factor 1A	1.46063	0.00265714	0.0103611
Zm00001d033551	Phosphoglycerate mutase-like family protein	1.46049	9.49008e-11	1.6504e-09
Zm00001d031895	C2H2 and C2HC zinc fingers superfamily protein	1.46006	0.00606083	0.0209046
Zm00001d027291	extensin-like protein	1.45855	1.89856e-09	2.73307e-08
Zm00001d028576	fringe-related protein	1.45849	1.29411e-10	2.2098e-09
Zm00001d007420	NA	1.45818	3.04685e-08	3.57576e-07
Zm00001d032481	NA	1.45817	2.63799e-06	2.15824e-05
Zm00001d009435	Transcription factor MYB86	1.45812	0.00201126	0.00814138
Zm00001d048063	NA	1.45687	0.0141859	0.0429363
Zm00001d031545	oligopeptide transporter-like protein	1.45637	4.80705e-12	1.00099e-10
Zm00001d008392	Chaperone protein dnaJ 20	1.45503	9.27816e-10	1.39626e-08
Zm00001d049028	Chitinase 2	1.45471	7.42229e-06	5.53106e-05
Zm00001d009837	RING/U-box superfamily protein	1.45415	3.11069e-19	1.41781e-17
Zm00001d026126	Probable serine/threonine-protein kinase Cx32 chloroplastic	1.45414	1.11914e-09	1.66672e-08
Zm00001d032999	DOF40 C2C2-DOF type transcription factor	1.45214	5.28224e-12	1.0924e-10
Zm00001d040426	myb domain protein 56	1.45194	0.00530491	0.0186876
Zm00001d021793	Protein REDUCED WALL ACETYLATION 2	1.45178	5.14066e-08	5.83117e-07
Zm00001d012632	Adhesive/proline-rich protein%3B Proline-rich family protein	1.4509	6.6417e-08	7.40303e-07
Zm00001d002071	DNA topoisomerase 2	1.44911	1.13221e-06	1.00036e-05
Zm00001d011643	Putative leucine-rich repeat receptor-like protein kinase family protein	1.4483	5.71793e-09	7.60367e-08
Zm00001d033327	2-oxoglutarate (2OG) and Fe(II)-dependent oxygenase superfamily protein	1.4459	2.33626e-05	0.000156301
Zm00001d032116	Leucine-rich repeat receptor-like protein kinase PEPR1	1.44523	1.18285e-06	1.04114e-05
Zm00001d016052	WRKY transcription factor 22	1.44336	1.55099e-16	5.24642e-15
Zm00001d007581	harpin binding protein1	1.44301	1.52677e-08	1.89421e-07
Zm00001d011468	NA	1.44289	2.46344e-07	2.47517e-06
Zm00001d008795	UDP-glycosyltransferase 74B1	1.44234	5.4895e-05	0.000338652
Zm00001d035020	Cell wall / vacuolar inhibitor of fructosidase 2	1.4407	6.03103e-06	4.58027e-05
Zm00001d051047	Zinc finger protein CONSTANS-LIKE 5	1.44026	0.000459422	0.00224379
Zm00001d011428	urophorphyrin methylase 1	1.43978	3.53225e-09	4.87105e-08
Zm00001d001928	Kinesin-like calmodulin binding protein	1.43809	4.28096e-09	5.83421e-08
Zm00001d025241	farnesylated protein 3	1.4358	9.29307e-12	1.85572e-10
Zm00001d004075	Probable inactive purple acid phosphatase 27	1.43556	9.64892e-23	6.1292e-21
Zm00001d018682	Os07g0120600 protein	1.43554	0.00200064	0.00810597
Zm00001d043653	Type I inositol polyphosphate 5-phosphatase 1	1.43439	2.81246e-13	6.72427e-12
Zm00001d010793	Probable pectinesterase 53	1.43398	5.00086e-07	4.71976e-06
Zm00001d044426	DnaJ-like protein	1.43188	2.58794e-21	1.43541e-19
Zm00001d007082	Phosphatidylinositol 4-phosphate 5-kinase 6	1.43075	4.45652e-05	0.000280431
Zm00001d022131	Proteasome subunit alpha type 6	1.42992	4.66939e-07	4.43746e-06
ENSRNA049478703	Eukaryotic small subunit ribosomal RNA	1.42876	0.00259609	0.0101663
Zm00001d047109	Xyloglucan galactosyltransferase KATAMARI1	1.42761	0.0123233	0.0381442
Zm00001d044732	ABA-induced protein	1.42743	0.00262929	0.0102697
Zm00001d038874	Probable polygalacturonase	1.42713	8.28229e-07	7.4933e-06
Zm00001d020429	Protein kinase superfamily protein	1.42686	9.43778e-09	1.21903e-07
Zm00001d022044	Probable LRR receptor-like serine/threonine-protein kinase	1.42596	3.26534e-11	6.01129e-10
Zm00001d051223	Putative GEM-like protein 8	1.42593	2.72394e-12	5.84147e-11
Zm00001d040787	Abscisic stress-ripening protein 1	1.42555	0.00117161	0.00510333
Zm00001d037000	Protodermal factor 1	1.42501	4.98922e-08	5.67218e-07
Zm00001d051934	5-pentadecatrienyl resorcinol O-methyltransferase	1.42498	2.13731e-09	3.05345e-08
Zm00001d039926	WAK2-OsWAK receptor-like cytoplasmic kinase (OsWAK-RLCK)	1.42397	6.9158e-16	2.19653e-14
Zm00001d021647	ABC transporter G family member 34	1.42346	2.71718e-15	8.10133e-14
Zm00001d050069	trehalose-6-phosphate synthase8	1.4232	0.00635057	0.0217572
Zm00001d028588	Fes1B	1.42233	5.93831e-08	6.66579e-07
Zm00001d052213	Probable pectin methyltransferase QUA2	1.42096	6.1106e-17	2.15896e-15
Zm00001d007845	Formin-like protein 18	1.42086	0.000317045	0.00161237
Zm00001d020697	Histone H3 K4-specific methyltransferase SET7/9 family protein	1.42085	4.76878e-08	5.45031e-07
Zm00001d008370	geranylgeranyl pyrophosphate synthase3	1.42047	5.54277e-05	0.000341519
Zm00001d052807	Putative bZIP transcription factor superfamily protein	1.42029	3.60873e-10	5.78567e-09
Zm00001d052653	respiratory burst oxidase4	1.41999	7.03281e-12	1.42704e-10
Zm00001d042482	bHLH-transcription factor 132	1.41976	2.57065e-07	2.5692e-06
Zm00001d008251	Putative MYB DNA-binding domain superfamily protein	1.41924	2.07552e-08	2.51001e-07
Zm00001d017107	BCL-2 binding anthanogene-1	1.41867	6.8947e-09	9.0607e-08
Zm00001d042478	GDP-L-galactose phosphorylase 1	1.41852	1.71523e-10	2.88001e-09
Zm00001d008455	ARM repeat superfamily protein	1.41826	6.07557e-14	1.55486e-12
Zm00001d042781	Zinc finger protein WIP6	1.41665	7.82735e-13	1.7838e-11
Zm00001d011365	alpha/beta-Hydrolases superfamily protein	1.41487	8.75633e-12	1.75435e-10
Zm00001d031677	MtN19-like protein	1.41477	1.57928e-18	6.63673e-17
Zm00001d029923	extensin-like protein	1.41422	1.82162e-13	4.40767e-12
Zm00001d004899	rRNA N-glycosidase	1.41384	3.6551e-11	6.7002e-10
Zm00001d038913	lipid transfer protein1	1.41321	9.99567e-12	1.98813e-10
ENSRNA049478113	Eukaryotic small subunit ribosomal RNA	1.41257	0.00100847	0.00448535
Zm00001d018473	C2 calcium/lipid-binding plant phosphoribosyltransferase family protein	1.41162	3.55676e-07	3.46299e-06
Zm00001d037174	NA	1.40703	6.32612e-11	1.12745e-09
Zm00001d033279	Leucine-rich repeat extensin-like protein 6	1.4069	2.5642e-11	4.77885e-10
Zm00001d043699	Transcription factor bHLH87	1.40684	1.33341e-07	1.4016e-06
Zm00001d010671	Probable glucan endo-13-beta-glucosidase BG1	1.40637	7.63623e-14	1.92488e-12
Zm00001d044060	Plastidic ATP/ADP-transporter	1.40576	5.38997e-18	2.13989e-16
Zm00001d011622	Putative zinc finger protein	1.40553	2.26758e-12	4.91169e-11
Zm00001d007445	Adagio protein 3	1.40535	1.05032e-19	4.97508e-18
ENSRNA049479033	Eukaryotic small subunit ribosomal RNA	1.4047	0.00312932	0.0119219
Zm00001d042540	Linoleate 9S-lipoxygenase 1	1.4022	1.45367e-07	1.51823e-06
Zm00001d041958	Probable WRKY transcription factor 49	1.40212	1.64736e-06	1.41129e-05
Zm00001d041385	Pentatricopeptide repeat-containing protein	1.4012	0.000191236	0.00103168
Zm00001d054074	NA	1.40035	0.000799801	0.0036531
Zm00001d043938	Peroxidase 19	1.40024	0.000555081	0.00265217
Zm00001d033623	Lipoxygenase	1.39996	3.25264e-13	7.69741e-12
Zm00001d010284	Probable carboxylesterase 17	1.39922	0.000167107	0.000915083
Zm00001d046363	S-adenosyl-L-methionine-dependent methyltransferases superfamily protein	1.39827	2.71319e-08	3.21544e-07
Zm00001d022608	Aquaporin PIP2-2	1.39817	0.0025684	0.0100671
Zm00001d028374	U-box domain-containing protein 21	1.39793	1.2643e-06	1.10541e-05
Zm00001d003051	OSJNBb0070J16.14 protein; OSJNBb0072M01.10 protein; protein	1.39783	0.00879705	0.0286893
Zm00001d045210	Dirigent	1.39771	2.10721e-11	3.97877e-10
Zm00001d010321	pyruvate orthophosphate dikinase2	1.39601	0.00947333	0.0305841
Zm00001d017326	UDP-glycosyltransferase 82A1	1.3959	0.013029	0.03998
Zm00001d042449	BCL-2 binding anthanogene-1	1.39389	1.62201e-05	0.000112657
Zm00001d036925	Protein kinase Kelch repeat:Kelch	1.39272	7.82894e-06	5.804e-05
Zm00001d049430	Germin-like protein subfamily 1 member 8	1.39247	0.00737509	0.0247364
Zm00001d005459	Putative cytidine deaminase	1.39188	7.84204e-11	1.37809e-09
Zm00001d032187	Malate dehydrogenase	1.39188	4.48902e-12	9.36702e-11
Zm00001d032458	cytochrome P450 family 87 subfamily A polypeptide 6	1.39096	0.00986403	0.0316288
ENSRNA049478140	Eukaryotic small subunit ribosomal RNA	1.39051	0.0010316	0.00457471
Zm00001d037080	Putative leucine-rich repeat receptor-like protein kinase family protein	1.38789	4.30573e-06	3.37096e-05
Zm00001d046934	NA	1.38575	0.0141353	0.0428138
Zm00001d000294	O-succinylhomoserine sulfhydrylase	1.38461	1.06998e-08	1.3674e-07
Zm00001d015397	VQ motif family protein	1.38434	2.67836e-11	4.97625e-10
Zm00001d011967	NA	1.38418	8.13234e-11	1.42661e-09
Zm00001d006549	Formin-like protein 5	1.38316	5.50078e-09	7.35053e-08
Zm00001d042863	NA	1.38283	3.51021e-05	0.000225588
ENSRNA049478576	Eukaryotic small subunit ribosomal RNA	1.38178	0.000592774	0.00280958
Zm00001d010104	Ubiquinone biosynthesis O-methyltransferase mitochondrial	1.3812	0.00352632	0.0132223
Zm00001d046226	multidrug resistance protein associated1	1.38099	6.14023e-09	8.11872e-08
Zm00001d014650	Disease resistance protein RPM1	1.37996	3.01363e-11	5.56488e-10
Zm00001d036880	EIN3-binding F-box protein 1	1.37803	1.45552e-11	2.81522e-10
Zm00001d012604	NA	1.37799	3.60091e-06	2.86488e-05
Zm00001d038226	sugars will eventually be exported transporter1b	1.37778	2.29712e-07	2.31964e-06
Zm00001d038878	Transcription factor MYB86	1.37768	8.16133e-07	7.39273e-06
Zm00001d027422	PsbP-like protein 1 chloroplastic	1.3771	3.08142e-07	3.03445e-06
Zm00001d005392	Lecithin-cholesterol acyltransferase-like 1	1.37573	4.24065e-18	1.70211e-16
Zm00001d018716	Galactoside 2-alpha-L-fucosyltransferase	1.37539	9.44396e-21	4.97299e-19
Zm00001d036164	Salicylate/benzoate carboxyl methyltransferase	1.37171	0.00962472	0.0309816
Zm00001d039700	Transcription factor MYB86	1.37164	0.000417521	0.00206049
Zm00001d029708	glutathione transferase30	1.37074	4.1044e-10	6.51458e-09
Zm00001d011081	Cytochrome B5 isoform D	1.3693	2.84935e-16	9.41659e-15
Zm00001d002277	BAG family molecular chaperone regulator 1	1.36889	3.4814e-09	4.80973e-08
Zm00001d013786	transferases;folic acid binding	1.36847	5.89965e-09	7.82119e-08
Zm00001d020437	[Fructose-bisphosphate aldolase]-lysine N-methyltransferase chloroplastic	1.3683	0.00606597	0.0209152
Zm00001d052089	NA	1.36745	0.00103048	0.00457111
Zm00001d029888	Expressed protein; protein	1.36732	1.87948e-09	2.70819e-08
ZeamMp179	cox2	1.36376	0.00696923	0.023569
Zm00001d018151	Protein CHROMATIN REMODELING 25	1.3629	7.42926e-06	5.53489e-05
Zm00001d045026	Auxin response factor 7	1.36183	6.56589e-09	8.64366e-08
Zm00001d025943	Acid beta-fructofuranosidase 3 vacuolar	1.36046	1.06236e-11	2.10193e-10
Zm00001d013997	Cysteine-rich receptor-like protein kinase 2	1.36043	1.32063e-10	2.24872e-09
Zm00001d040029	Bowman-Birk type wound-induced proteinase inhibitor WIP1 [Source:UniProtKB/TrEMBL;Acc:B4FPL1]	1.35992	2.20496e-14	5.95616e-13
Zm00001d017851	NA	1.3592	3.71726e-14	9.76161e-13
Zm00001d009717	Pectin lyase-like superfamily protein	1.35871	0.014876	0.0445956
Zm00001d045480	Cell cycle regulated microtubule associated protein	1.35728	1.06452e-08	1.36101e-07
Zm00001d048027	Putative MAP kinase family protein	1.35702	2.5241e-06	2.07418e-05
Zm00001d048286	Acyl-CoA N-acyltransferases (NAT) superfamily protein	1.3568	1.62208e-14	4.44936e-13
Zm00001d011834	Putative leucine-rich repeat receptor-like protein kinase family protein	1.35673	1.23212e-11	2.41251e-10
Zm00001d003757	Bifunctional inhibitor/lipid-transfer protein/seed storage 2S albumin superfamily protein	1.35648	0.000542506	0.00260032
Zm00001d002436	alternative oxidase2	1.3564	9.68955e-07	8.67449e-06
Zm00001d030220	alpha/beta-Hydrolases superfamily protein	1.3556	3.0473e-20	1.51977e-18
Zm00001d026377	Organic cation/carnitine transporter 4	1.355	4.22745e-06	3.32002e-05
Zm00001d026599	light harvesting chlorophyll a/b binding protein6	1.35477	0.00083255	0.00378492
Zm00001d010617	Putative WRKY DNA-binding domain superfamily protein	1.35411	1.50834e-05	0.000105301
Zm00001d043480	Proline-rich receptor-like protein kinase PERK15	1.35225	4.97813e-13	1.15365e-11
Zm00001d005726	Protein TIFY 6B	1.35168	3.21204e-19	1.45959e-17
Zm00001d028630	Heat shock cognate 70 kDa protein 2	1.35097	6.88755e-10	1.05438e-08
Zm00001d030759	Lectin-like receptor kinase 7	1.35093	4.81131e-17	1.72413e-15
Zm00001d043444	plant-specific domain TIGR01615 family protein expressed	1.35059	0.00456167	0.016466
Zm00001d026282	Bifunctional inhibitor/lipid-transfer protein/seed storage 2S albumin superfamily protein	1.34955	1.89059e-11	3.58948e-10
Zm00001d020955	WAK80-OsWAK receptor-like protein kinase	1.34857	7.19916e-14	1.82692e-12
Zm00001d031736	Heat shock factor protein 7	1.34695	3.29334e-06	2.63861e-05
Zm00001d037637	Lactoylglutathione lyase	1.34686	1.93455e-09	2.78356e-08
Zm00001d022067	Glycerophosphodiester phosphodiesterase GDPD5	1.34624	0.0112984	0.0354484
Zm00001d029066	PAP/OAS1 substrate-binding domain superfamily	1.34478	4.87911e-07	4.61671e-06
Zm00001d013530	5'-AMP-activated protein kinase-related	1.34459	0.000705778	0.00327925
Zm00001d005038	Protein LURP-one-related 2	1.34251	2.76714e-09	3.87549e-08
Zm00001d043596	Lachrymatory-factor synthase	1.34232	1.05941e-06	9.41827e-06
Zm00001d026595	Early nodulin-like protein 1	1.34163	1.16449e-06	1.02588e-05
Zm00001d003533	Lipoxygenase	1.34113	6.40494e-10	9.87009e-09
Zm00001d045130	Putative UPF0481 protein	1.34062	4.35169e-08	5.01159e-07
Zm00001d020260	Cupredoxin superfamily protein	1.34008	1.15575e-11	2.27776e-10
Zm00001d017096	Serine/threonine-protein kinase AFC2	1.3396	2.74492e-19	1.25299e-17
Zm00001d045042	Sucrose synthase 1	1.33919	2.79239e-17	1.025e-15
Zm00001d047676	RING/U-box protein	1.33736	6.24864e-13	1.43268e-11
Zm00001d038325	NA	1.33668	8.68675e-18	3.3733e-16
ENSRNA049478387	Eukaryotic small subunit ribosomal RNA	1.33434	0.00534425	0.0187918
ENSRNA049478147	Eukaryotic small subunit ribosomal RNA	1.33421	0.00434256	0.015796
Zm00001d003709	Cell wall / vacuolar inhibitor of fructosidase 2	1.33366	0.000222845	0.00118233
Zm00001d048683	Putative RING zinc finger domain superfamily protein	1.33351	8.28755e-07	7.49581e-06
Zm00001d036927	ABC transporter A family member 7	1.33339	1.40087e-08	1.75169e-07
Zm00001d051435	NA	1.33163	0.0159783	0.0472752
Zm00001d031267	Aldolase-type TIM barrel family protein	1.33109	1.1086e-09	1.65266e-08
Zm00001d052047	NA	1.33094	0.00570412	0.0198903
Zm00001d003494	NA	1.33015	0.0146525	0.0440367
Zm00001d013037	Cycloartenol-C-24-methyltransferase 1	1.32808	3.38903e-05	0.000218498
Zm00001d046953	Copper-transporting ATPase RAN1	1.32794	1.77344e-10	2.97608e-09
Zm00001d038860	AT5g56980/MHM17_10	1.32791	1.22378e-06	1.0731e-05
Zm00001d039615	HXXXD-type acyl-transferase family protein	1.32736	1.34504e-11	2.61663e-10
Zm00001d000849	NA	1.32718	0.000540232	0.00259107
Zm00001d006116	ZCN18	1.32673	0.0168567	0.0493323
Zm00001d003016	phenylalanine ammonia lyase2	1.3266	1.83434e-09	2.6482e-08
Zm00001d008950	Non-specific lipid-transfer protein	1.32638	0.00580682	0.0201737
Zm00001d035588	Serine/threonine-protein kinase	1.32434	6.19129e-05	0.000376784
Zm00001d016586	hydroxyproline-rich glycoprotein family protein	1.32356	1.41753e-08	1.77106e-07
Zm00001d008222	NA	1.32267	1.28477e-07	1.35554e-06
Zm00001d044874	23.6 kDa heat shock protein mitochondrial	1.32154	1.8443e-05	0.000126473
Zm00001d026094	Heat stress transcription factor B-2b	1.32116	1.10918e-09	1.65271e-08
Zm00001d033053	Molybdate transporter 1	1.32088	1.43589e-07	1.50174e-06
Zm00001d030858	Zinc finger protein AZF2	1.31788	4.87767e-07	4.61671e-06
Zm00001d041079	Quinolinate synthase chloroplastic	1.31709	4.67289e-06	3.63015e-05
Zm00001d009431	farnesyl pyrophosphate synthase1	1.31669	4.24046e-10	6.70584e-09
Zm00001d004867	NA	1.31514	1.13846e-07	1.21039e-06
Zm00001d034834	Serine/threonine-protein kinase MHK	1.31466	8.80401e-12	1.76273e-10
Zm00001d011614	Putative MYB DNA-binding domain superfamily protein	1.31434	0.00452749	0.0163698
Zm00001d016902	Bifunctional riboflavin biosynthesis protein RIBA 1 chloroplastic	1.31256	2.98231e-13	7.09104e-12
Zm00001d003504	NA	1.31255	8.79353e-09	1.14119e-07
Zm00001d037952	Aspartyl protease AED1	1.3118	0.0163651	0.0481647
ENSRNA049478201	Eukaryotic small subunit ribosomal RNA	1.31148	0.00699517	0.0236382
Zm00001d036839	Hypoxia-responsive family protein	1.31003	1.35633e-09	1.99924e-08
Zm00001d047124	Proline oxidase	1.30883	4.65593e-10	7.33595e-09
Zm00001d039052	Sugar transporter ERD6-like 6	1.3083	7.26595e-16	2.29806e-14
Zm00001d006078	RING/U-box superfamily protein	1.30759	0.000158645	0.000873504
ENSRNA049478956	Eukaryotic small subunit ribosomal RNA	1.30754	0.00231578	0.00918306
Zm00001d033092	Alpha-soluble NSF attachment protein 2	1.30683	7.37757e-06	5.50318e-05
Zm00001d011403	Putative WRKY DNA-binding domain superfamily protein	1.30657	0.00153688	0.00645222
Zm00001d029913	Expansin-B4	1.30606	1.58097e-13	3.8563e-12
Zm00001d019102	ACT domain-containing protein ACR9	1.30408	8.0766e-07	7.32478e-06
Zm00001d040589	Polygalacturonase	1.30368	1.9799e-07	2.01618e-06
ENSRNA049478167	Eukaryotic small subunit ribosomal RNA	1.30367	0.00302227	0.0115916
Zm00001d021607	Helicase protein with RING/U-box domain	1.30338	4.18421e-10	6.62731e-09
Zm00001d005654	NA	1.30233	7.91459e-06	5.86317e-05
Zm00001d010662	SNF1-related protein kinase regulatory subunit beta-1	1.29925	0.00426077	0.0155397
Zm00001d015313	Protein SCO1 homolog 1 mitochondrial	1.29749	1.50798e-13	3.68722e-12
Zm00001d045431	Enolase 1	1.29547	3.2844e-14	8.68539e-13
Zm00001d051368	Expansin-B4	1.2945	0.000321622	0.00163235
Zm00001d017982	DExH-box ATP-dependent RNA helicase DExH15 chloroplastic	1.29245	4.45949e-06	3.48231e-05
Zm00001d017502	trehalose-6-phosphate phosphatase6	1.29191	9.25314e-10	1.39319e-08
Zm00001d036792	VQ motif family protein	1.29146	7.96291e-05	0.00047127
Zm00001d002000	lipoxygenase6	1.29143	3.37563e-08	3.92951e-07
Zm00001d052340	CBL-interacting serine/threonine-protein kinase 10	1.2908	0.00982231	0.031515
Zm00001d031802	NADPH HC toxin reductase	1.29015	1.48857e-10	2.51482e-09
Zm00001d047942	Actin-depolymerizing factor 5	1.28932	8.32745e-22	4.77688e-20
Zm00001d031580	RPM1-interacting protein 4	1.28913	2.70936e-12	5.81433e-11
ENSRNA049478949	Eukaryotic small subunit ribosomal RNA	1.28855	0.000976109	0.00435876
Zm00001d042609	NAC domain-containing protein 48%3B NAC transcription factor	1.28848	1.44239e-09	2.11678e-08
Zm00001d011638	Lipid phosphate phosphatase 2	1.288	9.17771e-10	1.38252e-08
Zm00001d014796	NEP1-interacting protein-like 1	1.28777	3.33674e-15	9.85531e-14
Zm00001d014608	Peroxidase 16	1.28648	7.77271e-11	1.3667e-09
Zm00001d043612	Protein MARD1	1.28619	0.000676017	0.00315359
Zm00001d024772	NA	1.2858	3.55384e-07	3.46127e-06
Zm00001d022092	Cytosolic sulfotransferase 17	1.28479	7.16029e-10	1.09115e-08
Zm00001d008525	Mannose-6-phosphate isomerase 1	1.28382	1.22604e-05	8.72893e-05
Zm00001d048404	Probable lysine-specific demethylase ELF6	1.28347	6.39171e-11	1.13847e-09
Zm00001d023694	2-oxoisovalerate dehydrogenase subunit alpha 2 mitochondrial	1.28239	2.37129e-10	3.90339e-09
Zm00001d049438	Germin-like protein subfamily 1 member 8	1.28233	5.40548e-05	0.000334083
Zm00001d029806	NEP1-interacting protein-like 1	1.28183	9.99485e-07	8.92233e-06
Zm00001d035619	Histone H2A	1.28163	1.85723e-06	1.57632e-05
Zm00001d009595	Putative WRKY DNA-binding domain superfamily protein	1.28151	3.925e-06	3.09862e-05
Zm00001d013193	CCG-binding protein 1	1.28055	4.8106e-12	1.00104e-10
Zm00001d016942	UDP-glycosyltransferase 85A7	1.27955	4.25882e-08	4.91214e-07
Zm00001d019409	OSJNBb0004G23.8 protein; OSJNBb0085F13.3 protein	1.27941	1.94175e-07	1.98001e-06
Zm00001d052744	Lipopolysaccharide-modifying protein	1.27927	1.42808e-06	1.23678e-05
Zm00001d012633	Eukaryotic aspartyl protease family protein	1.27927	1.49446e-11	2.88315e-10
Zm00001d051976	starch synthase5	1.2791	0.000254748	0.00133238
Zm00001d016121	NA	1.27887	6.96122e-06	5.2223e-05
Zm00001d006467	adenosine 5'-phosphosulfate reductase-like2	1.27774	1.08598e-10	1.86815e-09
Zm00001d047204	Protein LNK1	1.27703	1.6719e-14	4.57771e-13
Zm00001d015616	Leucine zipper protein-like; protein	1.27651	9.94445e-11	1.71951e-09
Zm00001d050960	ANAC044%3B Putative NAC domain transcription factor superfamily protein	1.27631	0.00946442	0.0305586
ENSRNA049478162	Eukaryotic small subunit ribosomal RNA	1.27439	0.00659229	0.0224756
Zm00001d032285	NA	1.27294	8.66574e-05	0.000509095
Zm00001d038645	GDSL esterase/lipase	1.27209	5.84782e-14	1.50423e-12
Zm00001d008794	Putative WRKY DNA-binding domain superfamily protein	1.272	3.49372e-10	5.6162e-09
Zm00001d003346	NA	1.26977	7.21257e-11	1.2749e-09
Zm00001d049543	circadian clock associated1	1.26959	1.03854e-10	1.79062e-09
Zm00001d014817	GDSL esterase/lipase	1.26904	1.12083e-14	3.11693e-13
Zm00001d019550	NA	1.26609	1.1772e-07	1.24894e-06
Zm00001d038523	NA	1.26542	3.85231e-10	6.14029e-09
Zm00001d011165	DNA binding;DNA-directed RNA polymerases	1.26465	0.0122814	0.0380492
Zm00001d043907	Nucleotidyltransferase family protein	1.26383	3.27381e-08	3.82574e-07
Zm00001d007839	RNA-binding protein 1	1.26166	9.59411e-09	1.23764e-07
Zm00001d037607	Probable WRKY transcription factor 50	1.26164	4.25235e-05	0.000268761
Zm00001d036749	Putative sucrose-phosphate synthase family protein	1.26158	2.46536e-06	2.03411e-05
Zm00001d003884	NA	1.25983	5.77703e-10	8.95737e-09
Zm00001d040446	Pyruvate kinase	1.25974	7.19687e-13	1.64135e-11
Zm00001d029983	Beta-amylase 3 chloroplastic	1.25951	0.00537636	0.0188871
Zm00001d020612	Choline/ethanolamine kinase	1.25899	8.34558e-10	1.26221e-08
Zm00001d047917	ACT domain-containing protein ACR8	1.2581	1.68868e-08	2.07546e-07
Zm00001d015298	Tyrosine-sulfated glycopeptide receptor 1	1.25806	1.56898e-06	1.35028e-05
Zm00001d052247	Shikimate kinase 1 chloroplastic	1.25708	1.0701e-10	1.84399e-09
ENSRNA049478193	Eukaryotic small subunit ribosomal RNA	1.25624	0.00236848	0.00936007
Zm00001d013212	Peroxidase 16	1.25616	1.30955e-11	2.55582e-10
Zm00001d018393	Protein binding protein	1.25595	2.58446e-07	2.58044e-06
Zm00001d001340	NA	1.25517	0.00470379	0.0168861
Zm00001d049683	Probable L-gulonolactone oxidase 6	1.25233	1.124e-11	2.22099e-10
Zm00001d031013	Methylcrotonoyl-CoA carboxylase subunit alpha	1.25184	3.40073e-07	3.32395e-06
Zm00001d031133	NA	1.24982	0.00010319	0.000595779
Zm00001d045309	GW2	1.24953	2.47364e-10	4.06298e-09
Zm00001d048898	F-box/kelch-repeat protein SKIP11	1.2493	1.38725e-14	3.82609e-13
Zm00001d028180	low phytic acid1	1.2493	3.93531e-07	3.79725e-06
Zm00001d020714	Heat shock factor protein 4	1.24851	3.69017e-10	5.90368e-09
Zm00001d026406	NA	1.2485	4.59001e-07	4.36615e-06
Zm00001d053220	myb transcription factor 42	1.24747	1.37418e-06	1.19387e-05
Zm00001d027860	Copper-transporting ATPase RAN1	1.24727	0.000180788	0.000981984
Zm00001d049940	Probable calcium-binding protein CML48	1.24724	1.04612e-07	1.1205e-06
Zm00001d012586	NA	1.24691	9.34617e-05	0.000544117
Zm00001d018713	NA	1.24508	0.000312579	0.00159423
Zm00001d037452	B-cell receptor-associated 31-like	1.24459	6.22822e-14	1.58988e-12
Zm00001d043338	NA	1.24258	5.5509e-06	4.26285e-05
Zm00001d043089	Calcium uniporter protein 5 mitochondrial	1.24241	0.000862212	0.00390328
Zm00001d006621	Calcium-dependent protein kinase 7	1.24219	2.07088e-08	2.5054e-07
Zm00001d004361	ABC transporter C family member 4	1.24218	4.76789e-07	4.52395e-06
Zm00001d022327	Probable carboxylesterase 18	1.24191	3.82617e-07	3.70379e-06
Zm00001d023480	plant U-box 24	1.24185	0.00126229	0.00544024
Zm00001d012607	NAD(P)H dehydrogenase (quinone) FQR1	1.24157	2.73118e-12	5.85033e-11
Zm00001d051461	Chitin-inducible gibberellin-responsive protein 2	1.24105	4.57554e-07	4.35513e-06
Zm00001d035462	jasmonate-regulated gene 21	1.23911	2.01921e-05	0.000136942
Zm00001d028820	Chaperone DnaJ-domain superfamily protein	1.23866	5.1458e-12	1.06637e-10
Zm00001d021752	Equilibrative nucleotide transporter 2	1.23801	2.21454e-07	2.24226e-06
Zm00001d039414	Polyketide cyclase/dehydrase and lipid transport superfamily protein	1.23717	0.00298447	0.0114626
Zm00001d030108	Lysine-specific demethylase REF6	1.23659	1.2184e-06	1.06899e-05
Zm00001d021303	Probable receptor-like protein kinase	1.23577	1.27836e-09	1.88985e-08
Zm00001d034128	Peroxidase 16	1.2348	2.81672e-13	6.72912e-12
Zm00001d017539	Mechanosensitive ion channel protein 6	1.23419	0.000243548	0.00128046
Zm00001d039367	FON2 SPARE1	1.2337	3.87319e-06	3.06332e-05
Zm00001d043804	Probable LRR receptor-like serine/threonine-protein kinase	1.233	0.00910847	0.0295484
Zm00001d003981	Drought-induced protein 1	1.23298	5.10858e-06	3.95133e-05
Zm00001d032719	Long-chain-alcohol oxidase FAO4B	1.23258	1.31476e-05	9.31005e-05
Zm00001d045055	Anthocyanidin 3-O-glucosyltransferase	1.23167	0.000337028	0.00170252
ENSRNA049479574	Eukaryotic small subunit ribosomal RNA	1.23091	0.0104791	0.0332949
Zm00001d021936	Putative polyol transporter 1	1.23062	1.52944e-15	4.70416e-14
Zm00001d023366	Methyltransferase-related protein	1.22982	1.47915e-15	4.55412e-14
Zm00001d029163	Calcium-dependent protein kinase 7	1.22913	1.11039e-05	7.9828e-05
ENSRNA049479546	Eukaryotic small subunit ribosomal RNA	1.22871	0.0153976	0.0458267
Zm00001d044683	Probable chalcone--flavonone isomerase 3	1.22837	1.13511e-11	2.24001e-10
Zm00001d004812	calcium dependent protein kinase11	1.22776	1.21366e-11	2.3841e-10
Zm00001d033391	NA	1.2262	1.98969e-08	2.41395e-07
Zm00001d021360	CDGSH iron-sulfur domain-containing protein NEET	1.22593	1.48509e-06	1.28248e-05
Zm00001d020725	BRI1 kinase inhibitor 1	1.22511	6.87978e-07	6.31133e-06
Zm00001d052336	Peroxidase 67	1.22276	2.52615e-09	3.56342e-08
Zm00001d021882	NA	1.22186	8.73206e-08	9.50813e-07
Zm00001d004734	Aspartyl protease APCB1	1.22181	1.42458e-13	3.48613e-12
Zm00001d027978	Purine permease 3	1.22146	0.000905604	0.00407833
Zm00001d008793	Probable WRKY transcription factor 50	1.22117	5.5463e-06	4.2604e-05
Zm00001d051525	Oligopeptide transporter 4	1.2209	5.29755e-19	2.33348e-17
Zm00001d029583	Polygalacturonase inhibitor 1	1.21976	8.43166e-08	9.2177e-07
Zm00001d017276	phenylalanine ammonia lyase8	1.21885	1.61619e-08	1.99368e-07
Zm00001d048690	Serine carboxypeptidase-like 50	1.21855	3.51071e-07	3.42478e-06
Zm00001d027885	YGGT family protein	1.21796	1.17635e-05	8.41087e-05
Zm00001d009641	Anoctamin-like protein	1.21767	0.016544	0.0485888
Zm00001d020683	Protein SHOOT GRAVITROPISM 5	1.21731	4.17322e-07	4.00504e-06
Zm00001d021528	MATH domain containing protein; Os10g0478500 protein	1.2163	0.00551408	0.0193147
Zm00001d003603	Protein NRT1/ PTR FAMILY 4.4	1.2158	7.61655e-07	6.93674e-06
Zm00001d018438	Ypt/Rab-GAP domain of gyp1p superfamily protein	1.21541	4.60588e-09	6.24843e-08
Zm00001d030158	Protein NRT1/ PTR FAMILY 8.3	1.21435	2.21248e-14	5.9658e-13
Zm00001d012935	Nucleobase-ascorbate transporter 6	1.21372	1.34022e-08	1.68423e-07
Zm00001d041077	Quinolinate synthase chloroplastic	1.21271	0.00364655	0.0136088
Zm00001d025752	Transcription factor bHLH68	1.2126	5.14485e-07	4.84204e-06
Zm00001d018973	IAA24-auxin-responsive Aux/IAA family member	1.21171	0.00631852	0.0216696
Zm00001d025247	Beta-13-N-Acetylglucosaminyltransferase family protein	1.21141	5.1221e-09	6.87802e-08
Zm00001d038653	NA	1.21083	3.12206e-07	3.06747e-06
Zm00001d053619	Phenylalanine ammonia-lyase 1	1.20902	1.50238e-05	0.000104934
Zm00001d044947	triacylglycerol lipase-like 1	1.20891	4.81066e-11	8.68654e-10
Zm00001d031534	Ypt/Rab-GAP domain of gyp1p superfamily protein	1.20841	4.80504e-08	5.4876e-07
Zm00001d046277	ABC transporter G family member 29	1.20724	2.6321e-08	3.12548e-07
Zm00001d046129	60S ribosomal protein L7-1	1.20678	0.00880687	0.0287181
Zm00001d011189	DUF3511 domain protein	1.20652	1.54365e-12	3.38738e-11
Zm00001d026019	NA	1.20387	0.000219282	0.00116465
Zm00001d028287	Calcium uniporter protein 4 mitochondrial	1.2032	0.00185327	0.00760075
Zm00001d017852	Putative uncharacterized protein [Source:UniProtKB/TrEMBL;Acc:B6SJZ4]	1.20299	1.15608e-09	1.71919e-08
Zm00001d002014	Os07g0120600 protein	1.20173	0.00213447	0.00856655
Zm00001d044224	NA	1.20139	7.11046e-10	1.0841e-08
Zm00001d037911	Rho-related protein from plants 3	1.19871	4.33219e-05	0.000273405
Zm00001d049073	NifS-like protein	1.19805	1.55274e-08	1.92247e-07
Zm00001d003745	E3 ubiquitin-protein ligase PUB23	1.1968	0.00294188	0.0113293
Zm00001d033714	Regulator of Vps4 activity in the MVB pathway protein	1.19601	3.94763e-08	4.57068e-07
Zm00001d002896	TUB-transcription factor 4	1.1957	6.1794e-09	8.16335e-08
Zm00001d034655	Probable protein phosphatase 2C 4	1.19541	1.21063e-10	2.0743e-09
Zm00001d053781	NA	1.19506	0.000157718	0.000869671
Zm00001d034755	Translocase of chloroplast 159 chloroplastic	1.19477	1.68377e-08	2.07111e-07
Zm00001d016728	argonaute 1A-like protein	1.1935	0.000738282	0.00341032
Zm00001d039941	16.9 kDa class I heat shock protein 2	1.19344	2.27984e-08	2.73409e-07
Zm00001d053188	Probable calcium-binding protein CML15	1.19158	0.000387247	0.00192463
Zm00001d021006	MTD1	1.19103	0.0109523	0.03456
Zm00001d000237	cis-zeatin O-glucosyltransferase1	1.19044	1.67651e-08	2.06387e-07
Zm00001d048736	S-alkyl-thiohydroximate lyase SUR1	1.18906	0.0122848	0.0380525
Zm00001d004335	ABC transporter G family member 24	1.1884	1.06039e-07	1.13378e-06
Zm00001d033835	NA	1.18772	2.96159e-05	0.000193713
Zm00001d013200	Dof zinc finger protein DOF5.7	1.18764	0.00162667	0.00677923
Zm00001d006446	salmon silk2	1.18685	0.00111107	0.00487625
ENSRNA049478122	Eukaryotic small subunit ribosomal RNA	1.18669	0.0141561	0.0428633
Zm00001d044541	SPX domain-containing protein 3	1.18654	8.72103e-06	6.41648e-05
Zm00001d021019	Transcription factor bHLH62	1.18633	1.70776e-08	2.0955e-07
Zm00001d036439	Arogenate dehydrogenase isoform 2	1.18555	2.56043e-10	4.1964e-09
Zm00001d046186	Peroxidase 52	1.18489	1.14803e-06	1.01315e-05
Zm00001d006097	Peroxidase 55	1.184	1.90226e-05	0.000130024
Zm00001d013565	NA	1.18356	0.00260204	0.0101844
Zm00001d031769	Nitrate reductase [NADH] 2	1.18304	2.83357e-06	2.30389e-05
Zm00001d039194	RNA polymerase sigma factor sigE chloroplastic/mitochondrial	1.1815	0.000754537	0.00347636
Zm00001d017874	LORELEI-LIKE-GPI ANCHORED PROTEIN 3	1.18125	5.62318e-08	6.33091e-07
Zm00001d025958	Aldehyde dehydrogenase	1.18049	0.000520493	0.00250716
Zm00001d029738	Alpha/beta hydrolase related protein	1.17991	6.38792e-06	4.83185e-05
Zm00001d049610	Tryptophan synthase beta chain 1	1.17844	6.42906e-15	1.8422e-13
Zm00001d035246	Taxadien-5-alpha-ol O-acetyltransferase	1.17827	1.30489e-11	2.55002e-10
Zm00001d033503	Probable E3 ubiquitin-protein ligase BAH1-like	1.17815	2.8959e-08	3.41453e-07
Zm00001d035029	Protein transporter%3B Putative VHS/GAT domain containing family protein isoform 1%3B Putative VHS/GAT domain containing family protein isoform 2	1.17758	1.31364e-10	2.23808e-09
Zm00001d016855	Chloride channel	1.17756	4.8321e-10	7.60558e-09
Zm00001d031653	Glycerophosphodiester phosphodiesterase GDPD2	1.17639	1.28927e-05	9.14851e-05
Zm00001d018262	root-specific kinase 1	1.17616	0.0142088	0.042984
Zm00001d004007	Transcription factor FER-LIKE IRON DEFICIENCY-INDUCED TRANSCRIPTION FACTOR	1.17616	1.15742e-07	1.22925e-06
Zm00001d012206	NA	1.17438	4.95923e-10	7.79349e-09
Zm00001d002301	uncharacterized protein [Source:UniProtKB/TrEMBL;Acc:B6U3S9]	1.17426	2.17042e-06	1.81508e-05
Zm00001d021667	Probable xyloglucan endotransglucosylase/hydrolase protein 8	1.17263	1.3713e-08	1.71829e-07
Zm00001d049286	LRR receptor-like serine/threonine-protein kinase EFR	1.17107	1.6259e-09	2.36996e-08
Zm00001d004728	glycine rich protein4	1.16986	1.19904e-09	1.77695e-08
Zm00001d036740	Sterile alpha motif (SAM) domain-containing protein	1.16865	0.00216818	0.00868913
Zm00001d012485	Transmembrane amino acid transporter family protein	1.16843	0.000223909	0.00118735
Zm00001d043845	Glutamate synthase 1 [NADH] chloroplastic	1.16842	2.64504e-10	4.32567e-09
Zm00001d025544	Zeaxanthin epoxidase chloroplastic	1.16829	6.76951e-06	5.09315e-05
Zm00001d050259	ABC transporter A family member 7	1.16782	5.61987e-06	4.30814e-05
Zm00001d032669	glutaredoxin-related	1.16701	5.09014e-09	6.84424e-08
Zm00001d028986	WUSCHEL-related homeobox 11	1.16694	2.58854e-05	0.000171431
Zm00001d033459	Expressed protein; protein	1.16657	2.40577e-07	2.42126e-06
Zm00001d007924	cytochrome P450 family 93 subfamily D polypeptide 1	1.16606	0.00257129	0.0100771
Zm00001d022041	NA	1.16591	4.13078e-08	4.7681e-07
Zm00001d003012	Nucleotide/sugar transporter family protein	1.16567	7.11397e-11	1.25894e-09
Zm00001d027283	Expansin-B4	1.16395	4.10766e-09	5.61579e-08
Zm00001d031196	NA	1.1637	0.000182462	0.000989118
Zm00001d047849	Sulfoquinovosyl transferase SQD2	1.16368	9.07248e-14	2.27551e-12
Zm00001d053761	Putative STRUBBELIG family receptor protein kinase	1.16299	3.20925e-07	3.14704e-06
Zm00001d027454	Heavy metal transport/detoxification superfamily protein	1.16202	3.25209e-18	1.31359e-16
Zm00001d046664	Putative bZIP transcription factor superfamily protein	1.16184	0.00269484	0.0104891
Zm00001d044083	PIN-formed protein10	1.16184	0.000269076	0.00139763
Zm00001d009797	Lactoylglutathione lyase / glyoxalase I family protein	1.16161	1.96804e-06	1.65963e-05
Zm00001d052843	Caffeoyl-CoA O-methyltransferase 2	1.16096	2.82831e-10	4.59623e-09
Zm00001d044646	glucosamine fructose-6-phosphate aminotransferase1	1.16056	9.08344e-12	1.81627e-10
Zm00001d009222	Pyrophosphate-energized vacuolar membrane proton pump 1	1.16001	3.49296e-17	1.26844e-15
Zm00001d020364	Protein EARLY FLOWERING 4	1.15949	7.08673e-11	1.25486e-09
Zm00001d042447	Lysine-specific demethylase REF6	1.15865	0.000587309	0.00278674
Zm00001d026154	Glutathione peroxidase	1.15853	7.33493e-09	9.60993e-08
Zm00001d003830	Arogenate dehydratase/prephenate dehydratase 6 chloroplastic	1.15849	2.31518e-09	3.28694e-08
Zm00001d021693	NA	1.15846	0.00416163	0.0152234
ENSRNA049478234	Eukaryotic small subunit ribosomal RNA	1.15825	0.00907572	0.0294613
Zm00001d013933	CBS domain-containing protein CBSX5	1.15782	9.14656e-05	0.000533705
Zm00001d034494	Actin cross-linking protein	1.1574	1.02246e-07	1.09711e-06
Zm00001d011454	carbonic anhydrase6	1.15683	3.28198e-06	2.6309e-05
Zm00001d018430	NA	1.1547	0.000275223	0.00142539
Zm00001d046961	VQ motif family protein	1.15432	5.78642e-06	4.41786e-05
Zm00001d005698	AN17	1.15411	1.70941e-08	2.09667e-07
ENSRNA049478183	Eukaryotic large subunit ribosomal RNA	1.15398	0.0095733	0.0308441
Zm00001d016891	Beta-13-galactosyltransferase 7	1.15371	2.40741e-14	6.46252e-13
Zm00001d004055	Protein DETOXIFICATION 16	1.15233	1.62633e-07	1.6834e-06
Zm00001d041454	NA	1.15228	0.0158429	0.046893
Zm00001d032725	Beta-glucosidase GBA2 type family protein	1.1512	2.72326e-11	5.05344e-10
Zm00001d009631	CTP synthase family protein	1.14879	1.32592e-09	1.95825e-08
Zm00001d037354	alpha/beta-Hydrolases superfamily protein	1.14866	2.47867e-10	4.06682e-09
Zm00001d039150	S-type anion channel SLAH3	1.14865	0.00601559	0.0207842
Zm00001d009019	Selenium-binding protein 3	1.14821	1.62042e-05	0.000112579
Zm00001d049428	Germin-like protein subfamily 1 member 8	1.14784	0.000749109	0.00345451
Zm00001d035157	Lysine histidine transporter 2	1.14717	3.57012e-10	5.7329e-09
Zm00001d001871	NA	1.14685	4.10386e-06	3.22968e-05
Zm00001d020932	Helix-loop-helix DNA-binding domain containing protein	1.14602	6.2313e-15	1.78723e-13
ENSRNA049478126	Eukaryotic small subunit ribosomal RNA	1.1458	0.00893698	0.0290702
Zm00001d032186	Ribonuclease 1	1.14577	5.12948e-07	4.82907e-06
Zm00001d006701	GRAS transcription factor [Source:UniProtKB/TrEMBL;Acc:C0P6K9]	1.1448	2.85834e-11	5.29758e-10
Zm00001d002610	cytochrome P450 family 704 subfamily A polypeptide 2	1.14478	4.26451e-08	4.91682e-07
Zm00001d028416	ACR8	1.14311	4.40798e-05	0.000277782
Zm00001d027976	GLABRA2 expression modulator	1.14106	4.05889e-09	5.55415e-08
Zm00001d041472	NAC domain-containing protein 21/22	1.14005	9.88468e-09	1.27077e-07
Zm00001d011802	Histone-lysine N-methyltransferase ATXR5	1.13992	0.0100898	0.0322225
Zm00001d029906	Beta-expansin 7	1.13837	3.95208e-09	5.42028e-08
Zm00001d034073	Probable WRKY transcription factor 57	1.13752	5.33511e-08	6.02231e-07
Zm00001d047993	Probable inactive poly [ADP-ribose] polymerase SRO1	1.13718	1.05975e-08	1.35606e-07
ENSRNA049478119	Eukaryotic small subunit ribosomal RNA	1.13709	0.00730289	0.0245425
Zm00001d021699	NA	1.13681	1.66121e-07	1.71715e-06
Zm00001d034588	Protein CDI	1.1362	8.57982e-10	1.29634e-08
Zm00001d043909	Callose synthase 11	1.1355	1.62986e-08	2.00889e-07
Zm00001d012720	E3 ubiquitin-protein ligase ATL41	1.13282	1.16988e-05	8.37258e-05
Zm00001d042088	Uridine 5'-monophosphate synthase	1.13154	1.70788e-09	2.48347e-08
Zm00001d013033	Chaperonin-like RbcX protein	1.13149	4.38888e-05	0.000276752
Zm00001d042851	Phosphatidylinositol:ceramide inositolphosphotransferase 1	1.13088	1.93905e-10	3.23243e-09
Zm00001d011276	NA	1.12967	3.11193e-07	3.05851e-06
Zm00001d048969	PHD finger protein	1.12922	2.06443e-06	1.73461e-05
Zm00001d014499	Synaptotagmin-3	1.12908	4.64979e-09	6.3027e-08
Zm00001d048226	NA	1.1282	0.000517674	0.00249717
Zm00001d047114	extensin-like protein	1.12811	6.40524e-07	5.91206e-06
Zm00001d045102	Formin-like protein 18	1.12803	3.73977e-11	6.8471e-10
Zm00001d010812	Heat stress transcription factor A-4a	1.12787	6.5941e-07	6.07337e-06
Zm00001d005546	ADP glucose pyrophosphorylase small subunit embryo 1	1.1277	8.72938e-08	9.50813e-07
Zm00001d017912	LAG1 longevity assurance homolog 3	1.1277	2.96679e-13	7.05969e-12
Zm00001d015361	Transducin/WD40 repeat-like superfamily protein	1.1268	2.62407e-09	3.68947e-08
Zm00001d040248	Laccase-7	1.12667	0.00511631	0.018151
ENSRNA049478756	Eukaryotic small subunit ribosomal RNA	1.12662	0.00461888	0.0166307
Zm00001d030285	Probable alpha-mannosidase	1.12612	6.62315e-06	4.99289e-05
Zm00001d036477	UDP-sugar pyrophosphorylase	1.12575	2.74011e-08	3.24225e-07
Zm00001d042146	hexokinase4	1.12404	2.34854e-11	4.39866e-10
Zm00001d008485	Cysteine-rich receptor-like protein kinase 37	1.12186	0.000542881	0.00260088
Zm00001d032470	Zinc finger CCCH domain-containing protein 20	1.12116	6.54947e-10	1.00671e-08
Zm00001d014834	DUF241 domain protein	1.11967	0.00188913	0.00771948
Zm00001d034270	Mitochondrial import inner membrane translocase subunit TIM14	1.11924	9.00515e-06	6.60137e-05
Zm00001d047672	NA	1.11874	0.00704347	0.0237844
Zm00001d041229	CSC1-like protein RXW8	1.11828	2.32853e-09	3.30319e-08
Zm00001d026053	Putative RING zinc finger domain superfamily protein	1.11694	4.61872e-05	0.00028943
Zm00001d046775	NA	1.11587	0.000690443	0.00321642
Zm00001d039384	Cytochrome P450 710A1	1.11445	8.89623e-10	1.34146e-08
Zm00001d037052	Ubiquitin-conjugating enzyme E2 11	1.1129	1.00343e-11	1.9945e-10
Zm00001d020442	NA	1.11284	1.39823e-08	1.74912e-07
Zm00001d052179	NA	1.11236	0.000160424	0.000882493
ENSRNA049478494	Eukaryotic small subunit ribosomal RNA	1.11205	0.00509637	0.0180909
Zm00001d036416	calcium dependent protein kinase13	1.11162	2.33127e-07	2.35255e-06
Zm00001d043723	F-box/kelch-repeat protein	1.11119	9.70894e-06	7.08117e-05
Zm00001d002823	Hsp70-Hsp90 organizing protein 3	1.11064	5.64077e-09	7.51099e-08
Zm00001d044202	alpha/beta-Hydrolases superfamily protein	1.10991	3.19643e-08	3.74111e-07
Zm00001d027742	NA	1.10987	2.36602e-05	0.000158012
Zm00001d034112	Subtilisin-like protease	1.10984	2.51443e-10	4.12326e-09
Zm00001d026171	Expansin-B4	1.10983	0.00235738	0.00932598
Zm00001d002899	Peroxidase 12	1.10895	1.0169e-11	2.01861e-10
Zm00001d032408	G-type lectin S-receptor-like serine/threonine-protein kinase B120	1.1079	6.04075e-07	5.60045e-06
Zm00001d004804	Alkaline/neutral invertase CINV2	1.10779	2.86772e-13	6.84556e-12
Zm00001d043043	U-box domain-containing protein 16	1.10772	6.6255e-05	0.000400143
Zm00001d051164	Phenylalanine ammonia-lyase 1	1.10758	2.42136e-05	0.00016128
Zm00001d010478	Peroxisomal adenine nucleotide carrier 1	1.10717	1.31182e-10	2.23625e-09
Zm00001d028299	Squalene epoxidase 1	1.10595	1.30665e-05	9.25702e-05
Zm00001d024543	Protein NTM1-like 9	1.10548	3.70821e-06	2.94364e-05
Zm00001d021240	Ypt/Rab-GAP domain of gyp1p superfamily protein	1.10534	2.48858e-07	2.49793e-06
Zm00001d042746	Uricase	1.10497	8.12492e-10	1.22945e-08
Zm00001d045606	Peroxisomal acyl-coenzyme A oxidase 1	1.10378	0.000745566	0.00343975
Zm00001d020272	trehalose-6-phosphate phosphatase8	1.10376	0.000219053	0.00116364
Zm00001d033091	Mpv17 / PMP22 family protein	1.10274	2.06415e-09	2.96156e-08
Zm00001d016719	U-box domain-containing protein 29	1.1027	0.00097011	0.00433646
Zm00001d048183	NA	1.102	0.00387686	0.0143161
Zm00001d006242	3-dehydroquinate synthase chloroplastic	1.10127	4.08958e-10	6.49447e-09
Zm00001d022371	Uncharacterised protein family (UPF0114)	1.10037	5.48223e-09	7.32899e-08
Zm00001d009555	Hydroxyproline-rich glycoprotein family protein	1.09972	9.80827e-09	1.26256e-07
Zm00001d002789	Pentatricopeptide repeat-containing protein	1.09944	0.0104395	0.0331918
Zm00001d046888	B-box zinc finger family protein%3B Putative B-box type zinc finger family protein	1.09862	0.0132597	0.0405889
Zm00001d005051	Root phototropism protein 2	1.09735	1.81883e-08	2.22184e-07
Zm00001d002632	RHOMBOID-like protein 3	1.09629	8.42791e-09	1.09705e-07
Zm00001d003395	anthranilate synthase homolog1	1.09617	2.31997e-11	4.35055e-10
Zm00001d017840	Delta(12)-fatty-acid desaturase	1.09616	4.43282e-14	1.15502e-12
Zm00001d043587	Transferase%2C transferring glycosyl groups	1.0957	3.30521e-10	5.34162e-09
Zm00001d028557	17.4 kDa class I heat shock protein	1.09527	6.28389e-10	9.70833e-09
Zm00001d042767	Glucan endo-13-beta-glucosidase 14	1.09513	1.26504e-09	1.87108e-08
Zm00001d045369	NA	1.09493	0.00038138	0.00190016
Zm00001d008477	receptor-like kinase4	1.09376	3.57655e-05	0.000229412
Zm00001d032069	root-specific kinase 1	1.09267	4.93971e-06	3.82561e-05
Zm00001d031024	Sulfurtransferase	1.09266	1.8565e-09	2.67892e-08
Zm00001d053876	Protein kinase protein with adenine nucleotide alpha hydrolases-like domain	1.09265	0.000290819	0.00149665
Zm00001d008906	Protein SCAR3	1.09264	1.92163e-05	0.00013118
Zm00001d015559	NA	1.09257	6.49456e-06	4.90523e-05
Zm00001d022314	Probable mediator of RNA polymerase II transcription subunit 26b	1.0923	3.4478e-06	2.75432e-05
Zm00001d025831	ammonium transporter1	1.09151	3.51759e-10	5.65155e-09
Zm00001d017461	NA	1.09146	0.00016967	0.000927267
Zm00001d018220	glutathione transferase24	1.09111	0.000142341	0.000793432
ENSRNA049479006	Eukaryotic small subunit ribosomal RNA	1.09076	0.00598331	0.0206774
Zm00001d020557	Glossy1	1.09043	0.00827249	0.0272883
Zm00001d027480	Calcium-dependent protein kinase 6	1.09026	2.10954e-09	3.01807e-08
Zm00001d018454	Glutathione reductase cytosolic	1.08845	9.89604e-09	1.27169e-07
Zm00001d001963	SAUR-like auxin-responsive protein family	1.08809	0.00575793	0.0200385
Zm00001d028471	phosphoenolpyruvate carboxykinase1	1.08682	0.00100225	0.00446163
Zm00001d043586	NA	1.08678	0.000498766	0.00241755
Zm00001d025825	Putative RING zinc finger and VWF domain family protein	1.08626	2.76836e-07	2.7504e-06
Zm00001d041293	NA	1.08613	9.43232e-05	0.00054847
Zm00001d039942	17.4 kDa class I heat shock protein	1.08537	0.000159152	0.000875975
Zm00001d018318	Protein kinase superfamily protein with octicosapeptide/Phox/Bem1p domain	1.08496	5.72139e-06	4.37638e-05
Zm00001d047548	17.0 kDa class II heat shock protein	1.08403	0.0091499	0.0296533
Zm00001d043056	Protein kinase superfamily protein	1.08366	6.28781e-08	7.02675e-07
Zm00001d027341	AAA-ATPase	1.08358	7.07978e-06	5.29807e-05
Zm00001d011187	Putative HLH DNA-binding domain superfamily protein	1.08262	0.000114208	0.00065333
Zm00001d042453	aldolase1	1.08229	3.39229e-09	4.69091e-08
Zm00001d005912	Polyadenylate-binding protein RBP47B	1.08229	2.53793e-07	2.5407e-06
Zm00001d017788	Dof zinc finger protein DOF2.1	1.08127	7.89988e-08	8.67406e-07
Zm00001d006699	Ribosome associated membrane protein RAMP4	1.07962	5.40636e-07	5.0676e-06
Zm00001d017274	Phenylalanine ammonia-lyase	1.07947	1.08364e-10	1.86519e-09
Zm00001d051288	Vesicle-associated protein 1-1	1.07911	2.69381e-08	3.19499e-07
Zm00001d023656	Acyl-CoA N-acyltransferases (NAT) superfamily protein	1.07902	0.00623849	0.0214316
Zm00001d025148	NA	1.0789	1.01301e-06	9.03997e-06
Zm00001d018281	Subtilisin-like protease SBT1.4	1.07885	0.000314157	0.00160119
Zm00001d049201	Putative cytochrome P450 superfamily protein	1.07802	1.29533e-06	1.12992e-05
Zm00001d050308	U-box domain-containing protein 18	1.07658	2.77678e-06	2.25895e-05
Zm00001d038003	NA	1.07644	2.49615e-07	2.50304e-06
Zm00001d049427	Germin-like protein subfamily 1 member 8	1.07558	0.00029655	0.00152225
Zm00001d045450	enolpyruvylshikimate phosphate synthase1	1.07539	4.88428e-09	6.59627e-08
Zm00001d027727	Phosphoserine aminotransferase 1 chloroplastic	1.07443	7.72209e-12	1.55644e-10
Zm00001d002090	Synaptotagmin-5	1.07423	1.20713e-06	1.05972e-05
ENSRNA049478963	Eukaryotic small subunit ribosomal RNA	1.07281	0.00836161	0.0275281
Zm00001d018342	trehalose-6-phosphate synthase11	1.0725	3.12058e-05	0.000203051
Zm00001d008523	NA	1.07236	3.92726e-05	0.000249731
Zm00001d037160	Nodulin protein	1.07182	9.09856e-07	8.19006e-06
Zm00001d050218	NADPH--cytochrome P450 reductase	1.07143	9.23903e-07	8.30411e-06
Zm00001d034186	allene oxide synthesis3	1.07106	6.27627e-05	0.000381341
Zm00001d039015	Putative RING zinc finger domain superfamily protein	1.07073	9.39245e-12	1.87433e-10
Zm00001d007093	Protein ENHANCED DISEASE RESISTANCE 2	1.07043	0.0146442	0.0440241
Zm00001d042367	Selenium-binding protein 3	1.07012	1.1398e-11	2.24779e-10
Zm00001d029673	F-box protein PP2-A13	1.06943	2.15075e-07	2.1828e-06
Zm00001d014790	Chaperone protein dnaJ 11	1.06939	2.2664e-05	0.000151965
Zm00001d017820	Galactan beta-14-galactosyltransferase GALS1	1.069	2.34344e-05	0.000156677
Zm00001d012962	Probable protein phosphatase 2C 4	1.06852	3.00183e-07	2.96576e-06
Zm00001d014166	Putative calcium-transporting ATPase 13 plasma membrane-type	1.06838	1.01295e-05	7.35589e-05
Zm00001d029744	flavone synthase typeI1	1.06795	2.3737e-07	2.39297e-06
Zm00001d022073	Putative methylesterase 11 chloroplastic	1.06713	4.06641e-06	3.20438e-05
Zm00001d007764	Hydroxyproline O-galactosyltransferase GALT4	1.06617	6.39103e-10	9.85872e-09
Zm00001d038526	NA	1.06597	0.000336465	0.00169996
Zm00001d028071	Augmenter of liver regeneration	1.06572	2.28373e-09	3.2488e-08
Zm00001d048876	OSJNBa0016N04.16 protein; OSJNBb0042I07.4 protein	1.06404	1.19456e-12	2.66791e-11
Zm00001d012263	Putative snRK/SAPK family protein kinase	1.06401	7.81863e-08	8.59735e-07
Zm00001d012398	Putative regulator of chromosome condensation (RCC1) family protein	1.06378	3.47615e-06	2.77476e-05
Zm00001d024753	peroxidase35	1.06014	0.000186594	0.00100898
Zm00001d043514	Probable 3-hydroxyisobutyrate dehydrogenase-like 1 mitochondrial	1.0599	4.92658e-08	5.61154e-07
Zm00001d039364	NA	1.05828	2.68893e-06	2.19575e-05
Zm00001d016743	NA	1.05743	0.00687629	0.0233148
Zm00001d029594	allene oxide cyclase1	1.05733	1.19137e-09	1.76645e-08
Zm00001d007097	Protein EARLY RESPONSIVE TO DEHYDRATION 15	1.05705	6.18934e-06	4.68635e-05
Zm00001d049288	uncharacterized protein [Source:UniProtKB/TrEMBL;Acc:B6STA8]	1.05638	0.000428826	0.00210904
Zm00001d040375	Triosephosphate isomerase cytosolic	1.055	0.00329453	0.0124663
Zm00001d017508	Cortical cell-delineating protein	1.05438	1.7189e-07	1.77011e-06
Zm00001d019411	L-type lectin-domain containing receptor kinase V.9	1.05323	9.59601e-05	0.000557237
Zm00001d004731	Aldehyde dehydrogenase	1.05288	5.87071e-09	7.78624e-08
Zm00001d031815	Patatin-like protein 2	1.05186	1.90956e-06	1.61392e-05
Zm00001d039112	DUF1645 family protein	1.05176	0.000431253	0.00211856
Zm00001d049420	Germin-like protein subfamily 1 member 8	1.05166	3.53758e-05	0.000227105
Zm00001d011543	Grx_I1-glutaredoxin subgroup III	1.05163	5.95616e-06	4.5314e-05
Zm00001d013377	NA	1.05154	0.00145501	0.00615909
Zm00001d010190	glutamate-oxaloacetate transaminase5	1.05142	3.45396e-10	5.55821e-09
Zm00001d009990	Superoxide dismutase	1.05097	9.74842e-11	1.6924e-09
Zm00001d040479	Type III polyketide synthase B	1.05047	0.0109591	0.034573
Zm00001d021629	Protein DETOXIFICATION 40	1.04994	2.19324e-14	5.92979e-13
Zm00001d043454	Whole genome shotgun sequence of line PN40024 scaffold_142.assembly12x (Fragment)	1.04962	0.000125382	0.000709782
Zm00001d039827	NA	1.04927	1.15478e-06	1.0188e-05
Zm00001d040148	basic helix-loop-helix (bHLH) DNA-binding superfamily protein	1.04922	3.89778e-05	0.000248085
Zm00001d037198	LMBR1-like membrane protein	1.04887	1.91599e-10	3.19575e-09
Zm00001d017882	KH domain-containing protein	1.0485	3.0065e-09	4.18814e-08
Zm00001d012934	Calmodulin binding protein	1.04727	4.52309e-08	5.18917e-07
Zm00001d019985	GDSL esterase/lipase	1.04669	6.50673e-05	0.0003936
Zm00001d029853	Proline oxidase	1.0466	2.43933e-06	2.0176e-05
Zm00001d013245	UDP-glucose 6-dehydrogenase	1.04635	8.09741e-10	1.22591e-08
Zm00001d015225	Vacuolar cation/proton exchanger 2	1.04632	7.3333e-05	0.000437998
Zm00001d005783	Glutamate receptor 2.7	1.04506	1.83748e-05	0.000126091
Zm00001d009146	S-adenosylmethionine synthase	1.04499	1.00149e-07	1.07537e-06
Zm00001d031676	Chitin elicitor receptor kinase 1	1.04421	1.66921e-09	2.4294e-08
Zm00001d031546	NA	1.04421	0.00155931	0.00653367
Zm00001d038517	Cation/H(+) antiporter 15	1.04262	0.000601386	0.00284503
Zm00001d031470	Plant intracellular Ras-group-related LRR protein 4	1.04241	1.02612e-06	9.13849e-06
Zm00001d050336	Methylcrotonoyl-CoA carboxylase beta chain mitochondrial	1.04179	6.63084e-06	4.99556e-05
Zm00001d015844	alpha/beta hydrolase family protein	1.03963	5.48145e-09	7.32899e-08
Zm00001d032868	L-type lectin-domain containing receptor kinase V.9	1.03918	0.00449896	0.0162864
Zm00001d012292	Glucan endo-13-beta-glucosidase 14	1.038	9.97595e-07	8.91073e-06
Zm00001d043674	Cytidine deaminase	1.03759	1.86794e-06	1.58363e-05
Zm00001d047478	NA	1.03753	1.42351e-07	1.49189e-06
Zm00001d004721	NA	1.03739	2.08996e-09	2.99148e-08
Zm00001d010594	Electron transporter	1.03729	7.77524e-06	5.76702e-05
Zm00001d043851	Long chain acyl-CoA synthetase 5	1.03713	2.95783e-05	0.000193509
Zm00001d039088	Phospholipase A1-IIgamma	1.03645	0.00238896	0.00943361
Zm00001d025753	chitinase B1	1.03496	0.000145196	0.000806964
Zm00001d032781	NA	1.03438	4.02052e-07	3.86711e-06
Zm00001d008524	Mannose-6-phosphate isomerase 1	1.03313	0.00145831	0.00616875
Zm00001d049597	External alternative NAD(P)H-ubiquinone oxidoreductase B4 mitochondrial	1.03269	2.2565e-06	1.88393e-05
Zm00001d049995	Nitrate reductase	1.03204	5.19741e-07	4.88776e-06
Zm00001d028103	Glycosyl hydrolase family 10 protein	1.0299	1.163e-09	1.72864e-08
Zm00001d023596	Amino acid permease 2	1.02968	5.07212e-08	5.75775e-07
Zm00001d008552	DUF1639 family protein	1.0285	9.69134e-07	8.67449e-06
Zm00001d040035	Multicopper oxidase LPR2	1.02812	3.32461e-05	0.000214804
Zm00001d002544	Regulator of chromosome condensation (RCC1) family with FYVE zinc finger domain	1.02795	5.60623e-05	0.000344796
Zm00001d005423	DNA-directed RNA polymerases II IV and V subunit 12	1.02783	4.47679e-06	3.494e-05
Zm00001d015665	Serine/threonine protein phosphatase 2A regulatory subunit B''alpha	1.02774	0.00296545	0.0114041
Zm00001d002565	Zinc finger%2C C3HC4 type family protein	1.02636	0.00531888	0.0187222
Zm00001d012528	Pentatricopeptide repeat-containing protein mitochondrial	1.02588	0.000143881	0.00080054
Zm00001d008255	Yucca6	1.02516	2.96263e-09	4.12893e-08
Zm00001d018061	Shikimate kinase	1.02457	5.02993e-09	6.77234e-08
Zm00001d001785	C2 calcium/lipid-binding plant phosphoribosyltransferase family protein	1.02428	2.50025e-07	2.50631e-06
Zm00001d030985	E3 ubiquitin protein ligase DRIP2	1.024	4.5959e-07	4.37038e-06
Zm00001d000824	NA	1.02272	0.00457715	0.0165138
[truncated: 37 more rows]

## Sheet: Roots-down regulated
Data S3 All DEGs in maize shoot and roots induced by mechanical root damage with a cut-off of two-fold change relative to the control. FC: fold change; NA: no annotation.
Gene ID	Description	log2 (FC)	P-value	FDR-Adjusted P-value
Zm00001d007114	NA	-7.51621	9.00407e-33	1.1089e-30
Zm00001d029135	sugars will eventually be exported transporter12a	-6.91145	2.46715e-63	1.20067e-60
Zm00001d045022	NA	-5.83758	1.90942e-08	2.32124e-07
Zm00001d047487	sugars will eventually be exported transporter12b	-5.79155	3.17289e-21	1.7312e-19
Zm00001d046238	Putative MATE efflux family protein	-5.67602	7.51297e-21	3.98717e-19
Zm00001d007115	sequence-specific DNA binding transcription factors	-5.59404	1.0791e-33	1.41564e-31
Zm00001d002199	Receptor-like serine/threonine-protein kinase SD1-8	-5.32491	3.70406e-118	1.01602e-114
Zm00001d029776	Serine carboxypeptidase-like 34	-5.13223	1.07437e-16	3.70905e-15
Zm00001d013818	Tryptophan N-monooxygenase 2	-4.98488	4.48457e-20	2.2038e-18
Zm00001d043463	Protein NRT1/ PTR FAMILY 4.2	-4.80103	3.19329e-18	1.29279e-16
Zm00001d037328	3-ketoacyl-CoA synthase	-4.79179	8.42309e-24	5.77613e-22
Zm00001d018648	FAD/NAD(P)-binding oxidoreductase family protein	-4.74916	6.81921e-13	1.55994e-11
Zm00001d011003	Loricrin [Source:UniProtKB/TrEMBL;Acc:K7V5V5]	-4.68886	1.80245e-57	7.65991e-55
Zm00001d048866	(Z)-3-hexen-1-ol acetyltransferase	-4.6707	3.39544e-16	1.11724e-14
Zm00001d011744	PRP38 family protein	-4.65639	2.78531e-08	3.29227e-07
Zm00001d050628	Putative cytochrome P450 superfamily protein	-4.64276	2.06998e-16	6.93972e-15
Zm00001d027695	Glutaredoxin-C13	-4.61211	7.45461e-05	0.000444258
Zm00001d002198	Receptor-like serine/threonine-protein kinase SD1-8	-4.61049	1.47901e-97	2.34874e-94
Zm00001d020751	Serine carboxypeptidase-like 40	-4.60356	3.12702e-11	5.76368e-10
Zm00001d015216	Salicylate/benzoate carboxyl methyltransferase	-4.48727	2.52811e-07	2.53256e-06
Zm00001d044456	NA	-4.46066	3.17682e-17	1.15906e-15
Zm00001d037694	Histidine-containing phosphotransfer protein 4	-4.43662	8.14325e-07	7.38017e-06
Zm00001d044117	DNA binding protein	-4.43338	1.33298e-13	3.2806e-12
Zm00001d037651	Subtilisin-like serine endopeptidase family protein	-4.3823	1.07109e-14	2.99241e-13
Zm00001d020340	cytochrome P450 family 81 subfamily D polypeptide 8	-4.36534	2.34336e-14	6.29618e-13
Zm00001d006193	cytochrome P450 family 78 subfamily A polypeptide 8	-4.33796	2.75815e-82	2.37776e-79
Zm00001d037360	Putative bZIP transcription factor superfamily protein	-4.3338	1.2096e-26	9.99928e-25
Zm00001d052999	2-oxoglutarate (2OG) and Fe(II)-dependent oxygenase superfamily protein	-4.30915	1.00929e-08	1.29533e-07
Zm00001d009399	Protein NRT1/ PTR FAMILY 6.2	-4.22705	2.80232e-10	4.56558e-09
Zm00001d004387	Probable flavin-containing monooxygenase 1	-4.16529	6.87825e-07	6.31133e-06
Zm00001d004315	NA	-4.07491	3.79075e-05	0.000241917
Zm00001d023675	NA	-4.05488	1.21957e-11	2.39416e-10
Zm00001d006754	Zinc finger protein 1	-3.96181	1.2983e-23	8.76369e-22
Zm00001d006843	Helicase protein MOM1	-3.96035	0.000414538	0.00204711
Zm00001d046560	ATPase 8 plasma membrane-type	-3.86902	3.38414e-12	7.17062e-11
Zm00001d010623	Whole genome shotgun sequence of line PN40024 scaffold_56.assembly12x (Fragment)	-3.8557	5.9296e-05	0.000362394
Zm00001d037988	embryo specific protein1	-3.84346	6.07906e-07	5.62994e-06
Zm00001d025418	WAT1-related protein	-3.83824	1.58796e-33	2.06524e-31
Zm00001d040277	Glycine-rich protein family	-3.79666	1.20903e-07	1.28e-06
Zm00001d029645	Putative polyol transporter 1	-3.76518	1.42158e-31	1.62475e-29
Zm00001d037513	germin-like protein1	-3.7596	1.75157e-06	1.49548e-05
Zm00001d044522	NA	-3.7008	4.97663e-07	4.69836e-06
Zm00001d021214	Ethylene-responsive transcription factor RAP2-11	-3.68886	4.58774e-46	1.18313e-43
Zm00001d018680	NA	-3.67076	9.73256e-05	0.000564298
Zm00001d005040	NA	-3.65519	5.09505e-09	6.8478e-08
Zm00001d009599	Putative homeodomain-like transcription factor superfamily protein%3B SANT/MYB protein	-3.65136	7.56256e-11	1.3313e-09
Zm00001d021444	Monooxygenase/ oxidoreductase	-3.6378	8.70319e-32	1.00613e-29
Zm00001d016019	NA	-3.63635	7.25829e-16	2.29805e-14
Zm00001d009376	Putative lysM-domain protein kinase family protein	-3.61897	9.91709e-13	2.23558e-11
Zm00001d025383	Serine/threonine-protein kinase	-3.56827	3.3254e-48	9.12158e-46
Zm00001d033521	Spermidine hydroxycinnamoyl transferase	-3.54138	1.07382e-06	9.52674e-06
Zm00001d012445	Nuclear transcription factor Y subunit B-8	-3.53351	6.91067e-16	2.19653e-14
Zm00001d045232	Carotenoid 910(9'10')-cleavage dioxygenase 1	-3.52708	9.62229e-08	1.03765e-06
Zm00001d007056	NA	-3.50919	0.0002115	0.00112849
Zm00001d013142	SAUR1-auxin-responsive SAUR family member	-3.49125	6.52375e-12	1.32911e-10
Zm00001d013261	Cysteine protease 1	-3.48861	2.67523e-20	1.33642e-18
Zm00001d025388	Serine/threonine-protein kinase	-3.46272	1.54133e-22	9.54959e-21
Zm00001d035377	IQ domain-containing protein IQM3	-3.44906	0.00161938	0.00675071
Zm00001d025823	Putative MYB DNA-binding domain superfamily protein	-3.44417	5.00282e-38	8.62572e-36
Zm00001d015592	Cytochrome P450 CYP71K14	-3.42403	6.24653e-08	6.9832e-07
Zm00001d021639	Taxane 13-alpha-hydroxylase	-3.41314	1.10738e-18	4.73945e-17
Zm00001d020503	NA	-3.40828	2.19193e-50	6.74868e-48
Zm00001d007365	sugars will eventually be exported transporter14a	-3.40131	6.27154e-81	5.11436e-78
Zm00001d016137	RING-H2 finger protein ATL5H	-3.39972	4.22455e-38	7.32571e-36
Zm00001d042197	HAP3-like protein	-3.38785	5.90458e-09	7.82428e-08
Zm00001d040627	Sodium transporter HKT1	-3.36418	4.24458e-17	1.52648e-15
Zm00001d006082	PIN-formed protein11	-3.36416	5.87804e-22	3.44385e-20
Zm00001d052923	Patatin-like protein 3	-3.31948	3.38951e-31	3.78784e-29
Zm00001d035001	ferredoxin1	-3.26283	0.00182815	0.00751611
Zm00001d046887	NC domain-containing protein-related	-3.2582	1.03845e-10	1.79062e-09
Zm00001d024944	NA	-3.23973	0.00295204	0.0113627
Zm00001d042769	Acidic endochitinase	-3.23744	4.20015e-55	1.56458e-52
Zm00001d028766	Asparagine synthetase [glutamine-hydrolyzing] 1	-3.23531	6.17906e-06	4.6803e-05
Zm00001d005629	Sulfite exporter TauE/SafE family protein	-3.23275	2.98721e-25	2.25897e-23
Zm00001d020607	Dormancy-associated protein homolog 3	-3.23273	5.51137e-60	2.51962e-57
Zm00001d003723	receptor-like protein kinase 4	-3.22097	1.97235e-10	3.2825e-09
Zm00001d037439	ZCN11%3B ZCN11 isoform 1%3B ZCN11 isoform 2	-3.21613	5.38361e-26	4.26351e-24
Zm00001d043528	Pathogen-related protein	-3.20586	3.45581e-45	8.61754e-43
Zm00001d029749	B3 domain-containing transcription factor NGA2	-3.20494	7.00099e-09	9.19638e-08
Zm00001d020500	NA	-3.19782	5.15279e-28	4.71137e-26
Zm00001d035127	Protein SIEL	-3.18614	0.00140283	0.00597173
Zm00001d039791	Auxin responsive protein	-3.18528	4.76544e-30	4.90743e-28
Zm00001d015508	Probable N-acetyltransferase HLS1	-3.18399	2.57628e-20	1.28912e-18
Zm00001d048913	Probable calcium-binding protein CML45	-3.17716	0.00141838	0.0060311
Zm00001d007349	Expressed protein; protein	-3.16869	1.34328e-10	2.28472e-09
Zm00001d044532	DUF724 domain-containing protein 2	-3.16538	8.92495e-06	6.55166e-05
Zm00001d035479	Putative WAK family receptor-like protein kinase	-3.1536	2.57858e-39	4.77322e-37
Zm00001d002524	NA	-3.12281	2.80914e-14	7.49426e-13
Zm00001d032747	MDIS1-interacting receptor like kinase 2	-3.11586	6.82376e-07	6.26768e-06
Zm00001d047153	Myosin heavy chain-related protein	-3.11529	1.30804e-11	2.55454e-10
Zm00001d005433	NA	-3.10912	4.74834e-06	3.68403e-05
Zm00001d018650	FAD/NAD(P)-binding oxidoreductase family protein	-3.10775	4.86361e-22	2.8662e-20
Zm00001d001693	NA	-3.10651	5.68773e-57	2.3509e-54
Zm00001d048626	Putative cytochrome P450 superfamily protein	-3.08715	3.06233e-15	9.09445e-14
Zm00001d024836	Protein SRC2 homolog	-3.08339	7.8655e-06	5.82824e-05
Zm00001d046169	Heavy metal transport/detoxification superfamily protein	-3.08041	6.31682e-31	6.88077e-29
Zm00001d035685	Cytochrome B5 isoform D	-3.07974	0.00193242	0.00787078
Zm00001d012444	NA	-3.07899	3.13263e-19	1.42565e-17
Zm00001d043359	NA	-3.07667	9.14032e-08	9.89917e-07
Zm00001d046765	Putative glycosyl hydrolase of unknown function (DUF1680)	-3.07572	0.000217697	0.00115786
Zm00001d005869	Putative clathrin assembly protein	-3.07158	5.99723e-13	1.37713e-11
Zm00001d034003	Late embryogenesis abundant protein 31	-3.06966	1.34586e-05	9.50132e-05
Zm00001d041733	Peroxisomal membrane 22 kDa (Mpv17/PMP22) family protein	-3.06624	0.0066204	0.022546
Zm00001d038418	NA	-3.05965	1.29143e-05	9.15774e-05
Zm00001d033192	Os03g0604500 protein	-3.05658	3.76136e-10	6.01121e-09
Zm00001d044631	UDP-glycosyltransferase 75B1	-3.05244	2.83421e-10	4.60262e-09
Zm00001d048624	Scarecrow-like protein 29	-3.04662	2.68385e-06	2.1922e-05
Zm00001d046354	GATA transcription factor 20	-3.04376	0.00969817	0.0311732
Zm00001d016943	Photosynthetic NDH subunit of lumenal location 2 chloroplastic	-3.0399	0.000933437	0.00418991
Zm00001d041390	Cysteine/Histidine-rich C1 domain family protein	-3.03132	4.10749e-08	4.74302e-07
Zm00001d044994	Transmembrane amino acid transporter family protein	-3.01951	0.001048	0.0046384
Zm00001d014697	Protein kinase superfamily protein	-3.01898	0.00645339	0.0220544
Zm00001d033907	NA	-2.99835	0.000890498	0.00401449
Zm00001d027254	NA	-2.98962	4.85509e-09	6.56218e-08
Zm00001d052037	NA	-2.98821	0.000436397	0.00214139
Zm00001d030803	ARF32 ARF type transcription factor	-2.98813	0.0129704	0.0398328
Zm00001d038978	AFP homolog 2	-2.96825	0.0108856	0.0343784
Zm00001d020504	NA	-2.96014	6.9167e-28	6.22978e-26
Zm00001d032961	anther ear1	-2.95322	5.50624e-11	9.87752e-10
Zm00001d005630	RING/U-box superfamily protein	-2.94798	2.54017e-36	3.97123e-34
Zm00001d053094	Purple acid phosphatase 3	-2.9468	0.00414179	0.0151626
Zm00001d035409	Abscisic stress-ripening protein 2	-2.93965	2.87722e-27	2.45933e-25
Zm00001d038252	potassium channel2	-2.93601	1.9595e-12	4.26083e-11
Zm00001d018209	Tyrosine specific protein phosphatase family protein	-2.92964	2.59949e-66	1.40061e-63
Zm00001d050443	Zinc-finger homeodomain protein 8	-2.92482	0.00455768	0.0164536
Zm00001d037060	DNAJ heat shock N-terminal domain-containing protein	-2.92224	1.23797e-52	4.06015e-50
Zm00001d013482	NA	-2.91446	1.21506e-08	1.53784e-07
Zm00001d038137	Germin-like protein subfamily 2 member 1	-2.91157	3.98651e-11	7.27238e-10
Zm00001d030796	Serine-threonine protein kinase plant-type	-2.90943	1.45478e-08	1.81235e-07
Zm00001d044564	ABC transporter B family member 9	-2.90928	3.61421e-41	7.36836e-39
Zm00001d038403	NA	-2.89067	2.48191e-42	5.31719e-40
Zm00001d049058	Ethylene-responsive transcription factor 1B	-2.88425	2.91638e-09	4.072e-08
Zm00001d013337	Protein MIZU-KUSSEI 1	-2.87075	0.00827406	0.0272905
Zm00001d049602	NA	-2.868	0.00817947	0.0270228
Zm00001d048867	Ent-copalyl diphosphate synthase chloroplastic	-2.86206	0.000445388	0.00218099
Zm00001d042217	FPF1-like protein 1	-2.85977	2.45562e-35	3.56218e-33
Zm00001d010909	Leucine-rich repeat protein kinase family protein	-2.85808	0.00162904	0.00678626
Zm00001d040709	NA	-2.85742	9.92312e-05	0.000574905
Zm00001d029761	Protein PLASTID MOVEMENT IMPAIRED 1	-2.85588	3.09833e-43	6.87396e-41
Zm00001d040242	Nuclear transport factor 2 (NTF2) family protein	-2.85396	4.76146e-07	4.51926e-06
Zm00001d043180	EID1-like F-box protein 3	-2.83389	2.80273e-25	2.1248e-23
Zm00001d010449	NA	-2.83107	6.14695e-14	1.5718e-12
Zm00001d021358	Undecaprenyl pyrophosphate synthetase	-2.82953	0.00266535	0.0103917
Zm00001d038484	protein kinase-related	-2.82046	0.0140567	0.0426177
Zm00001d004331	NA	-2.81964	4.93556e-14	1.27829e-12
Zm00001d045016	NA	-2.81868	0.00136573	0.00583522
Zm00001d000079	Coatomer subunit epsilon-1	-2.8061	0.00580746	0.0201737
Zm00001d024079	NA	-2.80219	0.00637897	0.0218372
Zm00001d036762	Putative cytochrome P450 superfamily protein	-2.79428	1.96701e-06	1.65923e-05
Zm00001d014606	Peroxidase 45	-2.79243	2.27542e-19	1.04979e-17
Zm00001d006233	Lung seven transmembrane receptor family protein	-2.79235	5.62156e-10	8.73875e-09
Zm00001d000888	NA	-2.79084	0.00213216	0.00855844
Zm00001d009512	Polyadenylate-binding protein RBP45C	-2.78128	0.00851189	0.0279405
Zm00001d020740	Probable carboxylesterase 2	-2.77955	3.55693e-26	2.85434e-24
Zm00001d032839	NA	-2.77481	3.07237e-08	3.6043e-07
Zm00001d032643	NA	-2.77382	2.14693e-54	7.62108e-52
Zm00001d040947	Probable peptide/nitrate transporter	-2.76525	8.92434e-14	2.24022e-12
Zm00001d041867	NA	-2.76443	0.00185811	0.00761543
Zm00001d011593	Pentatricopeptide repeat-containing protein mitochondrial	-2.75586	1.09184e-07	1.16369e-06
Zm00001d011603	Probable purine permease 4	-2.73996	7.05372e-26	5.5281e-24
Zm00001d004134	U-box domain-containing protein 33	-2.73445	3.09749e-07	3.04729e-06
Zm00001d048370	Putative cytochrome P450 superfamily protein	-2.72932	1.92901e-07	1.97035e-06
Zm00001d025423	F1N21.17	-2.72787	0.000919319	0.00413515
Zm00001d019919	Probable protein phosphatase 2C 33	-2.71586	0.000806129	0.00367808
Zm00001d036875	Protein NUCLEAR FUSION DEFECTIVE 4	-2.71525	1.64687e-11	3.15899e-10
Zm00001d035535	WUSCHEL-related homeobox 3	-2.71326	0.012437	0.0384252
Zm00001d027511	Catalase isozyme 2	-2.70927	1.3522e-19	6.35515e-18
Zm00001d020220	Isochorismate synthase 2 chloroplastic	-2.70025	1.83828e-20	9.44913e-19
Zm00001d046137	NA	-2.6973	2.77109e-05	0.000182479
Zm00001d048874	Ent-copalyl diphosphate synthase chloroplastic	-2.69589	1.43117e-10	2.42872e-09
Zm00001d026981	NA	-2.68594	4.14893e-12	8.68741e-11
Zm00001d000566	NA	-2.68324	0.000262416	0.0013668
Zm00001d013823	Probable L-gulonolactone oxidase 6	-2.68274	3.31412e-19	1.50146e-17
Zm00001d040037	NA	-2.67835	0.0103497	0.0329445
Zm00001d019338	NA	-2.67109	4.25659e-06	3.33981e-05
Zm00001d018759	NA	-2.66914	0.00200229	0.00811159
Zm00001d018161	Ferredoxin--nitrite reductase chloroplastic	-2.66878	8.90065e-15	2.51696e-13
Zm00001d024148	Photosynthetic NDH subunit of subcomplex B 1 chloroplastic	-2.66842	7.00002e-06	5.24619e-05
Zm00001d041960	Transcription factor LUX	-2.66675	2.34678e-49	6.80861e-47
Zm00001d014482	Replication protein-like	-2.66499	0.000834276	0.0037922
Zm00001d046089	Avr9/Cf-9 rapidly elicited protein 194	-2.66202	4.39512e-13	1.02563e-11
Zm00001d048178	Polyol transporter protein 4	-2.65285	4.33052e-32	5.04498e-30
Zm00001d048631	Wall-associated receptor kinase 2	-2.65226	4.66336e-45	1.15334e-42
Zm00001d014648	oligopeptide transporter-like protein	-2.64991	0.00010315	0.000595778
Zm00001d035756	Leucine-rich repeat (LRR) family protein	-2.64984	8.19597e-24	5.64605e-22
Zm00001d051695	Aspartyl protease AED1	-2.64764	2.1921e-40	4.32302e-38
Zm00001d023068	NA	-2.64481	0.0052983	0.0186693
Zm00001d032208	NA	-2.64405	4.00526e-22	2.38835e-20
Zm00001d022630	knotted1 induced1	-2.6424	0.00443596	0.0160853
Zm00001d004288	Amidase family protein	-2.63713	0.000185759	0.00100518
Zm00001d010265	Putative cytochrome P450 superfamily protein	-2.63263	8.94446e-18	3.46446e-16
Zm00001d030735	NA	-2.63134	9.4569e-10	1.42174e-08
Zm00001d026175	Squamosa promoter-binding protein-like (SBP domain) transcription factor family protein	-2.63014	7.57827e-05	0.000450737
Zm00001d010903	NA	-2.61584	1.02632e-16	3.54721e-15
Zm00001d049715	IAA25-auxin-responsive Aux/IAA family member	-2.61577	1.91662e-18	7.9656e-17
Zm00001d001606	NA	-2.61039	0.00453272	0.0163831
Zm00001d023673	sugars will eventually be exported transporter13b	-2.60464	1.78931e-54	6.42724e-52
Zm00001d028151	Putative polyol transporter 1	-2.60349	4.10302e-34	5.50225e-32
Zm00001d003859	Potassium transporter 5	-2.59962	2.98909e-05	0.000195343
Zm00001d021434	G-type lectin S-receptor-like serine/threonine-protein kinase B120	-2.595	1.05823e-07	1.13187e-06
Zm00001d014193	NA	-2.59389	3.77264e-08	4.37724e-07
Zm00001d023720	Ureide permease 5	-2.58049	3.11107e-06	2.50387e-05
Zm00001d004310	NA	-2.57937	3.27198e-32	3.85647e-30
Zm00001d000840	NA	-2.57784	2.27269e-12	4.91922e-11
Zm00001d005161	xylulose kinase-1	-2.57008	8.48172e-24	5.80315e-22
Zm00001d005608	40S ribosomal protein S4-3	-2.56271	0.000189925	0.0010257
Zm00001d044005	NA	-2.56177	0.00206277	0.00831921
Zm00001d051518	Protein kinase superfamily protein	-2.55775	0.00812048	0.0268632
Zm00001d003865	Expressed protein; protein	-2.55515	1.09139e-25	8.46539e-24
Zm00001d032608	alpha-galactosidase1	-2.55401	2.19023e-14	5.92697e-13
Zm00001d039241	S-type anion channel SLAH1	-2.55339	3.37921e-26	2.71896e-24
Zm00001d004672	Whole genome shotgun sequence of line PN40024 scaffold_12.assembly12x (Fragment)	-2.5507	2.0893e-28	1.92784e-26
Zm00001d024868	Basic blue protein	-2.54864	5.15261e-05	0.000319894
Zm00001d053980	Thymidylate kinase	-2.54635	0.00103595	0.00459199
Zm00001d005729	Cytokinin hydroxylase	-2.54265	0.000409094	0.00202255
Zm00001d030494	Omega-hydroxypalmitate O-feruloyl transferase	-2.54208	0.00656591	0.0223907
Zm00001d047266	Scarecrow-like protein 29	-2.52796	3.76929e-21	2.04552e-19
Zm00001d021760	Pyrophosphate-energized vacuolar membrane proton pump 1	-2.52768	6.91124e-08	7.68359e-07
Zm00001d030056	NA	-2.52455	0.00381559	0.0141192
Zm00001d044069	sparse inflorescence1	-2.52375	1.23832e-06	1.08521e-05
Zm00001d046151	Putative RING zinc finger domain superfamily protein	-2.52251	1.89227e-15	5.74981e-14
Zm00001d033347	LOB domain-containing protein 38	-2.52238	0.000821135	0.0037381
Zm00001d039323	Indole-3-pyruvate monooxygenase YUCCA2	-2.52011	9.85807e-21	5.18201e-19
Zm00001d038554	Nodulin-like protein	-2.51937	4.46221e-20	2.19638e-18
Zm00001d001063	NA	-2.51673	0.0164454	0.0483444
Zm00001d040476	NA	-2.51532	0.00584268	0.020275
Zm00001d050410	Putative NAC domain transcription factor superfamily protein	-2.50783	0.0109794	0.0346166
Zm00001d026102	Aluminum-activated malate transporter 10	-2.50704	8.19685e-40	1.57531e-37
Zm00001d002144	Protein EPIDERMAL PATTERNING FACTOR 2	-2.49723	0.00540874	0.0189853
Zm00001d039898	cytochrome P450 family 87 subfamily A polypeptide 6	-2.49513	2.984e-17	1.09267e-15
Zm00001d027305	Silicon transporter	-2.49333	9.52053e-33	1.16774e-30
Zm00001d030513	Ethylene-responsive transcription factor ERF055	-2.48863	6.91402e-10	1.05736e-08
Zm00001d041600	Plant invertase/pectin methylesterase inhibitor superfamily protein	-2.48657	5.63319e-06	4.31616e-05
Zm00001d047567	embryonic cell protein 63	-2.47565	8.72225e-05	0.000512016
Zm00001d003607	NA	-2.46794	3.46397e-25	2.61296e-23
Zm00001d041465	NA	-2.46293	0.00772137	0.0257405
Zm00001d004583	NA	-2.46161	0.000107857	0.00062059
Zm00001d044099	carbonic anhydrase1	-2.45805	1.40386e-22	8.73376e-21
Zm00001d051492	OSJNBa0013K16.15 protein; protein	-2.45582	1.88771e-05	0.000129127
Zm00001d001217	NA	-2.45557	6.96093e-10	1.06292e-08
Zm00001d006101	Calmodulin binding protein	-2.44881	9.99434e-23	6.322e-21
Zm00001d012805	Protein SIEL	-2.44527	0.00276345	0.0107243
Zm00001d044399	photosystem II light harvesting complex gene B1B2	-2.44487	0.012079	0.037523
Zm00001d031682	Exocyst complex component 7	-2.44391	4.88506e-18	1.94712e-16
Zm00001d048413	Peroxidase 60	-2.44066	0.00148228	0.00625348
Zm00001d036398	leucine-rich receptor-like kinase family protein	-2.43645	0.0086859	0.0284344
Zm00001d038609	Scarecrow-like protein 32	-2.4364	5.04906e-21	2.7302e-19
Zm00001d033765	Mitogen-activated protein kinase kinase 9	-2.4328	0.000202397	0.00108452
Zm00001d028423	IRK-interacting protein	-2.4314	0.00114418	0.00500049
Zm00001d052082	Protein TONSOKU	-2.42943	0.016246	0.0478841
Zm00001d051350	Putative AP2/EREBP transcription factor superfamily protein	-2.42896	1.93179e-14	5.237e-13
Zm00001d053607	Syntaxin-123	-2.42381	1.9732e-05	0.000134184
Zm00001d051693	Aspartyl protease AED1	-2.42151	5.09597e-33	6.38011e-31
Zm00001d040842	12-oxo-phytodienoic acid reductase6	-2.42138	2.17234e-16	7.27481e-15
Zm00001d053093	Putative RNA recognition motif containing family protein	-2.41795	6.4998e-10	9.99584e-09
Zm00001d006110	Transcription factor bHLH137	-2.41497	4.84761e-20	2.37446e-18
Zm00001d002055	Ripening-related protein 3	-2.41448	0.0118667	0.0369586
Zm00001d003483	Cytokinin-O-glucosyltransferase 2	-2.41263	2.53151e-38	4.51971e-36
Zm00001d018077	Photosynthetic NDH subunit of lumenal location 4 chloroplastic	-2.40516	7.22217e-16	2.28902e-14
Zm00001d019763	Protein UPSTREAM OF FLC	-2.39897	6.95658e-23	4.46598e-21
ENSRNA049997276	NA	-2.39881	6.32628e-07	5.84275e-06
Zm00001d026985	NA	-2.3916	0.0141727	0.0429048
Zm00001d020163	Protein DOWNY MILDEW RESISTANCE 6	-2.39091	2.00151e-10	3.32737e-09
Zm00001d026134	GDSL esterase/lipase	-2.39047	1.47401e-05	0.000103096
Zm00001d002013	OSJNBb0022F16.11 protein; protein	-2.38746	8.57528e-29	8.08569e-27
Zm00001d004309	NA	-2.38454	1.9336e-17	7.22061e-16
Zm00001d037011	Got1/Sft2-like vescicle transport protein family	-2.38441	6.33448e-06	4.79263e-05
Zm00001d039345	Indole-3-acetic acid-amido synthetase GH3.6	-2.38252	9.15422e-10	1.37967e-08
Zm00001d038465	Major facilitator superfamily protein	-2.37711	1.3761e-34	1.90464e-32
Zm00001d042317	NA	-2.37572	6.11313e-08	6.84421e-07
Zm00001d047830	kaurenoic acid oxidase2	-2.37559	2.70681e-17	9.96009e-16
Zm00001d003403	Lysine histidine transporter-like 6	-2.37542	1.18156e-36	1.89641e-34
Zm00001d016898	Transposon protein Mutator sub-class	-2.37242	8.89825e-56	3.48684e-53
Zm00001d019237	L-ascorbate peroxidase 2 cytosolic	-2.37104	0.000370679	0.00185266
Zm00001d024470	DNA-directed RNA polymerase	-2.36945	1.10907e-14	3.08709e-13
Zm00001d006161	Alpha-L-fucosidase 1	-2.36893	4.69455e-06	3.64604e-05
Zm00001d052585	Dirigent protein [Source:UniProtKB/TrEMBL;Acc:K7U735]	-2.3683	2.45996e-12	5.29419e-11
Zm00001d003781	Alpha carbonic anhydrase 1 chloroplastic	-2.36677	1.6368e-07	1.69366e-06
Zm00001d048515	Stress responsive alpha-beta barrel domain protein	-2.36672	3.87293e-40	7.49089e-38
Zm00001d018210	NA	-2.36321	5.77403e-07	5.37716e-06
Zm00001d005657	NA	-2.35524	1.7935e-15	5.47171e-14
Zm00001d026915	NA	-2.3549	2.25299e-14	6.0696e-13
Zm00001d046927	Protein GLUTAMINE DUMPER 5	-2.35414	1.57112e-28	1.46313e-26
Zm00001d019487	C2H2 and C2HC zinc fingers superfamily protein	-2.35055	0.00150612	0.00633898
Zm00001d032454	NA	-2.34657	1.29693e-12	2.88374e-11
Zm00001d008229	Putative MYB DNA-binding domain superfamily protein	-2.34349	3.10515e-17	1.13428e-15
Zm00001d000460	Protein trichome birefringence-like 1	-2.33523	5.35738e-25	3.9717e-23
Zm00001d029372	Serine carboxypeptidase-like 40	-2.33449	5.93878e-14	1.52373e-12
Zm00001d049218	Two-pore potassium channel 1	-2.33087	1.30696e-10	2.23047e-09
Zm00001d011294	Rho GTPase activation protein (RhoGAP) with PH domain	-2.33046	0.00580036	0.020156
Zm00001d010249	MLO-like protein	-2.32948	0.00886612	0.0288833
Zm00001d044859	Putative inositol polyphosphate phosphatase (Synaptogenin-like) family protein	-2.324	0.00666345	0.0226745
Zm00001d053745	Probable N-acetyltransferase HLS1	-2.3238	3.95187e-07	3.81201e-06
Zm00001d044168	Heat stress transcription factor C-1	-2.32104	6.97744e-22	4.04089e-20
Zm00001d050848	Myosin heavy chain-related protein	-2.31448	1.58584e-37	2.65831e-35
Zm00001d034312	NA	-2.31146	7.14991e-08	7.92267e-07
Zm00001d036238	GDSL esterase/lipase	-2.31053	0.00202472	0.00818848
Zm00001d022716	NA	-2.30968	0.010988	0.0346367
Zm00001d002320	NA	-2.30672	3.44766e-10	5.55102e-09
Zm00001d044061	F-box domain containing protein	-2.29773	1.02014e-40	2.02505e-38
Zm00001d040125	phosphate transporter1	-2.29725	7.79043e-45	1.86556e-42
Zm00001d041067	sugars will eventually be exported transporter13c	-2.29647	9.64677e-27	8.01851e-25
Zm00001d050959	Putative phototropic-resoponsive NPH3 family protein	-2.2918	4.56437e-20	2.23936e-18
Zm00001d048623	Putative MYB DNA-binding domain superfamily protein	-2.28842	1.23284e-55	4.76904e-53
Zm00001d034671	Lectin-like receptor kinase 7	-2.28825	2.87662e-18	1.16976e-16
Zm00001d020329	Remorin family protein	-2.28139	0.00499697	0.0177778
Zm00001d025861	NAC domain containing protein 74	-2.27939	2.52482e-19	1.15601e-17
Zm00001d008837	cytochrome P450 family 96 subfamily A polypeptide 1	-2.27849	2.11753e-35	3.08658e-33
Zm00001d047644	Putative bZIP transcription factor superfamily protein	-2.27684	0.00243529	0.00960398
Zm00001d054095	Pollen Ole e 1 allergen and extensin family protein	-2.27553	3.63906e-15	1.06915e-13
Zm00001d016551	Leucine aminopeptidase 2 chloroplastic	-2.27412	1.86572e-36	2.96287e-34
Zm00001d046850	GDSL esterase/lipase	-2.2735	2.38363e-18	9.7852e-17
Zm00001d024927	RING/U-box superfamily protein	-2.27272	4.42204e-33	5.58268e-31
Zm00001d027537	Cytochrome P450 CYP78A55	-2.26946	7.6781e-18	2.99704e-16
Zm00001d021573	SBP domain containing protein	-2.26834	2.24546e-08	2.69714e-07
Zm00001d053205	NA	-2.26782	0.000125035	0.000708087
Zm00001d020264	NA	-2.26567	7.73034e-29	7.35797e-27
Zm00001d032744	Protein NRT1/ PTR FAMILY 5.2	-2.26412	2.57041e-23	1.70455e-21
Zm00001d028879	Ocs element-binding factor 1	-2.26326	8.6656e-23	5.51618e-21
Zm00001d035327	NA	-2.26053	0.0036634	0.0136548
Zm00001d028432	Nuclear transcription factor Y subunit C-1	-2.26012	2.02541e-12	4.3966e-11
Zm00001d027810	Glycerol-3-phosphate acyltransferase 5	-2.25959	5.00512e-12	1.03865e-10
Zm00001d050156	NA	-2.25527	9.55807e-17	3.31871e-15
Zm00001d035063	GDSL esterase/lipase	-2.25412	5.2892e-12	1.09309e-10
Zm00001d009372	WAT1-related protein	-2.25283	1.94592e-07	1.98292e-06
Zm00001d020434	NAD(P)H-quinone oxidoreductase subunit L chloroplastic	-2.25246	7.49954e-19	3.26527e-17
Zm00001d029545	WAT1-related protein	-2.24978	8.23877e-33	1.023e-30
Zm00001d032746	LRR receptor-like serine/threonine-protein kinase FLS2	-2.24448	0.00995639	0.0318666
Zm00001d042914	NA	-2.24435	2.89594e-07	2.87054e-06
Zm00001d011755	Secreted protein	-2.24317	0.000807424	0.00368123
Zm00001d000553	NA	-2.24315	0.0117567	0.0366538
Zm00001d023781	Putative pumilio homolog 7 chloroplastic	-2.24008	0.000193135	0.00104062
Zm00001d053020	Transcription factor TCP8	-2.23815	6.05355e-38	1.03781e-35
Zm00001d032993	NA	-2.23705	1.87128e-07	1.91332e-06
Zm00001d004207	Amino-acid permease BAT1	-2.23367	0.00715072	0.0240992
Zm00001d002768	Oleosin Zm-I	-2.23356	0.00219936	0.0087954
Zm00001d012090	NA	-2.23267	1.83238e-14	4.98994e-13
Zm00001d041780	Zinc-finger homeodomain protein 4	-2.23003	2.45433e-05	0.000163188
Zm00001d009174	NA	-2.22895	1.1891e-05	8.494e-05
Zm00001d003966	NA	-2.22699	9.23069e-11	1.609e-09
Zm00001d003841	Xanthoxin dehydrogenase	-2.22441	2.96359e-21	1.62582e-19
Zm00001d042964	NA	-2.22183	0.0164843	0.0484399
Zm00001d032071	NA	-2.2211	0.000963962	0.0043109
Zm00001d007952	Peroxidase 73	-2.21921	1.69694e-17	6.38428e-16
Zm00001d020322	NA	-2.21918	1.90755e-13	4.60451e-12
Zm00001d013418	Mitogen-activated protein kinase kinase 9	-2.2182	3.28449e-08	3.83673e-07
Zm00001d016621	Nudix hydrolase 13	-2.21678	3.72934e-46	9.78481e-44
Zm00001d006503	cytochrome P450 family 718	-2.21496	3.28387e-06	2.63172e-05
Zm00001d010158	rRNA N-glycosidase [Source:UniProtKB/TrEMBL;Acc:K7V347]	-2.21379	1.182e-08	1.49977e-07
Zm00001d037743	NA	-2.21377	7.25198e-29	6.9245e-27
Zm00001d020534	Squamosa promoter-binding-like protein 18	-2.21267	8.12948e-07	7.37051e-06
Zm00001d020054	NA	-2.2126	2.20316e-15	6.64097e-14
Zm00001d000580	NA	-2.20749	0.00879213	0.0286795
Zm00001d015525	Zinc finger protein 2	-2.19959	5.94811e-45	1.44736e-42
Zm00001d011926	Protein LURP-one-related 2	-2.19858	1.20051e-07	1.27188e-06
Zm00001d049784	NA	-2.1933	3.87571e-07	3.74333e-06
Zm00001d030316	Proline-rich protein 2	-2.19269	0.010124	0.0323078
Zm00001d003274	OSJNBb0011N17.11 protein	-2.19106	0.0106539	0.0337596
Zm00001d049883	Protein PROTON GRADIENT REGULATION 5 chloroplastic	-2.18921	0.00239007	0.00943672
Zm00001d041374	UDP-glycosyltransferase 88A1	-2.18844	1.26061e-12	2.81334e-11
Zm00001d018237	Protein trichome birefringence-like 1	-2.1853	1.84882e-11	3.52174e-10
Zm00001d031877	NA	-2.18362	1.27773e-12	2.84524e-11
Zm00001d006231	PLC-like phosphodiesterases superfamily protein	-2.18362	9.71908e-09	1.25215e-07
Zm00001d033363	Zinc finger protein 1	-2.18361	3.54244e-16	1.16307e-14
Zm00001d033985	NA	-2.18291	1.24408e-06	1.08994e-05
Zm00001d023707	Thioredoxin M-type%2C chloroplastic	-2.18276	0.0128357	0.0395035
Zm00001d047210	Putative metacaspase family protein	-2.17776	9.2803e-13	2.10221e-11
Zm00001d004440	Root phototropism protein 3	-2.17485	6.02581e-08	6.75146e-07
Zm00001d032292	NA	-2.17367	1.8867e-17	7.07171e-16
Zm00001d039044	Putative WRKY DNA-binding domain superfamily protein	-2.17041	1.83708e-06	1.56097e-05
Zm00001d034875	Non-specific phospholipase C4	-2.16992	4.5152e-22	2.67656e-20
Zm00001d004209	NA	-2.16649	0.00267667	0.0104305
Zm00001d001311	NA	-2.16598	1.41037e-05	9.90575e-05
Zm00001d045946	Protein MIZU-KUSSEI 1	-2.16385	6.73131e-25	4.96586e-23
Zm00001d048013	Calcium uniporter protein 4 mitochondrial	-2.15776	2.22912e-20	1.13806e-18
Zm00001d025346	Protein TERMINAL FLOWER 1	-2.15582	2.37991e-06	1.97223e-05
Zm00001d042438	Proline transporter 2	-2.15566	6.2273e-17	2.19762e-15
Zm00001d032115	GDU1	-2.15354	1.85295e-32	2.24534e-30
Zm00001d018012	NA	-2.15135	6.59827e-08	7.36006e-07
Zm00001d042378	Signal peptide peptidase-like 3	-2.15	6.93386e-06	5.20436e-05
Zm00001d030393	NA	-2.14855	0.00124432	0.00537256
Zm00001d032432	7-ethoxycoumarin O-deethylase	-2.14552	8.5725e-09	1.11539e-07
Zm00001d050911	NA	-2.14395	3.33656e-10	5.38364e-09
Zm00001d050833	Probable protein kinase	-2.14244	0.00527771	0.0186142
Zm00001d000660	NA	-2.14223	0.00821099	0.027115
Zm00001d010661	VQ motif family protein [Source:UniProtKB/TrEMBL;Acc:B6TDS5]	-2.14028	4.34545e-16	1.41136e-14
Zm00001d047438	P-loop containing nucleoside triphosphate hydrolases superfamily protein	-2.13775	2.34222e-07	2.36281e-06
Zm00001d011075	Leukotriene A-4 hydrolase homolog	-2.13465	0.0163497	0.048124
Zm00001d019776	NA	-2.13427	1.44295e-07	1.50808e-06
Zm00001d049752	WAPL (Wings apart-like protein regulation of heterochromatin) protein	-2.13424	0.00982329	0.031515
Zm00001d039698	cytochrome P450 family 706 subfamily A polypeptide 5	-2.13391	1.92255e-16	6.45981e-15
Zm00001d034979	Protein MKS1	-2.13331	0.00130388	0.00560186
Zm00001d000874	NA	-2.133	4.94712e-10	7.77849e-09
Zm00001d012781	Anthocyanidin 53-O-glucosyltransferase	-2.13271	1.16331e-05	8.3315e-05
Zm00001d027047	NA	-2.13135	0.00102029	0.0045319
Zm00001d019454	PGR5-like protein 1B chloroplastic	-2.12895	8.73829e-08	9.50813e-07
Zm00001d029677	Protein DETOXIFICATION 49	-2.12123	3.91153e-14	1.02418e-12
Zm00001d017451	NA	-2.11768	0.00877572	0.0286462
Zm00001d051630	MOB kinase activator-like 2A	-2.11613	1.89513e-05	0.000129575
Zm00001d023299	Zinc finger CCCH domain-containing protein 46	-2.11559	1.34753e-25	1.03987e-23
Zm00001d035903	B3 domain-containing transcription factor NGA2	-2.11388	2.80353e-14	7.48593e-13
Zm00001d015310	Cystathionine beta-synthase (CBS) family protein	-2.10761	0.00876622	0.0286239
Zm00001d028355	Protein NRT1/ PTR FAMILY 8.3	-2.10673	6.98638e-42	1.46389e-39
Zm00001d017008	NA	-2.10531	3.30289e-07	3.2325e-06
Zm00001d014616	transducin family protein / WD-40 repeat family protein	-2.10209	2.8724e-16	9.48239e-15
Zm00001d040619	DUF4228 domain protein	-2.101	0.000683273	0.00318449
Zm00001d044596	Expressed protein; Os11g0100300 protein	-2.10086	4.61103e-07	4.38338e-06
Zm00001d030274	Enoyl-[acyl-carrier-protein] reductase [NADH] chloroplastic	-2.09995	0.0144373	0.0435486
Zm00001d013708	Probable prefoldin subunit 4	-2.09835	0.00110102	0.0048399
Zm00001d048819	Putative cytochrome P450 superfamily protein	-2.09831	2.3551e-12	5.07965e-11
Zm00001d021320	Sialyltransferase-like protein 1	-2.09764	0.0066466	0.0226199
Zm00001d027048	NA	-2.09487	0.00144603	0.00613186
Zm00001d007475	NA	-2.08881	9.63798e-05	0.000559136
Zm00001d044768	Protein NRT1/ PTR FAMILY 5.8	-2.08869	4.67839e-08	5.35716e-07
Zm00001d045348	Lactoylglutathione lyase / glyoxalase I family protein	-2.08846	2.44375e-06	2.01959e-05
Zm00001d010112	O-fucosyltransferase family protein	-2.08385	6.59173e-05	0.000398183
Zm00001d008601	Putative MYB DNA-binding domain superfamily protein	-2.08328	1.51096e-17	5.7274e-16
Zm00001d024477	terpene synthase9	-2.08104	2.34121e-05	0.000156563
Zm00001d032664	cytokinin oxidase6	-2.08025	2.60066e-33	3.33913e-31
Zm00001d050815	F-box/kelch-repeat protein SKIP20	-2.07968	5.426e-13	1.25263e-11
Zm00001d053062	C2 calcium/lipid-binding plant phosphoribosyltransferase family protein	-2.07251	9.31175e-17	3.23691e-15
Zm00001d040865	hAT transposon superfamily protein	-2.07182	0.0108811	0.0343712
Zm00001d042727	Fructose-16-bisphosphatase cytosolic	-2.06923	8.36486e-13	1.90055e-11
Zm00001d018344	receptor like protein 57	-2.069	6.43513e-28	5.81339e-26
Zm00001d043013	NAD(P)-binding Rossmann-fold superfamily protein	-2.06872	0.0140149	0.0425133
Zm00001d049020	O-methyltransferase ZRP4	-2.06701	2.52921e-17	9.32933e-16
Zm00001d044598	CCT motif family protein	-2.06595	0.000177417	0.00096541
Zm00001d040211	NA	-2.06526	2.05203e-05	0.000139096
Zm00001d035069	Putative cytochrome P450 superfamily protein	-2.06325	0.00522767	0.0184679
Zm00001d007337	NA	-2.05907	0.00528855	0.0186459
Zm00001d007832	Bifunctional inhibitor/lipid-transfer protein/seed storage 2S albumin superfamily protein	-2.05648	9.16063e-17	3.19173e-15
Zm00001d029474	Scarecrow-like protein 29	-2.05563	1.10684e-23	7.53877e-22
Zm00001d019302	60S acidic ribosomal protein P2A	-2.05272	0.00518475	0.0183421
Zm00001d030063	NA	-2.0527	0.0162284	0.0478451
Zm00001d054057	nitrate transport2	-2.05259	2.44191e-20	1.23436e-18
Zm00001d049252	sugars will eventually be exported transporter14b	-2.04822	1.43987e-30	1.53517e-28
Zm00001d008933	NA	-2.04602	4.11598e-05	0.000261019
Zm00001d009116	DUF4228 domain protein	-2.04251	3.33881e-11	6.1428e-10
Zm00001d016724	NA	-2.04153	1.84263e-12	4.01718e-11
Zm00001d006375	Probable trehalose-phosphate phosphatase F	-2.04139	5.9203e-12	1.21519e-10
Zm00001d017318	VHS domain-containing protein	-2.03957	4.51176e-12	9.40797e-11
Zm00001d007949	Agamous-like MADS-box protein AGL8	-2.03884	0.00253211	0.00993516
Zm00001d012981	NAD(P)-binding Rossmann-fold superfamily protein	-2.03881	3.59181e-06	2.85876e-05
Zm00001d001251	NA	-2.03836	0.0011466	0.00500908
Zm00001d008645	Lectin-like protein	-2.03831	1.79468e-13	4.34598e-12
Zm00001d008381	Putative cytochrome P450 superfamily protein	-2.03675	0.000121784	0.00069136
Zm00001d050371	Cytokinin hydroxylase	-2.03466	7.41175e-11	1.30628e-09
Zm00001d006746	NA	-2.03326	6.51686e-09	8.59035e-08
Zm00001d037426	NA	-2.02871	5.10055e-11	9.188e-10
Zm00001d050038	NA	-2.02666	0.00188397	0.00770264
Zm00001d051784	NA	-2.02288	5.17451e-05	0.000321124
Zm00001d015862	NA	-2.01765	3.84584e-15	1.1277e-13
Zm00001d013364	CSC1-like protein RXW8	-2.01216	1.13723e-05	8.16798e-05
Zm00001d033470	cytochrome P450 family 87 subfamily A polypeptide 2	-2.01029	2.14282e-05	0.00014461
Zm00001d023416	Pyrophosphate-energized vacuolar membrane proton pump 1	-2.00836	2.88886e-07	2.8654e-06
Zm00001d035174	Disease resistance protein RPM1	-2.00721	0.000722767	0.00334736
Zm00001d041732	NA	-2.00685	3.25429e-20	1.615e-18
Zm00001d033087	11-beta-hydroxysteroid dehydrogenase-like 5	-2.0058	0.000117138	0.000668129
Zm00001d048772	Embryogenesis transmembrane protein-like; protein	-2.00388	8.10565e-05	0.000478989
Zm00001d053727	Pyrophosphate-energized vacuolar membrane proton pump 1	-2.00355	1.30454e-32	1.58717e-30
Zm00001d029390	NA	-1.99898	7.13535e-05	0.000427937
Zm00001d007919	NA	-1.99525	0.00177252	0.0073183
Zm00001d039280	Probable ubiquitin-conjugating enzyme E2 25	-1.99182	3.5304e-25	2.65643e-23
Zm00001d018543	ARM repeat superfamily protein	-1.99077	2.90967e-06	2.35762e-05
Zm00001d039151	Probable protein phosphatase 2C 21	-1.98782	0.00568685	0.0198392
Zm00001d018748	Ustilago maydis induced11	-1.98661	1.14263e-12	2.55761e-11
Zm00001d039378	NA	-1.98437	0.00231804	0.00918963
Zm00001d049240	Alpha carbonic anhydrase 1 chloroplastic	-1.98404	0.00123067	0.00532298
Zm00001d019122	NA	-1.98354	1.68779e-05	0.000116722
Zm00001d022478	Protein SRC2 homolog	-1.98282	5.50841e-10	8.57613e-09
Zm00001d024396	Disease resistance RPP13-like protein 4	-1.98249	5.61416e-09	7.47886e-08
Zm00001d037468	phosphate transporter4	-1.98234	0.00447277	0.0162052
Zm00001d020018	P-loop containing nucleoside triphosphate hydrolases superfamily protein	-1.98124	0.000602893	0.00285037
Zm00001d010499	Sec14p-like phosphatidylinositol transfer family protein	-1.98075	1.61444e-06	1.38584e-05
Zm00001d049987	Probable potassium transporter 4	-1.98005	3.39344e-18	1.36886e-16
Zm00001d020495	WRKY62-superfamily of TFs having WRKY and zinc finger domains	-1.97865	0.000682432	0.00318155
Zm00001d003013	Cytokinin riboside 5'-monophosphate phosphoribohydrolase LOG3	-1.97694	7.98883e-12	1.60698e-10
Zm00001d014136	Ent-cassadiene C2-hydroxylase	-1.97055	0.00185717	0.00761259
Zm00001d033139	Cytochrome P450 71D7	-1.97047	7.11807e-12	1.4424e-10
Zm00001d000679	NA	-1.96841	0.00224917	0.00895896
Zm00001d029635	Putative UPF0481 protein	-1.96654	2.24639e-06	1.87653e-05
Zm00001d011006	ABC transporter G family member 6	-1.96044	1.16154e-34	1.62256e-32
Zm00001d041752	ARF guanine-nucleotide exchange factor GNL2	-1.9604	0.00264246	0.0103131
Zm00001d017243	R2R3MYB-domain protein	-1.96012	0.00496599	0.01768
Zm00001d001835	Protein ASPARTIC PROTEASE IN GUARD CELL 2	-1.96004	1.46208e-16	4.96235e-15
Zm00001d002370	HXXXD-type acyl-transferase family protein	-1.95976	7.20606e-17	2.53709e-15
Zm00001d041332	Zinc finger protein 7	-1.95935	3.08949e-23	2.03535e-21
Zm00001d010655	WAT1-related protein	-1.95804	1.24871e-29	1.2476e-27
Zm00001d030218	Proline-rich receptor-like protein kinase PERK4	-1.95695	3.60524e-05	0.000231056
Zm00001d010899	Os05g0140333 protein	-1.95636	1.09879e-13	2.73546e-12
Zm00001d029803	Major facilitator superfamily protein	-1.95491	8.32563e-25	6.11215e-23
Zm00001d002714	Actin-depolymerizing factor	-1.95169	0.00073054	0.00337765
Zm00001d030550	NA	-1.95126	1.21354e-05	8.65678e-05
Zm00001d007181	Calcium-binding protein CML42	-1.94956	1.47156e-06	1.27298e-05
Zm00001d009558	NA	-1.94928	0.00386547	0.014281
Zm00001d013510	Mitogen-activated protein kinase kinase 3	-1.94712	0.000666246	0.00311427
Zm00001d013596	Acyl-CoA N-acyltransferases (NAT) superfamily protein	-1.94462	1.06174e-18	4.57654e-17
Zm00001d051877	NA	-1.94393	1.94604e-05	0.000132681
Zm00001d025041	NA	-1.94327	0.00713746	0.0240597
Zm00001d006878	NA	-1.94075	0.00260461	0.0101931
Zm00001d020378	Type IV inositol polyphosphate 5-phosphatase 9	-1.94003	2.0896e-25	1.59336e-23
Zm00001d049101	Probable ubiquitin-conjugating enzyme E2 25	-1.93902	3.27185e-19	1.48454e-17
Zm00001d047417	Putative cytochrome P450 superfamily protein	-1.93765	0.0154918	0.0460435
Zm00001d051956	Putative NAC domain transcription factor superfamily protein	-1.93697	1.4937e-17	5.67624e-16
Zm00001d027486	barley mlo defense gene homolog1	-1.93681	2.67011e-10	4.35724e-09
Zm00001d032042	Cytochrome P450 CYP78A53	-1.93515	1.17924e-06	1.03826e-05
Zm00001d014416	NA	-1.93479	2.45301e-06	2.02558e-05
Zm00001d041291	RING-H2 finger protein ATL70	-1.93093	1.56589e-15	4.80648e-14
Zm00001d038908	Lipid phosphate phosphatase 2	-1.92966	4.52476e-19	2.01365e-17
Zm00001d006515	Harpin-induced protein	-1.92886	2.8142e-05	0.000185036
Zm00001d044010	Probable WRKY transcription factor 30	-1.92639	0.00368625	0.0137247
Zm00001d018607	Vacuolar protein sorting-associated protein 41 homolog	-1.9263	5.15787e-06	3.98434e-05
Zm00001d014554	cytochrome P450 family 718	-1.92468	1.37016e-26	1.12956e-24
Zm00001d002168	Receptor-like serine/threonine-protein kinase SD1-8	-1.92373	8.32618e-33	1.02961e-30
Zm00001d042030	NA	-1.92329	2.8065e-36	4.36498e-34
Zm00001d044927	Cyclin-dependent kinase inhibitor 2	-1.9213	0.00666416	0.0226745
Zm00001d043858	Probable purine permease 4	-1.92038	4.74724e-36	7.34557e-34
Zm00001d005821	Flavonoid 3-monooxygenase	-1.91782	2.77498e-10	4.52347e-09
Zm00001d041873	Protein kinase superfamily protein	-1.91769	1.89017e-24	1.3644e-22
Zm00001d040306	Retrovirus-related Pol polyprotein LINE-1	-1.91769	0.000333876	0.00168886
Zm00001d002343	Zinc transporter 1	-1.91672	2.3021e-10	3.79777e-09
Zm00001d031959	Fatty acyl-CoA reductase 1	-1.91668	7.34875e-22	4.24778e-20
Zm00001d041842	Amino acid permease 2	-1.91537	4.21661e-11	7.66433e-10
Zm00001d020383	Aquaporin PIP1-6	-1.91388	5.25312e-12	1.08712e-10
Zm00001d005190	Cadmium/zinc-transporting ATPase HMA2	-1.91348	7.97328e-36	1.1969e-33
Zm00001d024669	Alpha-humulene/(-)-(E)-beta-caryophyllene synthase	-1.91075	1.57318e-10	2.64739e-09
Zm00001d020187	Syntaxin-72	-1.91004	0.000794404	0.00363376
Zm00001d035918	Putative MYB DNA-binding domain superfamily protein	-1.90988	3.87869e-21	2.10111e-19
Zm00001d037229	Transmembrane amino acid transporter family protein	-1.90612	4.9422e-16	1.59659e-14
Zm00001d047959	Probable ubiquitin-conjugating enzyme E2 25	-1.90551	1.42852e-05	0.000100169
Zm00001d034283	Photosystem I reaction center subunit III	-1.90498	3.25481e-10	5.26299e-09
Zm00001d004560	Long chain base biosynthesis protein 1	-1.90489	0.0073637	0.0247129
Zm00001d053406	NA	-1.90366	1.38408e-27	1.20351e-25
Zm00001d049109	Cysteine protease	-1.90257	1.9732e-09	2.83781e-08
Zm00001d017528	Cytochrome P450 CYP86A35	-1.90135	2.2098e-17	8.19119e-16
Zm00001d030165	Stearoyl-[acyl-carrier-protein] 9-desaturase 7 chloroplastic	-1.90054	0.0112556	0.035347
Zm00001d049178	Pyridoxal phosphate (PLP)-dependent transferases superfamily protein	-1.89763	3.24497e-22	1.94653e-20
Zm00001d040517	Vegetative cell wall protein gp1	-1.89761	6.57507e-14	1.67417e-12
Zm00001d018568	Autophagy-related protein 8c	-1.89723	0.00997109	0.0319077
Zm00001d021249	Bifunctional UDP-glucose 4-epimerase and UDP-xylose 4-epimerase 1	-1.89703	2.64282e-05	0.000174719
Zm00001d022526	Myb-related protein 2	-1.89681	2.43057e-22	1.48457e-20
Zm00001d003631	OSJNBa0006B20.2 protein; protein	-1.89641	0.00280965	0.0108756
Zm00001d052616	Phospholipase A2	-1.8947	5.85358e-15	1.68691e-13
Zm00001d048962	Leucine-rich receptor-like protein kinase family protein	-1.89327	3.5873e-29	3.53724e-27
Zm00001d026200	S-norcoclaurine synthase	-1.89261	4.59387e-12	9.57256e-11
Zm00001d018925	Pumilio homolog 3	-1.88641	0.00641225	0.0219386
Zm00001d039282	Serine/threonine-protein kinase AGC1-5	-1.8862	0.0104796	0.0332949
Zm00001d011157	Putative DUF26-domain receptor-like protein kinase family protein	-1.8857	1.9152e-11	3.63215e-10
Zm00001d021095	NA	-1.88523	1.97132e-15	5.97194e-14
Zm00001d050918	NA	-1.88283	4.21805e-17	1.52056e-15
Zm00001d020185	Probable LRR receptor-like serine/threonine-protein kinase	-1.88261	3.35842e-26	2.70946e-24
Zm00001d030507	WAT1-related protein	-1.88174	1.10926e-13	2.75551e-12
Zm00001d012789	Putative WRKY DNA-binding domain superfamily protein	-1.88131	1.75245e-15	5.35731e-14
Zm00001d003477	cryptochrome2	-1.88121	1.18996e-29	1.19284e-27
Zm00001d002473	DUF674 family protein	-1.87859	0.00373525	0.0138712
Zm00001d046490	NADP-dependent oxidoreductase P2%3B Putative alcohol dehydrogenase superfamily protein	-1.87796	0.000185289	0.00100318
Zm00001d044666	SMAD/FHA domain-containing protein	-1.87695	4.69607e-05	0.000293546
Zm00001d023170	NA	-1.87693	6.39637e-10	9.86191e-09
Zm00001d007319	Subtilisin-like serine endopeptidase family protein	-1.87579	3.16765e-09	4.39639e-08
Zm00001d019457	CASP-like protein 1D1	-1.87541	1.80865e-15	5.51235e-14
Zm00001d002741	Malate dehydrogenase cytoplasmic 1	-1.87351	5.16498e-08	5.85436e-07
Zm00001d053202	cytochrome P450 family 78 subfamily A polypeptide 8	-1.87269	1.91529e-12	4.16955e-11
Zm00001d027041	NA	-1.87264	2.4585e-16	8.17865e-15
Zm00001d003414	NAC domain-containing protein 79	-1.87251	1.73995e-27	1.49998e-25
Zm00001d037043	NA	-1.87113	0.0148464	0.0445201
Zm00001d002984	Cytokinin-O-glucosyltransferase 1	-1.87085	0.00773934	0.0257861
Zm00001d024268	NAC domain-containing protein 21/22	-1.87077	4.18803e-27	3.53965e-25
Zm00001d000006	Germin-like protein subfamily 1 member 11	-1.87056	1.97646e-24	1.42328e-22
Zm00001d015609	Glycerophosphodiester phosphodiesterase GDPDL3	-1.86882	0.00115334	0.00503251
Zm00001d007923	NA	-1.86765	0.00650604	0.0222066
Zm00001d041203	Nodulin-like / Major Facilitator Superfamily protein	-1.86536	6.78675e-23	4.36624e-21
Zm00001d049387	photosystem II3	-1.86458	1.31549e-27	1.14717e-25
Zm00001d022574	CASP-like protein 4B1	-1.86396	1.10665e-18	4.73945e-17
Zm00001d010410	tonoplast intrinsic protein4	-1.8631	1.01694e-21	5.78946e-20
Zm00001d039818	DUF674 family protein	-1.86232	0.00559658	0.019565
Zm00001d032447	NA	-1.86208	2.69202e-11	4.99855e-10
Zm00001d013659	Ameiotic 1	-1.8612	3.08209e-05	0.000200899
Zm00001d039022	F-box protein family-like protein	-1.86108	4.42281e-10	6.97957e-09
Zm00001d035717	WAT1-related protein	-1.85809	5.24882e-15	1.51989e-13
Zm00001d018364	Snf1-related kinase interacting protein SKI1	-1.85785	1.17767e-22	7.38748e-21
Zm00001d027739	Transcription repressor OFP12	-1.85725	0.00263551	0.0102887
Zm00001d053953	Lil3 protein	-1.85476	3.30062e-14	8.70538e-13
Zm00001d013338	Ethylene response sensor 1	-1.85425	0.000244327	0.00128367
Zm00001d041232	Leucine-rich repeat transmembrane protein kinase family protein	-1.85202	1.40468e-12	3.11186e-11
Zm00001d023677	sugars will eventually be exported transporter13a	-1.84974	8.18824e-16	2.57627e-14
Zm00001d011393	S-type anion channel SLAH3	-1.84747	2.16963e-29	2.15342e-27
Zm00001d038341	PAR1 protein	-1.84567	0.00691471	0.0234082
Zm00001d039267	Auxin response factor 7	-1.8452	8.24876e-28	7.27748e-26
Zm00001d015393	10A19I.15	-1.84507	0.00747245	0.0250129
Zm00001d014559	Polcalcin Jun o 2	-1.84444	2.38481e-22	1.45957e-20
Zm00001d014996	Phytosulfokine receptor 1	-1.84121	4.54449e-15	1.32229e-13
Zm00001d052847	Putative WRKY DNA-binding domain superfamily protein	-1.84064	2.60082e-05	0.000172168
Zm00001d028670	Photosynthetic NDH subunit of lumenal location 1 chloroplastic	-1.83962	1.82483e-09	2.63701e-08
Zm00001d013579	NA	-1.83795	0.0153171	0.0456457
Zm00001d007908	Probable carboxylesterase 15	-1.83738	0.00678809	0.023039
Zm00001d012435	Probable membrane-associated kinase regulator 4	-1.83459	2.59896e-10	4.25493e-09
Zm00001d018810	glycolate oxidase1	-1.83338	8.2474e-24	5.66854e-22
Zm00001d035381	Protein DETOXIFICATION 44 chloroplastic	-1.8326	4.85032e-16	1.56858e-14
Zm00001d022454	F-box family protein	-1.83242	2.63718e-09	3.70617e-08
Zm00001d049461	Transcription factor bHLH112	-1.83184	4.08126e-17	1.47478e-15
Zm00001d020505	DNA glycosylase superfamily protein	-1.83167	7.07999e-12	1.43565e-10
Zm00001d052130	NA	-1.83141	0.00145068	0.00614595
Zm00001d027601	cytochrome P450 family 96 subfamily A polypeptide 1	-1.82876	0.00413798	0.0151523
Zm00001d034716	NAD(P)-binding Rossmann-fold superfamily protein	-1.8277	2.6202e-13	6.27953e-12
Zm00001d014043	PPPDE peptidase domain-containing protein 2	-1.82714	2.24339e-17	8.30551e-16
Zm00001d045478	Histone H1%3B Putative histone H1/H5 domain family protein	-1.82693	5.93293e-43	1.30667e-40
Zm00001d048773	Polyol transporter 5	-1.82637	1.73997e-08	2.13329e-07
Zm00001d038899	NA	-1.82514	0.00572699	0.0199493
Zm00001d034976	Harpin inducing protein	-1.82361	2.14329e-05	0.00014461
Zm00001d043778	pentatricopeptide repeat protein152	-1.8175	6.04165e-07	5.60045e-06
Zm00001d029301	NA	-1.81626	7.91548e-08	8.68802e-07
Zm00001d009070	NA	-1.81579	4.58166e-06	3.56847e-05
Zm00001d002820	Vacuolar iron transporter homolog 1	-1.81516	3.81369e-16	1.2494e-14
Zm00001d049293	Putative leucine-rich repeat receptor-like protein kinase family protein	-1.81355	5.53531e-36	8.52128e-34
Zm00001d033898	BEL1-like homeodomain protein 4	-1.81333	2.02055e-26	1.64329e-24
Zm00001d043442	carotenoid cleavage dioxygenase8	-1.81193	0.000771202	0.00354555
Zm00001d036763	Putative cytochrome P450 superfamily protein	-1.81088	1.53575e-09	2.24616e-08
Zm00001d003559	Ferric reduction oxidase 7 chloroplastic	-1.81035	0.00827621	0.0272946
Zm00001d014610	NA	-1.80993	3.34864e-10	5.40024e-09
Zm00001d037714	Polyamine-modulated factor 1-binding protein 1	-1.80988	1.07372e-06	9.52674e-06
Zm00001d030529	NA	-1.80943	2.81663e-18	1.14829e-16
Zm00001d028241	3-ketoacyl-CoA synthase	-1.80895	1.01973e-11	2.0229e-10
Zm00001d026414	2-Sep	-1.80873	1.95418e-31	2.21667e-29
Zm00001d012697	Putative CBL-interacting protein kinase family protein	-1.80862	1.70746e-07	1.76014e-06
Zm00001d000175	NA	-1.80603	1.57141e-15	4.8185e-14
Zm00001d006126	Trigger factor	-1.80537	1.04026e-14	2.91707e-13
Zm00001d047591	VQ motif family protein expressed	-1.80505	0.000635792	0.00298905
Zm00001d029842	Divalent ion symporter	-1.80432	6.04787e-22	3.53648e-20
Zm00001d017382	LIM domain-containing protein PLIM2b	-1.804	0.00301829	0.0115778
Zm00001d041678	NA	-1.80393	1.82228e-23	1.21645e-21
Zm00001d000750	NA	-1.8033	0.00692447	0.0234334
Zm00001d009490	NA	-1.80268	0.00748707	0.0250515
Zm00001d013118	Drought and salt tolerance protein; Expressed protein	-1.80253	1.18413e-11	2.33063e-10
Zm00001d033080	QWRF motif-containing protein 3	-1.80215	2.83771e-05	0.00018646
Zm00001d009560	NA	-1.80144	0.00549578	0.0192573
Zm00001d007983	NA	-1.80099	0.00375705	0.0139402
Zm00001d044655	LRR protein WM1.10	-1.79853	0.00461268	0.0166104
Zm00001d035212	Chloroplast stem-loop binding protein of 41 kDa b chloroplastic	-1.79703	2.18972e-07	2.21787e-06
Zm00001d018435	NAC domain containing protein 74	-1.79563	2.53626e-20	1.27544e-18
Zm00001d051399	U-box domain-containing protein 33	-1.79545	1.70695e-25	1.31053e-23
Zm00001d028931	galactinol synthase1	-1.79369	1.22985e-11	2.40963e-10
Zm00001d018037	NOD26-like membrane intrinsic protein2	-1.79269	3.47024e-30	3.59819e-28
Zm00001d039118	Putative MYB DNA-binding domain superfamily protein%3B RADIALIS	-1.79113	3.11272e-05	0.000202713
Zm00001d011930	Tropinone reductase 2	-1.79065	1.14478e-06	1.01117e-05
Zm00001d038619	NA	-1.79057	0.0044242	0.0160504
Zm00001d003439	NA	-1.79055	6.36428e-05	0.000386067
Zm00001d018823	RING-H2 finger protein ATL2I	-1.78783	3.81671e-19	1.71627e-17
Zm00001d029350	3-ketoacyl-CoA synthase	-1.78739	3.87909e-13	9.09431e-12
Zm00001d017329	UDP-glycosyltransferase 82A1	-1.78702	1.08764e-30	1.16788e-28
Zm00001d034756	NA	-1.78693	2.73855e-22	1.66593e-20
Zm00001d042135	Amino-acid permease BAT1	-1.78657	8.72872e-38	1.47962e-35
Zm00001d002736	carotenoid cleavage dioxygenase7	-1.78479	2.82045e-14	7.5178e-13
Zm00001d025310	Putative RING zinc finger domain superfamily protein	-1.78234	4.60768e-09	6.24843e-08
Zm00001d036211	40S ribosomal protein S23-2	-1.78225	0.0145266	0.0437656
Zm00001d053225	Beta-galactosidase 11	-1.78065	3.08998e-13	7.34126e-12
Zm00001d005776	Putative leucine-rich repeat receptor-like serine/threonine-protein kinase	-1.7804	3.15388e-13	7.47541e-12
Zm00001d044954	Probable 2-oxoacid dependent dioxygenase	-1.7783	5.58061e-09	7.44378e-08
Zm00001d035243	Amino acid permease 6	-1.77729	1.02362e-24	7.4784e-23
Zm00001d016814	NAC domain-containing protein 104	-1.77708	5.03442e-20	2.45799e-18
Zm00001d016139	E3 ubiquitin-protein ligase ATL41	-1.77697	7.83777e-10	1.18898e-08
Zm00001d052483	Disease resistance protein RPM1	-1.77645	1.29958e-06	1.1333e-05
Zm00001d034499	NA	-1.77607	1.19678e-05	8.54408e-05
Zm00001d052148	SAUR12-auxin-responsive SAUR family member	-1.77555	3.78469e-07	3.66834e-06
Zm00001d024800	NA	-1.77327	1.11208e-15	3.45924e-14
Zm00001d007026	NA	-1.77314	1.23986e-05	8.81905e-05
Zm00001d036750	Heptahelical transmembrane protein 1	-1.77214	2.77613e-18	1.13501e-16
Zm00001d033402	Os03g0673100 protein	-1.76938	7.57615e-50	2.24113e-47
Zm00001d033731	Pentatricopeptide repeat-containing protein	-1.76593	3.93096e-08	4.55312e-07
Zm00001d027435	Homeobox-transcription factor 30	-1.76489	8.12513e-26	6.33487e-24
Zm00001d039895	cytochrome P450 family 87 subfamily A polypeptide 6	-1.76458	1.48551e-09	2.17689e-08
Zm00001d024781	Putative HLH DNA-binding domain superfamily protein	-1.76395	0.000670705	0.0031308
Zm00001d044466	NA	-1.7638	7.24329e-06	5.41104e-05
Zm00001d011350	ATPase%2C coupled to transmembrane movement of substance	-1.76265	3.11161e-13	7.38103e-12
Zm00001d002834	Peroxisomal biogenesis factor 11 family protein	-1.76118	2.05456e-06	1.72728e-05
Zm00001d039685	Probable galactinol--sucrose galactosyltransferase 5	-1.75941	9.78686e-09	1.26035e-07
Zm00001d047208	WAT1-related protein	-1.75795	5.34259e-25	3.97049e-23
Zm00001d028056	BTB/POZ domain-containing protein	-1.75505	5.14025e-17	1.83547e-15
Zm00001d051334	HXXXD-type acyl-transferase family protein	-1.75234	2.18658e-13	5.25704e-12
Zm00001d045584	(Z)-3-hexen-1-ol acetyltransferase	-1.75216	4.32321e-09	5.88382e-08
Zm00001d048621	ABC transporter G family member 11	-1.75147	3.07509e-06	2.47888e-05
Zm00001d011183	thiamine biosynthesis1	-1.75048	1.26521e-12	2.82153e-11
Zm00001d024598	Factor of DNA methylation 1	-1.74991	4.14086e-06	3.25455e-05
Zm00001d030191	Homeobox-leucine zipper protein HAT3	-1.7496	7.67861e-17	2.6909e-15
Zm00001d052211	UDP-glycosyltransferase 85A7	-1.74832	7.94338e-08	8.71547e-07
Zm00001d000163	1-aminocyclopropane-1-carboxylate oxidase	-1.74669	1.20038e-08	1.52117e-07
Zm00001d036262	Protein kinase superfamily protein	-1.7465	3.79865e-09	5.22409e-08
Zm00001d032870	L-type lectin-domain containing receptor kinase V.9	-1.74648	7.13183e-29	6.83139e-27
Zm00001d046380	NA	-1.74611	1.26541e-06	1.10606e-05
Zm00001d025443	Pentatricopeptide repeat-containing protein	-1.7461	0.00323554	0.0122692
Zm00001d032167	Retrovirus-related Pol polyprotein LINE-1	-1.74454	0.00522919	0.0184711
Zm00001d038527	Putative MYB DNA-binding domain superfamily protein	-1.74423	3.52254e-06	2.80956e-05
Zm00001d008004	NA	-1.7438	9.3893e-07	8.42914e-06
Zm00001d052775	Expressed protein; protein	-1.74057	0.00748948	0.0250552
Zm00001d042963	NA	-1.73777	8.8592e-11	1.55051e-09
Zm00001d045063	Cytochrome P450 709B2	-1.73698	1.30418e-32	1.58717e-30
Zm00001d052136	1-aminocyclopropane-1-carboxylate oxidase20	-1.73691	2.51202e-20	1.26536e-18
Zm00001d048588	NA	-1.73648	2.2061e-11	4.15449e-10
Zm00001d004526	NA	-1.73641	6.48653e-18	2.55507e-16
Zm00001d034977	VAMP protein SEC22	-1.73535	6.83635e-17	2.40973e-15
Zm00001d005147	NA	-1.73445	0.0056297	0.0196648
Zm00001d052910	NA	-1.73239	0.00716725	0.0241413
Zm00001d012881	DPP6 N-terminal domain-like protein	-1.7323	2.06128e-17	7.6595e-16
Zm00001d040628	NA	-1.73205	1.54788e-15	4.75604e-14
Zm00001d027993	Zinc finger CCCH domain-containing protein 46	-1.73093	0.0119735	0.0372451
Zm00001d025322	NA	-1.73048	3.10612e-14	8.24284e-13
Zm00001d026606	DNAJ heat shock N-terminal domain-containing protein	-1.73025	5.72381e-05	0.000351454
Zm00001d026806	NA	-1.72945	0.000257763	0.00134652
Zm00001d029921	QWRF motif-containing protein 7	-1.72743	3.81397e-12	8.02502e-11
Zm00001d018369	Serine carboxypeptidase 24	-1.72734	1.51335e-12	3.32573e-11
Zm00001d007109	Protein PIN-LIKES 7	-1.7258	0.0151058	0.045132
Zm00001d028467	NA	-1.7254	6.66037e-12	1.35603e-10
Zm00001d009063	WAT1-related protein	-1.7252	1.46696e-17	5.58872e-16
Zm00001d043536	Heat stress transcription factor C-1	-1.72489	1.60209e-26	1.31716e-24
Zm00001d005804	Auxin-repressed protein	-1.7247	2.1057e-17	7.81493e-16
Zm00001d029114	NA	-1.72424	6.41918e-12	1.31046e-10
Zm00001d000429	NA	-1.72211	0.00578929	0.0201245
Zm00001d043171	WAT1-related protein	-1.72151	1.27646e-22	7.95756e-21
Zm00001d033188	UDP-glucose 6-dehydrogenase	-1.72118	5.5363e-07	5.17493e-06
Zm00001d017543	Subtilisin-like protease SBT1.9	-1.71939	0.00642753	0.0219859
Zm00001d019260	NA	-1.71901	4.27457e-16	1.39283e-14
Zm00001d028434	Cryptochrome-1	-1.71888	8.18756e-07	7.41426e-06
Zm00001d036999	Putative WAK family receptor-like protein kinase	-1.71733	0.00868163	0.0284235
Zm00001d015340	NA	-1.7173	6.86403e-05	0.000413637
Zm00001d034746	Pectinesterase inhibitor domain containing protein [Source:UniProtKB/TrEMBL;Acc:B6TGE0]	-1.71713	7.80809e-07	7.09833e-06
Zm00001d011035	Glutathione S-transferase DHAR2	-1.71652	1.22476e-06	1.07364e-05
Zm00001d024867	OSJNBb0040D15.7 protein	-1.71587	2.11052e-05	0.000142718
Zm00001d010496	NA	-1.71512	1.06241e-09	1.58929e-08
Zm00001d041315	Pyrophosphate-energized vacuolar membrane proton pump 1	-1.71474	1.72033e-07	1.77038e-06
Zm00001d023882	Putative HLH DNA-binding domain superfamily protein	-1.71407	8.88543e-05	0.000520279
Zm00001d008568	Core-2/I-branching beta-16-N-acetylglucosaminyltransferase family protein	-1.71335	0.000773415	0.00355465
Zm00001d040464	Duplicated homeodomain-like superfamily protein	-1.71297	1.12474e-08	1.43314e-07
Zm00001d052038	Putative HLH DNA-binding domain superfamily protein	-1.71185	1.39941e-18	5.89728e-17
Zm00001d021942	Putative polyol transporter 1	-1.71131	7.60533e-19	3.30657e-17
Zm00001d035400	NA	-1.70851	2.29009e-43	5.11844e-41
Zm00001d034068	UDP-glycosyltransferase 83A1	-1.70805	0.0074338	0.0249056
Zm00001d044120	Sterol 14-demethylase	-1.70603	9.45872e-30	9.54508e-28
Zm00001d009025	Probable metal-nicotianamine transporter YSL7	-1.70588	2.82965e-08	3.34295e-07
Zm00001d000066	NA	-1.70397	6.05107e-07	5.60746e-06
Zm00001d047263	NA	-1.70396	0.000128824	0.000726949
Zm00001d006450	UDP-glycosyltransferase 71B1	-1.70356	0.0102844	0.0327643
Zm00001d033150	NA	-1.70245	1.17867e-09	1.7502e-08
Zm00001d021062	SAUR-like auxin-responsive protein family	-1.70184	6.6992e-16	2.13673e-14
Zm00001d048146	Strigolactone esterase D14	-1.69972	4.2077e-27	3.54634e-25
Zm00001d011269	GDSL esterase/lipase	-1.69801	5.67641e-10	8.81494e-09
Zm00001d036139	NA	-1.69774	9.65686e-13	2.1826e-11
Zm00001d012171	NA	-1.69757	3.24795e-15	9.61732e-14
Zm00001d012313	Carbohydrate-binding-like fold	-1.69658	9.90535e-06	7.21047e-05
Zm00001d008496	Glycosyltransferase family 61 protein	-1.69509	8.35414e-15	2.36907e-13
Zm00001d017291	Phytosulfokine receptor 1	-1.69384	1.21249e-30	1.29732e-28
Zm00001d016271	NA	-1.69302	8.28841e-16	2.60507e-14
Zm00001d035378	Serine/threonine-protein kinase KIPK	-1.69278	0.00154529	0.00648305
Zm00001d029553	C2H2-like zinc finger protein	-1.69047	0.00873157	0.0285436
Zm00001d039335	NA	-1.6903	7.4329e-07	6.78587e-06
Zm00001d017766	nine-cis-epoxycarotenoid dioxygenase8	-1.69027	0.00813161	0.0268931
Zm00001d028454	L-type lectin-domain containing receptor kinase V.9	-1.68946	0.000430914	0.00211724
Zm00001d013459	Phytanoyl-CoA dioxygenase	-1.6869	1.81203e-05	0.000124486
Zm00001d015623	Limonoid UDP-glucosyltransferase	-1.68665	7.40103e-12	1.49372e-10
Zm00001d025229	NA	-1.68629	0.0131655	0.0403332
Zm00001d048730	Cellulase (glycosyl hydrolase family 5) protein	-1.68548	1.08479e-07	1.15864e-06
Zm00001d028803	Protein SCAR2	-1.68415	9.42777e-12	1.88013e-10
Zm00001d033995	NA	-1.68341	1.83032e-31	2.084e-29
Zm00001d008772	Serinc-domain containing serine and sphingolipid biosynthesis protein	-1.683	0.00114439	0.0050007
Zm00001d026519	NA	-1.68291	0.0100461	0.0321103
Zm00001d003522	Pyridoxal phosphate (PLP)-dependent transferases superfamily protein	-1.68256	1.24694e-27	1.09055e-25
Zm00001d052343	Probable serine/threonine-protein kinase WNK5	-1.68198	1.15838e-28	1.08546e-26
Zm00001d041457	40S ribosomal protein S8-1	-1.68152	0.0120148	0.0373618
Zm00001d003774	Metallo-hydrolase/oxidoreductase superfamily protein	-1.68089	7.24121e-21	3.85342e-19
Zm00001d043110	Beta-glucosidase 11	-1.68075	4.20222e-20	2.07179e-18
Zm00001d006585	R2R3MYB-domain protein	-1.68023	0.00223358	0.0089099
Zm00001d018006	Serine/threonine-protein kinase WNK (With No Lysine)-related	-1.6802	3.49343e-17	1.26844e-15
Zm00001d022109	Nuclear transcription factor Y subunit A-8	-1.68	0.000599465	0.00283728
Zm00001d031639	ACR4	-1.67999	8.87368e-31	9.59662e-29
Zm00001d019450	CO(2)-response secreted protease	-1.67946	1.26277e-09	1.86864e-08
Zm00001d006879	RING-H2 finger protein ATL3	-1.67846	9.71861e-11	1.68917e-09
Zm00001d011406	Heat stress transcription factor C-1	-1.67605	1.27652e-06	1.11545e-05
Zm00001d002705	Putative ATP dependent copper transporter	-1.67594	7.8168e-29	7.41687e-27
Zm00001d034538	Rubredoxin-like superfamily protein	-1.67491	0.000269178	0.00139792
Zm00001d026454	NA	-1.67421	5.7728e-17	2.04921e-15
Zm00001d002900	NA	-1.67354	0.00300171	0.011519
Zm00001d012261	Ammonium transporter 2	-1.67204	0.00318329	0.0121015
Zm00001d031753	NA	-1.67124	0.0109372	0.0345178
Zm00001d025885	cytokinin oxidase11	-1.66968	0.000363569	0.00181923
Zm00001d010001	NA	-1.66683	4.09822e-16	1.33826e-14
Zm00001d053163	Scarecrow-like protein 26	-1.66654	5.97226e-11	1.06691e-09
Zm00001d018390	RING/U-box superfamily protein	-1.66552	5.58284e-09	7.44378e-08
Zm00001d038974	alpha/beta-Hydrolases superfamily protein	-1.66509	3.83103e-12	8.05531e-11
Zm00001d002167	Protein kinase superfamily protein	-1.66435	7.5054e-14	1.89507e-12
Zm00001d000229	NA	-1.66408	0.0160202	0.0473714
Zm00001d027361	F-box protein PP2-A13	-1.66383	5.94747e-36	9.06328e-34
Zm00001d010634	Putative MYB DNA-binding domain superfamily protein	-1.66224	1.87456e-11	3.56627e-10
Zm00001d053049	ATPase%2C coupled to transmembrane movement of substance%3B ATPase%2C coupled to transmembrane movement of substances	-1.66199	1.48782e-19	6.98162e-18
Zm00001d003606	NA	-1.66163	0.00223728	0.00892222
Zm00001d040232	cytochrome P450 family 72 subfamily A polypeptide 8	-1.66004	1.60421e-11	3.08501e-10
Zm00001d044078	Little protein 1	-1.66002	1.65477e-13	4.02656e-12
Zm00001d010667	Basic leucine zipper 24	-1.65941	2.55712e-09	3.60206e-08
Zm00001d035612	Putative inositol polyphosphate phosphatase (Synaptogenin-like) family protein	-1.65925	5.30576e-08	5.99591e-07
Zm00001d005375	NA	-1.65882	3.72683e-29	3.66285e-27
Zm00001d041056	Auxin response factor 2	-1.65847	6.39116e-22	3.72999e-20
Zm00001d036023	cytochrome P450 family 704 subfamily A polypeptide 2	-1.65793	1.47129e-10	2.48842e-09
Zm00001d044702	Protein SMAX1-LIKE 3	-1.6557	7.22014e-05	0.00043242
Zm00001d027824	NA	-1.65447	0.00843151	0.0277128
Zm00001d013071	Auxin-responsive protein IAA4	-1.65388	4.21371e-10	6.66704e-09
Zm00001d033602	Nuclear transcription factor Y subunit A-9	-1.65357	5.9027e-36	9.04072e-34
Zm00001d046142	E3 ubiquitin-protein ligase ATL41	-1.653	1.16228e-11	2.28913e-10
Zm00001d005456	UDP-glycosyltransferase 76C1	-1.6523	1.76726e-18	7.36513e-17
Zm00001d029232	Phospholipase A1-IIgamma	-1.64917	0.00109404	0.00481201
Zm00001d016476	Eukaryotic aspartyl protease family protein	-1.64868	0.0154461	0.0459524
Zm00001d013919	Tetratricopeptide repeat (TPR)-like superfamily protein	-1.64766	0.004361	0.0158516
Zm00001d025129	Short-chain dehydrogenase TIC 32 chloroplastic	-1.64735	0.00443437	0.0160835
Zm00001d048016	Putative lysM-domain receptor-like protein kinase family protein	-1.6469	2.47106e-10	4.06097e-09
Zm00001d011785	Transcription factor LUX	-1.64614	3.07515e-20	1.53113e-18
Zm00001d003162	Zinc finger protein CONSTANS-LIKE 5	-1.64583	3.23299e-21	1.76081e-19
Zm00001d022811	NA	-1.64523	0.00308213	0.0117837
Zm00001d038723	Eukaryotic aspartyl protease family protein	-1.64285	0.00460722	0.0165967
Zm00001d026131	Lysine histidine transporter-like 7	-1.64218	9.04881e-08	9.81063e-07
Zm00001d052562	Basic-leucine zipper (bZIP) transcription factor family protein	-1.6418	0.00746668	0.0249991
Zm00001d041927	NDR1/HIN1-like 1	-1.64136	7.78538e-16	2.4572e-14
Zm00001d019759	ACT domain-containing protein ACR10	-1.6409	2.55623e-20	1.28121e-18
Zm00001d025924	(+)-neomenthol dehydrogenase	-1.63969	0.00269443	0.0104888
Zm00001d046919	Chloride channel protein CLC-b	-1.639	1.57417e-14	4.32581e-13
Zm00001d038366	Glycerol-3-phosphate acyltransferase 5	-1.63826	9.98361e-16	3.11515e-14
Zm00001d039293	tonoplast intrinsic protein4	-1.63733	3.37388e-05	0.000217754
Zm00001d013872	NA	-1.63726	5.75345e-21	3.09446e-19
Zm00001d015744	Ring canal kelch	-1.63718	3.65544e-31	4.05499e-29
Zm00001d010398	Rho GDP-dissociation inhibitor 1	-1.63578	8.70495e-05	0.0005111
Zm00001d013206	mitogen-activated protein kinase kinase kinase 5	-1.6353	1.29097e-06	1.1271e-05
Zm00001d050079	Protein GLUTAMINE DUMPER 5	-1.63516	1.12513e-15	3.49626e-14
Zm00001d043361	PLASMODESMATA CALLOSE-BINDING PROTEIN 2	-1.63506	1.22786e-15	3.79981e-14
Zm00001d046491	Putative alcohol dehydrogenase superfamily protein	-1.63501	2.73734e-08	3.24067e-07
Zm00001d035815	NA	-1.63359	1.43625e-16	4.88568e-15
Zm00001d006053	NAC domain containing protein 38	-1.63329	4.02537e-19	1.80472e-17
Zm00001d043050	RING-H2 finger protein ATL74	-1.63231	4.86893e-13	1.12921e-11
Zm00001d049113	Senescence-specific cysteine protease SAG12	-1.63041	0.000490156	0.00237887
Zm00001d050466	Wall-associated receptor kinase 3	-1.62896	5.02657e-15	1.46114e-13
Zm00001d047420	DUF679 domain membrane protein 2	-1.62864	2.7958e-13	6.68974e-12
Zm00001d023305	Protein LURP-one-related 2	-1.6254	9.92756e-05	0.000575051
Zm00001d035605	Putative MYB DNA-binding domain superfamily protein	-1.6252	1.33379e-14	3.68538e-13
Zm00001d040833	NA	-1.62404	1.76212e-12	3.84721e-11
Zm00001d005766	Calmodulin-like protein	-1.62087	0.00387246	0.0143051
Zm00001d011425	Serine carboxypeptidase-like 50	-1.62078	1.54955e-08	1.92011e-07
Zm00001d031345	Beta-glucosidase aggregating factor-like protein	-1.62063	3.93384e-07	3.79705e-06
Zm00001d034802	Ras-related protein RABA2a	-1.61816	0.00029843	0.0015306
Zm00001d043167	PsbP domain-containing protein 6 chloroplastic	-1.61809	0.000498873	0.00241768
Zm00001d005823	Flavonoid 3-monooxygenase	-1.618	2.58828e-07	2.5834e-06
Zm00001d024916	UNC93-like protein 2	-1.61771	9.05474e-15	2.55813e-13
Zm00001d024802	NA	-1.61768	1.32626e-20	6.86405e-19
Zm00001d044071	NA	-1.61749	0.0163748	0.0481837
Zm00001d007394	Rubredoxin-like superfamily protein	-1.6153	1.90867e-14	5.18364e-13
Zm00001d019330	Malate dehydrogenase cytoplasmic 1	-1.61409	6.94776e-06	5.2135e-05
Zm00001d013646	Ankyrin repeat family protein	-1.61388	3.65165e-13	8.58108e-12
Zm00001d042646	Receptor-like kinase-like	-1.61362	7.39013e-17	2.59282e-15
Zm00001d039859	Metallothionein-like protein type 2	-1.61358	8.35769e-13	1.90035e-11
Zm00001d008819	IQ-domain 25	-1.61323	5.23164e-11	9.41289e-10
Zm00001d049750	Pollen receptor-like kinase 4	-1.61301	0.000619765	0.00292419
Zm00001d049935	NA	-1.61164	0.0105058	0.033364
Zm00001d042258	RING finger protein	-1.6116	0.00873919	0.0285655
Zm00001d028341	NA	-1.61049	1.21758e-05	8.68101e-05
Zm00001d049503	NA	-1.60958	1.73895e-18	7.25717e-17
Zm00001d046207	Cytochrome P450 711A1	-1.60915	8.3629e-29	7.91015e-27
Zm00001d002001	NA	-1.60763	1.71952e-06	1.46894e-05
Zm00001d031079	Os12g0617001 protein	-1.60754	0.0031681	0.0120513
Zm00001d032342	Protein kinase superfamily protein	-1.60712	2.94558e-13	7.01475e-12
Zm00001d029031	Cytochrome P450 CYP714B3	-1.60495	2.20247e-18	9.07855e-17
Zm00001d009710	Putative DUF1221-domain containing protein kinase family protein	-1.6037	0.000177098	0.000964195
Zm00001d039188	Putative leucine-rich repeat receptor-like protein kinase family protein	-1.6026	2.2016e-16	7.36461e-15
Zm00001d028309	Maf-like protein	-1.60211	2.79701e-22	1.69807e-20
Zm00001d054060	nitrate transport1	-1.60149	2.34509e-11	4.39494e-10
Zm00001d020177	Cytochrome P450 71A26	-1.60092	9.97508e-16	3.11515e-14
Zm00001d028266	Major facilitator superfamily protein	-1.60003	1.12372e-18	4.80254e-17
Zm00001d015518	Aquaporin TIP4-1	-1.59929	0.000179124	0.000973469
Zm00001d026470	Ripening-related protein 3	-1.59912	5.92446e-06	4.51297e-05
Zm00001d028286	Protein LYK2	-1.59827	7.35858e-11	1.29842e-09
Zm00001d028556	NA	-1.5973	0.00776236	0.0258428
Zm00001d036703	Protein GLUTAMINE DUMPER 5	-1.59707	1.95425e-13	4.70595e-12
Zm00001d002687	Cytochrome P450 86A7	-1.5968	4.10711e-14	1.07386e-12
Zm00001d052613	5'-3' exoribonuclease 3	-1.59622	0.000324613	0.00164614
Zm00001d038068	ATPase%2C coupled to transmembrane movement of substance	-1.59541	3.61242e-14	9.50283e-13
Zm00001d035159	NA	-1.59308	2.43155e-05	0.000161887
Zm00001d033215	CCAAT-HAP2-transcription factor 26	-1.59177	4.02914e-15	1.17802e-13
Zm00001d042095	glutathione transferase29	-1.59127	5.16478e-13	1.19507e-11
Zm00001d023530	NA	-1.58876	6.71421e-20	3.24141e-18
Zm00001d021595	Peptidase S16%2C lon	-1.58822	3.86429e-09	5.30711e-08
Zm00001d045396	NA	-1.58646	5.80376e-12	1.19208e-10
Zm00001d028164	Sulfate transporter 2.2	-1.58577	2.58215e-15	7.72161e-14
Zm00001d047582	galactinol synthase3	-1.58472	8.42591e-18	3.28045e-16
Zm00001d022116	Scarecrow-like protein 29	-1.5845	0.00356299	0.0133316
Zm00001d008990	Putative cytochrome P450 superfamily protein	-1.58432	0.000755825	0.00348123
Zm00001d010805	Putative WRKY DNA-binding domain superfamily protein	-1.58422	4.02486e-15	1.17791e-13
ENSRNA049476908	Small nucleolar RNA R16	-1.5832	0.00143759	0.00610505
Zm00001d044667	Nucleic acid binding protein	-1.58317	1.366e-31	1.56717e-29
Zm00001d026679	Vacuolar iron transporter homolog 1	-1.58289	0.00170076	0.00705197
Zm00001d039173	hypersensitive induced reaction3	-1.58226	1.10562e-20	5.77161e-19
Zm00001d051787	3-ketoacyl-CoA synthase	-1.58224	5.43717e-10	8.47833e-09
Zm00001d039657	NA	-1.5812	5.59986e-18	2.21738e-16
Zm00001d006416	NA	-1.58099	0.00156354	0.00654918
Zm00001d016411	ADPATP carrier protein 1 chloroplastic	-1.57988	1.12338e-25	8.6912e-24
Zm00001d004171	Transketolase-1 chloroplastic	-1.57861	0.0029896	0.0114794
Zm00001d053186	NA	-1.57846	0.00147857	0.00624219
Zm00001d025623	Vacuolar iron transporter 1	-1.57836	1.74979e-13	4.2475e-12
Zm00001d005784	Transcription factor MYB36	-1.578	1.45588e-07	1.52001e-06
Zm00001d048984	NA	-1.57779	0.014375	0.0434041
Zm00001d018195	WAT1-related protein	-1.577	2.23815e-20	1.14074e-18
Zm00001d046281	NA	-1.57673	4.07009e-17	1.4725e-15
Zm00001d017215	Serine/threonine protein phosphatase 2A 55 kDa regulatory subunit B beta isoform	-1.57608	1.13211e-11	2.23554e-10
Zm00001d051733	NA	-1.57588	0.00083818	0.00380707
Zm00001d031760	Clathrin assembly protein	-1.57548	1.65919e-18	6.9435e-17
Zm00001d018159	Alpha-amylase 1	-1.57427	4.82636e-07	4.57511e-06
Zm00001d053156	O-methyltransferase ZRP4	-1.57284	3.45481e-05	0.000222406
Zm00001d014695	Camelliol C synthase	-1.57265	1.39425e-07	1.46225e-06
Zm00001d024273	stearoyl-acyl-carrier-protein desaturase10	-1.57204	0.0116984	0.0365058
Zm00001d050490	Beta-glucosidase 11	-1.57129	4.05817e-08	4.69326e-07
Zm00001d026295	NA	-1.57009	0.000227231	0.00120264
Zm00001d015175	Phosphatidylinositol/phosphatidylcholine transfer protein SFH10	-1.56905	8.22202e-22	4.72539e-20
Zm00001d012159	Beta-glucosidase 42	-1.5678	4.19551e-12	8.77755e-11
Zm00001d048651	Expressed protein; protein	-1.56731	1.35796e-08	1.7051e-07
Zm00001d019712	Sucrose responsive element binding protein	-1.56582	3.33813e-15	9.85531e-14
Zm00001d006306	High mobility group B protein 2	-1.56436	4.40092e-12	9.18954e-11
Zm00001d012063	Loricrin	-1.56416	2.11527e-18	8.75502e-17
Zm00001d041684	NA	-1.56292	1.71033e-16	5.76602e-15
Zm00001d002446	WAK53a-OsWAK receptor-like protein kinase	-1.5624	6.80308e-12	1.38228e-10
Zm00001d030850	Zinc finger protein 7	-1.56032	8.82135e-34	1.1623e-31
Zm00001d053588	Protein kinase protein with adenine nucleotide alpha hydrolases-like domain	-1.55816	5.18036e-05	0.000321421
Zm00001d011811	VAMP-like protein YKT61	-1.55797	1.42321e-12	3.14597e-11
Zm00001d033227	NA	-1.55791	2.36492e-05	0.000157973
Zm00001d007323	Disease resistance protein RPM1	-1.55752	2.71542e-05	0.000179127
Zm00001d031092	Nuclear transcription factor Y subunit A-10	-1.55748	3.4495e-22	2.06102e-20
Zm00001d015284	NA	-1.55655	6.72994e-08	7.49032e-07
Zm00001d003420	NA	-1.5563	7.34405e-05	0.000438536
Zm00001d009530	ARM repeat superfamily protein	-1.55609	0.000517834	0.00249754
Zm00001d004626	Probable beta-D-xylosidase 7	-1.55432	1.33934e-11	2.60891e-10
Zm00001d024083	NA	-1.55407	0.0100895	0.0322225
Zm00001d048344	Expansin-like A2	-1.55388	2.7652e-17	1.01625e-15
Zm00001d027649	CHY-type/CTCHY-type/RING-type Zinc finger protein	-1.55345	4.20247e-23	2.74461e-21
Zm00001d013409	ZF-HD protein dimerisation region containing protein	-1.5531	0.0128251	0.0394789
Zm00001d020711	ABSCISIC ACID-INSENSITIVE 5-like protein 5	-1.55256	8.86364e-21	4.67557e-19
Zm00001d003052	NAC domain-containing protein 21/22	-1.55243	3.39678e-12	7.1873e-11
Zm00001d024799	NA	-1.55176	1.29051e-12	2.87157e-11
Zm00001d021738	NA	-1.55074	2.10358e-06	1.76408e-05
Zm00001d034551	Polygalacturonase QRT2	-1.55032	1.89173e-05	0.000129373
Zm00001d047442	Putative mitochondrial transcription termination factor family protein	-1.55015	8.76295e-08	9.52136e-07
Zm00001d006596	Elongation factor 1-alpha 2	-1.55013	5.20116e-14	1.34362e-12
Zm00001d031953	Thioredoxin family protein	-1.54997	0.0152995	0.0456132
Zm00001d005032	Cation/H(+) antiporter 15	-1.54956	0.00710238	0.0239623
Zm00001d025703	ABC transporter B family member 15	-1.54927	5.45832e-09	7.30674e-08
Zm00001d016262	Ethylene-responsive transcription factor ERF036	-1.54869	1.94399e-08	2.36136e-07
Zm00001d007305	NA	-1.54752	0.0104301	0.0331655
Zm00001d018082	trehalose-6-phosphate phosphatase7	-1.54691	2.69882e-12	5.79997e-11
Zm00001d017570	Aluminum-activated malate transporter 10	-1.54659	9.68913e-13	2.18825e-11
Zm00001d038783	Profilin-1	-1.54566	0.00284477	0.0109961
Zm00001d021751	GC-rich sequence DNA-binding factor-like protein	-1.5451	0.000407109	0.00201372
Zm00001d011303	NA	-1.54376	5.95723e-16	1.91221e-14
Zm00001d048248	Keratin-associated protein 5-4	-1.54359	0.00122786	0.00531309
Zm00001d018016	RING-H2 finger protein ATL46	-1.54195	1.6245e-08	2.00311e-07
Zm00001d028505	Phospholipase A2-alpha	-1.54156	1.46092e-25	1.1245e-23
Zm00001d010673	Metacaspase-6	-1.54057	2.37958e-20	1.20671e-18
Zm00001d031717	Transcription factor bHLH28	-1.53933	5.01492e-05	0.000311861
Zm00001d020134	ABC transporter G family member 40	-1.53877	9.76773e-08	1.05183e-06
Zm00001d020533	Putative leucine-rich repeat receptor-like serine/threonine-protein kinase	-1.53766	4.23228e-19	1.88906e-17
Zm00001d020804	Homeobox-leucine zipper protein ATHB-6	-1.53758	4.23145e-29	4.14531e-27
Zm00001d036690	OSJNBa0041A02.21 protein; protein	-1.53727	2.14274e-08	2.58301e-07
Zm00001d025846	Beta-glucosidase 47	-1.53691	9.8487e-19	4.26961e-17
Zm00001d036507	E3 ubiquitin-protein ligase BRE1-like 1	-1.53583	4.9902e-20	2.44034e-18
Zm00001d027196	NA	-1.53444	5.14025e-09	6.89932e-08
Zm00001d020651	Plant viral-response family protein	-1.53414	6.04629e-11	1.0795e-09
Zm00001d003866	NA	-1.53379	5.51541e-08	6.21189e-07
Zm00001d044940	Putative bZIP transcription factor superfamily protein	-1.53298	7.05483e-18	2.7609e-16
Zm00001d005622	WRKY74-superfamily of TFs having WRKY and zinc finger domains	-1.53205	6.01773e-19	2.63531e-17
Zm00001d029898	Transcription factor UNE10	-1.53181	0.016693	0.0489389
Zm00001d051728	General transcription factor 2-related zinc finger protein	-1.53123	0.0149758	0.0448127
Zm00001d044254	ZmGR2c protein	-1.53114	2.49554e-17	9.2164e-16
Zm00001d022446	Plant-specific domain TIGR01568 family protein	-1.53097	3.09302e-08	3.6257e-07
Zm00001d012917	Carbohydrate-binding X8 domain superfamily protein	-1.52874	1.14472e-16	3.93839e-15
Zm00001d050860	Sugar transport protein 5	-1.52777	1.13736e-18	4.85396e-17
Zm00001d039279	Harpin-induced protein	-1.52776	1.72934e-11	3.30878e-10
Zm00001d031270	myb domain protein 93	-1.5276	4.70071e-11	8.49817e-10
Zm00001d040231	NA	-1.52699	0.000149748	0.000830122
Zm00001d016522	NA	-1.52669	6.49015e-12	1.32316e-10
Zm00001d014348	NA	-1.52614	1.4899e-06	1.28626e-05
Zm00001d039786	NA	-1.52486	1.48675e-07	1.55009e-06
Zm00001d021280	Endoglucanase 24	-1.52375	9.67417e-08	1.04287e-06
Zm00001d010969	Tetraspanin-6	-1.52286	7.37267e-19	3.21467e-17
Zm00001d011246	Cytokinin riboside 5'-monophosphate phosphoribohydrolase LOG7	-1.52207	5.1865e-08	5.87433e-07
Zm00001d028391	Subtilisin-like protease SBT1.6	-1.52184	2.51954e-14	6.75751e-13
Zm00001d044495	senescence enhanced2b	-1.5214	1.42597e-16	4.85619e-15
Zm00001d007512	Laccase-7	-1.52028	2.66021e-07	2.64906e-06
Zm00001d042209	methyl esterase 10	-1.5199	1.88055e-15	5.71995e-14
Zm00001d037153	Eukaryotic aspartyl protease family protein	-1.51941	1.66612e-13	4.05091e-12
Zm00001d025770	Zinc finger protein CONSTANS-LIKE 5	-1.51677	1.28819e-07	1.35857e-06
Zm00001d005265	NDR1/HIN1-like 25	-1.51639	7.52104e-05	0.00044751
Zm00001d040212	NA	-1.5163	2.69042e-13	6.44271e-12
Zm00001d031053	Patatin-like protein 6	-1.51604	5.7087e-10	8.85597e-09
Zm00001d048601	GRAS transcription factor [Source:UniProtKB/TrEMBL;Acc:K7U8D1]	-1.51563	8.61025e-20	4.10422e-18
Zm00001d010723	TRAM LAG1 and CLN8 (TLC) lipid-sensing domain containing protein	-1.51515	7.8907e-20	3.77914e-18
Zm00001d045800	C2 and GRAM domain-containing protein	-1.51448	2.47713e-16	8.23153e-15
Zm00001d029442	F-box only protein 13	-1.51441	8.573e-15	2.42886e-13
Zm00001d040467	50S ribosomal protein L40	-1.51352	2.43386e-11	4.55281e-10
Zm00001d027809	Pollenless3	-1.51134	0.000137831	0.000772143
Zm00001d000065	NA	-1.51113	0.00178022	0.00734106
Zm00001d041818	Myb-like DNA-binding domain containing protein	-1.51076	2.00779e-10	3.33595e-09
Zm00001d011764	Indole-3-pyruvate monooxygenase YUCCA2	-1.51057	4.82099e-17	1.72555e-15
Zm00001d017571	Aluminum-activated malate transporter 10	-1.5092	2.04704e-08	2.47818e-07
Zm00001d007272	Putative clathrin assembly protein	-1.50909	0.000523124	0.00251722
Zm00001d045473	NA	-1.50865	0.000400373	0.00198506
Zm00001d039480	NA	-1.5068	1.96246e-15	5.95108e-14
Zm00001d028162	sulfate permease1	-1.50673	6.02625e-23	3.89357e-21
Zm00001d012438	ABC transporter G family member 6	-1.50666	2.5727e-09	3.62231e-08
Zm00001d014990	WD repeat-containing protein RUP2	-1.50654	0.00153199	0.0064353
Zm00001d024250	NA	-1.50476	0.00563657	0.019682
Zm00001d051788	Putative MYB DNA-binding domain superfamily protein	-1.50292	3.66833e-05	0.000234651
Zm00001d041877	Filament-like plant protein 3	-1.50239	4.16121e-17	1.50187e-15
Zm00001d018190	RING/U-box superfamily protein	-1.50206	2.97086e-11	5.49185e-10
Zm00001d024442	NA	-1.49944	3.53837e-12	7.46595e-11
Zm00001d042041	Patatin-like protein 2	-1.49897	6.87859e-10	1.05354e-08
Zm00001d045563	dwarf plant3	-1.49783	5.76458e-09	7.65895e-08
Zm00001d021215	NA	-1.49742	3.98292e-07	3.83339e-06
Zm00001d034415	Bifunctional inhibitor/lipid-transfer protein/seed storage 2S albumin superfamily protein	-1.49732	2.47167e-09	3.49146e-08
Zm00001d048333	DUF1997 family protein	-1.49648	7.91361e-12	1.59291e-10
Zm00001d043588	Protodermal factor 1	-1.49549	0.000395406	0.00196259
Zm00001d013781	Chloroplast post-illumination chlorophyll fluorescence increase protein	-1.49489	3.8178e-16	1.2494e-14
Zm00001d023424	Putative bZIP transcription factor superfamily protein	-1.49487	2.34321e-10	3.85927e-09
Zm00001d006774	hydroxyproline-rich glycoprotein family protein	-1.49407	3.06517e-14	8.14849e-13
Zm00001d015722	NA	-1.49391	0.0147853	0.0443732
Zm00001d007491	Disease resistance protein RPS2	-1.4933	0.000125588	0.000710686
Zm00001d002530	NA	-1.49311	2.9494e-08	3.46813e-07
Zm00001d025520	Pentatricopeptide repeat-containing protein	-1.49202	0.000227781	0.00120491
Zm00001d018597	Lachrymatory-factor synthase	-1.49127	0.000134198	0.00075375
Zm00001d033304	Nucleotide binding protein	-1.49064	0.000135341	0.000759465
Zm00001d047568	NA	-1.49062	2.19823e-05	0.000147908
Zm00001d052804	Putative MYB DNA-binding domain superfamily protein	-1.48979	1.17814e-05	8.4217e-05
Zm00001d002019	OSJNBb0022F16.11 protein; protein	-1.4889	1.16831e-14	3.24301e-13
Zm00001d028640	NA	-1.48791	0.00454832	0.0164257
Zm00001d007143	Anthocyanidin 3-O-glucoside 2'''-O-xylosyltransferase	-1.48672	0.000149612	0.00082952
Zm00001d025099	FPF1-like protein 1	-1.48632	0.00331698	0.0125465
Zm00001d034526	NA	-1.48401	0.000129189	0.000728604
Zm00001d018470	Carboxyl-terminal-processing peptidase 2 chloroplastic	-1.48236	2.93713e-11	5.4336e-10
Zm00001d035934	NA	-1.48203	2.14825e-18	8.86719e-17
Zm00001d019083	NA	-1.48137	4.48791e-06	3.50178e-05
Zm00001d005171	NA	-1.48111	2.84427e-06	2.31197e-05
Zm00001d041365	Bifunctional nuclease 1	-1.4806	1.86135e-06	1.57937e-05
Zm00001d043244	Indole-3-acetic acid-amido synthetase GH3.6	-1.48034	3.51386e-05	0.000225775
Zm00001d041422	CBL-interacting serine/threonine-protein kinase 4	-1.47975	2.01739e-07	2.04952e-06
Zm00001d017639	Chitinase 1	-1.4793	2.45309e-08	2.93486e-07
Zm00001d004371	Senescence-specific cysteine protease SAG12	-1.47873	0.00165359	0.00687905
Zm00001d008283	Serpin-Z1	-1.47809	2.03416e-08	2.46394e-07
Zm00001d007213	D-alanine--D-alanine ligase family	-1.47806	9.13432e-14	2.28722e-12
Zm00001d041163	Protein NRT1/ PTR FAMILY 4.2	-1.47781	0.000234109	0.00123471
Zm00001d018445	phosphate transporter3	-1.47685	9.64509e-17	3.34507e-15
Zm00001d017880	Probable amino acid permease 7	-1.47651	6.30955e-14	1.60928e-12
Zm00001d007828	Probable flavin-containing monooxygenase 1	-1.47645	3.42007e-07	3.34068e-06
Zm00001d026017	Protein REVEILLE 1	-1.47593	6.30455e-16	2.01726e-14
Zm00001d024985	Isoamylase 1 chloroplastic	-1.47495	0.000108984	0.000626833
Zm00001d016813	Ubiquitin carboxyl-terminal hydrolase family protein	-1.47328	3.76275e-06	2.98458e-05
Zm00001d021759	RNA-binding (RRM/RBD/RNP motifs) family protein	-1.47304	6.69798e-18	2.62806e-16
Zm00001d040639	RING-H2 finger protein ATL3F	-1.47191	1.8659e-09	2.6899e-08
Zm00001d013676	Nuclear transcription factor Y subunit A-10	-1.47134	1.41585e-13	3.46796e-12
Zm00001d038524	NA	-1.46985	0.0111465	0.0350484
Zm00001d002100	OSJNBa0033G05.6 protein; OSJNBa0063C18.20 protein; protein	-1.46899	0.00379207	0.0140511
Zm00001d044181	S-type anion channel SLAH3	-1.4689	3.40007e-12	7.18922e-11
Zm00001d025573	Sugar transport protein 5	-1.46867	5.31838e-07	4.99289e-06
Zm00001d007167	CBL-interacting serine/threonine-protein kinase 15	-1.46806	3.78844e-06	3.00306e-05
Zm00001d019850	Fatty acyl-CoA reductase 1	-1.46801	2.57292e-15	7.70174e-14
Zm00001d007838	pentatricopeptide repeat-containing protein103	-1.46788	2.69921e-07	2.68613e-06
Zm00001d018746	NA	-1.4677	3.67214e-12	7.73739e-11
Zm00001d038761	Putative WRKY DNA-binding domain superfamily protein	-1.46768	1.23594e-10	2.11526e-09
Zm00001d006293	NIN-like protein 1	-1.46666	8.08444e-15	2.30342e-13
Zm00001d030678	Transcription factor MYB48	-1.4648	7.74264e-28	6.85099e-26
Zm00001d018193	NA	-1.46337	4.14308e-09	5.65397e-08
Zm00001d042289	Rieske domain containing protein	-1.46258	0.00417259	0.0152568
Zm00001d030938	Expressed protein; Os12g0594800 protein	-1.46228	5.77476e-09	7.6691e-08
Zm00001d020183	Probable LRR receptor-like serine/threonine-protein kinase	-1.46167	1.51074e-13	3.69097e-12
Zm00001d036136	NA	-1.46167	1.2441e-17	4.75769e-16
Zm00001d015283	Zinc finger BED domain-containing protein DAYSLEEPER	-1.46041	0.000299819	0.0015372
Zm00001d022057	hydroxyproline-rich glycoprotein family protein	-1.45969	3.46599e-12	7.32348e-11
Zm00001d049033	NA	-1.45876	0.000125985	0.000712666
Zm00001d000105	NA	-1.45826	0.00876335	0.0286239
Zm00001d015664	basic leucine-zipper 58	-1.45783	0.00147416	0.00622618
Zm00001d011073	AT5g02160	-1.45752	4.02833e-05	0.000255834
Zm00001d007166	CBL-interacting serine/threonine-protein kinase 4	-1.45713	1.07771e-15	3.35927e-14
Zm00001d013232	Transcription factor bHLH113	-1.45486	7.42408e-16	2.34562e-14
Zm00001d045804	Zinc finger protein CONSTANS-LIKE 9	-1.45362	1.08151e-21	6.13393e-20
Zm00001d013054	CLE family OsCLE701 protein; Os07g0194350 protein	-1.45002	5.85709e-06	4.46842e-05
Zm00001d004865	Associated with HOX family protein expressed	-1.44952	2.04445e-16	6.86174e-15
Zm00001d023327	NA	-1.44934	2.72703e-09	3.82888e-08
Zm00001d051908	OSIGBa0147B06.5 protein	-1.4488	1.64788e-15	5.04786e-14
Zm00001d002378	Sodium transporter HKT1	-1.44698	1.5943e-06	1.3709e-05
Zm00001d012251	5'-3' exonuclease family protein	-1.44637	0.0155983	0.0463144
Zm00001d031286	NA	-1.44609	0.00153456	0.00644518
Zm00001d031785	receptor-like protein kinase 4	-1.4445	7.49048e-11	1.31938e-09
Zm00001d044092	NA	-1.44336	1.57466e-09	2.29861e-08
Zm00001d018554	NA	-1.44273	2.08223e-08	2.5161e-07
Zm00001d018744	Putative cyclotide family protein [Source:UniProtKB/TrEMBL;Acc:Q4KWL5]	-1.44263	3.89018e-12	8.17399e-11
Zm00001d023659	Auxin response factor 2	-1.4422	1.10929e-16	3.82522e-15
Zm00001d029580	3-oxo-Delta(45)-steroid 5-beta-reductase	-1.44166	3.34829e-08	3.90518e-07
Zm00001d015671	Probable E3 ubiquitin-protein ligase LOG2	-1.44044	0.00312287	0.0119093
Zm00001d027268	Sugar transport protein 3	-1.4404	0.000126071	0.000713017
Zm00001d004690	NA	-1.44036	7.38984e-05	0.000440747
Zm00001d033595	Lipid transfer protein	-1.43998	7.32345e-14	1.85689e-12
Zm00001d021410	Phytoene synthase chloroplastic	-1.43964	4.43043e-11	8.04329e-10
Zm00001d009244	Putative MATE efflux family protein	-1.43882	0.000420928	0.00207493
Zm00001d023425	Putative receptor protein kinase CRINKLY4	-1.43829	5.50588e-17	1.95676e-15
Zm00001d002514	Probable purine permease 11	-1.43775	7.66076e-06	5.6891e-05
Zm00001d017378	E3 ubiquitin-protein ligase RMA1	-1.43741	2.25186e-10	3.72507e-09
Zm00001d023700	Expressed protein; protein	-1.43733	0.0167358	0.0490309
Zm00001d014793	thick tassel dwarf1	-1.43725	2.26037e-11	4.24406e-10
Zm00001d027404	NA	-1.43707	5.17944e-06	3.99691e-05
Zm00001d036771	Protein kinase superfamily protein	-1.43679	5.56703e-05	0.000342874
Zm00001d021874	NA	-1.43675	1.22783e-11	2.40879e-10
Zm00001d034729	Carbohydrate-binding X8 domain superfamily protein	-1.4367	8.48454e-12	1.70442e-10
Zm00001d003404	OSJNBa0072F16.18 protein; protein	-1.4363	0.00914138	0.0296329
Zm00001d006865	hydroxyproline-rich glycoprotein family protein	-1.43602	0.00712782	0.0240353
Zm00001d000008	Germin-like protein subfamily 1 member 8	-1.43536	6.16158e-12	1.26129e-10
Zm00001d021186	Lysine histidine transporter 2	-1.43429	0.00485193	0.0173456
Zm00001d009382	Late embryogeneis abundant protein Lea14-A%3B Late embryogenesis abundant protein Lea14-A	-1.43397	0.00113376	0.00496356
Zm00001d004439	C2H2-type zinc finger family protein	-1.43365	1.8803e-16	6.33195e-15
Zm00001d024924	NA	-1.43256	8.14503e-08	8.92375e-07
Zm00001d019116	Ethylene-responsive transcription factor RAP2-11	-1.43228	0.0101354	0.0323342
Zm00001d038687	Beta-arabinofuranosyltransferase RAY1	-1.43211	1.85323e-08	2.26021e-07
Zm00001d039634	dwarf plant1	-1.432	1.43267e-15	4.41552e-14
Zm00001d017065	NA	-1.4309	0.00431885	0.015725
Zm00001d037565	gibberellin 2-oxidase1	-1.43065	0.000291333	0.00149905
Zm00001d018490	Pentatricopeptide repeat-containing protein mitochondrial	-1.43023	1.07845e-14	3.00741e-13
Zm00001d042062	Transcription factor ORG3	-1.43022	9.49197e-06	6.93633e-05
Zm00001d022813	NA	-1.42957	0.00424524	0.0154924
Zm00001d027667	citrate transporter1	-1.42903	7.28564e-26	5.69507e-24
Zm00001d023419	NA	-1.42745	0.000255747	0.00133691
Zm00001d028085	Transcription factor bHLH54	-1.4274	0.00365492	0.0136316
Zm00001d033475	Cation/calcium exchanger 2	-1.42719	1.82324e-09	2.63597e-08
Zm00001d024775	NA	-1.42587	0.00139251	0.00593364
Zm00001d034241	Malate dehydrogenase	-1.42444	2.98207e-18	1.21101e-16
Zm00001d037355	NA	-1.42379	5.67937e-06	4.34804e-05
Zm00001d018511	Probable E3 ubiquitin-protein ligase RHB1A	-1.4235	1.04408e-20	5.47879e-19
Zm00001d037170	Putative bZIP transcription factor superfamily protein	-1.4232	8.92552e-13	2.02641e-11
Zm00001d020555	WAT1-related protein	-1.42282	4.32785e-16	1.40716e-14
Zm00001d042463	Two-component response regulator ARR11	-1.42128	1.46508e-17	5.5886e-16
Zm00001d009416	Jacalin-related lectin 19	-1.42033	2.0153e-11	3.81717e-10
Zm00001d039108	Plant-specific domain TIGR01570 family protein	-1.42016	5.67241e-07	5.28905e-06
Zm00001d003860	Pyrophosphate-energized vacuolar membrane proton pump 1	-1.41933	0.0169916	0.0496356
Zm00001d049440	CRS2-associated factor 2 mitochondrial	-1.41888	1.34605e-18	5.68827e-17
Zm00001d044656	Leucine-rich repeat protein kinase family protein	-1.41835	8.03841e-08	8.81653e-07
Zm00001d048467	Probable serine/threonine-protein kinase	-1.4171	2.81546e-17	1.03221e-15
Zm00001d016333	40S ribosomal protein S4-3	-1.41326	0.000232931	0.00123043
Zm00001d027874	nuclear transcription factor y subunit a1	-1.41304	5.07654e-15	1.47425e-13
Zm00001d037297	BRASSINOSTEROID INSENSITIVE 1-associated receptor kinase 1%3B Putative leucine-rich repeat receptor-like protein kinase family protein	-1.41233	1.049e-22	6.62168e-21
Zm00001d017041	NA	-1.41222	1.28053e-14	3.54798e-13
Zm00001d026648	Nuclear transcription factor Y subunit C-4	-1.41162	1.09283e-08	1.39601e-07
Zm00001d036006	NA	-1.41146	1.9191e-13	4.62593e-12
Zm00001d016380	NA	-1.41109	4.84822e-05	0.000302242
Zm00001d020544	S-adenosylmethionine decarboxylase proenzyme	-1.41073	1.91948e-13	4.62593e-12
Zm00001d031145	NA	-1.41072	5.18713e-05	0.000321709
Zm00001d035172	Disease resistance protein RPM1	-1.41013	1.73724e-07	1.78595e-06
Zm00001d035434	Zinc finger (C3HC4-type RING finger) family protein	-1.40969	5.09391e-12	1.05635e-10
Zm00001d028308	NA	-1.40965	4.48717e-18	1.79089e-16
Zm00001d052946	OSJNBb0045P24.5 protein	-1.40882	0.00937558	0.0303009
Zm00001d002143	Transcription factor TGA4	-1.40864	1.01538e-25	7.89617e-24
Zm00001d002940	Putative 1-phosphatidylinositol-3-phosphate 5-kinase FAB1D	-1.40839	0.00013109	0.000738632
Zm00001d011789	NA	-1.40775	1.21214e-22	7.58798e-21
Zm00001d045729	Protein NSP-INTERACTING KINASE 1	-1.40771	2.07229e-15	6.27152e-14
Zm00001d018901	protein containing PDZ domain a K-box domain and a TPR region	-1.40696	5.62038e-24	3.92555e-22
Zm00001d040228	Sarcosine oxidase	-1.40694	6.28929e-26	4.94184e-24
Zm00001d040441	NA	-1.40675	1.02238e-06	9.11588e-06
Zm00001d029257	NA	-1.40665	6.59478e-06	4.97834e-05
Zm00001d012373	Protein STRICTOSIDINE SYNTHASE-LIKE 11	-1.40642	6.82385e-06	5.12944e-05
Zm00001d014271	Caltractin	-1.40592	2.22459e-22	1.36706e-20
Zm00001d041576	Transcription factor MYB48	-1.40551	4.50553e-29	4.38533e-27
Zm00001d048555	Protein TORNADO 2	-1.40488	0.00419134	0.0153198
Zm00001d044849	NA	-1.40319	3.59657e-13	8.45824e-12
ENSRNA049469775	Early nodulin 40	-1.40318	5.67626e-21	3.05839e-19
Zm00001d032539	Phosphatidylinositol 4-phosphate 5-kinase 9	-1.40303	2.08164e-14	5.63819e-13
Zm00001d018059	L-type lectin-domain containing receptor kinase IX.1	-1.40256	1.0667e-23	7.28178e-22
Zm00001d031187	Core-2/I-branching beta-16-N-acetylglucosaminyltransferase family protein	-1.40124	1.14021e-12	2.5541e-11
Zm00001d035390	Thioredoxin H-type	-1.40109	0.000143148	0.000797342
Zm00001d009481	NA	-1.40035	5.34657e-08	6.03298e-07
Zm00001d005416	NA	-1.39972	0.000483945	0.00235214
Zm00001d030251	U-box domain-containing protein 21	-1.39918	4.44118e-06	3.4689e-05
Zm00001d030556	Organic cation/carnitine transporter 7	-1.39885	4.10891e-11	7.4866e-10
Zm00001d007345	11-beta-hydroxysteroid dehydrogenase-like 5	-1.39769	9.16501e-12	1.83136e-10
Zm00001d041908	exocyst subunit exo70 family protein C1	-1.39688	0.000118659	0.000675654
Zm00001d015224	Salicylate/benzoate carboxyl methyltransferase	-1.39664	1.11335e-06	9.85133e-06
Zm00001d012780	Anthocyanidin 53-O-glucosyltransferase	-1.39656	7.25252e-07	6.63122e-06
Zm00001d020023	Two-pore potassium channel 3	-1.39582	2.29644e-12	4.96706e-11
Zm00001d005937	NA	-1.39471	0.0019104	0.00778954
Zm00001d000942	NA	-1.39407	0.000806367	0.00367808
Zm00001d052543	bZIP transcription factor family protein	-1.39398	4.63466e-17	1.6628e-15
Zm00001d047972	Putative inositol polyphosphate phosphatase (Synaptogenin-like) family protein	-1.39207	2.05608e-17	7.64958e-16
Zm00001d013799	Membrane metalloprotease ARASP chloroplastic	-1.39179	1.55182e-09	2.26746e-08
Zm00001d016558	glycosyl hydrolase family 10 protein / carbohydrate-binding domain-containing protein	-1.39168	1.00602e-21	5.73811e-20
Zm00001d024574	Putative cytochrome P450 superfamily protein	-1.39133	0.000777468	0.00356909
Zm00001d042647	Protein PLASTID MOVEMENT IMPAIRED 1-RELATED 1	-1.39133	1.36448e-11	2.64931e-10
Zm00001d039453	3-epi-6-deoxocathasterone 23-monooxygenase	-1.39105	8.86835e-32	1.02132e-29
Zm00001d017767	Lipid phosphate phosphatase epsilon 2 chloroplastic	-1.39051	6.95108e-13	1.5889e-11
Zm00001d048785	Adenylyl-sulfate kinase 3	-1.39035	3.06504e-28	2.81955e-26
Zm00001d013979	Cytochrome P450 86B1	-1.38979	2.90698e-10	4.71824e-09
Zm00001d020937	IRK-interacting protein	-1.38956	1.54581e-05	0.000107792
Zm00001d044285	calcineurin B-like10	-1.38804	5.7556e-20	2.79652e-18
Zm00001d028235	Beta-hexosaminidase 2	-1.38736	4.97694e-10	7.81725e-09
Zm00001d052401	Putative inositol polyphosphate phosphatase (Synaptogenin-like) family protein	-1.38722	9.2553e-14	2.31559e-12
Zm00001d043540	NA	-1.38703	4.56293e-07	4.3445e-06
Zm00001d028587	Pentatricopeptide repeat-containing protein	-1.38694	0.0121266	0.0376475
Zm00001d007854	Probable mitochondrial-processing peptidase subunit beta mitochondrial	-1.38635	0.00804215	0.026645
Zm00001d007509	O-Glycosyl hydrolases family 17 protein	-1.3863	0.000392897	0.00195174
Zm00001d008279	Serine/threonine-protein kinase-like protein	-1.38593	2.77142e-15	8.25489e-14
Zm00001d045318	downstream target of AGL15 2	-1.38592	0.00871589	0.0285047
Zm00001d017077	red aleurone1	-1.38583	7.69006e-10	1.16716e-08
Zm00001d039175	alpha/beta-Hydrolases superfamily protein	-1.38576	0.00138094	0.00589269
Zm00001d053689	NA	-1.38535	2.1351e-06	1.78851e-05
Zm00001d005194	NA	-1.38483	0.00246912	0.00972341
Zm00001d036945	Probable pectate lyase 3	-1.3832	0.00251464	0.00987946
Zm00001d023325	NA	-1.38316	1.87993e-05	0.000128741
Zm00001d018801	NA	-1.38308	1.89326e-17	7.07873e-16
Zm00001d033166	GRAS transcription factor (Fragment) (Fragment) [Source:UniProtKB/TrEMBL;Acc:A0A060D7B7]	-1.38228	1.17789e-07	1.24923e-06
Zm00001d041929	Protein YLS9	-1.38214	0.00877403	0.0286452
Zm00001d002496	Heavy metal transport/detoxification superfamily protein	-1.38152	1.26486e-08	1.59684e-07
Zm00001d031201	Leucine-rich repeat transmembrane protein kinase family protein	-1.3813	2.13779e-10	3.54415e-09
Zm00001d005822	cytochrome P450 12	-1.38129	9.98956e-11	1.72632e-09
Zm00001d039754	receptor like protein 7	-1.37826	3.6473e-05	0.000233553
Zm00001d008968	Putative AP2/EREBP transcription factor superfamily protein	-1.37761	2.44237e-07	2.45563e-06
Zm00001d044111	Catalytic/ hydrolase	-1.37605	2.69858e-09	3.79071e-08
Zm00001d034181	Probable transcription factor KAN4	-1.37466	0.00445263	0.016138
Zm00001d020497	CBL-interacting serine/threonine-protein kinase 6	-1.3745	2.62585e-08	3.12051e-07
Zm00001d026240	Growth-regulating factor	-1.37424	0.000484252	0.00235325
Zm00001d018029	Casparian strip membrane protein 5	-1.37403	8.56353e-08	9.33817e-07
Zm00001d004972	Probable calcium-binding protein CML36	-1.37392	1.32184e-11	2.57647e-10
Zm00001d049375	Zinc transporter 3	-1.37293	2.91758e-13	6.95357e-12
Zm00001d004506	Cytochrome P450 71D7	-1.37164	5.11163e-10	8.01628e-09
Zm00001d038760	DAG protein chloroplastic	-1.37135	0.00678174	0.0230253
Zm00001d004187	UDP-glycosyltransferase 92A1	-1.37124	4.78892e-11	8.65247e-10
Zm00001d028689	ATPase%2C coupled to transmembrane movement of substances	-1.37044	2.54303e-09	3.58556e-08
Zm00001d032899	Cation/calcium exchanger 2	-1.36967	4.69267e-08	5.36943e-07
Zm00001d025896	Transcription factor TCP21	-1.36943	9.36097e-05	0.000544742
Zm00001d048909	NA	-1.36911	4.21637e-11	7.66433e-10
Zm00001d005743	NA	-1.36894	1.4138e-12	3.12745e-11
Zm00001d053965	22.0 kDa heat shock protein	-1.36889	1.27587e-10	2.18112e-09
Zm00001d004611	Acyl-CoA N-acyltransferases (NAT) superfamily protein	-1.36859	3.25416e-14	8.61659e-13
Zm00001d044586	NA	-1.36787	0.000327487	0.00165932
Zm00001d003555	Potassium channel SKOR	-1.36687	8.77797e-08	9.53412e-07
Zm00001d014581	NA	-1.36659	2.57962e-11	4.80463e-10
Zm00001d004480	Calcium ion binding protein	-1.36583	8.76418e-11	1.53477e-09
Zm00001d042089	10A19I.15	-1.36491	0.00525785	0.0185529
Zm00001d028221	ATP synthase4	-1.36486	1.92986e-07	1.97055e-06
Zm00001d018652	FAD/NAD(P)-binding oxidoreductase family protein	-1.36473	1.35929e-12	3.0135e-11
Zm00001d044105	NA	-1.36385	4.40757e-06	3.44443e-05
Zm00001d004475	60S ribosomal protein L11-1	-1.36317	6.90055e-14	1.75409e-12
Zm00001d046902	NA	-1.36248	4.07427e-07	3.91506e-06
Zm00001d017666	Protein NRT1/ PTR FAMILY 7.2	-1.36228	5.23852e-20	2.55351e-18
Zm00001d015217	Salicylate/benzoate carboxyl methyltransferase	-1.36121	3.53007e-05	0.000226671
Zm00001d043031	Nodulin-like protein	-1.36118	3.20776e-16	1.05779e-14
Zm00001d026398	Transcription factor TGA4	-1.36074	6.21027e-18	2.44944e-16
Zm00001d052152	Putative AP2/EREBP transcription factor superfamily protein	-1.36047	5.3203e-07	4.99314e-06
Zm00001d014098	NA	-1.3598	5.3578e-07	5.02365e-06
Zm00001d043019	Laccase-13	-1.35978	2.34281e-09	3.32189e-08
Zm00001d006720	Triacylglycerol lipase	-1.35957	4.76629e-08	5.44954e-07
Zm00001d040253	NA	-1.35875	0.000742525	0.00342624
Zm00001d050465	Wall-associated receptor kinase 3	-1.35847	5.85383e-17	2.0731e-15
Zm00001d048770	Ribosome associated membrane protein RAMP4	-1.35829	7.99873e-16	2.5219e-14
Zm00001d018855	Probable carboxylesterase 15	-1.35752	1.23348e-18	5.24195e-17
Zm00001d005684	NA	-1.35698	1.28566e-18	5.44072e-17
Zm00001d034173	Nuclear pore complex protein NUP58	-1.35636	0.000501879	0.00242991
Zm00001d014682	SAUR-like auxin-responsive protein family	-1.35608	1.50071e-16	5.08775e-15
Zm00001d040324	Serine/threonine-protein kinase-like protein	-1.35527	1.3304e-17	5.08128e-16
Zm00001d049031	Putative alcohol dehydrogenase superfamily protein	-1.35443	2.53965e-07	2.54159e-06
Zm00001d026266	Probable nucleoredoxin 3	-1.35432	0.00942466	0.0304432
Zm00001d024883	C2H2-like zinc finger protein	-1.3541	3.90177e-11	7.13072e-10
Zm00001d031887	AT-hook motif nuclear-localized protein 20	-1.35382	1.31661e-16	4.50408e-15
Zm00001d016934	Galactose mutarotase-like superfamily protein	-1.35372	2.35709e-08	2.82336e-07
Zm00001d014583	Protein kinase superfamily protein	-1.35341	1.8979e-08	2.30909e-07
Zm00001d040440	Mitochondrial import receptor subunit TOM40-1	-1.35328	0.00525813	0.0185529
Zm00001d011174	senescence enhanced2a	-1.35326	3.32607e-15	9.83897e-14
Zm00001d032206	myb domain protein 106	-1.35316	1.43559e-08	1.79066e-07
Zm00001d010038	CASP-like protein 5	-1.35208	1.08976e-07	1.16311e-06
Zm00001d013782	LRR receptor-like serine/threonine-protein kinase EFR	-1.35196	1.92693e-06	1.62633e-05
Zm00001d052639	Putative RING zinc finger domain superfamily protein	-1.35132	1.25546e-18	5.32784e-17
Zm00001d042581	S-adenosyl-L-methionine-dependent methyltransferases superfamily protein	-1.35124	1.44112e-10	2.44424e-09
Zm00001d047504	UDP-glycosyltransferase 88A1	-1.35111	2.12531e-15	6.42554e-14
Zm00001d002616	OSJNBa0019K04.3 protein	-1.35063	1.98159e-06	1.67012e-05
Zm00001d025821	Putative DUF231 domain containing family protein	-1.35055	3.60123e-15	1.05906e-13
Zm00001d041458	Methylsterol monooxygenase 1-2	-1.34969	9.4459e-11	1.64366e-09
Zm00001d007603	NB-ARC domain containing protein	-1.3495	0.000122842	0.000696844
Zm00001d039347	sugars will eventually be exported transporter3b	-1.34899	5.1763e-10	8.10927e-09
Zm00001d012387	Embryogenesis transmembrane protein-like; protein	-1.34866	0.00370932	0.0137919
Zm00001d024786	Os05g0140333 protein	-1.34833	0.00613698	0.0211169
Zm00001d045589	Scarecrow-like protein 6	-1.34587	2.58739e-14	6.92718e-13
Zm00001d012963	Dof zinc finger protein DOF3.6	-1.34571	1.31226e-15	4.05269e-14
Zm00001d025082	Glycosyl hydrolase family 10 protein	-1.34545	3.75033e-07	3.63854e-06
Zm00001d015382	NA	-1.34543	0.00689231	0.023356
Zm00001d020589	DUF581 family protein	-1.34511	1.43511e-07	1.50144e-06
ENSRNA049479365	small nucleolar RNA snoR134	-1.345	0.00430113	0.0156661
Zm00001d011797	Protein COFACTOR ASSEMBLY OF COMPLEX C SUBUNIT B CCB3 chloroplastic	-1.34484	0.00223283	0.00890916
Zm00001d011443	Putative AMP-dependent synthetase and ligase superfamily protein	-1.34482	0.00447448	0.0162092
Zm00001d041709	ARM repeat superfamily protein	-1.3448	3.38936e-16	1.11646e-14
Zm00001d048045	Major facilitator superfamily protein	-1.3444	1.7083e-07	1.76039e-06
Zm00001d031583	ATP10 protein expressed	-1.34428	1.08262e-06	9.59628e-06
Zm00001d015853	Leucine-rich repeat receptor protein kinase EMS1	-1.34326	2.30554e-16	7.69526e-15
Zm00001d009899	Probable pectinesterase/pectinesterase inhibitor 7	-1.3423	3.8107e-11	6.9685e-10
Zm00001d051739	Putative bZIP transcription factor superfamily protein	-1.34204	0.00019474	0.0010476
Zm00001d037305	Potassium transporter 8	-1.34102	6.60261e-22	3.84596e-20
Zm00001d008355	NA	-1.34082	1.27451e-05	9.05269e-05
Zm00001d037769	Zinc finger CCCH domain-containing protein 23	-1.34062	5.37349e-15	1.5545e-13
Zm00001d040638	RING-H2 finger protein ATL3	-1.33995	1.90368e-10	3.1805e-09
Zm00001d048731	P-loop containing nucleoside triphosphate hydrolases superfamily protein	-1.3397	6.78288e-12	1.38004e-10
Zm00001d003024	Enzyme of the cupin superfamily	-1.33923	3.83228e-16	1.25278e-14
Zm00001d035401	Putative DUF26-domain receptor-like protein kinase family protein	-1.33879	1.02801e-17	3.95642e-16
Zm00001d022448	Transcription repressor OFP17	-1.33863	2.39997e-07	2.41623e-06
Zm00001d034803	Ras-related protein RABA2a	-1.33859	3.88822e-15	1.13902e-13
Zm00001d006103	Double-stranded RNA-binding protein 3	-1.33826	5.48221e-07	5.13232e-06
Zm00001d041403	NA	-1.33818	0.00119034	0.00517224
Zm00001d041538	NA	-1.338	3.59184e-05	0.000230343
Zm00001d003650	NA	-1.33784	2.63521e-05	0.000174292
Zm00001d020707	Probable carboxylesterase 2	-1.33747	5.35507e-07	5.02309e-06
Zm00001d034578	RNA-binding protein 8A	-1.3367	0.000386026	0.00191951
Zm00001d036683	NA	-1.33601	6.95554e-12	1.41231e-10
Zm00001d003850	Probable BOI-related E3 ubiquitin-protein ligase 2	-1.33551	8.20443e-17	2.86851e-15
Zm00001d041941	Leucine-rich repeat protein kinase family protein	-1.33551	1.06412e-21	6.04665e-20
Zm00001d048093	NA	-1.33547	5.26833e-10	8.23634e-09
Zm00001d025949	Vacuolar iron transporter homolog 1	-1.33486	0.00606222	0.020907
Zm00001d024865	Flavonol synthase-like protein	-1.3341	0.00174395	0.00721615
Zm00001d026004	Putative WAK-related receptor-like protein kinase family protein	-1.33365	8.65516e-07	7.80531e-06
Zm00001d036037	Eukaryotic aspartyl protease family protein	-1.33344	0.000939264	0.00421356
Zm00001d037644	Putative membrane lipoprotein	-1.33328	6.63345e-14	1.68761e-12
Zm00001d030767	NA	-1.33304	2.59672e-08	3.09029e-07
Zm00001d024220	Putative HLH DNA-binding domain superfamily protein	-1.33289	3.67619e-10	5.88444e-09
Zm00001d045207	Putative S-locus-like receptor protein kinase family protein	-1.33287	0.00639531	0.0218906
Zm00001d010207	Pentatricopeptide repeat-containing protein	-1.33232	3.31482e-09	4.59009e-08
Zm00001d043734	S-adenosyl-L-methionine-dependent methyltransferases superfamily protein	-1.33194	6.55995e-08	7.32002e-07
Zm00001d027509	Probable serine/threonine-protein kinase Cx32 chloroplastic	-1.33175	8.62706e-08	9.40406e-07
Zm00001d045913	NA	-1.32965	1.07603e-06	9.54354e-06
Zm00001d004881	Transcription repressor OFP6	-1.32951	4.13549e-16	1.34897e-14
Zm00001d008067	NA	-1.32947	1.87999e-10	3.14265e-09
Zm00001d039427	Protein kinase superfamily protein	-1.32925	9.28213e-17	3.23033e-15
Zm00001d029715	alpha/beta-Hydrolases superfamily protein	-1.32821	2.55527e-08	3.04864e-07
Zm00001d023575	Dirigent protein 23	-1.32605	3.81553e-13	8.95226e-12
Zm00001d036340	photosystem II1	-1.3257	4.66227e-08	5.34072e-07
Zm00001d039181	RNA polymerase sigma factor sigC	-1.32535	1.21308e-08	1.53598e-07
Zm00001d015636	GDSL esterase/lipase	-1.32476	5.24506e-08	5.93398e-07
Zm00001d051911	Auxin-responsive protein IAA13	-1.32444	2.40713e-19	1.1038e-17
ENSRNA049459132	Small nucleolar RNA SNORD14	-1.32363	0.00403752	0.0148349
Zm00001d044409	MYB-related transcription factor	-1.32321	2.55847e-14	6.85585e-13
Zm00001d040413	ATP-dependent DNA helicase [Source:UniProtKB/TrEMBL;Acc:A0A1D6MQL4]	-1.32264	0.00532859	0.0187476
Zm00001d031932	NA	-1.32149	0.0022193	0.0088632
Zm00001d035324	NA	-1.32122	0.0106554	0.033761
Zm00001d018628	Dirigent protein 11	-1.32104	2.84934e-05	0.000187102
Zm00001d002208	CRIB domain-containing protein RIC10	-1.32079	7.48637e-06	5.57194e-05
Zm00001d024378	Probable xyloglucan endotransglucosylase/hydrolase protein 21	-1.31929	0.00811856	0.0268598
Zm00001d026067	cytochrome P450 family 704 subfamily A polypeptide 2	-1.31913	1.28581e-09	1.89994e-08
Zm00001d044986	NA	-1.31903	1.2314e-05	8.76091e-05
Zm00001d028900	Expressed protein; protein	-1.31899	0.0102218	0.0325821
Zm00001d041919	Scarecrow-like protein 26	-1.31835	0.000342677	0.00172758
Zm00001d008208	Os05g0140333 protein	-1.31788	3.95815e-07	3.81681e-06
Zm00001d054071	Probable receptor-like protein kinase	-1.31762	2.6008e-11	4.84109e-10
Zm00001d032937	Protein MARD1	-1.31652	0.00149197	0.00628906
Zm00001d050623	Methionyl-tRNA synthetase	-1.31634	3.92204e-06	3.09709e-05
Zm00001d040997	Legumin-like protein	-1.31622	0.0149864	0.0448241
Zm00001d008985	Putative cytochrome P450 superfamily protein	-1.3161	1.08118e-09	1.61418e-08
Zm00001d013995	Peptide-N4-(N-acetyl-beta-glucosaminyl)asparagine amidase A protein	-1.314	1.08042e-05	7.79334e-05
Zm00001d000407	CBL-interacting serine/threonine-protein kinase 24	-1.31341	3.94878e-11	7.20789e-10
Zm00001d016879	Probable protein kinase	-1.31292	7.0153e-07	6.42796e-06
Zm00001d050844	Bifunctional riboflavin biosynthesis protein RIBA 1 chloroplastic	-1.31287	2.82875e-10	4.59623e-09
Zm00001d016740	NA	-1.3127	1.3763e-09	2.02473e-08
Zm00001d025554	Aspartic proteinase nepenthesin-2	-1.31269	0.00444476	0.0161134
Zm00001d038690	CBL-interacting serine/threonine-protein kinase 18	-1.31255	1.14111e-22	7.17304e-21
Zm00001d010231	Amino acid carrier	-1.31238	6.17323e-09	8.15878e-08
Zm00001d017536	Major facilitator superfamily protein	-1.31206	1.5014e-10	2.53507e-09
Zm00001d027292	Scarecrow-like protein 6	-1.31206	6.84963e-11	1.21573e-09
Zm00001d045905	NA	-1.3114	1.35153e-14	3.731e-13
Zm00001d021344	basic helix-loop-helix (bHLH) DNA-binding superfamily protein	-1.30892	1.61752e-17	6.10831e-16
Zm00001d052881	NA	-1.30848	0.0118388	0.0368869
Zm00001d004587	40S ribosomal protein S4-3	-1.30747	0.00129413	0.00556476
Zm00001d019944	BTB/POZ domain-containing protein	-1.30658	7.80537e-19	3.38865e-17
Zm00001d012520	Protein LURP-one-related 8	-1.30649	3.01134e-12	6.39867e-11
Zm00001d007549	Beta-carotene isomerase D27 chloroplastic	-1.30628	5.80945e-05	0.000355916
Zm00001d048602	NA	-1.30602	1.05882e-14	2.96362e-13
ENSRNA049472213	small nucleolar RNA snoR134	-1.30588	0.00182526	0.00750728
Zm00001d029319	Probable polyamine transporter	-1.30587	0.00835642	0.027514
Zm00001d019622	NA	-1.30583	1.09877e-10	1.88908e-09
Zm00001d022557	nicotianamine synthase5	-1.30558	1.57128e-06	1.35188e-05
Zm00001d043026	PLAC8 family protein	-1.30518	5.70865e-11	1.02285e-09
Zm00001d001110	NA	-1.30517	0.000792223	0.00362452
Zm00001d033671	Protein FAF-like chloroplastic	-1.30485	8.65561e-07	7.80531e-06
Zm00001d049848	NA	-1.30462	1.30818e-08	1.64671e-07
Zm00001d045978	Protein MICRORCHIDIA 6	-1.30453	2.79027e-06	2.2693e-05
Zm00001d013264	NA	-1.30339	3.75264e-05	0.000239789
Zm00001d017834	Cysteine protease XCP1	-1.30334	2.7521e-09	3.8587e-08
Zm00001d021416	Protein PLASTID MOVEMENT IMPAIRED 1	-1.30322	0.00730929	0.0245566
Zm00001d037643	phospholipase D4	-1.30198	1.56574e-05	0.000109081
Zm00001d035053	Putative MADS-box transcription factor family protein	-1.30129	3.58642e-10	5.75295e-09
Zm00001d040606	Galactose oxidase/kelch repeat superfamily protein	-1.30121	2.15808e-09	3.07876e-08
Zm00001d026197	MYB transcription factor9	-1.30082	6.0392e-05	0.000368346
Zm00001d003019	Protein kinase superfamily protein	-1.30068	1.39651e-06	1.21117e-05
Zm00001d035604	Putative MYB DNA-binding domain superfamily protein	-1.30035	1.24852e-15	3.85979e-14
Zm00001d003617	Probable pectinesterase/pectinesterase inhibitor 51	-1.30001	7.0197e-08	7.79269e-07
Zm00001d007258	Probable carboxylesterase 18	-1.29897	6.61917e-06	4.99176e-05
Zm00001d020543	S-adenosylmethionine decarboxylase proenzyme	-1.29812	3.15659e-10	5.10965e-09
Zm00001d035149	Putative endo-1%2C4-beta-mannosidase family protein	-1.29764	4.43808e-07	4.24438e-06
Zm00001d031668	Ubiquitin thioesterase otubain-like	-1.29747	1.58282e-12	3.46831e-11
Zm00001d037343	ABA-induced protein%3B ABA-induced protein isoform 1%3B ABA-induced protein isoform 2	-1.29729	1.6699e-09	2.4294e-08
Zm00001d004614	Protease inhibitor/seed storage/LTP family protein	-1.29725	2.47734e-10	4.06682e-09
Zm00001d016998	18S pre-ribosomal assembly protein gar2-related	-1.29653	1.04124e-07	1.11568e-06
Zm00001d008332	Cinnamoyl-CoA reductase 1	-1.29641	0.00010736	0.000617967
Zm00001d051527	Putative MYB DNA-binding domain superfamily protein	-1.29617	7.18242e-09	9.4183e-08
Zm00001d023350	NA	-1.29588	8.76169e-06	6.44168e-05
Zm00001d008092	NA	-1.29566	8.57269e-05	0.000504414
Zm00001d037735	B-box zinc finger protein 22	-1.29559	7.3034e-05	0.000436627
Zm00001d011274	Metal ion binding protein	-1.2953	1.13945e-08	1.45065e-07
Zm00001d022496	Anther-specific proline-rich protein APG	-1.29519	2.48801e-08	2.97192e-07
Zm00001d052154	Putative RING zinc finger domain superfamily protein	-1.29504	1.39545e-06	1.21061e-05
Zm00001d038881	Anaphase-promoting complex subunit 10	-1.29503	8.80247e-15	2.49153e-13
Zm00001d036784	Potassium transporter 8	-1.29498	3.50281e-11	6.42884e-10
Zm00001d047069	Putative RING zinc finger domain superfamily protein	-1.29492	5.49981e-10	8.56716e-09
Zm00001d006043	Cytokinin-O-glucosyltransferase 2	-1.29487	0.000567121	0.00270413
Zm00001d010234	Probable receptor-like protein kinase	-1.29421	9.18735e-25	6.72839e-23
Zm00001d040032	NA	-1.29418	4.89231e-09	6.59882e-08
Zm00001d053042	NA	-1.2941	2.97664e-12	6.33386e-11
Zm00001d040745	NA	-1.29393	0.000259495	0.00135345
Zm00001d008628	Gamma-glutamyltranspeptidase 3	-1.29389	2.95429e-12	6.30408e-11
Zm00001d036684	Protein FATTY ACID EXPORT 1 chloroplastic	-1.29364	0.00261709	0.010234
Zm00001d000308	F-box domain containing protein expressed	-1.29356	1.41476e-06	1.2256e-05
Zm00001d026860	NA	-1.2933	0.00177325	0.00732031
Zm00001d002825	Cysteine-rich repeat secretory protein 15	-1.29205	7.46647e-14	1.88681e-12
Zm00001d019177	Chloroplast stem-loop binding protein of 41 kDa a chloroplastic	-1.29188	3.42545e-20	1.69715e-18
Zm00001d048783	Beta-galactosidase 5	-1.29177	0.000140042	0.000782351
Zm00001d034416	Lipid binding protein	-1.29172	8.04066e-05	0.000475335
Zm00001d025625	Pentatricopeptide repeat-containing protein mitochondrial	-1.2914	0.001099	0.00483172
Zm00001d004127	NA	-1.29102	1.35855e-08	1.70513e-07
Zm00001d017427	Metal-nicotianamine transporter YSL2	-1.29089	0.00161193	0.00672613
Zm00001d047878	Putative HLH DNA-binding domain superfamily protein	-1.29043	2.36144e-09	3.34516e-08
Zm00001d046441	FAR1-domain family sequence	-1.29008	1.32838e-13	3.2746e-12
Zm00001d028204	Expressed protein; protein	-1.28987	4.22223e-07	4.0495e-06
Zm00001d001791	Glucan endo-1%2C3-beta-glucosidase	-1.28914	6.89539e-06	5.17936e-05
Zm00001d033400	Metal-dependent protein hydrolase	-1.28824	5.83715e-13	1.34139e-11
Zm00001d048680	Protein MID1-COMPLEMENTING ACTIVITY 1	-1.2882	1.5985e-17	6.04405e-16
Zm00001d004547	OSJNBa0089E12.13 protein; protein	-1.28814	1.06289e-05	7.67975e-05
Zm00001d044769	NA	-1.28807	0.00753684	0.0252005
Zm00001d028935	Pentatricopeptide repeat-containing protein	-1.28791	0.000134852	0.000757
Zm00001d043354	Zinc finger BED domain-containing protein DAYSLEEPER	-1.28671	0.0030709	0.0117467
Zm00001d027021	NA	-1.28617	2.11147e-08	2.54939e-07
Zm00001d048451	Pentatricopeptide repeat-containing protein	-1.28606	1.61379e-11	3.10146e-10
Zm00001d043168	MAR-binding filament-like protein 1-1 isoform 2	-1.28599	1.75198e-14	4.79261e-13
Zm00001d051557	NAD(P)-binding Rossmann-fold superfamily protein	-1.28521	0.0131054	0.0401899
Zm00001d048728	CASP-like protein 1U3	-1.28499	3.96882e-09	5.44076e-08
Zm00001d005251	NAD(P)H dehydrogenase (quinone) FQR1	-1.28474	3.60045e-08	4.18476e-07
Zm00001d029676	NA	-1.28461	0.000357282	0.00179381
Zm00001d002937	cytochrome P450 family 72 subfamily A polypeptide 8	-1.28305	0.00079712	0.00364361
Zm00001d042365	CRP7 - Cysteine-rich family protein precursor expressed	-1.28278	6.66287e-09	8.76368e-08
Zm00001d048143	Cyclin-D5-1	-1.28274	1.78066e-14	4.86664e-13
Zm00001d017270	Phosphoenolpyruvate carboxylase kinase 3	-1.28263	7.33319e-08	8.10195e-07
Zm00001d012646	thylakoid lumenal P17.1 protein	-1.28211	0.00766833	0.0255948
Zm00001d029613	Cytochrome P450 71D7	-1.28199	0.00158642	0.00662886
Zm00001d029486	NA	-1.28165	1.03426e-06	9.20822e-06
Zm00001d048968	Putative leucine-rich repeat receptor-like protein kinase family protein	-1.28097	3.39579e-12	7.1873e-11
Zm00001d000193	NA	-1.28083	1.09706e-05	7.9039e-05
Zm00001d038049	Lichenase-2%3B Putative O-Glycosyl hydrolase superfamily protein	-1.27926	1.41163e-05	9.91226e-05
Zm00001d002992	DUF3755 family protein	-1.27898	4.03249e-12	8.44946e-11
Zm00001d006727	NA	-1.27812	3.09068e-05	0.000201415
Zm00001d014669	Cadmium/zinc-transporting ATPase HMA2	-1.27804	4.41349e-25	3.29624e-23
Zm00001d053157	NA	-1.27727	0.00560436	0.0195854
Zm00001d028409	Chaperonin 60 subunit beta 4 chloroplastic	-1.27718	9.98394e-05	0.000577984
Zm00001d002647	Type II inositol polyphosphate 5-phosphatase 15	-1.27682	0.00422769	0.0154338
Zm00001d025059	Germin-like protein subfamily 1 member 8	-1.27632	1.26733e-08	1.5993e-07
Zm00001d018038	Putative NAC domain-containing protein 94	-1.27631	0.00605487	0.0208864
Zm00001d042134	Amino-acid permease BAT1	-1.27618	3.38997e-07	3.31451e-06
Zm00001d026281	Carbohydrate-binding X8 domain superfamily protein	-1.27603	0.0143906	0.0434294
Zm00001d003786	Pentatricopeptide repeat-containing protein	-1.27518	1.79023e-08	2.18956e-07
Zm00001d041201	HIPL1 protein	-1.27452	1.34134e-11	2.6111e-10
Zm00001d043242	Early nodulin 20	-1.27368	1.6654e-05	0.000115332
Zm00001d024317	Transferase	-1.27327	1.50717e-08	1.87221e-07
Zm00001d009010	Plasma membrane-associated cation-binding protein 1	-1.27314	5.54074e-12	1.14195e-10
Zm00001d013301	Sec23/Sec24 protein transport family protein	-1.2728	5.17432e-06	3.99398e-05
Zm00001d007162	NA	-1.27192	7.33046e-10	1.11652e-08
Zm00001d015702	Putative chloride channel-like protein CLC-g	-1.27156	1.35328e-12	3.00238e-11
Zm00001d027755	NA	-1.27117	9.11462e-17	3.17937e-15
Zm00001d005964	Transcription factor bHLH76	-1.27048	4.18754e-14	1.09205e-12
Zm00001d007347	Expressed protein; protein	-1.27039	1.43841e-07	1.50385e-06
Zm00001d008343	NA	-1.26924	0.000150947	0.000836154
Zm00001d048061	3-ketoacyl-CoA synthase	-1.26897	5.38019e-09	7.20534e-08
Zm00001d022274	pyruvate orthophosphate dikinase4	-1.26894	2.8561e-12	6.10751e-11
Zm00001d026005	B3 domain-containing transcription factor NGA2	-1.26872	0.000182075	0.000987551
Zm00001d046157	NA	-1.26852	8.81929e-16	2.76904e-14
Zm00001d007417	ATP-dependent DNA helicase chloroplastic	-1.26826	1.1087e-06	9.81885e-06
Zm00001d016817	NA	-1.26788	3.14389e-07	3.08791e-06
Zm00001d012836	hydroxyproline-rich glycoprotein family protein	-1.26703	2.52759e-15	7.58102e-14
Zm00001d013135	Ribose-5-phosphate isomerase	-1.2668	7.11235e-05	0.000426893
Zm00001d050417	Cinnamoyl-CoA reductase 1	-1.26643	1.56385e-06	1.34625e-05
Zm00001d051684	Zinc finger protein CONSTANS-LIKE 9	-1.26561	5.21259e-14	1.34542e-12
Zm00001d044821	GDSL esterase/lipase	-1.26504	2.48148e-11	4.63327e-10
Zm00001d028922	NA	-1.2647	2.01793e-11	3.81976e-10
Zm00001d024471	NA	-1.26454	2.71858e-06	2.21697e-05
Zm00001d011944	RING finger protein	-1.26385	0.00164092	0.00682824
Zm00001d042087	cytochrome P450 family 94 subfamily D polypeptide 2	-1.26359	2.92564e-09	4.08303e-08
Zm00001d030526	Outer arm dynein light chain 1 protein	-1.26356	7.92598e-18	3.0898e-16
Zm00001d021442	Protein NLP2	-1.26345	1.01849e-12	2.28994e-11
Zm00001d031292	Late embryogenesis abundant (LEA) hydroxyproline-rich glycoprotein family	-1.26334	4.59656e-13	1.06933e-11
Zm00001d023326	Rust resistance-like protein RP1-4%3B Rust resistance-like protein RP1-4 isoform 1%3B Rust resistance-like protein RP1-4 isoform 2	-1.26274	1.92612e-05	0.000131412
Zm00001d052385	Putative RNA-binding zinc finger family protein	-1.26191	5.73975e-08	6.45492e-07
Zm00001d017264	Wall-associated receptor kinase-like 8	-1.26106	7.47151e-07	6.81906e-06
Zm00001d043366	Protein CHLORORESPIRATORY REDUCTION 7 chloroplastic	-1.2607	9.24728e-08	9.99707e-07
Zm00001d007478	NA	-1.26054	4.63568e-11	8.39571e-10
Zm00001d008303	Electron transfer flavoprotein subunit alpha mitochondrial	-1.26007	8.47948e-18	3.29705e-16
Zm00001d037221	Transcription factor TCP14	-1.25985	0.000308483	0.0015744
Zm00001d044146	cytochrome P450 family 72 subfamily A polypeptide 8	-1.25918	6.08738e-08	6.81792e-07
Zm00001d017069	Inorganic phosphate transporter 2-1 chloroplastic	-1.25898	0.00348037	0.013076
Zm00001d048865	Putative cytochrome P450 superfamily protein	-1.25879	1.07859e-12	2.42145e-11
Zm00001d018069	ATP synthase chloroplast subunit1	-1.25841	8.3563e-13	1.90035e-11
Zm00001d006685	NA	-1.2584	5.25896e-13	1.215e-11
Zm00001d029424	NA	-1.25838	1.86655e-10	3.12365e-09
Zm00001d052394	Os01g0536600 protein	-1.25785	0.000947164	0.00424361
Zm00001d041645	NA	-1.25784	1.37566e-05	9.68447e-05
Zm00001d032199	YGL010w-like protein	-1.25736	1.50776e-17	5.72248e-16
Zm00001d022725	NA	-1.25708	0.000970752	0.00433869
Zm00001d011739	Putative MYB DNA-binding domain superfamily protein	-1.25675	0.0025163	0.00988467
Zm00001d031523	S-adenosyl-L-methionine-dependent methyltransferases superfamily protein	-1.25675	1.45087e-07	1.51582e-06
Zm00001d052837	BTB/POZ domain-containing protein	-1.25581	3.29108e-14	8.69543e-13
Zm00001d009448	ABC transporter B family member 9	-1.25568	7.06574e-06	5.2915e-05
Zm00001d047559	Putative homeobox DNA-binding domain superfamily protein	-1.25534	0.0164503	0.048354
Zm00001d003021	Wall-associated receptor kinase-like 8	-1.25481	2.50755e-13	6.01912e-12
Zm00001d029720	ABC-type Co2+ transport system%2C permease component	-1.2547	3.87369e-07	3.74333e-06
Zm00001d018822	Core-2/I-branching beta-16-N-acetylglucosaminyltransferase family protein	-1.25403	7.67785e-10	1.16648e-08
Zm00001d005457	NA	-1.25383	3.62167e-06	2.87949e-05
Zm00001d017702	Probable transcription factor KAN2	-1.25366	8.67661e-06	6.38847e-05
Zm00001d013263	Expressed protein; protein	-1.25362	1.63751e-12	3.58033e-11
Zm00001d011929	Heparan-alpha-glucosaminide N-acetyltransferase	-1.25333	1.4702e-12	3.23799e-11
Zm00001d052261	Aquaporin NIP1-2	-1.25314	8.8313e-09	1.1456e-07
Zm00001d045360	NA	-1.25306	0.000131751	0.000741363
Zm00001d025699	Nucleotide binding protein	-1.25216	5.82773e-11	1.04294e-09
Zm00001d036098	Putative DUF26-domain receptor-like protein kinase family protein	-1.25215	7.19165e-12	1.45633e-10
Zm00001d017952	ABA-induced protein	-1.25213	1.49311e-06	1.2883e-05
Zm00001d029098	sugars will eventually be exported transporter16	-1.25195	4.42444e-08	5.08373e-07
Zm00001d034359	Drought and salt tolerance protein; Expressed protein	-1.25193	8.42016e-06	6.21938e-05
Zm00001d009008	Expressed protein; protein	-1.2515	0.00115672	0.0050458
Zm00001d035013	Cytochrome P450 71A26	-1.25076	0.000116328	0.000664011
Zm00001d015925	Serine/threonine-protein kinase AGC1-5	-1.25048	2.00063e-07	2.03455e-06
Zm00001d018508	DNA-binding protein	-1.25039	2.44954e-10	4.03e-09
Zm00001d030995	Basic leucine zipper 25	-1.2503	3.18223e-08	3.72594e-07
Zm00001d020960	Dihydroflavonol-4-reductase	-1.24967	0.0139472	0.0423495
Zm00001d024872	THAUMATIN-LIKE PROTEIN 1	-1.24956	1.13056e-08	1.43994e-07
Zm00001d004848	from the Czech 'roh' meaning 'corner'	-1.24955	8.06128e-07	7.31528e-06
Zm00001d052987	Disease resistance protein RPM1	-1.24923	1.07235e-14	2.99316e-13
Zm00001d035887	Rho GTPase activation protein (RhoGAP) with PH domain	-1.24919	5.02764e-08	5.71371e-07
Zm00001d038746	Heat stress transcription factor A-4a	-1.24909	6.56914e-07	6.05408e-06
Zm00001d012326	Cytochrome P450 86A1	-1.24878	5.10385e-08	5.79159e-07
Zm00001d042225	Heavy metal transport/detoxification superfamily protein	-1.24749	3.9738e-24	2.82121e-22
Zm00001d000071	Protein NRT1/ PTR FAMILY 8.3	-1.24708	0.000171243	0.000934511
Zm00001d037361	NA	-1.24683	1.9717e-08	2.39309e-07
Zm00001d008083	NA	-1.24639	0.00393573	0.0145068
Zm00001d045560	Putative MYB DNA-binding domain superfamily protein	-1.24519	2.27947e-08	2.73409e-07
Zm00001d051092	NA	-1.24467	0.00177667	0.00733044
Zm00001d041514	NA	-1.24458	1.09914e-05	7.91442e-05
Zm00001d032887	Protein binding protein	-1.24412	0.000553045	0.0026437
Zm00001d032976	OJ000126_13.10 protein; protein	-1.24402	0.00020652	0.00110504
Zm00001d034189	CASP-like protein 12	-1.24326	6.16902e-05	0.000375657
Zm00001d007774	Pentatricopeptide repeat protein PPR986-12	-1.24285	1.29976e-07	1.37029e-06
Zm00001d037300	Putative RING zinc finger domain superfamily protein	-1.24284	1.56282e-08	1.93338e-07
Zm00001d003148	Enhancer of rudimentary homolog	-1.2419	9.72367e-17	3.36845e-15
Zm00001d033585	leaf permease1	-1.24141	7.54784e-08	8.32082e-07
Zm00001d003006	Aquaporin PIP2-5	-1.24078	6.1232e-10	9.46978e-09
Zm00001d030947	BTB/POZ domain-containing protein	-1.24076	0.00789742	0.0262375
Zm00001d042401	alpha/beta-Hydrolases superfamily protein	-1.24049	3.95938e-07	3.81681e-06
Zm00001d042533	Trigger factor	-1.24043	1.1468e-06	1.01236e-05
Zm00001d026288	methyl binding domain123	-1.24021	1.10981e-20	5.78349e-19
Zm00001d041269	Probable serine/threonine protein kinase IRE	-1.23998	0.00664505	0.0226171
Zm00001d016915	Cryptochrome-1	-1.23966	1.93341e-22	1.19298e-20
Zm00001d040632	NA	-1.23947	0.000567905	0.00270659
Zm00001d051704	Putative U-box domain-containing protein 42	-1.23892	2.60286e-07	2.59623e-06
Zm00001d052064	Glutamate receptor 2.7	-1.23876	2.9848e-12	6.34676e-11
Zm00001d028823	F-box domain containing protein expressed	-1.23842	0.00371699	0.0138154
Zm00001d046688	NA	-1.23822	4.45766e-18	1.78147e-16
Zm00001d022937	NA	-1.23773	6.48319e-13	1.4842e-11
Zm00001d024789	(Z)-3-hexen-1-ol acetyltransferase	-1.23743	1.35837e-11	2.64085e-10
Zm00001d035171	NA	-1.23658	8.59457e-14	2.15923e-12
ENSRNA049459156	Small nucleolar RNA Z107/R87	-1.23657	0.00018791	0.00101523
Zm00001d023320	NA	-1.23629	1.41601e-13	3.46796e-12
Zm00001d014178	Acylamino-acid-releasing enzyme	-1.23628	1.04433e-08	1.33746e-07
Zm00001d040254	Probable transcription factor	-1.23608	1.78084e-05	0.000122483
Zm00001d021761	P-type R2R3 Myb protein	-1.23589	5.89e-06	4.49125e-05
Zm00001d009686	Carbohydrate-binding X8 domain superfamily protein	-1.2355	6.02052e-16	1.93047e-14
Zm00001d022256	Transcription factor TCP2	-1.2354	0.000783049	0.00358985
Zm00001d032142	Probable LRR receptor-like serine/threonine-protein kinase	-1.23502	3.70328e-11	6.78441e-10
Zm00001d018343	RING-H2 finger protein ATL13	-1.23453	4.8492e-14	1.257e-12
Zm00001d027673	UPF0496 protein	-1.23426	2.79666e-05	0.000184002
Zm00001d042777	Basic leucine zipper protein%3B Liguleless2	-1.23413	7.73276e-12	1.55755e-10
Zm00001d041393	Calcineurin B-like protein 2	-1.23373	1.0779e-07	1.15168e-06
Zm00001d044171	Probable WRKY transcription factor 14	-1.23372	5.54186e-07	5.17692e-06
Zm00001d042264	Aspartokinase 1 chloroplastic	-1.23347	1.69732e-11	3.24957e-10
Zm00001d032545	Formin-like protein 6	-1.2334	1.09059e-09	1.62661e-08
Zm00001d035871	GDSL esterase/lipase	-1.23322	1.23208e-08	1.55807e-07
Zm00001d041969	Transcription initiation factor IIA subunit 2	-1.23271	0.000469254	0.00228774
Zm00001d005381	NA	-1.23199	2.63807e-10	4.31663e-09
Zm00001d011455	CASP-like protein 16	-1.23136	0.000202267	0.00108401
Zm00001d043380	Protein CHLORORESPIRATORY REDUCTION 7 chloroplastic	-1.23124	0.00922506	0.0298689
Zm00001d045958	40S ribosomal protein S4-3	-1.23024	0.00038646	0.00192135
Zm00001d019320	NA	-1.23016	1.0622e-08	1.35862e-07
Zm00001d006755	Disease resistance RPP13-like protein 4	-1.23015	2.47078e-06	2.03746e-05
Zm00001d043598	ABC transporter G family member 29	-1.22957	1.3496e-05	9.5188e-05
Zm00001d026268	Transferase	-1.22937	2.4402e-06	2.01776e-05
Zm00001d011795	Vacuolar protein sorting 55 containing protein	-1.22831	2.306e-07	2.32784e-06
Zm00001d005148	Myristoyl-acyl carrier protein thioesterase	-1.22781	1.86623e-10	3.12365e-09
Zm00001d012612	Pentatricopeptide repeat-containing protein	-1.22761	2.70457e-05	0.000178488
Zm00001d025967	OJ000126_13.10 protein; protein	-1.22715	1.34544e-12	2.98719e-11
Zm00001d047358	Peroxidase K	-1.22623	0.000290531	0.00149543
Zm00001d018601	Laccase-7	-1.22607	1.31465e-07	1.38502e-06
Zm00001d013555	Growth-regulating factor 2	-1.22589	2.43891e-11	4.55943e-10
Zm00001d025000	Cytidine/deoxycytidylate deaminase family protein	-1.22571	4.0912e-05	0.000259608
Zm00001d013527	Calcium-dependent protein kinase 30	-1.22531	5.81947e-17	2.06335e-15
Zm00001d017822	NA	-1.22516	0.00270311	0.0105172
Zm00001d022472	Protein RALF-like 33	-1.22491	0.000384153	0.00191208
Zm00001d031182	Homeobox-transcription factor 84	-1.22469	3.23458e-22	1.94445e-20
Zm00001d026170	Expansin-B4	-1.22429	0.000104449	0.000602475
Zm00001d013702	nucleosome/chromatin assembly factor C	-1.22414	3.65057e-06	2.89941e-05
Zm00001d048600	GRAS transcription factor [Source:UniProtKB/TrEMBL;Acc:K7TU12]	-1.22385	0.0025204	0.00989692
Zm00001d032028	ARO1-like protein 1	-1.22364	6.62022e-08	7.38182e-07
Zm00001d050009	40S ribosomal protein S4-3	-1.22286	3.88846e-06	3.07379e-05
Zm00001d042588	AP2 domain containing protein	-1.22283	5.98946e-08	6.71323e-07
Zm00001d036804	FT-interacting protein 1	-1.22238	1.75869e-09	2.55243e-08
Zm00001d048914	NA	-1.22235	2.07422e-10	3.44444e-09
Zm00001d026964	NA	-1.22234	8.30524e-05	0.00048992
Zm00001d035704	Protein NLP2	-1.22224	0.00670379	0.0227929
Zm00001d016649	NA	-1.2222	4.22975e-07	4.05543e-06
Zm00001d037477	Calmodulin-like protein 2	-1.22212	1.16788e-20	6.07559e-19
Zm00001d037097	NA	-1.22172	3.37899e-11	6.21293e-10
Zm00001d043240	Sulfite exporter TauE/SafE family protein	-1.22164	4.23032e-19	1.88906e-17
Zm00001d014540	NA	-1.22128	0.00465137	0.0167286
Zm00001d027659	NA	-1.22089	3.35585e-23	2.20601e-21
Zm00001d040112	NA	-1.22058	9.0066e-05	0.000526169
Zm00001d039375	RING-H2 finger protein ATL3	-1.21948	4.17125e-05	0.000264188
Zm00001d029489	Nuclear transcription factor Y subunit A-8	-1.2194	9.7663e-11	1.69356e-09
Zm00001d025539	saposin B domain-containing protein	-1.21905	1.68739e-16	5.69502e-15
Zm00001d053518	Putative leucine-rich repeat protein kinase family protein	-1.21825	5.68559e-10	8.82465e-09
Zm00001d038732	Acid phosphatase/vanadium-dependent haloperoxidase-related protein	-1.21809	2.54659e-07	2.54768e-06
Zm00001d011466	NA	-1.21807	0.00194932	0.00792892
Zm00001d045581	Putative MYB DNA-binding domain superfamily protein	-1.21801	5.94257e-17	2.10205e-15
Zm00001d023945	NA	-1.21772	0.00324635	0.012304
Zm00001d004915	Beta-16-galactosyltransferase GALT29A	-1.21739	0.00060816	0.00287168
Zm00001d036830	Putative calcium-dependent lipid-binding (CaLB domain) family protein	-1.21724	3.48297e-15	1.02587e-13
Zm00001d008430	NA	-1.21681	2.96863e-12	6.32575e-11
Zm00001d005003	Calmodulin	-1.21667	0.0100532	0.0321295
Zm00001d047939	Putative thaumatin domain family protein	-1.21663	2.90397e-08	3.42004e-07
Zm00001d012443	NA	-1.21662	0.000424977	0.00209318
Zm00001d014056	LRR receptor-like serine/threonine-protein kinase FLS2	-1.21651	0.00159298	0.00665232
Zm00001d026113	naked endosperm2	-1.21347	5.55383e-12	1.14386e-10
Zm00001d035581	NA	-1.21345	0.00516182	0.0182838
Zm00001d025143	Ubiquitin carboxyl-terminal hydrolase family protein	-1.21294	0.000269707	0.00140042
Zm00001d025654	ATFP4 [Source:UniProtKB/TrEMBL;Acc:B4FQF9]	-1.21285	1.40389e-09	2.06229e-08
Zm00001d008305	TRAM LAG1 and CLN8 (TLC) lipid-sensing domain containing protein	-1.21201	1.16591e-09	1.73211e-08
Zm00001d008808	Putative MYB DNA-binding domain superfamily protein	-1.21161	3.89335e-10	6.19915e-09
Zm00001d050530	NA	-1.21141	0.000467535	0.00228009
Zm00001d034537	NA	-1.21064	1.03197e-14	2.89653e-13
Zm00001d048383	MYB305%3B Putative MYB DNA-binding domain superfamily protein	-1.21062	7.14448e-07	6.54036e-06
Zm00001d023924	NA	-1.21037	4.95189e-06	3.83406e-05
Zm00001d002934	NAC domain-containing protein 30	-1.21007	2.86358e-08	3.37907e-07
Zm00001d053135	D-mannose binding lectin family protein	-1.20933	0.00213865	0.00858219
Zm00001d045495	NAD(P)-binding Rossmann-fold superfamily protein	-1.20816	2.69655e-14	7.21302e-13
Zm00001d052556	Signal recognition particle 54 kDa protein chloroplastic	-1.2069	0.00651694	0.0222413
Zm00001d016806	UDP-glucuronate:xylan alpha-glucuronosyltransferase 1	-1.20663	1.1002e-08	1.40424e-07
Zm00001d006837	Phosphoethanolamine N-methyltransferase 3	-1.20651	1.24517e-13	3.07703e-12
Zm00001d046422	Cytochrome P450 734A1	-1.20643	2.46448e-20	1.24349e-18
Zm00001d029886	NA	-1.20595	6.32499e-11	1.12745e-09
Zm00001d044594	Tetratricopeptide repeat (TPR)-like superfamily protein	-1.20583	1.63055e-06	1.39808e-05
Zm00001d045621	BTB/POZ domain-containing protein	-1.20431	1.82076e-18	7.57764e-17
Zm00001d052437	L-aminoadipate-semialdehyde dehydrogenase-phosphopantetheinyl transferase	-1.20411	1.82084e-10	3.05224e-09
Zm00001d002519	RING-H2 finger protein ATL3J	-1.20406	7.70151e-06	5.71655e-05
Zm00001d032651	Cytochrome P450 86B1	-1.20383	5.03602e-08	5.72108e-07
Zm00001d007309	Putative membrane lipoprotein	-1.20323	0.000501312	0.00242756
Zm00001d024277	NA	-1.20266	5.05019e-09	6.79355e-08
Zm00001d018603	Transcription factor bHLH155	-1.20263	1.38655e-09	2.03881e-08
Zm00001d046979	Molybdenum cofactor sulfurase	-1.20242	2.46084e-11	4.59759e-10
Zm00001d003319	OSJNBb0022F23.18 protein	-1.2015	0.00119061	0.00517266
Zm00001d019629	Dehydrodolichyl diphosphate synthase 1	-1.20141	1.88684e-11	3.58737e-10
Zm00001d026248	Putative RING zinc finger domain superfamily protein isoform 1%3B Putative RING zinc finger domain superfamily protein isoform 2	-1.20088	2.61478e-11	4.8641e-10
Zm00001d045550	Pentatricopeptide repeat-containing protein	-1.20054	1.8094e-06	1.54006e-05
Zm00001d017913	Protein NSP-INTERACTING KINASE 1	-1.19924	1.67843e-11	3.21544e-10
Zm00001d043796	NA	-1.19789	0.000182303	0.000988567
Zm00001d042499	Probable methyltransferase PMT19	-1.19784	8.17192e-15	2.32395e-13
Zm00001d045931	NA	-1.19784	9.99085e-06	7.26921e-05
Zm00001d052961	Protein ROOT HAIR DEFECTIVE 3 homolog 2	-1.19773	3.11328e-05	0.000202713
Zm00001d020970	dihydroflavonoid reductase1	-1.19773	9.70683e-06	7.08117e-05
Zm00001d049882	3-ketoacyl-CoA thiolase 2 peroxisomal	-1.19762	1.88479e-16	6.33998e-15
Zm00001d003187	NA	-1.19717	0.000190517	0.00102827
Zm00001d019678	NA	-1.19717	0.00450633	0.0163091
Zm00001d030037	Replication factor C subunit 3	-1.19689	1.0164e-10	1.75445e-09
Zm00001d052131	UPF0614 C14orf102-like protein	-1.19657	0.0170084	0.0496704
Zm00001d050241	Polygalacturonase 1 beta-like protein 3	-1.19655	3.48445e-07	3.40027e-06
Zm00001d002835	Probable LRR receptor-like serine/threonine-protein kinase	-1.19628	3.58713e-17	1.30089e-15
Zm00001d001490	NA	-1.19615	4.2316e-17	1.52363e-15
Zm00001d007932	Probable disease resistance protein	-1.1959	1.06804e-06	9.49216e-06
Zm00001d023570	Disease resistance response protein 206	-1.19577	1.91472e-10	3.19541e-09
Zm00001d044427	NA	-1.19572	0.0141851	0.0429363
Zm00001d042268	Receptor-like protein kinase 5	-1.1957	2.5337e-07	2.53732e-06
Zm00001d006470	Methionine aminopeptidase	-1.19569	1.03598e-11	2.05378e-10
Zm00001d010456	NA	-1.19522	1.49799e-19	7.01845e-18
Zm00001d016996	Protein PHYLLO chloroplastic	-1.19479	1.64665e-09	2.3979e-08
Zm00001d002416	RING/U-box superfamily protein	-1.19451	1.02091e-18	4.41319e-17
Zm00001d042830	Duplicated homeodomain-like superfamily protein	-1.19427	9.73038e-11	1.69024e-09
Zm00001d016312	Transcription factor TGA4	-1.19391	1.58427e-12	3.46896e-11
Zm00001d046681	Glucomannan 4-beta-mannosyltransferase 2	-1.19381	2.04756e-08	2.47818e-07
Zm00001d048273	DUF1677 family protein	-1.19271	1.12495e-14	3.12552e-13
Zm00001d020554	NA	-1.19248	2.74004e-11	5.08145e-10
Zm00001d002772	Blue copper protein	-1.19214	1.57529e-05	0.000109721
Zm00001d026120	Putative HLH DNA-binding domain superfamily protein	-1.19206	1.06516e-09	1.59183e-08
Zm00001d037918	Non-cyanogenic beta-glucosidase	-1.19196	6.79051e-12	1.38066e-10
Zm00001d014791	Pathogenesis-related thaumatin superfamily protein	-1.19157	1.90605e-08	2.31807e-07
Zm00001d023950	Glucuronoxylan 4-O-methyltransferase 2	-1.19135	8.65177e-09	1.12473e-07
Zm00001d037072	NA	-1.19011	1.3327e-05	9.42162e-05
Zm00001d011847	Putative HLH DNA-binding domain superfamily protein	-1.18966	1.3082e-14	3.61799e-13
Zm00001d014517	NA	-1.18916	0.0045096	0.0163171
Zm00001d045395	Sugar transport protein 3	-1.18871	1.40408e-16	4.78705e-15
Zm00001d038081	Protein SHI RELATED SEQUENCE 6	-1.1886	1.49704e-07	1.55867e-06
Zm00001d020184	protein kinase-related	-1.1882	7.53584e-14	1.90116e-12
Zm00001d026513	Heavy metal transport/detoxification superfamily protein	-1.18812	5.13125e-05	0.000318757
Zm00001d027994	Myosin heavy chain-related protein	-1.18799	0.0100273	0.0320605
Zm00001d052586	Cationic amino acid transporter 6 chloroplastic	-1.18782	1.10952e-17	4.25382e-16
Zm00001d005449	Replication protein A 70 kDa DNA-binding subunit B	-1.18692	1.06908e-06	9.49583e-06
Zm00001d005563	Histone-lysine N-methyltransferase ASHH3	-1.18629	3.37915e-13	7.97924e-12
Zm00001d050988	Ubiquitin-like superfamily protein	-1.18594	1.26419e-06	1.10541e-05
Zm00001d012394	phytoene synthase2	-1.18582	4.7314e-06	3.67183e-05
Zm00001d028185	remorin6.3	-1.18566	7.59399e-08	8.36559e-07
Zm00001d000909	NA	-1.18536	8.66794e-07	7.8141e-06
Zm00001d041866	Transcription factor TCP8	-1.18528	2.73195e-12	5.85033e-11
Zm00001d011112	Exonuclease	-1.18519	8.85836e-09	1.14862e-07
Zm00001d017256	embryo sac development arrest 6	-1.18482	0.00464725	0.0167173
Zm00001d021069	NA	-1.1841	2.30288e-16	7.69487e-15
Zm00001d019387	Peroxidase [Source:UniProtKB/TrEMBL;Acc:A0A1D6HX87]	-1.18389	1.55422e-08	1.92352e-07
Zm00001d008507	NA	-1.18381	2.31315e-06	1.92378e-05
Zm00001d023715	Melibiase family protein	-1.18376	5.61345e-10	8.73065e-09
Zm00001d033226	NA	-1.18373	0.000259001	0.00135185
Zm00001d052229	Ethylene-responsive transcription factor ERF056	-1.18372	1.08245e-10	1.8642e-09
Zm00001d027071	NA	-1.18362	2.09817e-06	1.76051e-05
Zm00001d052852	Probable protein phosphatase 2C 6	-1.18362	2.79591e-18	1.14155e-16
Zm00001d030845	Cytochrome P450 71D7	-1.18304	4.23399e-13	9.88793e-12
Zm00001d051387	Scarecrow-like protein 6	-1.18238	1.5816e-16	5.34398e-15
Zm00001d004018	NA	-1.18198	9.99269e-08	1.07337e-06
Zm00001d013443	CCT motif family protein	-1.18169	0.000996677	0.00443747
Zm00001d021202	Inactive LRR receptor-like serine/threonine-protein kinase BIR2	-1.18145	1.30037e-16	4.45358e-15
Zm00001d029488	NA	-1.18101	7.38734e-08	8.15879e-07
Zm00001d009759	Vacuolar-processing enzyme gamma-isozyme	-1.1807	5.85736e-14	1.5054e-12
Zm00001d026035	AT-hook motif nuclear-localized protein 21	-1.18066	2.278e-18	9.37711e-17
Zm00001d029519	Cytochrome P450 99A2	-1.18048	7.50825e-07	6.84844e-06
Zm00001d019049	Major facilitator superfamily protein	-1.18005	7.07365e-08	7.84393e-07
Zm00001d002444	scramblase-related	-1.17976	2.4379e-08	2.91784e-07
Zm00001d014698	Squamosa promoter-binding-like protein 11	-1.17969	1.25188e-16	4.30216e-15
Zm00001d030347	Alcohol dehydrogenase-like 3	-1.17938	9.73362e-10	1.46188e-08
Zm00001d046746	NA	-1.17896	1.90268e-06	1.60856e-05
Zm00001d053865	Tyrosine-sulfated glycopeptide receptor 1	-1.17864	1.75618e-07	1.80297e-06
Zm00001d052433	Putative metacaspase family protein	-1.1786	1.26377e-08	1.59614e-07
Zm00001d051389	Phosphoribosylanthranilate transferase	-1.1786	1.32826e-09	1.95978e-08
Zm00001d027623	myb domain protein 121	-1.17847	4.74206e-05	0.000296236
Zm00001d029932	Protein NRT1/ PTR FAMILY 6.3	-1.17831	7.50892e-09	9.83363e-08
Zm00001d046429	NA	-1.17816	0.00520002	0.018389
Zm00001d017521	O-fucosyltransferase family protein	-1.17812	2.28752e-06	1.90666e-05
Zm00001d031866	Putative kinase-like protein TMKL1	-1.1777	4.88725e-09	6.59627e-08
Zm00001d032256	Dynamin-2A	-1.17665	0.00227762	0.00905316
Zm00001d009518	40S ribosomal protein S4-3	-1.17568	0.00813219	0.0268931
Zm00001d003794	Pentatricopeptide repeat-containing protein	-1.17563	2.95152e-05	0.000193139
Zm00001d049762	NA	-1.17534	3.26356e-13	7.71718e-12
Zm00001d042470	Protein kinase superfamily protein	-1.17464	1.27055e-12	2.83134e-11
Zm00001d020337	UDP-glycosyltransferase 90A1	-1.17462	4.53054e-07	4.31912e-06
Zm00001d042047	5-epiaristolochene 13-dihydroxylase	-1.17358	1.89152e-11	3.58948e-10
Zm00001d034439	RNA binding protein	-1.17344	1.63208e-05	0.000113259
Zm00001d020764	carbonic anhydrase5	-1.17316	2.31832e-12	5.00722e-11
Zm00001d038582	NA	-1.17282	7.49396e-08	8.26444e-07
Zm00001d025541	Eukaryotic aspartyl protease family protein	-1.17263	4.27956e-09	5.83421e-08
Zm00001d050184	E3 ubiquitin-protein ligase XBAT32	-1.17255	6.59045e-16	2.1065e-14
Zm00001d005811	NA	-1.17215	0.00108239	0.00476843
Zm00001d042764	hemerythrin HHE cation-binding domain protein	-1.17092	4.91089e-12	1.0198e-10
Zm00001d026371	Anthocyanidin reductase	-1.17031	2.76498e-08	3.2704e-07
Zm00001d021414	RING-H2 finger protein ATL80	-1.17006	8.91663e-05	0.000521711
Zm00001d042307	NA	-1.16994	7.78792e-05	0.000462205
Zm00001d004753	Dirigent protein 11	-1.1694	3.54407e-09	4.88512e-08
Zm00001d047094	Expansin-B4	-1.16936	0.00131301	0.00564028
Zm00001d017593	NA	-1.16915	0.0120272	0.0373888
Zm00001d012274	hydroxycinnamoyltransferase10	-1.16913	7.16937e-08	7.9384e-07
Zm00001d029461	Protein LAZ1 homolog 2	-1.16878	2.66006e-10	4.34319e-09
Zm00001d040220	Enolase-phosphatase E1	-1.16844	2.2293e-08	2.6788e-07
Zm00001d035759	uncharacterized protein [Source:UniProtKB/TrEMBL;Acc:B6SR92]	-1.16842	6.03932e-06	4.58541e-05
Zm00001d034111	Pentatricopeptide repeat protein	-1.16834	0.00411506	0.0150776
Zm00001d053139	NA	-1.16791	9.5261e-07	8.54433e-06
Zm00001d028105	DHBP synthase RibB-like alpha/beta domain	-1.16791	9.47085e-08	1.02205e-06
Zm00001d035310	NA	-1.16731	2.34923e-09	3.32941e-08
Zm00001d042958	CCT motif family protein	-1.1671	4.12014e-09	5.62598e-08
Zm00001d030276	Enoyl-[acyl-carrier-protein] reductase [NADH] chloroplastic	-1.167	0.00296112	0.0113903
Zm00001d013501	NA	-1.16674	0.00198704	0.00806064
Zm00001d005126	NA	-1.16662	0.00544504	0.0190994
Zm00001d047234	NA	-1.16579	6.63681e-11	1.17934e-09
Zm00001d048329	ABC transporter C family member 3	-1.16445	3.07571e-08	3.60682e-07
Zm00001d008061	NA	-1.16415	0.000194991	0.00104837
Zm00001d020069	Carotenoid cleavage dioxygenase	-1.16408	1.9166e-06	1.61851e-05
Zm00001d028439	Protein kinase superfamily protein	-1.16321	2.82002e-18	1.14829e-16
Zm00001d007575	OSJNBa0004L19.23 protein	-1.16299	8.59639e-09	1.11801e-07
Zm00001d028548	maternal effect embryo arrest 59	-1.16257	8.20957e-06	6.07424e-05
Zm00001d022053	hydroxyproline-rich glycoprotein family protein	-1.16252	2.46299e-08	2.94346e-07
Zm00001d019145	Leucine-rich repeat receptor-like tyrosine-protein kinase PXC3	-1.16242	7.99357e-09	1.04321e-07
Zm00001d013598	Lipid binding protein [Source:UniProtKB/TrEMBL;Acc:B4G0Q2]	-1.16235	7.21264e-06	5.38948e-05
Zm00001d017323	Probable metal-nicotianamine transporter YSL7	-1.16214	1.86626e-06	1.58265e-05
Zm00001d014084	Zinc finger (C3HC4-type RING finger) family protein	-1.16185	0.00674625	0.0229177
Zm00001d008883	Glyoxylate reductase	-1.16151	1.28122e-08	1.6148e-07
Zm00001d019475	Ethylene-responsive transcription factor 1B	-1.16122	0.00312369	0.0119095
Zm00001d010653	NA	-1.16022	7.2075e-11	1.27475e-09
Zm00001d034232	NA	-1.15999	0.0117237	0.0365734
Zm00001d023318	NA	-1.15997	2.69091e-06	2.19618e-05
Zm00001d038862	Cytokinin riboside 5'-monophosphate phosphoribohydrolase LOG8	-1.15953	2.87078e-13	6.84745e-12
Zm00001d032318	NA	-1.15953	5.92197e-08	6.64993e-07
Zm00001d029526	cytochrome P-450 18	-1.15938	0.000144677	0.000804376
Zm00001d052367	Cytochrome P450 714A1	-1.15912	2.45918e-09	3.47715e-08
Zm00001d047235	Serine carboxypeptidase-like 51	-1.15899	2.37368e-11	4.443e-10
Zm00001d025264	Pentatricopeptide repeat-containing protein chloroplastic	-1.15892	0.0049467	0.017626
Zm00001d030339	Peptidyl-prolyl cis-trans isomerase	-1.15876	6.3124e-06	4.77713e-05
Zm00001d029258	Protein kinase superfamily protein	-1.15841	3.25553e-14	8.61659e-13
Zm00001d007351	Esterase	-1.15826	3.36331e-08	3.9182e-07
Zm00001d042686	Protein SENSITIVE TO PROTON RHIZOTOXICITY 1	-1.15822	2.14007e-18	8.84552e-17
Zm00001d000556	NA	-1.15698	0.000203117	0.00108799
Zm00001d043535	NA	-1.15689	2.3097e-12	4.99217e-11
Zm00001d036635	Molybdenum cofactor sulfurase	-1.15532	1.05597e-07	1.13026e-06
Zm00001d020445	CAAX amino terminal protease family protein	-1.15531	0.00101587	0.00451507
Zm00001d028413	LOB domain-containing protein 31	-1.15521	7.86311e-06	5.8279e-05
Zm00001d042274	Sec14p-like phosphatidylinositol transfer family protein	-1.15393	4.1978e-12	8.77755e-11
Zm00001d033189	NA	-1.15347	1.15493e-08	1.46789e-07
Zm00001d022453	Peroxidase 52	-1.15288	1.09996e-08	1.40424e-07
Zm00001d006525	Aspartic proteinase nepenthesin-1	-1.15209	4.50651e-13	1.05e-11
Zm00001d041180	Protein ENHANCED DOWNY MILDEW 2	-1.15202	0.000126497	0.000714624
Zm00001d018465	NA	-1.15196	7.39558e-06	5.51389e-05
Zm00001d018241	DNA-3-methyladenine glycosylase	-1.15194	7.31518e-11	1.29152e-09
Zm00001d031846	NA	-1.15185	0.0121783	0.0377769
Zm00001d046759	Putative HLH DNA-binding domain superfamily protein	-1.1514	0.00602405	0.0208063
Zm00001d005693	NA	-1.1511	2.17615e-06	1.81886e-05
Zm00001d033344	BTB/POZ domain-containing protein NPY2	-1.15099	4.14646e-13	9.69102e-12
Zm00001d018656	Probable WRKY transcription factor 57	-1.15097	3.2941e-05	0.000213015
Zm00001d010170	NA	-1.15085	0.0050977	0.0180935
Zm00001d047168	OSJNBa0052O21.7 protein; protein	-1.15026	0.00629612	0.0216148
Zm00001d040730	GDSL esterase/lipase LIP-4	-1.14895	5.20061e-06	4.01017e-05
Zm00001d034163	Dof zinc finger protein DOF5.7	-1.14795	3.20821e-05	0.000208086
Zm00001d021724	F-box domain containing protein	-1.1474	0.000644815	0.00302643
Zm00001d031265	S-adenosyl-L-methionine-dependent methyltransferases superfamily protein	-1.14711	5.56649e-13	1.28212e-11
Zm00001d018530	Transcription factor TCP21	-1.14709	3.73529e-07	3.62628e-06
Zm00001d045582	WAT1-related protein	-1.14693	3.2987e-08	3.85036e-07
Zm00001d042735	RING-H2 finger protein ATL79	-1.14683	1.02599e-06	9.13849e-06
Zm00001d035408	Transcription factor VOZ1	-1.1467	5.83351e-13	1.34139e-11
Zm00001d010287	WAT1-related protein	-1.14663	1.12085e-07	1.1925e-06
Zm00001d037255	NA	-1.14605	0.00213939	0.00858289
Zm00001d048953	3-ketoacyl-CoA synthase 2	-1.14567	1.69497e-08	2.08235e-07
Zm00001d053254	NA	-1.14559	5.8941e-06	4.49325e-05
Zm00001d044977	Lectin-domain containing receptor kinase A4.2	-1.14507	4.02793e-06	3.17571e-05
Zm00001d048718	Galactose oxidase/kelch repeat superfamily protein	-1.14433	7.34704e-12	1.48382e-10
Zm00001d027020	NA	-1.14244	3.81374e-07	3.69412e-06
Zm00001d015482	NA	-1.14238	0.000949134	0.00425026
Zm00001d008248	NA	-1.14214	7.31852e-08	8.08871e-07
Zm00001d046236	Putative leucine-rich repeat receptor-like protein kinase family protein	-1.14172	4.54751e-11	8.24591e-10
Zm00001d012367	Axi 1 protein from Nicotiana tabacum	-1.1417	0.00014384	0.00080054
Zm00001d039265	beta amylase4	-1.14168	1.90028e-06	1.60699e-05
Zm00001d040002	Metal tolerance protein 10	-1.14142	2.15057e-10	3.56338e-09
Zm00001d041392	calcineurin B-like2	-1.14099	7.03619e-11	1.24737e-09
Zm00001d010629	Cation/H(+) antiporter 15	-1.14094	1.8464e-06	1.56801e-05
Zm00001d048446	Putative AMP-dependent synthetase and ligase superfamily protein	-1.14073	7.86251e-05	0.000465899
Zm00001d044331	Pentatricopeptide repeat-containing protein mitochondrial	-1.13987	0.0165234	0.048538
Zm00001d028371	Zinc finger protein 1	-1.13906	1.97048e-10	3.2825e-09
Zm00001d025917	Probable galacturonosyltransferase-like 3	-1.13842	0.0001778	0.000966971
Zm00001d020350	Alpha-amylase 1	-1.13819	0.0124091	0.0383665
Zm00001d016896	UDP-glycosyltransferase 85A7	-1.13814	1.51951e-10	2.56422e-09
Zm00001d024344	NA	-1.13768	0.0140519	0.0426075
Zm00001d013648	Eukaryotic translation initiation factor 5A-1	-1.13754	1.23375e-09	1.82749e-08
Zm00001d011932	Putative cytochrome P450 superfamily protein	-1.13747	5.83925e-07	5.42952e-06
Zm00001d003400	Microtubule motor	-1.13671	9.40652e-11	1.6387e-09
Zm00001d004924	AT-hook motif nuclear-localized protein 1	-1.13669	1.44094e-06	1.24685e-05
Zm00001d013412	Histidine kinase 4	-1.13487	1.20663e-18	5.13505e-17
Zm00001d047921	LOB domain-containing protein 31	-1.13483	2.86083e-06	2.32292e-05
Zm00001d026038	Expressed protein; protein	-1.13441	1.42048e-11	2.75274e-10
Zm00001d028799	NA	-1.13421	3.67844e-08	4.27212e-07
Zm00001d039988	NA	-1.13393	0.00652554	0.0222656
Zm00001d047150	Short-chain dehydrogenase TIC 32 chloroplastic	-1.13334	0.000697473	0.00324603
Zm00001d006705	ARM repeat superfamily protein	-1.13305	0.00017584	0.000958037
Zm00001d019808	Nucleotidyltransferase family protein	-1.13214	1.68471e-08	2.07143e-07
Zm00001d012091	Pro-resilin [Source:UniProtKB/TrEMBL;Acc:C0P7I7]	-1.13209	1.67785e-08	2.06467e-07
Zm00001d038035	ADPATP carrier protein 1 chloroplastic	-1.1319	4.39479e-08	5.05544e-07
Zm00001d044836	Transcription factor TCP14	-1.13153	1.69749e-08	2.08458e-07
Zm00001d033543	Integral membrane HPP family protein	-1.13142	0.00115262	0.00503008
Zm00001d023736	Agamous-like MADS-box protein AGL8	-1.13114	0.0140916	0.0427065
Zm00001d018191	Ethylene-responsive transcription factor ERF014	-1.13111	0.00139716	0.00595263
Zm00001d017520	L-Aspartase-like family protein	-1.13074	0.00517779	0.0183254
Zm00001d016851	NA	-1.13036	3.82858e-07	3.70493e-06
Zm00001d037757	Grx_C15-glutaredoxin subgroup III	-1.13021	1.33861e-08	1.68292e-07
Zm00001d004248	UDP-glycosyltransferase 85A7	-1.12998	7.68137e-09	1.00333e-07
Zm00001d031822	Mucin-2 [Source:UniProtKB/TrEMBL;Acc:B6SR31]	-1.12989	2.0806e-06	1.74675e-05
Zm00001d032409	Sugar transport protein 1	-1.12987	3.46022e-13	8.15029e-12
Zm00001d034801	11-beta-hydroxysteroid dehydrogenase-like 5	-1.12983	0.000148208	0.000822187
Zm00001d047640	thiaminase3	-1.12978	1.84568e-08	2.25191e-07
Zm00001d051847	nana2-like1	-1.12973	0.000386686	0.00192216
Zm00001d003050	Putative pentatricopeptide repeat-containing protein	-1.12938	2.39924e-07	2.41623e-06
Zm00001d016016	Dynein light chain LC6%2C flagellar outer arm	-1.12937	4.10043e-11	7.47566e-10
Zm00001d032461	tasselless1	-1.12875	4.50449e-07	4.29769e-06
Zm00001d030941	NA	-1.12875	1.04391e-12	2.34535e-11
Zm00001d005359	ATP-dependent protease Clp ATPase subunit	-1.12842	1.80114e-10	3.02089e-09
Zm00001d043650	Tryptophan aminotransferase-related protein 4	-1.12736	4.68058e-09	6.34159e-08
Zm00001d036010	Oligopeptide transporter 7	-1.12643	7.031e-10	1.07307e-08
Zm00001d019794	NA	-1.12563	3.0929e-09	4.30254e-08
Zm00001d005001	transporter of mugineic acid3	-1.12505	9.59452e-18	3.70673e-16
Zm00001d032301	S-adenosyl-L-methionine-dependent methyltransferases superfamily protein	-1.1249	1.466e-08	1.82407e-07
Zm00001d017531	Purine-uracil permease NCS1	-1.12468	1.4514e-05	0.000101608
Zm00001d029460	Ids4-like protein	-1.12427	9.37442e-07	8.41828e-06
Zm00001d053118	Thioredoxin reductase	-1.12399	2.46321e-08	2.94346e-07
Zm00001d030235	Peptide transporter PTR2	-1.12341	3.42209e-11	6.28453e-10
Zm00001d029544	DUF2431 domain protein	-1.12269	1.10454e-08	1.40918e-07
Zm00001d027286	Flavin-containing monooxygenase FMO GS-OX5	-1.12255	3.99154e-09	5.46943e-08
Zm00001d050211	Amino acid permease 2	-1.12179	4.29856e-06	3.36622e-05
Zm00001d029525	Probable 6-phosphogluconolactonase 1	-1.12168	0.00540648	0.0189796
Zm00001d030464	Carbohydrate transporter/ sugar porter	-1.12115	0.000380037	0.00189504
Zm00001d007825	Plant Tudor-like RNA-binding protein	-1.1208	1.31287e-12	2.91703e-11
Zm00001d042293	L-type lectin-domain containing receptor kinase IX.1	-1.12054	0.00167552	0.00695972
Zm00001d002725	Putative glucuronosyltransferase PGSIP7	-1.12051	5.29621e-10	8.27427e-09
Zm00001d010136	Probable ferredoxin-4 chloroplastic	-1.12036	0.0152221	0.0454345
Zm00001d026139	Putative calcium-dependent protein kinase family protein	-1.12029	2.02796e-08	2.45742e-07
Zm00001d049952	histidine-containing phosphotransfer protein3	-1.12	8.04536e-09	1.04951e-07
Zm00001d004553	Zinc finger (C3HC4-type RING finger) family protein	-1.11987	5.43562e-14	1.40179e-12
Zm00001d043662	Alpha-amylase 3 chloroplastic	-1.11986	2.89038e-08	3.40936e-07
Zm00001d033107	NA	-1.11986	2.22521e-07	2.25231e-06
Zm00001d011559	empty pericarp16	-1.11962	3.61053e-05	0.000231296
Zm00001d033848	Transcription factor bHLH18	-1.11915	1.21475e-10	2.08017e-09
Zm00001d009472	5'-3' exoribonuclease 3	-1.11914	2.34386e-16	7.80587e-15
Zm00001d039745	Protein phosphatase 2C	-1.11912	4.10561e-06	3.23009e-05
Zm00001d031977	Probable protein S-acyltransferase 19	-1.11896	7.68591e-10	1.16712e-08
Zm00001d046036	NA	-1.11888	3.35104e-07	3.27856e-06
Zm00001d014744	Uncharacterised protein family (UPF0114)	-1.11884	0.0135594	0.0413679
Zm00001d043733	Phosphatidylinositol/phosphatidylcholine transfer protein SFH8	-1.11825	0.00871378	0.0285009
Zm00001d033152	Cytochrome P450 CYP71W7	-1.1181	6.18986e-15	1.78043e-13
Zm00001d033020	Cytochrome P450 CYP78A1	-1.11739	4.25708e-06	3.33981e-05
Zm00001d039640	Double Clp-N motif-containing P-loop nucleoside triphosphate hydrolases superfamily protein	-1.11737	5.77736e-08	6.49479e-07
Zm00001d052519	Probable 2-carboxy-D-arabinitol-1-phosphatase	-1.11688	1.94927e-07	1.98566e-06
Zm00001d040266	NA	-1.11668	1.42825e-08	1.78298e-07
Zm00001d013153	NA	-1.11604	0.000307027	0.00156841
Zm00001d019980	Phosphoglycerate mutase family protein	-1.11549	5.67123e-05	0.000348509
Zm00001d041013	NA	-1.11487	0.0047052	0.0168891
Zm00001d014580	NA	-1.11481	4.71226e-13	1.0954e-11
Zm00001d048795	SPR1	-1.11417	3.01658e-07	2.97643e-06
Zm00001d029246	ARM repeat superfamily protein	-1.11384	9.92091e-13	2.23558e-11
Zm00001d033497	Plasma-membrane choline transporter family protein	-1.11295	1.59119e-09	2.32161e-08
Zm00001d047701	Protein SCAR2	-1.11222	1.33297e-07	1.4016e-06
Zm00001d052838	Nuclear transcription factor Y subunit C-9	-1.11207	9.28205e-09	1.20046e-07
Zm00001d035978	NA	-1.11122	0.00142663	0.00606447
Zm00001d004401	Germin-like protein subfamily 1 member 8	-1.11082	5.90705e-05	0.000361308
Zm00001d051367	F-box protein	-1.11062	0.000150911	0.000836105
Zm00001d000011	glyoxalase I homolog	-1.11029	5.38549e-11	9.67817e-10
Zm00001d010587	RING-H2 finger protein ATL66	-1.11014	0.000196913	0.00105814
Zm00001d021219	UDP-glycosyltransferase 85A7	-1.10975	3.78155e-05	0.000241381
Zm00001d043771	Putative phosphoethanolamine N-methyltransferase	-1.10962	5.69083e-07	5.30294e-06
Zm00001d018028	NEP1-interacting protein-like 2	-1.10962	1.95586e-08	2.37482e-07
Zm00001d001256	NA	-1.10947	0.00542258	0.0190295
Zm00001d009377	NA	-1.10928	4.08053e-13	9.54433e-12
Zm00001d001826	NA	-1.10764	5.25944e-11	9.45728e-10
Zm00001d038030	SAG20	-1.10748	2.54648e-06	2.09018e-05
Zm00001d034810	BEACH domain-containing protein C2	-1.10736	4.37646e-15	1.27585e-13
Zm00001d036430	NA	-1.10685	0.000100674	0.000582594
Zm00001d034543	Photosystem I reaction center subunit II-1 chloroplastic	-1.10672	2.21041e-08	2.65928e-07
Zm00001d039218	Leucine-rich repeat receptor-like serine/threonine-protein kinase BAM3	-1.10597	5.32605e-09	7.13918e-08
Zm00001d045647	GDSL esterase/lipase	-1.10454	1.00649e-05	7.31253e-05
Zm00001d049224	CRP7 - Cysteine-rich family protein precursor expressed	-1.10452	0.00720541	0.02424
Zm00001d045149	Probable glycosyltransferase	-1.10445	0.00137992	0.00589
Zm00001d043656	Putative pentatricopeptide repeat-containing protein	-1.10429	0.0016916	0.00701684
Zm00001d008820	2-oxoglutarate (2OG) and Fe(II)-dependent oxygenase superfamily protein	-1.10367	1.47604e-11	2.84979e-10
Zm00001d014518	Mediator of RNA polymerase II transcription subunit 8	-1.10353	2.31618e-11	4.34616e-10
Zm00001d036723	NA	-1.10321	0.000235932	0.00124367
Zm00001d049121	Disease resistance protein RPM1	-1.10312	1.56579e-07	1.62521e-06
Zm00001d004918	NA	-1.10295	0.00161443	0.00673377
Zm00001d053103	Plastid-specific ribosomal protein 6	-1.1028	6.69702e-08	7.45642e-07
Zm00001d048615	Putative membrane lipoprotein	-1.10244	3.6207e-10	5.80177e-09
Zm00001d047342	NA	-1.10124	4.2297e-06	3.32092e-05
Zm00001d002596	NA	-1.09979	2.39457e-06	1.98384e-05
Zm00001d045627	40S ribosomal protein S4-3	-1.09833	0.00520676	0.018407
Zm00001d028186	Pentatricopeptide repeat-containing protein	-1.09827	8.5112e-05	0.000501089
Zm00001d005996	Photosystem I reaction center subunit V	-1.09772	0.000207384	0.00110907
Zm00001d035222	NA	-1.09654	2.90509e-09	4.05812e-08
Zm00001d026677	Serine/threonine-protein kinase STY46	-1.09646	2.08117e-09	2.98172e-08
Zm00001d043348	Acetamidase/Formamidase family protein	-1.09597	6.924e-08	7.69211e-07
Zm00001d053886	L-arabinokinase	-1.09583	3.8848e-14	1.01839e-12
Zm00001d047514	Peroxidase 52	-1.09574	9.77205e-07	8.73895e-06
Zm00001d033747	Glutamine synthetase root isozyme 2	-1.09564	8.28764e-15	2.35464e-13
Zm00001d045398	Putative homeobox DNA-binding and leucine zipper domain family protein	-1.09557	6.11757e-06	4.63783e-05
Zm00001d041217	alpha/beta-Hydrolases superfamily protein	-1.0952	0.00104696	0.00463576
Zm00001d006149	S-adenosyl-L-methionine-dependent methyltransferases superfamily protein	-1.09505	0.000131857	0.000741707
Zm00001d030575	NA	-1.09501	0.00790646	0.0262618
Zm00001d047361	NA	-1.09491	9.48044e-09	1.22402e-07
Zm00001d023579	Aspartyl protease APCB1	-1.09475	1.83383e-11	3.49539e-10
Zm00001d002773	Cupredoxin superfamily protein	-1.09465	1.36855e-05	9.64119e-05
Zm00001d053230	NA	-1.09457	0.00180406	0.00742922
Zm00001d048862	saposin B domain-containing protein	-1.09433	8.92796e-08	9.68308e-07
Zm00001d010704	10A19I.15	-1.09414	0.00140866	0.00599401
Zm00001d047452	Putative cytochrome P450 superfamily protein	-1.09384	0.00277426	0.0107581
Zm00001d053446	potassium channel3	-1.0928	0.0122752	0.0380384
Zm00001d002178	G-type lectin S-receptor-like serine/threonine-protein kinase B120	-1.09193	2.5071e-06	2.06403e-05
Zm00001d022569	senescence associated gene 20	-1.09173	9.30678e-09	1.20314e-07
Zm00001d045101	Cinnamoyl-CoA reductase 1	-1.0913	4.84812e-05	0.000302242
Zm00001d031381	Protein kinase superfamily protein	-1.09127	0.0161472	0.047649
Zm00001d024160	Transcription factor TGA4	-1.09124	2.80643e-15	8.35092e-14
Zm00001d052682	Protein COFACTOR ASSEMBLY OF COMPLEX C SUBUNIT B CCB1 chloroplastic	-1.09099	6.31487e-12	1.29004e-10
Zm00001d003754	Protein SMAX1-LIKE 3	-1.09092	0.00610865	0.0210452
Zm00001d000293	Zinc finger protein 346	-1.09089	7.1348e-06	5.33528e-05
Zm00001d043592	SPA1-related 3	-1.09075	1.37794e-07	1.44614e-06
Zm00001d038911	Non-specific lipid-transfer protein 2	-1.08993	6.65615e-07	6.12491e-06
Zm00001d045052	Galactosyltransferase family protein	-1.08974	2.01222e-06	1.69452e-05
Zm00001d029636	Protein SRG1	-1.08951	5.02652e-06	3.88985e-05
Zm00001d007495	Disease resistance protein RPS2	-1.08936	0.00958469	0.0308714
Zm00001d050438	DEAD-box ATP-dependent RNA helicase 7	-1.0893	4.9254e-07	4.65291e-06
Zm00001d002052	Probable isoaspartyl peptidase/L-asparaginase 2	-1.08892	1.11514e-07	1.18685e-06
Zm00001d031773	Protein HVA22	-1.08848	0.000584276	0.00277366
[truncated: 329 more rows]
