# Supplementary material for: Belowground and aboveground herbivory differentially affect the transcriptome in roots and shoots of maize
Source: Plant Direct. 2022 Jul 22;6(7):e426. doi: 10.1002/pld3.426 (PMC9307387; doi:10.1002/pld3.426)
Supplement: Supplementary file 4 — Data S4 All differentially expressed genes (DEGs) in maize shoot and roots induced by S.frugiperda infestation with a cut‐off of two‐fold change relative to the control. FC: fold change; NA: no annotation. [file PLD3-6-e426-s007.xlsx]

## Sheet: Shoot-up regulated
Data S4 All differentially expressed genes (DEGs) in maize shoot and roots induced by S.frugiperda infestation with a cut-off of two-fold change relative to the control. FC: fold change; NA: no annotation.
Gene ID	Description	log2 (FC)	P-value	FDR-Adjusted P-value
Zm00001d013753	Cytochrome P450 CYP79A33	11.553	2.29935e-47	9.12598e-45
Zm00001d024486	terpene synthase10	11.4786	1.11605e-55	6.73289e-53
Zm00001d048660	Bowman-Birk type trypsin inhibitor	10.8635	6.49061e-27	1.0414e-24
Zm00001d038703	O-methyltransferase ZRP4	10.5219	9.85036e-41	2.88472e-38
Zm00001d024852	1-aminocyclopropane-1-carboxylate oxidase3	10.2397	2.5873e-76	2.78726e-73
Zm00001d048656	Bowman-Birk type trypsin inhibitor	9.89119	1.28792e-29	2.34029e-27
Zm00001d007312	Apyrase 1	9.88155	3.81635e-39	1.01873e-36
Zm00001d024481	terpene synthase5	9.73153	8.27487e-51	3.61744e-48
Zm00001d016151	cytochrome P450 family 93 subfamily D polypeptide 1	9.52531	5.79013e-78	6.71745e-75
Zm00001d045679	Probable acyl-activating enzyme 5 peroxisomal	9.37325	1.43455e-32	2.96382e-30
Zm00001d024479	Germacrene A synthase long form	9.19361	2.48453e-38	6.29776e-36
Zm00001d049111	Cysteine proteinase inhibitor 5	8.94355	1.26987e-177	1.91522e-173
Zm00001d037681	Vegetative storage protein 2	8.73629	1.83889e-21	2.10107e-19
Zm00001d034382	rRNA N-glycosidase [Source:UniProtKB/TrEMBL;Acc:A0A1D6L706]	8.64919	1.00885e-30	1.89013e-28
Zm00001d004220	Dirigent protein [Source:UniProtKB/TrEMBL;Acc:B6TGG4]	8.43476	8.71012e-06	0.000126801
Zm00001d024234	terpene synthase23	8.40034	4.86371e-20	5.20245e-18
Zm00001d049110	Cysteine proteinase inhibitor 5	8.24704	1.25949e-25	1.85324e-23
Zm00001d047744	jasmonate-regulated gene 21	8.06677	2.07469e-52	9.93346e-50
Zm00001d018839	cytochrome P-450 19	8.06275	4.48628e-105	1.04095e-101
Zm00001d022262	Cytochrome P450 709B2	8.02492	1.14019e-26	1.80067e-24
Zm00001d048658	Putative laccase family protein	7.97287	4.29608e-19	4.29096e-17
Zm00001d011079	Subtilisin-chymotrypsin inhibitor-2A	7.77284	2.28022e-33	4.98409e-31
Zm00001d017025	Nitrate reductase [NADH] 2	7.73361	2.33606e-28	4.04971e-26
Zm00001d015054	terpene synthase3	7.68846	2.4878e-20	2.7091e-18
Zm00001d048558	glutathione transferase25	7.67903	1.68844e-184	5.09301e-180
Zm00001d024478	terpene synthase4	7.50374	2.21668e-44	7.59817e-42
Zm00001d014244	Esterase	7.28663	4.72685e-99	9.75703e-96
Zm00001d002132	NA	7.09554	9.04206e-17	7.06592e-15
Zm00001d004921	benzoxazinone synthesis14	7.07866	5.51292e-13	2.89203e-11
Zm00001d024480	NA	7.06939	3.11538e-17	2.53979e-15
Zm00001d023400	Putative cytochrome P450 superfamily protein	7.05933	4.06321e-18	3.69165e-16
Zm00001d002133	NA	7.00287	2.53462e-13	1.40541e-11
Zm00001d045054	sesquiterpene cyclase1	6.94742	2.4701e-56	1.52057e-53
Zm00001d039785	Protein REVEILLE 8	6.94627	8.59096e-17	6.74838e-15
Zm00001d006948	Cytochrome P450 709B2	6.89575	1.04327e-17	9.04283e-16
Zm00001d003903	Protein TIFY 9	6.8642	1.33026e-35	3.11053e-33
Zm00001d034357	NmrA-like negative transcriptional regulator family protein	6.71478	2.5591e-23	3.29883e-21
Zm00001d053918	S-(+)-linalool synthase chloroplastic	6.70216	4.5314e-24	6.12938e-22
Zm00001d017801	Formate dehydrogenase chloroplastic/mitochondrial	6.46146	4.42741e-14	2.73665e-12
Zm00001d048268	Putative tify domain/CCT motif transcription factor family protein	6.45786	1.93009e-22	2.36663e-20
Zm00001d007604	Patatin-like protein 2	6.40667	9.11819e-164	9.16804e-160
Zm00001d015053	terpene synthase2	6.36921	3.95389e-17	3.1804e-15
Zm00001d012456	jasmonate-regulated gene 21	6.28584	2.49343e-21	2.81692e-19
Zm00001d007623	Patatin-like protein 2	6.2152	1.94085e-56	1.21966e-53
Zm00001d041794	NA	6.17166	1.63528e-139	7.04663e-136
Zm00001d045092	Spermidine hydroxycinnamoyl transferase	6.09316	3.78087e-24	5.13722e-22
Zm00001d029356	benzoxazinone synthesis11	6.03222	5.64567e-18	5.00871e-16
Zm00001d024000	beta-glucosidase3	6.00138	6.60964e-15	4.3342e-13
Zm00001d012524	SKU5 similar 13	5.98813	5.23013e-13	2.7665e-11
Zm00001d049491	Putative UPF0481 protein	5.90657	3.56785e-09	1.05201e-07
Zm00001d037752	NA	5.80523	5.94378e-10	2.04667e-08
Zm00001d047330	Zinc finger protein AZF2	5.76593	5.96651e-12	2.67818e-10
Zm00001d011315	ABC transporter G family member 40	5.75428	5.27825e-23	6.68963e-21
Zm00001d038665	Tyrosine/DOPA decarboxylase 1	5.74248	7.59738e-30	1.39736e-27
Zm00001d039788	Dirigent-like protein	5.64234	2.52544e-10	9.34691e-09
Zm00001d007620	Patatin-like protein 2	5.60731	2.06162e-17	1.70375e-15
Zm00001d027932	NA	5.60723	6.00743e-16	4.31448e-14
Zm00001d028165	Aminotransferase ALD1	5.59865	1.51732e-09	4.83809e-08
Zm00001d044762	Salicylate/benzoate carboxyl methyltransferase	5.59281	5.81058e-134	2.19088e-130
Zm00001d048841	Patatin-like protein 2	5.55582	2.27897e-67	1.80903e-64
Zm00001d000001	polyphenol oxidase1	5.5391	5.79773e-98	1.02872e-94
Zm00001d053916	S-(+)-linalool synthase chloroplastic	5.50909	3.46326e-116	1.04466e-112
Zm00001d016947	NA	5.44483	1.57985e-72	1.53725e-69
Zm00001d027948	hydroxycinnamoyltransferase2	5.42513	1.57986e-27	2.6475e-25
Zm00001d011687	IAA-amino acid hydrolase ILR1-like 4	5.41418	6.05482e-76	6.29785e-73
Zm00001d004380	HXXXD-type acyl-transferase family protein	5.40628	1.3815e-162	1.04179e-158
Zm00001d031934	Chlorophyllase-1	5.36892	7.67131e-118	2.57108e-114
Zm00001d033710	Chemocyanin	5.34543	3.84586e-17	3.10178e-15
Zm00001d003722	UPF0496 protein	5.32998	4.95241e-09	1.42815e-07
Zm00001d032138	NA	5.32555	4.57906e-10	1.60982e-08
Zm00001d052481	alpha/beta-Hydrolases superfamily protein	5.24884	4.68169e-08	1.12525e-06
Zm00001d019758	chlorophyllase1	5.24021	8.41754e-18	7.38101e-16
Zm00001d007618	Patatin-like protein 2	5.23381	6.67759e-14	4.06094e-12
Zm00001d032868	L-type lectin-domain containing receptor kinase V.9	5.22658	6.28687e-15	4.14961e-13
Zm00001d020577	NA	5.20884	4.05712e-15	2.73167e-13
Zm00001d032230	terpene synthase7	5.17505	3.9718e-38	9.90127e-36
Zm00001d028744	jasmonate-regulated gene 21	5.11544	1.90332e-65	1.4721e-62
Zm00001d015330	NA	5.1077	8.72825e-26	1.30985e-23
Zm00001d053160	NA	5.10091	4.63682e-11	1.87738e-09
Zm00001d010422	Pollen-specific protein-like	5.09289	7.12325e-10	2.41151e-08
Zm00001d005378	Lecithin-cholesterol acyltransferase-like 1	5.07715	3.36358e-51	1.51431e-48
Zm00001d007616	Patatin-like protein 2	5.07235	1.94942e-39	5.2975e-37
Zm00001d044387	Transmembrane amino acid transporter family protein	5.05403	1.46269e-06	2.55033e-05
Zm00001d006947	Cytochrome P450 CYP709C14	5.0305	6.31487e-09	1.78354e-07
Zm00001d007840	AP2-like ethylene-responsive transcription factor ANT	5.01571	0.00110851	0.00830635
Zm00001d039301	Vegetative storage protein PNI288	4.99866	2.18043e-85	3.13192e-82
Zm00001d024851	1-aminocyclopropane-1-carboxylate oxidase4	4.99741	3.68788e-08	9.07351e-07
Zm00001d002847	(+)-neomenthol dehydrogenase	4.97975	3.68046e-41	1.09918e-38
Zm00001d018811	Protein TIFY 5A	4.9735	3.31169e-15	2.23476e-13
Zm00001d021736	Cellulose synthase-like protein D3	4.93533	1.37131e-82	1.79845e-79
Zm00001d044703	Cytochrome P450 94C1	4.93237	1.38429e-12	6.89036e-11
Zm00001d039661	Lactoylglutathione lyase	4.91441	2.86954e-17	2.35849e-15
Zm00001d034713	Anthranilate synthase alpha subunit 2 chloroplastic	4.91004	3.96767e-111	9.97339e-108
Zm00001d044352	NA	4.87366	1.64213e-14	1.05615e-12
Zm00001d037730	NA	4.85143	5.19002e-07	1.00806e-05
Zm00001d048044	Putative NAC domain transcription factor superfamily protein	4.83215	1.6682e-17	1.40029e-15
Zm00001d019060	deoxy xylulose synthase 2	4.82512	1.04209e-72	1.04779e-69
Zm00001d040764	Cytochrome P450 709B2	4.81527	4.6597e-09	1.35149e-07
Zm00001d044906	12-oxo-phytodienoic acid reductase2	4.75109	7.62639e-14	4.59167e-12
Zm00001d033048	TIFY8 (Fragment) [Source:UniProtKB/TrEMBL;Acc:A0A060D1S0]	4.74214	1.12335e-06	2.00977e-05
Zm00001d033389	VQ motif family protein	4.73862	1.79496e-53	8.87595e-51
Zm00001d049154	Galactolipase DONGLE chloroplastic	4.72621	5.43885e-07	1.04947e-05
Zm00001d010588	pyruvate decarboxylase1	4.70038	5.40126e-16	3.90704e-14
Zm00001d003485	NA	4.69351	1.84961e-08	4.78897e-07
Zm00001d050455	Anthranilate N-benzoyltransferase protein 1	4.68151	1.56749e-17	1.32442e-15
Zm00001d018088	Tetratricopeptide repeat (TPR)-like superfamily protein	4.68012	5.94003e-31	1.14856e-28
Zm00001d018853	Probable carboxylesterase 15	4.66611	6.33216e-39	1.64658e-36
Zm00001d001894	hydroxyproline-rich glycoprotein family protein	4.66077	0.000293701	0.00266522
Zm00001d012642	Transcription factor bHLH92	4.63713	7.0666e-14	4.28026e-12
Zm00001d008587	Class I glutamine amidotransferase-like superfamily protein	4.6167	1.09986e-58	7.54002e-56
Zm00001d010840	triacylglycerol lipase-like 1	4.60981	2.02673e-20	2.22306e-18
Zm00001d040682	sequence-specific DNA binding transcription factors	4.60405	7.10867e-20	7.52372e-18
Zm00001d048416	FAD/NAD(P)-binding oxidoreductase family protein	4.60201	7.49033e-12	3.30803e-10
Zm00001d040028	NA	4.59123	1.58173e-61	1.10956e-58
Zm00001d047018	Mitochondrial import inner membrane translocase subunit Tim17/Tim22/Tim23 family protein	4.57082	1.06997e-08	2.92343e-07
Zm00001d005454	rRNA N-glycosidase [Source:UniProtKB/TrEMBL;Acc:A0A1D6EN25]	4.56812	6.67305e-23	8.38692e-21
Zm00001d024875	Putative cytochrome P450 superfamily protein	4.56338	7.32016e-43	2.33356e-40
Zm00001d043706	DNA binding protein	4.56187	5.3274e-15	3.53955e-13
Zm00001d052336	Peroxidase 67	4.55471	2.93391e-11	1.21564e-09
Zm00001d029241	Flavonoid 3-monooxygenase	4.54167	5.23665e-58	3.51018e-55
Zm00001d043350	Probable indole-3-acetic acid-amido synthetase GH3.1	4.53859	1.65243e-06	2.84823e-05
Zm00001d020492	Probable WRKY transcription factor 40	4.53594	7.34944e-43	2.33356e-40
Zm00001d042246	NA	4.52806	4.15842e-15	2.79364e-13
Zm00001d021094	NA	4.47431	1.51345e-06	2.63274e-05
Zm00001d029359	benzoxazinone synthesis10	4.46813	5.73232e-39	1.50356e-36
Zm00001d013550	NA	4.45989	2.06769e-22	2.52509e-20
Zm00001d021655	WAT1-related protein	4.45155	6.16719e-31	1.18489e-28
Zm00001d047495	Premnaspirodiene oxygenase	4.44637	1.00042e-44	3.59247e-42
Zm00001d017101	Protein binding protein	4.43566	1.37326e-44	4.81663e-42
Zm00001d017493	Expansin-B4	4.43392	0.000169316	0.00167177
Zm00001d028816	Pathogenesis-related protein 10	4.41568	4.43159e-17	3.55517e-15
Zm00001d024522	Putative HLH DNA-binding domain superfamily protein	4.40378	8.00029e-20	8.40839e-18
Zm00001d024314	Putative cinnamyl-alcohol dehydrogenase family protein	4.40204	3.00646e-90	4.77299e-87
Zm00001d035683	Subtilisin-chymotrypsin inhibitor CI-1B%3B Subtilisin-chymotrypsin inhibitor CI-1B isoform 1%3B Subtilisin-chymotrypsin inhibitor CI-1B isoform 2%3B Subtilisin-chymotrypsin inhibitor CI-1B isoform 3	4.38519	1.94575e-19	1.98283e-17
Zm00001d034461	Tryptophan synthase alpha chain chloroplastic	4.3832	3.59337e-36	8.46799e-34
Zm00001d041670	phytase2	4.38101	4.16495e-05	0.000495393
Zm00001d005377	Lecithin-cholesterol acyltransferase-like 1	4.32581	1.45329e-45	5.41197e-43
Zm00001d034453	Tryptophan synthase alpha chain chloroplastic	4.31653	7.7489e-19	7.58889e-17
Zm00001d040501	Ergosterol biosynthetic protein 28	4.30023	2.11797e-05	0.000275373
Zm00001d054081	WAT1-related protein	4.27495	4.40022e-18	3.96203e-16
Zm00001d039783	NA	4.24066	1.47678e-18	1.39205e-16
Zm00001d002564	Protein DMR6-LIKE OXYGENASE 2	4.23454	9.9827e-35	2.29861e-32
Zm00001d015394	PLATZ transcription factor family protein	4.23312	9.21925e-12	4.01863e-10
Zm00001d013493	lipoxygenase5	4.22851	1.54726e-49	6.48216e-47
Zm00001d037680	Vegetative storage protein 2	4.21834	1.43226e-41	4.32027e-39
Zm00001d029353	benzoxazinone synthesis12	4.21171	2.95132e-10	1.07387e-08
Zm00001d007718	benzoxazinone synthesis13	4.20175	3.7495e-17	3.03217e-15
Zm00001d026173	Zinc ion binding protein	4.18724	2.96487e-15	2.00971e-13
Zm00001d009778	Putative HLH DNA-binding domain superfamily protein	4.17355	0.000853044	0.00661811
Zm00001d042980	jasmonate-regulated gene 21	4.16824	6.08571e-45	2.21168e-42
Zm00001d014250	Protein TIFY 10B	4.16158	1.73461e-24	2.40013e-22
Zm00001d003927	Grx_C8-glutaredoxin subgroup III	4.16048	0.000532288	0.00446618
Zm00001d018966	Acidic endochitinase	4.13629	9.07378e-08	2.05327e-06
Zm00001d013500	NA	4.13562	2.17261e-05	0.00028199
Zm00001d033024	Tyrosine decarboxylase 1	4.13057	1.17676e-55	6.95996e-53
Zm00001d051798	NA	4.11921	1.2818e-06	2.25974e-05
Zm00001d050798	Putative RING zinc finger domain superfamily protein	4.09989	4.48661e-05	0.000525977
Zm00001d008548	Bowman-Birk type wound-induced proteinase inhibitor WIP1	4.09604	1.60913e-09	5.09852e-08
Zm00001d002898	Peroxidase 12	4.07519	7.06495e-23	8.84262e-21
Zm00001d026083	Putative cytochrome P450 superfamily protein	4.07303	3.48454e-07	7.01653e-06
Zm00001d027557	glutathione transferase31	4.07201	1.48394e-09	4.74672e-08
Zm00001d021168	UDP-glycosyltransferase 74B1	4.03834	1.12848e-24	1.5759e-22
Zm00001d035013	Cytochrome P450 71A26	4.03138	9.11128e-06	0.000131877
Zm00001d039394	gibberellin 2-oxidase13	4.02517	8.75523e-33	1.83398e-30
Zm00001d038199	MLO-like protein 1	4.01935	1.50912e-24	2.09775e-22
Zm00001d043701	IAA-amino acid hydrolase ILR1-like 4	3.9859	1.80217e-45	6.62935e-43
Zm00001d053856	Probable arabinose 5-phosphate isomerase	3.9822	5.60738e-42	1.72593e-39
Zm00001d047981	Glutamate decarboxylase 1	3.97917	9.74369e-06	0.000139492
Zm00001d006511	Glucose-6-phosphate/phosphate translocator 2 chloroplastic	3.95511	4.50766e-90	6.79846e-87
Zm00001d016471	Trans-cinnamate 4-monooxygenase	3.94559	3.74586e-10	1.34193e-08
Zm00001d024664	Tyrosine decarboxylase 1	3.94011	5.97192e-07	1.14011e-05
Zm00001d038320	Putative AP2/EREBP transcription factor superfamily protein	3.93377	4.67349e-05	0.000545342
Zm00001d046634	NA	3.93365	1.07485e-16	8.31325e-15
Zm00001d042758	NAC domain-containing protein 90	3.93309	7.63928e-33	1.61141e-30
Zm00001d005383	Lecithin-cholesterol acyltransferase-like 1	3.92683	4.50656e-23	5.73569e-21
Zm00001d003140	Cytochrome P450 71A26	3.92319	8.41691e-85	1.15403e-81
Zm00001d038453	Putative aminotransferase class III superfamily protein	3.91735	2.3386e-98	4.40884e-95
Zm00001d028282	Cytochrome P450 CYP74A19	3.91484	2.74853e-145	1.38178e-141
Zm00001d025333	Arogenate dehydratase/prephenate dehydratase 6 chloroplastic	3.89663	1.62139e-51	7.41026e-49
Zm00001d052386	Putative apyrase family protein	3.89282	1.09683e-17	9.42586e-16
Zm00001d036676	Putative B-box type zinc finger family protein	3.87735	4.68725e-29	8.31683e-27
Zm00001d034674	Protein NRT1/ PTR FAMILY 5.6	3.87552	3.04077e-24	4.15031e-22
Zm00001d025490	Zea mays ARGOS1	3.87069	8.25852e-07	1.52588e-05
Zm00001d037656	Xylanase inhibitor protein 1	3.86997	1.98103e-36	4.70519e-34
Zm00001d048446	Putative AMP-dependent synthetase and ligase superfamily protein	3.86962	8.87229e-40	2.45526e-37
Zm00001d051166	phenylalanine ammonia lyase4	3.86569	2.52854e-30	4.70807e-28
Zm00001d033050	ZIM motif family protein	3.85966	4.54153e-05	0.000532003
Zm00001d004443	Probable cinnamyl alcohol dehydrogenase 9	3.85031	1.63311e-67	1.33138e-64
Zm00001d011844	NA	3.83079	1.14533e-17	9.75925e-16
Zm00001d026371	Anthocyanidin reductase	3.82321	6.64665e-07	1.25306e-05
Zm00001d025847	Beta-glucosidase 47	3.8125	8.99784e-62	6.46216e-59
Zm00001d023617	Laccase-7	3.80099	2.81416e-06	4.61339e-05
Zm00001d024885	Putative WD40-like beta propeller repeat family protein	3.79599	8.77291e-51	3.78037e-48
Zm00001d004721	NA	3.79514	0.000303131	0.00274172
Zm00001d027947	Tyrosine decarboxylase 1	3.79049	9.24557e-27	1.46781e-24
Zm00001d017381	(+)-neomenthol dehydrogenase	3.77772	8.82429e-25	1.24381e-22
Zm00001d036164	Salicylate/benzoate carboxyl methyltransferase	3.77592	0.000237808	0.00222564
Zm00001d037909	NA	3.77543	2.16089e-15	1.48476e-13
Zm00001d048822	Putative leucine-rich repeat protein kinase family protein	3.77118	3.78641e-05	0.000456488
Zm00001d044908	12-oxo-phytodienoic acid reductase1	3.75757	5.30206e-18	4.7317e-16
Zm00001d040029	Bowman-Birk type wound-induced proteinase inhibitor WIP1 [Source:UniProtKB/TrEMBL;Acc:B4FPL1]	3.74701	8.45289e-29	1.4824e-26
Zm00001d046888	B-box zinc finger family protein%3B Putative B-box type zinc finger family protein	3.74553	4.47759e-12	2.05574e-10
Zm00001d006539	Beta-amylase	3.74549	3.44479e-29	6.18503e-27
Zm00001d013033	Chaperonin-like RbcX protein	3.74087	4.49949e-46	1.71801e-43
Zm00001d040649	Probable pectinesterase/pectinesterase inhibitor 7	3.73056	0.000538706	0.00451376
Zm00001d051863	Putative cytochrome P450 superfamily protein	3.72717	1.88234e-05	0.000247727
Zm00001d002347	Bifunctional inhibitor/lipid-transfer protein/seed storage 2S albumin superfamily protein	3.72238	1.32476e-32	2.75587e-30
Zm00001d035021	Cell wall / vacuolar inhibitor of fructosidase 2	3.70154	0.000173407	0.0017049
Zm00001d012430	Zinc finger protein ZAT11	3.69774	3.61323e-05	0.000437709
Zm00001d044969	Protein REVEILLE 8	3.68988	0.000565742	0.0047063
Zm00001d047478	NA	3.6753	7.77108e-22	9.15651e-20
Zm00001d034088	Phosphoenolpyruvate/phosphate translocator 2 chloroplastic	3.65421	1.03253e-18	9.98249e-17
Zm00001d008370	geranylgeranyl pyrophosphate synthase3	3.64905	7.64859e-68	6.99127e-65
Zm00001d040481	Ergosterol biosynthetic protein 28	3.63676	0.000174848	0.0017146
Zm00001d003086	Pyridoxal reductase chloroplastic	3.63601	5.0725e-55	2.80602e-52
Zm00001d001599	NA	3.63278	7.41137e-05	0.0008159
Zm00001d016253	ZCN13	3.62972	0.00262301	0.0168593
Zm00001d011655	MAP kinase kinase kinase18	3.62696	1.65669e-11	7.01858e-10
Zm00001d037659	Phosphoenolpyruvate/phosphate translocator 2 chloroplastic	3.62109	1.95595e-54	1.05356e-51
Zm00001d037745	Putative cytochrome P450 superfamily protein	3.61569	4.49478e-33	9.54793e-31
Zm00001d033623	Lipoxygenase	3.61443	2.62682e-80	3.16942e-77
Zm00001d021358	Undecaprenyl pyrophosphate synthetase	3.61328	5.27192e-07	1.02068e-05
Zm00001d033271	F-box domain containing protein expressed	3.613	4.38621e-10	1.54925e-08
Zm00001d013003	NAC domain-containing protein 2	3.61017	5.44455e-28	9.33121e-26
Zm00001d023413	Putative cytochrome P450 superfamily protein	3.60501	1.56981e-06	2.72606e-05
Zm00001d044162	Probable WRKY transcription factor 71	3.60037	9.74339e-26	1.44778e-23
Zm00001d028814	Pathogenesis-related protein 10 [Source:UniProtKB/TrEMBL;Acc:Q29SB6]	3.59897	1.07447e-46	4.15518e-44
Zm00001d004279	18-cineole synthase 1 chloroplastic	3.59243	3.06066e-38	7.69347e-36
Zm00001d038460	Putative aminotransferase class III superfamily protein	3.57941	5.73175e-58	3.75853e-55
Zm00001d000002	dull endosperm1	3.57121	1.55082e-32	3.18224e-30
Zm00001d043951	Alanine--glyoxylate aminotransferase 2 homolog 2 mitochondrial	3.56512	5.39008e-20	5.7451e-18
Zm00001d012510	Putative cytochrome P450 superfamily protein	3.56358	1.27802e-40	3.70674e-38
Zm00001d042573	NA	3.56266	0.00331171	0.0205629
Zm00001d044765	Benzoate carboxyl methyltransferase	3.54213	4.72691e-64	3.47762e-61
Zm00001d035553	ABC transporter G family member 6	3.53574	8.99969e-47	3.52554e-44
Zm00001d039772	Serine carboxypeptidase K10B2.2	3.52387	1.98501e-06	3.36192e-05
Zm00001d024886	Zinc finger (C3HC4-type RING finger) family protein	3.5064	1.34737e-67	1.12895e-64
Zm00001d024014	Zinc finger (C3HC4-type RING finger) family protein	3.49121	1.7644e-53	8.87022e-51
Zm00001d042540	Linoleate 9S-lipoxygenase 1	3.48257	4.3468e-52	2.01718e-49
Zm00001d016948	NA	3.46674	2.8923e-48	1.17896e-45
Zm00001d020528	Spermidine hydroxycinnamoyl transferase	3.46501	1.48987e-12	7.3673e-11
Zm00001d034723	Mannan endo-14-beta-mannosidase 7	3.44926	3.96655e-13	2.13274e-11
Zm00001d011056	Phospholipase A1-IIgamma	3.44405	2.59957e-12	1.22905e-10
Zm00001d014905	NA	3.44075	2.96986e-05	0.000367745
Zm00001d020958	Dihydroflavonol-4-reductase	3.4388	7.41802e-17	5.85751e-15
Zm00001d034920	Ethylene-responsive transcription factor 1B	3.43372	0.00336362	0.0208223
Zm00001d035684	Subtilisin-chymotrypsin inhibitor CI-1B%3B Subtilisin-chymotrypsin inhibitor CI-1B isoform 1%3B Subtilisin-chymotrypsin inhibitor CI-1B isoform 2	3.43278	4.08239e-07	8.11382e-06
Zm00001d046096	Putative HLH DNA-binding domain superfamily protein	3.43184	0.00762543	0.04066
Zm00001d025833	Peroxygenase 2	3.42326	0.00087839	0.00678509
Zm00001d052971	Camelliol C synthase	3.41737	1.07275e-07	2.38104e-06
Zm00001d046416	Putative cytochrome P450 superfamily protein	3.40522	1.90394e-05	0.00025046
Zm00001d038700	O-methyltransferase ZRP4	3.40416	1.81197e-34	4.10949e-32
Zm00001d017294	gibberellin 2-oxidase4	3.39238	1.1839e-07	2.59529e-06
Zm00001d023884	NO-associated protein 1 chloroplastic/mitochondrial	3.3885	0.00138717	0.00998631
Zm00001d006493	Protein DETOXIFICATION 40	3.38324	6.87725e-44	2.33085e-41
Zm00001d006591	F-box domain containing protein	3.37753	0.00021692	0.00206019
Zm00001d037336	GDSL esterase/lipase	3.3775	0.0016634	0.0116253
Zm00001d046374	Premnaspirodiene oxygenase	3.37041	0.000515331	0.00434445
Zm00001d030222	NA	3.36213	2.55272e-06	4.22847e-05
Zm00001d042574	Auxin-inducible protein	3.36063	1.71006e-11	7.21429e-10
Zm00001d007878	HXXXD-type acyl-transferase family protein	3.35713	0.000336293	0.00299851
Zm00001d003494	NA	3.35269	0.000162794	0.00161636
Zm00001d047579	myb domain protein 112	3.34641	1.65359e-09	5.21975e-08
Zm00001d027423	flavone synthase typeI2	3.34453	7.37909e-24	9.76241e-22
Zm00001d046867	Putative HLH DNA-binding domain superfamily protein	3.33427	2.9423e-08	7.37752e-07
Zm00001d014083	Beta-amylase	3.33055	7.41604e-11	2.9248e-09
Zm00001d018751	Amino acid permease 6	3.32717	2.05334e-11	8.62633e-10
Zm00001d024960	Bowman-Birk type trypsin inhibitor	3.3228	1.78768e-11	7.53121e-10
Zm00001d051194	Arginine decarboxylase	3.31733	5.86867e-26	8.94053e-24
Zm00001d032854	Peroxidase 59	3.31286	2.49998e-19	2.51365e-17
Zm00001d052039	Protein POLAR LOCALIZATION DURING ASYMMETRIC DIVISION AND REDISTRIBUTION	3.31193	0.00428789	0.0253508
Zm00001d031203	alpha/beta-Hydrolases superfamily protein	3.31139	3.9212e-42	1.21937e-39
Zm00001d044442	ABC transporter G family member 40	3.31022	5.49672e-40	1.56418e-37
Zm00001d048263	Putative tify domain/CCT motif transcription factor family protein%3B ZIM motif family protein	3.30874	3.29825e-06	5.32024e-05
Zm00001d005749	Probable WRKY transcription factor 40	3.30804	1.39415e-11	5.93133e-10
Zm00001d031657	Probable inactive purple acid phosphatase 27	3.30458	4.17884e-94	7.0028e-91
Zm00001d010344	PIF / Ping-Pong family of plant transposases	3.30456	0.0034422	0.0212029
Zm00001d043795	Glutathione S-transferase GSTU6	3.30341	1.89806e-36	4.5439e-34
Zm00001d029734	fringe-related protein	3.3015	0.00278273	0.017731
Zm00001d021900	NA	3.29074	5.1164e-55	2.80602e-52
Zm00001d044348	NA	3.28987	0.00204603	0.0137944
Zm00001d000824	NA	3.28921	1.80685e-07	3.80068e-06
Zm00001d038712	NA	3.27801	2.79178e-16	2.07929e-14
Zm00001d002746	Peptide chain release factor PrfB1 chloroplastic	3.27731	0.00139345	0.0100233
Zm00001d035854	Alpha-dioxygenase 1	3.27529	1.12772e-52	5.48652e-50
Zm00001d050196	alpha/beta-Hydrolases superfamily protein	3.27392	5.69242e-08	1.3425e-06
Zm00001d053001	Eukaryotic aspartyl protease family protein	3.26653	4.44878e-05	0.000522559
Zm00001d042541	lipoxygenase2	3.26607	1.13567e-44	4.03015e-42
Zm00001d047192	5-pentadecatrienyl resorcinol O-methyltransferase	3.26285	2.00804e-08	5.15934e-07
Zm00001d029581	3-oxo-Delta(45)-steroid 5-beta-reductase	3.2486	3.43498e-08	8.5138e-07
Zm00001d045355	NA	3.2467	0.00132067	0.00960615
Zm00001d022075	cytochrome P-450 17	3.24306	3.67584e-17	2.98059e-15
Zm00001d022579	Pyruvate decarboxylase 2	3.24092	0.00219346	0.0145992
Zm00001d034672	Putative L-type lectin-domain containing receptor kinase V.1	3.24079	1.18993e-13	7.02406e-12
Zm00001d011207	NA	3.23727	0.000223765	0.00211574
Zm00001d028287	Calcium uniporter protein 4 mitochondrial	3.23525	4.43998e-06	6.95367e-05
Zm00001d020008	Indole-3-glycerol phosphate synthase chloroplastic	3.23118	1.40677e-38	3.59609e-36
Zm00001d024359	Alpha-humulene/(-)-(E)-beta-caryophyllene synthase	3.22931	0.00149159	0.0106114
Zm00001d012561	Cystatin2%3B Cysteine proteinase inhibitor%3B Putative cystatin	3.22765	3.69252e-27	5.98824e-25
Zm00001d010385	Protein UPSTREAM OF FLC	3.21054	2.07552e-05	0.00027058
Zm00001d049292	UDP-glycosyltransferase 73D1	3.2065	5.0354e-12	2.29438e-10
Zm00001d036780	NA	3.19187	2.10564e-13	1.17838e-11
Zm00001d029638	Iron-sulfur cluster assembly protein 1	3.18334	0.00266756	0.0171019
Zm00001d028815	Pathogenesis-related protein 10 [Source:UniProtKB/TrEMBL;Acc:Q29SB6]	3.18242	2.00537e-27	3.34199e-25
Zm00001d009057	Pectin lyase-like superfamily protein	3.17737	7.25255e-05	0.000800753
Zm00001d041082	kaurene synthase4	3.17737	8.72765e-08	1.98239e-06
Zm00001d018846	3-oxo-5-alpha-steroid 4-dehydrogenase 2	3.17311	2.84912e-09	8.57694e-08
Zm00001d021167	UDP-glycosyltransferase 74B1	3.17256	0.00378735	0.0228758
Zm00001d025614	Putative IQ calmodulin-binding and BAG domain containing family protein	3.16823	0.0034267	0.021129
Zm00001d024665	Tyrosine decarboxylase 1	3.14363	0.00522186	0.0297923
Zm00001d031352	NA	3.14038	0.00580791	0.0324726
Zm00001d023332	Probable WRKY transcription factor 38	3.1401	3.91785e-28	6.75304e-26
Zm00001d024546	circadian clock associated2	3.1369	5.50577e-51	2.44229e-48
Zm00001d037936	NA	3.13299	0.000139763	0.00141276
Zm00001d034104	Cytochrome P450 CYP81A4	3.13279	8.90401e-31	1.67863e-28
Zm00001d002532	Glutamate receptor 3.3	3.12943	3.12765e-55	1.81428e-52
Zm00001d007625	NA	3.12454	0.00843208	0.0440807
Zm00001d043740	Mitogen-activated protein kinase kinase kinase YODA	3.12323	5.47653e-13	2.87795e-11
Zm00001d024898	Cysteine proteinases superfamily protein	3.12128	2.99865e-15	2.02805e-13
Zm00001d045361	NA	3.11637	8.27448e-05	0.000897165
Zm00001d022608	Aquaporin PIP2-2	3.1119	1.57607e-21	1.81453e-19
Zm00001d010131	Zinc finger protein WIP6	3.10299	4.77664e-16	3.47187e-14
Zm00001d041981	Dehydration-responsive element-binding protein 1B	3.09975	0.0053889	0.0305396
Zm00001d025141	basic helix-loop-helix (bHLH) DNA-binding superfamily protein	3.09817	2.32673e-43	7.62865e-41
Zm00001d040152	basic helix-loop-helix (bHLH) DNA-binding superfamily protein	3.09445	2.10255e-05	0.000273721
Zm00001d000294	O-succinylhomoserine sulfhydrylase	3.09234	1.98656e-44	6.88765e-42
Zm00001d046765	Putative glycosyl hydrolase of unknown function (DUF1680)	3.08134	2.36293e-05	0.000302528
Zm00001d024547	Putative MYB DNA-binding domain superfamily protein	3.07595	6.46969e-22	7.68314e-20
Zm00001d040483	Type III polyketide synthase B	3.0702	7.16603e-06	0.000106797
Zm00001d039194	RNA polymerase sigma factor sigE chloroplastic/mitochondrial	3.06696	5.36372e-41	1.58619e-38
Zm00001d020702	Mitochondrial phosphate carrier protein 2 mitochondrial	3.06346	5.02032e-13	2.66607e-11
Zm00001d028718	Hydrophobic protein RCI2B	3.03765	0.0083539	0.043763
Zm00001d047334	Zinc finger protein AZF2	3.0347	2.31892e-05	0.000297651
Zm00001d013406	alpha/beta-Hydrolases superfamily protein	3.0271	4.18367e-29	7.46724e-27
Zm00001d005670	NA	3.01881	0.00737726	0.0395675
Zm00001d002350	kaurene synthase2	3.01405	3.18493e-23	4.08809e-21
Zm00001d032654	NA	3.01054	4.10129e-06	6.49403e-05
Zm00001d019326	Transmembrane and coiled-coil domain-containing protein 5B	3.01017	0.00987249	0.0497816
Zm00001d025091	NA	3.00267	0.00202823	0.0136959
Zm00001d033998	Expressed protein; protein	3.00104	0.000550807	0.004596
Zm00001d031158	pathogenesis related protein5	2.99476	1.34918e-09	4.36658e-08
Zm00001d049543	circadian clock associated1	2.99085	1.64288e-39	4.50509e-37
Zm00001d002351	terpene synthase1	2.98739	4.76373e-31	9.33071e-29
Zm00001d033049	ZIM motif family protein	2.98707	0.000774395	0.00611009
Zm00001d018819	nine-cis-epoxycarotenoid dioxygenase5	2.98625	8.13167e-06	0.000119592
Zm00001d042063	NA	2.98106	1.73626e-07	3.67785e-06
Zm00001d033300	Type IV inositol polyphosphate 5-phosphatase 11	2.97799	6.67976e-20	7.09466e-18
Zm00001d012194	NA	2.97473	6.58633e-05	0.000738216
Zm00001d038751	DNAJ heat shock N-terminal domain-containing protein	2.96918	3.42685e-09	1.01241e-07
Zm00001d032049	12-oxo-phytodienoic acid reductase7	2.96791	1.38832e-38	3.57925e-36
Zm00001d024853	1-aminocyclopropane-1-carboxylate oxidase15	2.96782	9.18891e-37	2.25345e-34
Zm00001d039527	NA	2.96613	8.85953e-06	0.00012879
Zm00001d042143	glucan endo-13-beta-glucosidase homolog1	2.96118	4.18613e-23	5.35045e-21
Zm00001d037228	NOD26-like membrane intrinsic protein2	2.9593	1.29998e-40	3.73454e-38
Zm00001d028230	Sugar transport protein 13	2.9587	1.82656e-47	7.34618e-45
Zm00001d013178	NA	2.95847	3.84736e-09	1.13001e-07
Zm00001d017477	Ethylene-responsive transcription factor ERF035	2.95787	1.06407e-17	9.17045e-16
Zm00001d004691	Serine carboxypeptidase-like 43	2.95664	2.72355e-07	5.59246e-06
Zm00001d036263	Putative wall-associated receptor protein kinase family protein	2.95433	0.00334335	0.0207337
Zm00001d019565	Aquaporin PIP2-6	2.95093	6.81507e-11	2.70843e-09
Zm00001d016857	Zea mays ARGOS7	2.94914	0.00133831	0.00971107
Zm00001d016401	NA	2.94236	0.000678594	0.00546572
Zm00001d038883	Mitogen-activated protein kinase kinase kinase YODA	2.93911	1.43193e-09	4.59498e-08
Zm00001d027949	Tyrosine/DOPA decarboxylase 2	2.93888	4.24458e-16	3.10009e-14
Zm00001d041656	Jasmonate-induced protein	2.93385	0.00473945	0.0275189
Zm00001d037715	NA	2.92538	4.17947e-05	0.000496924
Zm00001d050104	NA	2.92225	0.00597672	0.0332317
Zm00001d031750	DNA polymerase epsilon subunit B	2.92094	0.00618455	0.0341605
Zm00001d003830	Arogenate dehydratase/prephenate dehydratase 6 chloroplastic	2.9188	4.97922e-55	2.80602e-52
Zm00001d039520	cytokinin oxidase1	2.90316	0.0011916	0.00885304
Zm00001d015064	Histone-lysine N-methyltransferase ATXR6	2.90305	0.00311651	0.0195389
Zm00001d033313	B3 domain-containing protein	2.89792	0.000735609	0.00584052
Zm00001d012212	gibberellin 20-oxidase5	2.88204	2.07249e-12	9.93873e-11
Zm00001d017276	phenylalanine ammonia lyase8	2.88137	1.10765e-17	9.49179e-16
Zm00001d017386	Remorin	2.87914	2.65815e-08	6.70965e-07
Zm00001d046334	cytochrome P450 9	2.87755	2.59264e-39	6.98252e-37
Zm00001d010313	inosine-uridine preferring nucleoside hydrolase family protein	2.87387	6.11093e-09	1.73405e-07
Zm00001d030670	Probable peroxygenase 4	2.86586	1.05594e-08	2.89033e-07
Zm00001d034103	NA	2.86394	3.60566e-13	1.95262e-11
Zm00001d052179	NA	2.86389	0.00131592	0.00958315
Zm00001d011736	NA	2.85401	0.000606363	0.00499024
Zm00001d001600	NA	2.85224	2.82549e-05	0.000352473
Zm00001d037988	embryo specific protein1	2.85019	0.00984897	0.0496927
Zm00001d009084	S-adenosyl-L-methionine-dependent methyltransferases superfamily protein	2.84832	4.74308e-31	9.33071e-29
Zm00001d014136	Ent-cassadiene C2-hydroxylase	2.83393	0.00922406	0.0471947
Zm00001d040027	Bowman-Birk type wound-induced proteinase inhibitor WIP1 [Source:UniProtKB/TrEMBL;Acc:B4FYK1]	2.83279	1.02052e-22	1.2616e-20
Zm00001d006111	Cytochrome b561 and DOMON domain-containing protein	2.82919	2.54474e-05	0.000322249
Zm00001d042148	cytokinin oxidase 2	2.82457	4.04197e-19	4.05057e-17
Zm00001d046540	C2 and GRAM domain-containing protein	2.82291	0.00651381	0.0357046
Zm00001d048903	Acidic endochitinase	2.82162	2.52066e-09	7.66463e-08
Zm00001d044153	cytochrome P450 10	2.82064	2.77286e-27	4.59564e-25
Zm00001d039504	NA	2.8193	0.00921589	0.0471726
Zm00001d034118	Tryptophan N-monooxygenase 2	2.814	3.62647e-11	1.48023e-09
Zm00001d039487	1-aminocyclopropane-1-carboxylate synthase1	2.80715	0.00878933	0.045541
Zm00001d029558	Pathogenesis-related protein 1	2.8065	0.000156415	0.0015597
Zm00001d020852	Cellulose synthase-like protein E1	2.8063	1.42753e-26	2.21959e-24
Zm00001d050055	NA	2.80387	0.000222317	0.00210351
Zm00001d039542	Phospholipase A1-Igamma1 chloroplastic	2.8027	1.67389e-80	2.1038e-77
Zm00001d038651	Jacalin-related lectin 3	2.79841	7.67609e-15	5.02259e-13
Zm00001d024865	Flavonol synthase-like protein	2.79334	0.00952546	0.0483959
Zm00001d046226	multidrug resistance protein associated1	2.78995	7.67736e-38	1.8982e-35
Zm00001d011886	Putative O-Glycosyl hydrolase superfamily protein	2.77581	2.45318e-12	1.16349e-10
Zm00001d044100	DUF1645 family protein	2.77574	1.44057e-12	7.1352e-11
Zm00001d028469	NA	2.77501	6.93838e-09	1.94688e-07
Zm00001d046805	Putative WRKY DNA-binding domain superfamily protein	2.77177	1.9324e-11	8.12957e-10
Zm00001d002139	Transferase	2.77046	8.52458e-40	2.38088e-37
Zm00001d014029	myb domain protein 15	2.76746	4.60758e-18	4.12412e-16
Zm00001d018617	gibberellin 2-oxidase12	2.75468	4.58868e-05	0.000536693
Zm00001d016277	Auxin-responsive protein IAA26	2.75328	2.01354e-13	1.13314e-11
Zm00001d002072	NA	2.74715	0.00260138	0.0167567
Zm00001d002052	Probable isoaspartyl peptidase/L-asparaginase 2	2.74351	2.26465e-09	6.93511e-08
Zm00001d026053	Putative RING zinc finger domain superfamily protein	2.74304	8.62193e-14	5.17042e-12
Zm00001d049595	Putative cytochrome P450 superfamily protein	2.74165	2.91365e-18	2.69593e-16
Zm00001d020886	Aspartyl protease AED1	2.73922	0.00148013	0.0105398
Zm00001d000825	NA	2.72822	0.00331423	0.02057
Zm00001d043612	Protein MARD1	2.72277	8.32956e-05	0.000902164
Zm00001d020789	E3 ubiquitin-protein ligase ATL6	2.72189	5.9251e-08	1.39411e-06
Zm00001d024432	Phenolic glucoside malonyltransferase 1	2.71681	1.49169e-18	1.40173e-16
Zm00001d025055	protein phosphatase homolog11	2.71561	1.67427e-10	6.37661e-09
Zm00001d028007	Calmodulin-binding transcription activator 2	2.71122	3.63773e-26	5.59839e-24
Zm00001d024628	myb-like transcription factor family protein	2.70922	0.000176363	0.00172386
Zm00001d005860	Eukaryotic aspartyl protease family protein	2.707	1.0801e-07	2.39561e-06
Zm00001d020673	cytochrome P450 family 76 subfamily C polypeptide 7	2.69965	6.11504e-24	8.16169e-22
Zm00001d022457	peroxidase3	2.6966	0.000191919	0.00185427
Zm00001d031736	Heat shock factor protein 7	2.69432	0.000114252	0.00118715
Zm00001d032624	Ripening-related protein 3	2.69394	0.00390347	0.0234644
Zm00001d021533	Peroxidase 7	2.69371	1.0585e-05	0.000149478
Zm00001d028349	Peroxidase 59	2.68577	5.86831e-12	2.64495e-10
Zm00001d011080	Protease inhibitor%3B Proteinase inhibitor	2.68423	9.95118e-16	7.04618e-14
Zm00001d028118	NA	2.68315	2.27834e-25	3.28822e-23
Zm00001d009668	GATA transcription factor 19	2.68232	0.00753429	0.0402808
Zm00001d022032	ribosome-inactivating protein2	2.68053	2.96176e-50	1.25829e-47
Zm00001d048021	allene oxide synthase1	2.67811	2.72437e-24	3.73536e-22
Zm00001d001823	Anthranilate synthase beta subunit 1 chloroplastic	2.67778	1.04895e-07	2.33682e-06
Zm00001d012159	Beta-glucosidase 42	2.67327	4.8012e-25	6.86366e-23
Zm00001d046145	Putative RING zinc finger domain superfamily protein	2.6671	1.95558e-28	3.40972e-26
Zm00001d050021	abscisic acid 8'-hydroxylase3	2.65497	3.0459e-05	0.000376698
Zm00001d014081	RmlC-like cupins superfamily protein	2.64745	0.00241526	0.0157863
Zm00001d011377	Jasmonic acid-amido synthetase JAR1	2.64422	3.95312e-33	8.51729e-31
Zm00001d002592	1-aminocyclopropane-1-carboxylate synthase2	2.64361	2.86983e-11	1.19072e-09
Zm00001d014165	Speckle-type POZ protein	2.63772	0.00794073	0.0420218
Zm00001d002848	(+)-neomenthol dehydrogenase	2.63206	7.37819e-19	7.24937e-17
Zm00001d002929	Auxin response factor 17	2.63037	7.13768e-07	1.33644e-05
Zm00001d017976	Immediate-early fungal elicitor protein CMPG1	2.61507	8.2893e-09	2.30238e-07
Zm00001d017293	NA	2.61384	0.00305194	0.0191909
Zm00001d021160	NA	2.61295	1.05347e-06	1.89825e-05
Zm00001d006211	Protein STAY-GREEN 1 chloroplastic	2.60466	5.21915e-06	8.02397e-05
Zm00001d021656	Nodulin-like protein	2.60329	1.7447e-07	3.69053e-06
Zm00001d031222	Cell Division Protein AAA ATPase family	2.60329	1.8792e-18	1.75493e-16
Zm00001d034186	allene oxide synthesis3	2.59987	6.26134e-15	4.14182e-13
Zm00001d004705	Amino acid permease 2	2.59474	1.92924e-32	3.932e-30
Zm00001d039347	sugars will eventually be exported transporter3b	2.59458	0.000602159	0.00496271
Zm00001d041662	OSJNBa0024J22.14 protein	2.59338	0.00353233	0.0216608
Zm00001d038098	NA	2.59254	1.59043e-06	2.75712e-05
Zm00001d007918	cytochrome P-450 20	2.58825	1.27399e-42	4.003e-40
Zm00001d009729	Paired amphipathic helix protein Sin3-like 5	2.58693	1.20856e-05	0.000168383
Zm00001d047416	NA	2.58654	0.00215266	0.014372
Zm00001d018704	NA	2.58283	1.63277e-07	3.46838e-06
Zm00001d053554	Peroxidase 52	2.58221	1.42209e-09	4.56826e-08
Zm00001d053195	Putative AP2/EREBP transcription factor superfamily protein	2.57936	2.07871e-20	2.27182e-18
Zm00001d026184	Ethylene-responsive transcription factor ERF035	2.57554	0.00404592	0.0241743
Zm00001d002678	Prolyl oligopeptidase family protein	2.57191	0.00197564	0.0134128
Zm00001d020184	protein kinase-related	2.57126	0.00765743	0.0408089
Zm00001d014817	GDSL esterase/lipase	2.57111	0.00768617	0.0409116
Zm00001d038288	Putative MYB DNA-binding domain superfamily protein	2.56651	3.18613e-13	1.75377e-11
Zm00001d047017	Putative HLH DNA-binding domain superfamily protein	2.55965	6.51648e-31	1.24407e-28
Zm00001d053675	lipoxygenase10	2.55916	3.16847e-43	1.02767e-40
Zm00001d049597	External alternative NAD(P)H-ubiquinone oxidoreductase B4 mitochondrial	2.55884	1.78137e-14	1.14326e-12
Zm00001d036366	Basic endochitinase B	2.55726	1.00882e-06	1.82324e-05
Zm00001d011656	Putative MAPKKK family protein kinase	2.55205	4.25636e-14	2.63632e-12
Zm00001d037637	Lactoylglutathione lyase	2.54761	1.44017e-20	1.59125e-18
Zm00001d039615	HXXXD-type acyl-transferase family protein	2.54536	5.96407e-16	4.29356e-14
Zm00001d000236	colored plant1	2.54367	0.00121833	0.00900949
Zm00001d009435	Transcription factor MYB86	2.5391	1.76907e-07	3.73685e-06
Zm00001d005813	Protein TIFY 10B	2.5384	6.86585e-32	1.38068e-29
Zm00001d024839	glutathione S-transferase2	2.53637	8.52592e-16	6.0512e-14
Zm00001d029681	peptidoglycan-binding LysM domain-containing protein	2.53497	9.60557e-05	0.00102274
Zm00001d010617	Putative WRKY DNA-binding domain superfamily protein	2.53485	0.00228628	0.0150938
Zm00001d013875	NA	2.53446	0.00489378	0.0282518
Zm00001d042593	Transcriptional factor TINY	2.53127	0.00335622	0.0207921
Zm00001d052102	Putative AP2/EREBP transcription factor superfamily protein	2.52157	0.00374535	0.0226629
Zm00001d052827	Salicylate/benzoate carboxyl methyltransferase	2.52044	1.07391e-24	1.50668e-22
Zm00001d019399	Putative lipid-transfer protein DIR1	2.5156	2.34854e-17	1.93556e-15
Zm00001d003186	NA	2.51509	7.18711e-07	1.34486e-05
Zm00001d006526	Eukaryotic aspartyl protease family protein	2.51268	0.000685442	0.00551058
Zm00001d048634	DIBOA-glucoside dioxygenase BX6	2.50752	8.17198e-40	2.30373e-37
Zm00001d024843	1-aminocyclopropane-1-carboxylate oxidase15	2.50676	4.79226e-19	4.75505e-17
Zm00001d017002	NA	2.5055	0.00124778	0.00916886
Zm00001d051773	Zinc finger (C3HC4-type RING finger) family protein	2.50199	0.000213734	0.00203506
Zm00001d037397	Putative lectin-like receptor protein kinase family protein	2.50128	2.52614e-05	0.000320296
Zm00001d020443	NA	2.50001	4.67822e-13	2.49318e-11
Zm00001d010736	O-methyltransferase ZRP4	2.4989	1.97201e-19	2.00282e-17
Zm00001d029184	Cytochrome P450 71A26	2.49571	1.37255e-07	2.96573e-06
Zm00001d049157	octicosapeptide/Phox/Bem1p (PB1) domain-containing protein	2.49568	1.00172e-27	1.69752e-25
Zm00001d007285	NADP-dependent alkenal double bond reductase P2	2.49349	5.40706e-05	0.000621092
Zm00001d004357	protein phosphatase homolog10	2.49033	0.00283009	0.0179644
Zm00001d044027	NA	2.48969	1.85979e-05	0.000244973
Zm00001d011477	Phospholipase A1-IIgamma	2.47652	1.77155e-06	3.02588e-05
Zm00001d018611	18-cineole synthase 1 chloroplastic	2.47615	9.94975e-07	1.80255e-05
Zm00001d019450	CO(2)-response secreted protease	2.47147	3.36767e-12	1.56763e-10
Zm00001d030542	hydroxycinnamoyltransferase4	2.46606	3.62625e-11	1.48023e-09
Zm00001d040026	Bowman-Birk type trypsin inhibitor	2.46463	6.29527e-07	1.19428e-05
Zm00001d037939	NA	2.46177	1.10412e-07	2.44347e-06
Zm00001d042633	Dirigent protein [Source:UniProtKB/TrEMBL;Acc:B6U4J7]	2.45889	3.30655e-05	0.000405277
Zm00001d032008	NEP1-interacting protein-like 1	2.45803	4.49639e-05	0.000526919
Zm00001d015227	chaperone binding;ATPase activators	2.45588	0.000391271	0.00342493
Zm00001d002295	Germin-like protein subfamily 1 member 11	2.45353	0.0045395	0.0265883
Zm00001d000675	NA	2.45204	1.51926e-09	4.83917e-08
Zm00001d017666	Protein NRT1/ PTR FAMILY 7.2	2.45083	1.2373e-13	7.2611e-12
Zm00001d039642	UDP-glycosyltransferase 73D1	2.44973	2.36777e-12	1.12475e-10
Zm00001d044680	Probable WRKY transcription factor 38	2.44259	4.13624e-05	0.00049295
Zm00001d040479	Type III polyketide synthase B	2.43916	1.8187e-05	0.000240189
Zm00001d037232	ATP-dependent zinc metalloprotease FTSH 6 chloroplastic	2.43816	2.77763e-15	1.88703e-13
Zm00001d043727	farnesyl diphosphate synthase3	2.43215	7.43672e-29	1.31182e-26
Zm00001d020251	NA	2.43111	0.000753018	0.00596169
Zm00001d020620	NA	2.43108	1.56746e-08	4.12213e-07
Zm00001d013830	cytochrome P450 family 76 subfamily C polypeptide 7	2.42944	2.4657e-18	2.29554e-16
Zm00001d025753	chitinase B1	2.42844	0.000568073	0.00472048
Zm00001d012586	NA	2.42833	0.00274126	0.0175
Zm00001d029195	terpene synthase8	2.42709	2.71251e-15	1.84696e-13
Zm00001d043789	Glutathione S-transferase GSTU6	2.42581	1.6356e-18	1.53218e-16
Zm00001d015126	response to low sulfur 3	2.41861	1.80915e-08	4.69633e-07
Zm00001d039517	Clavaminate synthase-like protein	2.41779	1.03077e-12	5.2432e-11
Zm00001d044947	triacylglycerol lipase-like 1	2.41617	5.55249e-18	4.94057e-16
Zm00001d022500	Zinc finger protein CONSTANS-LIKE 13	2.41447	2.76449e-12	1.30294e-10
Zm00001d027900	Protein TIFY 10B	2.41065	2.14758e-22	2.61208e-20
Zm00001d028172	NA	2.41053	0.000213383	0.00203236
Zm00001d051529	Putative AMP-dependent synthetase and ligase superfamily protein	2.4102	8.33152e-18	7.32688e-16
Zm00001d042867	bowman-birk inhibitor1	2.40739	1.05994e-19	1.10249e-17
Zm00001d048709	benzoxazinless1	2.4066	4.13578e-08	1.00363e-06
Zm00001d017152	endochitinase precursor4	2.40656	1.99545e-19	2.01983e-17
Zm00001d047204	Protein LNK1	2.40518	5.39779e-31	1.05044e-28
Zm00001d035562	Expressed protein; Mannose-specific jacalin-related lectin; protein	2.39709	1.5603e-19	1.61181e-17
Zm00001d035162	LHT1	2.39471	5.15232e-09	1.48296e-07
Zm00001d017991	NA	2.38854	2.49495e-13	1.38596e-11
Zm00001d012320	Cell division control protein 6 homolog B	2.38642	0.00734832	0.0394501
Zm00001d041327	Probable LRR receptor-like serine/threonine-protein kinase	2.38461	1.0381e-12	5.27161e-11
Zm00001d037914	NA	2.38264	2.1893e-14	1.39027e-12
Zm00001d033633	Haloacid dehalogenase-like hydrolase (HAD) superfamily protein	2.37888	3.87247e-39	1.02464e-36
Zm00001d021576	UDP-glycosyltransferase 71B1	2.3677	3.32741e-13	1.81826e-11
Zm00001d042904	WRKY DNA binding domain containing protein [Source:UniProtKB/TrEMBL;Acc:B6UIN8]	2.36599	0.000139837	0.00141276
Zm00001d029955	Phospholipase A1-Ibeta2 chloroplastic	2.36304	9.79759e-05	0.00103915
Zm00001d004624	O-methyltransferase ZRP4	2.35365	3.53416e-05	0.00043003
Zm00001d014253	ZIM motif family protein	2.3512	0.00182258	0.0125574
Zm00001d029708	glutathione transferase30	2.34997	6.19183e-08	1.44559e-06
Zm00001d051637	Protein NRT1/ PTR FAMILY 7.1	2.34554	0.00285022	0.0180846
Zm00001d022630	knotted1 induced1	2.33833	5.61979e-07	1.0804e-05
Zm00001d012350	UPF0503 protein chloroplastic	2.33187	0.00673329	0.0367208
Zm00001d002479	S-norcoclaurine synthase	2.32651	0.00693316	0.0376001
Zm00001d042781	Zinc finger protein WIP6	2.32071	0.000525432	0.00441357
Zm00001d042922	Probable mediator of RNA polymerase II transcription subunit 37c	2.31791	2.65709e-08	6.70965e-07
Zm00001d042826	AER	2.31381	8.1798e-23	1.01957e-20
Zm00001d043992	bZIP transcription factor1	2.31132	1.02033e-25	1.50869e-23
Zm00001d011654	Putative MAPKKK family protein kinase	2.30879	1.95625e-10	7.40147e-09
Zm00001d021699	NA	2.30843	0.00986297	0.0497495
Zm00001d034925	Transferase	2.30832	1.85023e-10	7.02019e-09
Zm00001d035753	Polygalacturonase inhibitor	2.30265	0.000127183	0.00130267
Zm00001d040637	NA	2.29783	2.54313e-09	7.71617e-08
Zm00001d020400	Probable cinnamyl alcohol dehydrogenase 6	2.29388	0.00157684	0.0111183
Zm00001d020614	ZIM-transcription factor 28	2.29371	3.08994e-27	5.06549e-25
Zm00001d044777	DUF679 domain membrane protein 7	2.29352	0.000265687	0.00244322
Zm00001d016444	NA	2.28813	2.08741e-06	3.51954e-05
Zm00001d046596	Bifunctional inhibitor/lipid-transfer protein/seed storage 2S albumin superfamily protein	2.28624	8.09136e-10	2.7179e-08
Zm00001d020021	NA	2.28557	0.00702559	0.0380194
Zm00001d004301	phosphate transporter protein3	2.28298	1.62693e-08	4.25258e-07
Zm00001d033080	QWRF motif-containing protein 3	2.28266	6.60334e-07	1.24801e-05
Zm00001d044861	NA	2.27518	5.1575e-14	3.16201e-12
Zm00001d014914	Leucoanthocyanidin dioxygenase	2.27338	1.21151e-13	7.12357e-12
Zm00001d018064	Laccase-14	2.26917	0.00377248	0.0228016
Zm00001d027888	alpha/beta-Hydrolases superfamily protein	2.26744	7.81364e-08	1.79505e-06
Zm00001d029924	Flavin-containing monooxygenase FMO GS-OX5	2.26604	1.65889e-12	8.11001e-11
Zm00001d049201	Putative cytochrome P450 superfamily protein	2.26121	1.30008e-34	2.97087e-32
Zm00001d012015	Squamosa promoter-binding protein-like (SBP domain) transcription factor family protein	2.26058	1.35096e-13	7.85168e-12
Zm00001d023700	Expressed protein; protein	2.25751	0.00570961	0.0320776
Zm00001d006140	UDP-glycosyltransferase 74B1	2.25494	0.00030092	0.00272335
Zm00001d050837	Gibberellin receptor GID1L2	2.25417	9.62857e-21	1.07172e-18
Zm00001d026657	Probable CCR4-associated factor 1 homolog 11	2.25244	3.41022e-12	1.58499e-10
Zm00001d021804	Internal alternative NAD(P)H-ubiquinone oxidoreductase A1 mitochondrial	2.25	0.00349206	0.0214487
Zm00001d052963	NA	2.24349	3.08567e-10	1.11867e-08
Zm00001d001832	NDR1/HIN1-like 25	2.2433	7.9031e-06	0.000116515
Zm00001d019170	Transcription factor TT8	2.24286	0.000212083	0.00202189
Zm00001d043741	NPK1-related protein kinase-like protein	2.23673	0.00892445	0.0460323
Zm00001d036139	NA	2.23305	5.01718e-14	3.08853e-12
Zm00001d051915	ABC(yeast) homolog1	2.22912	5.50521e-16	3.97271e-14
Zm00001d008772	Serinc-domain containing serine and sphingolipid biosynthesis protein	2.22524	1.20416e-12	6.03361e-11
Zm00001d048281	Protein LURP-one-related 6	2.22336	5.72681e-05	0.000652355
Zm00001d015397	VQ motif family protein	2.22237	4.38658e-08	1.06108e-06
Zm00001d002000	lipoxygenase6	2.21802	2.9078e-27	4.79295e-25
Zm00001d010828	alpha/beta-Hydrolases superfamily protein	2.21293	5.73293e-07	1.09873e-05
Zm00001d010079	HXXXD-type acyl-transferase family protein	2.2125	4.75725e-26	7.28415e-24
Zm00001d042114	NA	2.21062	1.61717e-20	1.78031e-18
Zm00001d012641	cytokinin oxidase4b	2.2078	2.30292e-11	9.60793e-10
Zm00001d042934	Zinc finger%2C C2H2 type family protein	2.20764	0.00418058	0.0248358
Zm00001d013647	Dehydrin 13	2.20603	0.000120311	0.00124155
Zm00001d050218	NADPH--cytochrome P450 reductase	2.20481	1.72063e-19	1.77137e-17
Zm00001d047170	hAT dimerisation domain-containing protein / transposase-related	2.20432	2.64902e-14	1.65435e-12
Zm00001d048705	benzoxazinone synthesis5	2.20425	4.33782e-31	8.60828e-29
Zm00001d050198	alpha/beta-Hydrolases superfamily protein	2.20346	0.000267072	0.00245235
Zm00001d028182	Protein UPSTREAM OF FLC	2.2025	0.000966147	0.00736675
Zm00001d011451	DUF1645 family protein	2.20173	2.62439e-10	9.64214e-09
Zm00001d005459	Putative cytidine deaminase	2.1982	1.31265e-16	1.01007e-14
Zm00001d002610	cytochrome P450 family 704 subfamily A polypeptide 2	2.19696	5.7384e-07	1.09873e-05
Zm00001d009146	S-adenosylmethionine synthase	2.19668	7.98611e-19	7.77074e-17
Zm00001d033273	Organic cation/carnitine transporter 7	2.1941	8.0819e-31	1.53322e-28
Zm00001d016698	NA	2.1934	2.54784e-12	1.20649e-10
Zm00001d022274	pyruvate orthophosphate dikinase4	2.19185	1.61426e-29	2.91571e-27
Zm00001d038164	methyl binding domain	2.18811	4.11282e-07	8.15642e-06
Zm00001d005032	Cation/H(+) antiporter 15	2.18659	3.63436e-13	1.96464e-11
Zm00001d023651	soluble epoxide hydrolase	2.18575	6.75557e-27	1.07818e-24
Zm00001d021935	Putative polyol transporter 1	2.18056	5.49009e-25	7.77479e-23
Zm00001d003666	magnesium transporter7	2.18045	1.71173e-06	2.93276e-05
Zm00001d020850	NA	2.17711	0.000224055	0.00211691
Zm00001d010700	G-type lectin S-receptor-like serine/threonine-protein kinase B120	2.1752	1.7833e-23	2.3186e-21
Zm00001d034482	NA	2.17161	0.00481179	0.0278745
Zm00001d021690	Hydrolase%2C hydrolyzing O-glycosyl compounds	2.17101	8.87946e-14	5.30376e-12
Zm00001d000037	Phospholipase A1-Ibeta2 chloroplastic	2.16905	1.65107e-17	1.39114e-15
Zm00001d052172	EF hand family protein	2.16038	0.000234412	0.0022
Zm00001d039052	Sugar transporter ERD6-like 6	2.1573	1.23409e-18	1.17801e-16
Zm00001d035246	Taxadien-5-alpha-ol O-acetyltransferase	2.15404	3.42151e-21	3.83667e-19
Zm00001d003505	NA	2.15158	2.93608e-09	8.80358e-08
Zm00001d047458	NA	2.14855	1.9201e-17	1.59995e-15
Zm00001d052530	Cytochrome P450 94C1	2.1434	0.00643584	0.0353351
Zm00001d035767	Jasmonate O-methyltransferase	2.14339	3.53322e-34	7.89452e-32
Zm00001d000020	Fatty acid desaturase 4 chloroplastic	2.14271	0.000377363	0.00331859
Zm00001d025922	(+)-neomenthol dehydrogenase	2.14251	0.00164414	0.0115094
Zm00001d037041	Glycosyltransferase family 61 protein	2.13754	0.00253137	0.0163819
Zm00001d003482	NA	2.13705	2.97679e-05	0.000368453
Zm00001d034551	Polygalacturonase QRT2	2.13684	0.00640376	0.0351973
Zm00001d009222	Pyrophosphate-energized vacuolar membrane proton pump 1	2.13474	0.00216986	0.0144677
Zm00001d043853	O-acyltransferase WSD1	2.13357	1.35525e-21	1.5723e-19
Zm00001d038551	Putative DUF26-domain receptor-like protein kinase family protein	2.12483	8.22389e-10	2.75628e-08
Zm00001d012285	Putative MYB DNA-binding domain superfamily protein	2.12094	2.41244e-05	0.000307561
Zm00001d053674	Tubulin binding cofactor C domain-containing protein	2.12065	9.85785e-15	6.39467e-13
Zm00001d039920	PR5-like receptor kinase	2.12051	0.000426162	0.00368542
Zm00001d013720	cytochrome P450 family 87 subfamily A polypeptide 2	2.11702	0.0067934	0.0369818
Zm00001d034219	NA	2.1156	0.00849275	0.0443133
Zm00001d043742	Mitogen-activated protein kinase kinase kinase YODA	2.1097	7.8359e-19	7.64926e-17
Zm00001d011735	serine acetyltransferase1	2.10688	5.75064e-11	2.29751e-09
Zm00001d008808	Putative MYB DNA-binding domain superfamily protein	2.10654	4.16725e-18	3.7748e-16
Zm00001d046849	Protein kinase superfamily protein	2.10057	0.00218617	0.0145603
Zm00001d002984	Cytokinin-O-glucosyltransferase 1	2.09951	0.00452426	0.0265293
Zm00001d007783	P-loop containing nucleoside triphosphate hydrolases superfamily protein	2.09607	2.59166e-34	5.83394e-32
Zm00001d028693	safener induced1	2.09491	6.63299e-05	0.000742127
Zm00001d023984	GDSL esterase/lipase	2.09225	1.91629e-13	1.08448e-11
Zm00001d051468	RING/U-box superfamily protein	2.09171	7.04658e-18	6.215e-16
Zm00001d021572	UDP-glycosyltransferase 71B1	2.08812	2.9045e-17	2.38074e-15
Zm00001d018727	phytosulfokine peptide precursor1	2.08556	0.0010218	0.00773439
Zm00001d003504	NA	2.08423	1.59827e-16	1.22361e-14
Zm00001d032003	NA	2.08039	2.51946e-10	9.33624e-09
Zm00001d002434	alternative oxidase3	2.0783	5.20872e-06	8.01438e-05
Zm00001d049464	B-box type zinc finger family protein	2.0741	9.14516e-06	0.000132304
Zm00001d008794	Putative WRKY DNA-binding domain superfamily protein	2.06972	0.00237938	0.0155985
Zm00001d035055	Peroxidase R15	2.06727	2.19404e-14	1.39036e-12
Zm00001d031626	NA	2.06345	0.000166175	0.00164561
Zm00001d024281	polyamine oxidase1	2.06333	1.08474e-12	5.4716e-11
Zm00001d052518	Pollen Ole e 1 allergen and extensin family protein	2.06146	2.06043e-17	1.70375e-15
Zm00001d046697	Dihydroflavonol-4-reductase	2.05664	1.67899e-16	1.27892e-14
Zm00001d042880	regulator of chromosome condensation1	2.05538	3.53269e-08	8.72728e-07
Zm00001d047765	Glutathione S-transferase L2 chloroplastic	2.05475	2.24949e-14	1.42251e-12
Zm00001d010205	Putative patellin family protein	2.05409	0.000270578	0.00248001
Zm00001d029320	Probable polyamine transporter	2.05356	0.000871753	0.00674418
Zm00001d029378	Protein LNK1	2.04797	4.12364e-33	8.82167e-31
Zm00001d031221	AAA-ATPase ASD mitochondrial	2.04618	1.22074e-05	0.000169924
Zm00001d021288	Senescence-inducible chloroplast stay-green protein 1	2.0445	2.46079e-11	1.02383e-09
Zm00001d038667	Protein BREAST CANCER SUSCEPTIBILITY 1 homolog	2.03877	0.00882856	0.0456783
Zm00001d033624	lipoxygenase4	2.03658	1.84932e-15	1.27942e-13
Zm00001d038661	Signal recognition particle 54 kDa protein 3	2.03382	0.00630297	0.0347256
Zm00001d011422	Putative cytochrome P450 superfamily protein	2.03382	2.69413e-10	9.87431e-09
Zm00001d033455	Protein P21	2.03376	1.36218e-11	5.8117e-10
Zm00001d005051	Root phototropism protein 2	2.03101	1.75233e-15	1.21511e-13
Zm00001d024996	Bowman-Birk type trypsin inhibitor	2.03085	8.43639e-05	0.000912424
Zm00001d020032	Probable carboxylesterase 15	2.02927	0.00364531	0.0221822
Zm00001d033711	Basic blue protein	2.02862	5.67435e-10	1.96511e-08
Zm00001d025322	NA	2.02739	1.09592e-09	3.61677e-08
Zm00001d024317	Transferase	2.02191	2.0045e-16	1.51159e-14
Zm00001d022254	Haloacid dehalogenase-like hydrolase (HAD) superfamily protein	2.02051	6.1484e-23	7.75984e-21
Zm00001d027899	ZIM motif family protein	2.0181	0.00197159	0.0133883
Zm00001d022415	NA	2.01797	0.00291359	0.0184324
Zm00001d038174	microtubule-associated protein 65-5	2.01673	0.000255994	0.00236575
Zm00001d051872	Aquaporin PIP1-5	2.01597	2.00438e-23	2.59486e-21
Zm00001d043600	Ribose-phosphate pyrophosphokinase 3 chloroplastic	2.01539	1.2699e-36	3.08913e-34
Zm00001d029744	flavone synthase typeI1	2.01417	2.52047e-09	7.66463e-08
Zm00001d050062	NA	2.01408	8.24872e-05	0.000895016
Zm00001d016076	NA	2.01309	4.6844e-07	9.1813e-06
Zm00001d024323	Putative WRKY DNA-binding domain superfamily protein	2.01249	2.11536e-09	6.511e-08
Zm00001d045817	Very-long-chain 3-oxoacyl-CoA reductase-like protein	2.01204	2.34012e-07	4.83474e-06
Zm00001d021695	O-Glycosyl hydrolases family 17 protein	2.00473	7.22443e-06	0.000107614
Zm00001d048648	Pectinesterase	2.00383	0.00454345	0.026601
Zm00001d032194	myb domain protein 105	1.99825	7.83419e-05	0.000855577
Zm00001d041580	R2R3MYB-domain protein	1.99716	0.00043577	0.00375023
Zm00001d010565	NA	1.99609	0.000160958	0.00159971
Zm00001d040071	Glycosyltransferase family 61 protein	1.99505	0.00156718	0.0110605
Zm00001d007697	NA	1.99409	0.000428444	0.00370091
Zm00001d026205	NA	1.99093	3.82388e-10	1.36501e-08
Zm00001d029366	Transducin/WD40 repeat-like superfamily protein	1.99054	5.04042e-17	4.00103e-15
Zm00001d043235	Methylesterase 3	1.98883	5.96904e-06	9.04774e-05
Zm00001d015852	lipoxygenase11	1.98809	2.65025e-25	3.80676e-23
Zm00001d019312	beta glucosidase aggregating factor1	1.98701	9.07698e-18	7.93617e-16
Zm00001d028419	cytochrome P450 family 76 subfamily C polypeptide 7	1.9868	7.90491e-07	1.46735e-05
Zm00001d012427	Zinc finger protein ZAT11	1.98127	0.000582188	0.00482316
Zm00001d038563	EID1-like F-box protein 3	1.98111	0.00256332	0.0165522
Zm00001d003750	Digalactosyldiacylglycerol synthase 1 chloroplastic	1.98084	1.35788e-14	8.77067e-13
Zm00001d032083	OSJNBb0026E15.9 protein; protein	1.97944	0.00122506	0.00904081
Zm00001d011020	Protein REVEILLE 8	1.97483	0.00319617	0.0199729
Zm00001d043011	Protein LIGHT-DEPENDENT SHORT HYPOCOTYLS 5	1.97406	0.00496507	0.0285869
Zm00001d047441	NADPH:quinone oxidoreductase	1.97256	1.08382e-06	1.94482e-05
Zm00001d025140	Anthranilate synthase beta subunit 1 chloroplastic	1.96651	7.84598e-05	0.000856555
Zm00001d035462	jasmonate-regulated gene 21	1.96261	7.16197e-10	2.4219e-08
Zm00001d048969	PHD finger protein	1.96211	0.00259782	0.0167406
Zm00001d016542	FAD/NAD(P)-binding oxidoreductase	1.96165	3.3962e-16	2.49861e-14
Zm00001d041782	Plant-specific domain TIGR01627 family protein	1.9591	0.00969563	0.049095
Zm00001d045264	GDSL esterase/lipase	1.95801	2.76692e-06	4.54335e-05
Zm00001d002550	Pentatricopeptide repeat-containing protein chloroplastic	1.95181	2.84877e-21	3.20636e-19
Zm00001d042944	alpha/beta-Hydrolases superfamily protein	1.94876	3.73682e-08	9.18642e-07
Zm00001d015626	Putative uncharacterized protein [Source:UniProtKB/TrEMBL;Acc:Q7X9P7]	1.94849	0.00216419	0.0144331
Zm00001d000018	Germin-like protein subfamily 1 member 8	1.94806	0.00127918	0.0093676
Zm00001d017671	E3 ubiquitin-protein ligase PUB23	1.94682	5.70758e-09	1.63188e-07
Zm00001d025533	NAD(P)-linked oxidoreductase superfamily protein	1.94415	3.89469e-12	1.80183e-10
Zm00001d044124	polypeptide	1.94246	0.00163001	0.0114237
Zm00001d048736	S-alkyl-thiohydroximate lyase SUR1	1.94094	1.14158e-23	1.50369e-21
Zm00001d011473	Potassium channel AKT1	1.94027	5.58202e-09	1.59901e-07
Zm00001d020170	Sulfite exporter TauE/SafE family protein	1.93955	2.99594e-22	3.6293e-20
Zm00001d003530	Serine carboxypeptidase-like 19	1.93916	1.83557e-16	1.38767e-14
Zm00001d044159	cytochrome P450 11	1.93843	6.78647e-12	3.01928e-10
Zm00001d029570	NA	1.93834	1.80768e-05	0.000239049
Zm00001d016660	peptidyl-prolyl isomerase1	1.93524	9.6843e-06	0.000138926
Zm00001d048227	Putative homeobox DNA-binding and leucine zipper domain family protein	1.93049	0.000706922	0.00565613
Zm00001d041826	protein; Protein kinase domain containing protein	1.92949	5.6177e-08	1.328e-06
Zm00001d050864	NA	1.92704	1.01673e-06	1.83645e-05
Zm00001d018429	phosphoenolpyruvate carboxylase kinase1	1.92115	2.14279e-08	5.47754e-07
Zm00001d029056	Vacuolar-sorting receptor 1	1.91959	9.53414e-26	1.4237e-23
Zm00001d030644	MYB-transcription factor 100	1.91955	2.33389e-07	4.82519e-06
Zm00001d005425	NA	1.91444	0.00254275	0.016438
Zm00001d023294	NAC transcription factor 29	1.91363	2.52778e-20	2.74273e-18
Zm00001d031191	glycine-rich protein	1.913	3.98396e-13	2.1383e-11
Zm00001d045515	Putative receptor-like protein kinase family protein	1.91025	1.90974e-07	4.00872e-06
Zm00001d052042	Phenolic glucoside malonyltransferase 1	1.91018	5.28708e-05	0.000609864
Zm00001d026431	OSJNBa0033G05.6 protein; OSJNBa0063C18.20 protein; protein	1.90991	3.29839e-05	0.000404606
Zm00001d020383	Aquaporin PIP1-6	1.90969	0.00222192	0.0147495
Zm00001d029696	Glutathione S-transferase U16	1.90954	2.6809e-10	9.83781e-09
Zm00001d041660	phytase1	1.90787	0.000499658	0.00423362
Zm00001d033091	Mpv17 / PMP22 family protein	1.90647	3.15871e-27	5.15024e-25
Zm00001d004687	O-methyltransferase ZRP4	1.90628	1.09456e-11	4.72335e-10
Zm00001d008539	NA	1.90622	9.04205e-13	4.62279e-11
Zm00001d029583	Polygalacturonase inhibitor 1	1.90512	4.43164e-22	5.32574e-20
Zm00001d041645	NA	1.90272	0.000128556	0.00131405
Zm00001d040698	NA	1.90228	3.20977e-09	9.51076e-08
Zm00001d029716	Heavy metal transport/detoxification superfamily protein	1.90137	1.14834e-11	4.94837e-10
Zm00001d042192	2-oxoglutarate (2OG) and Fe(II)-dependent oxygenase superfamily protein	1.89535	2.92195e-12	1.37286e-10
Zm00001d027946	hydroxycinnamoyltransferase1	1.89373	3.86015e-08	9.44344e-07
Zm00001d024200	Zinc finger protein CONSTANS-LIKE 5	1.89151	1.61294e-13	9.23201e-12
Zm00001d037608	NA	1.88874	2.79164e-20	3.01817e-18
Zm00001d027499	Acyl-activating enzyme 11	1.8874	1.15935e-27	1.95366e-25
Zm00001d009503	2-oxoglutarate (2OG) and Fe(II)-dependent oxygenase superfamily protein	1.88713	1.14444e-17	9.75925e-16
Zm00001d050689	U-box domain-containing protein 29	1.88697	0.00844127	0.0441057
Zm00001d021898	recombination protein51 gene a	1.88476	0.00192194	0.0131191
Zm00001d029580	3-oxo-Delta(45)-steroid 5-beta-reductase	1.88327	6.72205e-19	6.62628e-17
Zm00001d029218	Protein SRG1	1.88301	3.37956e-14	2.10187e-12
Zm00001d001996	NA	1.875	0.000872676	0.00674786
Zm00001d047207	Copper-transporting ATPase PAA1	1.87373	2.14301e-16	1.608e-14
Zm00001d044730	Probable peroxygenase 4	1.87327	5.28619e-14	3.23433e-12
Zm00001d003015	phenylalanine ammonia lyase6	1.87321	3.66508e-08	9.02477e-07
Zm00001d003447	NA	1.87295	0.00454322	0.026601
Zm00001d043621	Phosphatase phospho1	1.87274	1.96034e-13	1.10734e-11
Zm00001d036835	Peroxidase 67	1.86843	9.71107e-05	0.00103143
Zm00001d011717	Ras-related protein RABG3a	1.86544	1.53615e-13	8.82597e-12
Zm00001d037073	hydroxycinnamoyltransferase3	1.86375	0.00121706	0.00900229
Zm00001d021638	Protein HYPER-SENSITIVITY-RELATED 4	1.85901	0.000132843	0.00135191
Zm00001d043586	NA	1.85834	4.40682e-06	6.91249e-05
Zm00001d007994	NA	1.85632	0.00684627	0.0372024
Zm00001d022524	WUSCHEL-related homeobox 11	1.85574	0.0052283	0.0298178
Zm00001d002970	silkless ears1	1.85389	6.01029e-06	9.09746e-05
Zm00001d016671	NA	1.85273	0.000615486	0.00504087
Zm00001d018854	Probable carboxylesterase 15	1.85234	0.000238536	0.00223038
Zm00001d044235	NA	1.85233	1.71344e-16	1.30187e-14
Zm00001d013862	Cytochrome P450 84A1	1.85218	2.99912e-14	1.86912e-12
Zm00001d046288	NA	1.85198	0.00818706	0.0430234
Zm00001d027375	LysM domain containing protein	1.85145	1.38177e-08	3.68521e-07
Zm00001d039142	Solanesyl diphosphate synthase 2 chloroplastic	1.84955	9.34708e-22	1.09281e-19
Zm00001d043988	chitinase chem5	1.84402	8.45304e-12	3.69533e-10
Zm00001d039150	S-type anion channel SLAH3	1.84335	0.00819908	0.0430717
Zm00001d022371	Uncharacterised protein family (UPF0114)	1.8432	5.11305e-32	1.0351e-29
Zm00001d011548	NA	1.84036	4.46988e-12	2.05533e-10
Zm00001d012398	Putative regulator of chromosome condensation (RCC1) family protein	1.8395	4.00876e-06	6.35753e-05
Zm00001d032911	TRICHOME BIREFRINGENCE-LIKE 20	1.83795	1.90886e-12	9.20991e-11
Zm00001d037982	AMP deaminase	1.83589	6.96245e-22	8.23589e-20
Zm00001d049954	Monodehydroascorbate reductase 1 peroxisomal	1.83535	2.3527e-14	1.47848e-12
Zm00001d016846	NA	1.83361	1.2294e-07	2.67946e-06
Zm00001d048710	benzoxazinone synthesis2	1.83064	7.69218e-13	3.96627e-11
Zm00001d029594	allene oxide cyclase1	1.83021	3.03891e-16	2.24671e-14
Zm00001d040110	NA	1.82911	0.00044	0.0037834
Zm00001d029604	Peroxidase 2	1.82624	0.000507974	0.00428962
Zm00001d009365	sugars will eventually be exported transporter2	1.82621	2.95814e-16	2.19237e-14
Zm00001d020589	DUF581 family protein	1.82601	6.07066e-17	4.80618e-15
Zm00001d048702	benzoxazinone synthesis3	1.82409	7.99235e-28	1.36204e-25
Zm00001d047020	ADP-ribosylation factor GTPase-activating protein AGD10	1.82141	6.56185e-24	8.71946e-22
Zm00001d037643	phospholipase D4	1.8196	1.25389e-11	5.3855e-10
Zm00001d028303	Branched-chain-amino-acid aminotransferase	1.819	1.43129e-08	3.80764e-07
Zm00001d034491	Thioredoxin	1.81843	5.0159e-24	6.75444e-22
Zm00001d038791	Putative leucine-rich repeat receptor-like protein kinase family protein	1.81639	4.57448e-19	4.55395e-17
Zm00001d024651	OSJNBa0089E12.13 protein; protein	1.80972	0.00923136	0.0472197
Zm00001d043174	Cytochrome P450 98A3	1.80908	1.92128e-14	1.22783e-12
Zm00001d028651	Cysteine-rich repeat secretory protein 55	1.80719	0.000399292	0.00348805
Zm00001d024621	Phloem-specific lectin	1.80604	1.6197e-15	1.12833e-13
Zm00001d038297	Zinc finger protein WIP6	1.80467	2.10932e-05	0.000274484
Zm00001d039119	Putative MYB DNA-binding domain superfamily protein	1.80404	0.00161465	0.011345
Zm00001d039643	UDP-glycosyltransferase 73D1	1.80218	9.88754e-14	5.87102e-12
Zm00001d033718	ACD11 homolog protein	1.79989	2.22305e-10	8.29901e-09
Zm00001d010287	WAT1-related protein	1.79673	5.13881e-05	0.000594808
Zm00001d043944	NA	1.79602	1.28497e-13	7.48259e-12
Zm00001d043318	Protein LURP-one-related 5	1.79598	0.00399541	0.0239169
Zm00001d029274	guaiacol peroxidase2	1.79407	0.000312217	0.00281126
Zm00001d021596	adenosine 5'-phosphosulfate reductase-like1	1.79095	1.31926e-10	5.05642e-09
Zm00001d034782	Ammonium transporter 2	1.79002	5.5899e-13	2.92732e-11
Zm00001d050694	Serine decarboxylase	1.78176	2.26051e-12	1.0806e-10
Zm00001d013795	Peroxisomal membrane 22 kDa (Mpv17/PMP22) family protein	1.77997	5.12843e-24	6.87529e-22
Zm00001d037781	DNA replication licensing factor MCM6	1.77988	1.30337e-05	0.000179438
Zm00001d033675	Integral membrane protein DUF6 containing protein [Source:UniProtKB/TrEMBL;Acc:B6SKY9]	1.7797	1.3378e-19	1.38672e-17
Zm00001d023376	aluminum-induced protein homolog1	1.77843	1.41453e-23	1.8471e-21
Zm00001d034901	Receptor protein kinase-like protein	1.77403	6.22039e-13	3.25185e-11
Zm00001d048076	myosin-related	1.77289	0.000851021	0.00660751
Zm00001d007714	Probable glycerol-3-phosphate acyltransferase 2	1.77062	1.35939e-20	1.50753e-18
Zm00001d005932	Aldose reductase	1.767	7.74983e-07	1.44122e-05
Zm00001d009138	Peroxidase 64	1.76686	0.00050525	0.0042702
Zm00001d043263	Diacylglycerol kinase 5	1.76609	2.57419e-09	7.79597e-08
Zm00001d013689	nine-cis-epoxycarotenoid dioxygenase9	1.76502	9.70171e-08	2.1839e-06
Zm00001d012581	Serine/threonine-protein kinase WNK (With No Lysine)-related	1.76391	0.000101098	0.00107076
Zm00001d035994	2-oxoglutarate (2OG) and Fe(II)-dependent oxygenase superfamily protein	1.7634	0.000484949	0.00412987
Zm00001d041191	Metallo-hydrolase/oxidoreductase superfamily protein	1.7631	6.35135e-14	3.87035e-12
Zm00001d012313	Carbohydrate-binding-like fold	1.7577	1.74973e-19	1.7952e-17
Zm00001d028400	Pathogenesis-related thaumatin superfamily protein	1.75606	2.53012e-06	4.19333e-05
Zm00001d022017	Probable indole-3-acetic acid-amido synthetase GH3.1	1.75489	3.75297e-05	0.000453363
Zm00001d039131	ADP glucose pyrophosphorylase2	1.75371	1.31798e-18	1.25412e-16
Zm00001d048703	benzoxazinone synthesis4	1.75358	2.74886e-33	5.96522e-31
Zm00001d037092	terpene synthase26	1.75304	0.00140441	0.0100935
Zm00001d032187	Malate dehydrogenase	1.75198	7.23906e-14	4.37593e-12
Zm00001d004020	NA	1.74982	0.00541625	0.0306636
Zm00001d010360	Auxin-responsive protein IAA26	1.7497	3.9726e-05	0.000476081
Zm00001d019957	4-coumarate--CoA ligase-like 9	1.74968	1.18668e-09	3.88231e-08
Zm00001d012562	Probable sugar phosphate/phosphate translocator	1.74811	1.68617e-11	7.13346e-10
Zm00001d012686	NA	1.74702	1.67122e-17	1.40029e-15
Zm00001d039392	Cationic amino acid transporter 5	1.7446	4.89815e-07	9.56297e-06
Zm00001d003999	OSJNBa0072D21.11 protein; protein	1.74392	0.00363787	0.0221458
Zm00001d044069	sparse inflorescence1	1.74119	0.000261999	0.00241459
Zm00001d019463	Lipase	1.74116	5.0412e-05	0.000584632
Zm00001d026060	1-aminocyclopropane-1-carboxylate synthase7	1.73851	1.26961e-10	4.88477e-09
Zm00001d017422	Homeobox-leucine zipper protein ATHB-6	1.73828	5.03237e-11	2.02937e-09
Zm00001d039103	NA	1.73677	0.00299504	0.0188852
Zm00001d006638	Amine oxidase	1.73607	6.20231e-07	1.17961e-05
Zm00001d040567	CBL-interacting serine/threonine-protein kinase 1	1.73486	4.87925e-22	5.8173e-20
Zm00001d052041	Protein CDI	1.73456	8.14809e-07	1.50877e-05
Zm00001d039668	Pectin lyase-like superfamily protein	1.73446	3.77943e-05	0.000455828
Zm00001d022163	Pheromone receptor	1.7327	1.06704e-15	7.50261e-14
Zm00001d043293	cytokinin oxidase 4	1.73218	4.71458e-10	1.65361e-08
Zm00001d038063	Probable ADP-ribosylation factor GTPase-activating protein AGD11	1.73008	1.70939e-12	8.32989e-11
Zm00001d010175	Ethylene-responsive transcription factor ABR1	1.72754	0.000542645	0.0045392
Zm00001d011944	RING finger protein	1.72657	5.31307e-07	1.02799e-05
Zm00001d021093	NA	1.72552	0.00199083	0.0134886
Zm00001d010885	NA	1.72537	0.000352064	0.00311884
Zm00001d031837	Cyclin-D2-1	1.71943	0.00575887	0.0322882
Zm00001d010440	sugars will eventually be exported transporter3a	1.71559	1.08655e-05	0.000153082
Zm00001d003395	anthranilate synthase homolog1	1.71124	8.20094e-30	1.49923e-27
Zm00001d003355	NA	1.70923	0.00270309	0.0172966
Zm00001d039419	NA	1.7062	0.000661769	0.00534734
Zm00001d028708	Putative uncharacterized protein [Source:UniProtKB/TrEMBL;Acc:B6SR48]	1.70553	8.8519e-05	0.000951563
Zm00001d033552	ATPase 4 plasma membrane-type	1.70445	0.00555198	0.0313262
Zm00001d000909	NA	1.70432	2.61273e-05	0.000330026
Zm00001d039175	alpha/beta-Hydrolases superfamily protein	1.70383	0.000198538	0.0019121
Zm00001d044970	Probable tyrosine-protein phosphatase	1.70346	3.35611e-18	3.0864e-16
Zm00001d049407	Polyphenol oxidase chloroplastic	1.70339	5.85247e-11	2.3351e-09
Zm00001d020714	Heat shock factor protein 4	1.70034	1.38589e-09	4.47101e-08
Zm00001d039314	S-type anion channel SLAH3	1.69994	1.60599e-10	6.12427e-09
Zm00001d017851	NA	1.69984	2.79708e-05	0.000349507
Zm00001d005748	CIPK-like protein 1	1.69883	8.41001e-07	1.54871e-05
Zm00001d040697	S-adenosylmethionine synthase 1	1.69683	5.77236e-18	5.10608e-16
Zm00001d039420	NA	1.69542	0.00539187	0.0305428
Zm00001d003524	NAD(P)-linked oxidoreductase superfamily protein	1.69388	6.12966e-10	2.10347e-08
Zm00001d013245	UDP-glucose 6-dehydrogenase	1.69201	1.24304e-10	4.79476e-09
Zm00001d043491	Ethylene-responsive transcription factor 2	1.69108	6.47842e-08	1.51016e-06
Zm00001d003949	Major facilitator superfamily protein	1.6898	3.97575e-20	4.26777e-18
Zm00001d023394	PAN domain-containing protein	1.68801	0.00568531	0.0319649
Zm00001d049330	NA	1.68636	7.8996e-10	2.65811e-08
Zm00001d012908	soluble epoxide hydrolase	1.68476	7.35798e-06	0.000109225
Zm00001d032029	HEC/Ndc80p family protein	1.68468	0.000965389	0.00736283
Zm00001d046784	Alpha carbonic anhydrase 7	1.68208	9.74474e-05	0.00103464
Zm00001d029853	Proline oxidase	1.67946	1.23054e-18	1.17801e-16
Zm00001d044122	Dihydroflavonol-4-reductase	1.67882	1.27137e-09	4.13696e-08
Zm00001d028931	galactinol synthase1	1.67742	1.90404e-25	2.77457e-23
Zm00001d010903	NA	1.67669	0.00175317	0.0121513
Zm00001d008586	PR5-like receptor kinase	1.67526	0.00589789	0.0328904
Zm00001d048711	Hydroquinone glucosyltransferase	1.67455	1.43183e-18	1.35391e-16
Zm00001d051473	Cytosolic sulfotransferase 17	1.6739	0.00309001	0.019402
Zm00001d010795	IQ-domain 25	1.67272	5.66718e-05	0.000647273
Zm00001d010752	phosphatidylethanolamine-binding protein8	1.67052	1.67337e-05	0.00022354
Zm00001d002850	Elicitor-responsive protein 3	1.67043	1.28999e-05	0.000177921
Zm00001d012789	Putative WRKY DNA-binding domain superfamily protein	1.66831	0.000803546	0.0062986
Zm00001d005788	Zinc finger protein 2	1.66715	0.00878871	0.045541
Zm00001d050266	Cleavage and polyadenylation specificity factor 5	1.666	1.98411e-14	1.2653e-12
Zm00001d017046	Transducin/WD40 repeat-like superfamily protein	1.66566	0.00657436	0.0359837
Zm00001d038201	Zea mays ARGOS4	1.66434	0.000541602	0.00453173
Zm00001d045130	Putative UPF0481 protein	1.66303	4.1898e-08	1.01511e-06
Zm00001d001989	NA	1.6626	4.56514e-18	4.0983e-16
Zm00001d044723	MACPF domain-containing protein	1.66228	1.39534e-26	2.18078e-24
Zm00001d022395	Rhythmically expressed protein	1.66035	2.80416e-12	1.31957e-10
Zm00001d049347	Zinc finger protein CONSTANS-LIKE 5	1.65748	5.37864e-07	1.03934e-05
Zm00001d032536	Calcium uniporter protein 4 mitochondrial	1.65646	4.70039e-10	1.65056e-08
Zm00001d037120	Mechanosensitive ion channel protein 10	1.65368	0.00747542	0.0400193
Zm00001d048162	Expressed protein; protein	1.6528	1.1906e-10	4.61016e-09
Zm00001d033044	GDSL esterase/lipase	1.64976	0.000883045	0.00681406
Zm00001d003581	cytochrome P450 family 87 subfamily A polypeptide 6	1.64974	0.0038897	0.0234171
Zm00001d033066	Potassium transporter 5	1.64931	2.37173e-15	1.62224e-13
Zm00001d002160	Wound-responsive family protein	1.64823	0.00461502	0.026926
Zm00001d008570	Protein SAR DEFICIENT 1	1.64682	0.000170715	0.00168283
Zm00001d039513	Auxin-responsive protein IAA26	1.6467	1.54234e-08	4.06672e-07
Zm00001d040544	Hydrophobic protein LTI6B	1.64388	7.82716e-14	4.70316e-12
Zm00001d027590	NA	1.64176	9.60967e-05	0.00102282
Zm00001d016895	Gibberellin receptor GID1L2	1.64132	2.55796e-10	9.44411e-09
Zm00001d049250	Protein kinase superfamily protein	1.6382	4.88723e-09	1.41205e-07
Zm00001d044355	B3 domain-containing protein	1.63501	0.0087276	0.0453036
Zm00001d049179	O-methyltransferase ZRP4	1.63181	6.05945e-15	4.01708e-13
Zm00001d034184	allene oxide synthesis4	1.63107	3.71687e-07	7.43966e-06
Zm00001d044340	aldehyde dehydrogenase5	1.63001	1.29697e-07	2.81654e-06
Zm00001d021647	ABC transporter G family member 34	1.6295	0.000113776	0.00118302
Zm00001d044504	High affinity nitrate transporter 2.7	1.62888	1.2778e-05	0.000176562
Zm00001d019256	UDP-glycosyltransferase 76C1	1.62813	2.11932e-07	4.4027e-06
Zm00001d013725	gibberellin 20-oxidase4	1.62439	1.99819e-13	1.1266e-11
Zm00001d016855	Chloride channel	1.62278	3.91269e-18	3.56563e-16
Zm00001d051525	Oligopeptide transporter 4	1.62238	9.19304e-15	5.97627e-13
Zm00001d021692	Cysteine-rich receptor-like protein kinase 10	1.62183	0.000340398	0.00303063
Zm00001d036489	Pentatricopeptide repeat-containing protein	1.62058	3.46274e-11	1.41916e-09
Zm00001d024393	Indole-3-glycerol phosphate synthase chloroplastic	1.62037	2.48081e-14	1.55574e-12
Zm00001d039499	ATP-dependent 6-phosphofructokinase 4 chloroplastic	1.61879	1.70445e-15	1.18463e-13
Zm00001d052008	Putative clathrin assembly protein	1.61845	1.28241e-11	5.49468e-10
Zm00001d019400	PVR3-like protein	1.61499	1.60373e-06	2.77698e-05
Zm00001d029468	root-specific kinase 1	1.61407	0.000916665	0.00704645
Zm00001d028471	phosphoenolpyruvate carboxykinase1	1.61389	5.142e-15	3.43149e-13
Zm00001d036370	Chitinase2	1.6134	4.85163e-08	1.16147e-06
Zm00001d051532	Pentatricopeptide repeat-containing protein	1.61177	4.07879e-09	1.19333e-07
Zm00001d038891	Phosphoethanolamine N-methyltransferase 3	1.61169	5.0473e-25	7.18145e-23
Zm00001d048774	Putative polyol transporter 1	1.61156	2.10296e-09	6.47943e-08
Zm00001d019726	Uclacyanin-3	1.6109	0.00628397	0.0346399
Zm00001d003631	OSJNBa0006B20.2 protein; protein	1.60954	0.00304713	0.0191647
Zm00001d028759	Pyruvate decarboxylase isozyme 3	1.60944	7.11327e-08	1.64291e-06
Zm00001d015578	Cytochrome P450 71D8	1.60927	0.000266945	0.00245193
Zm00001d036917	argonaute10b	1.60683	0.000569289	0.00472928
Zm00001d040878	60S ribosomal protein L11-1	1.60342	0.00177029	0.0122418
Zm00001d029194	cytochrome P450 family 81 subfamily D polypeptide 8	1.5994	1.9993e-05	0.000261862
Zm00001d014258	alanine aminotransferase5	1.59793	5.7951e-07	1.10846e-05
Zm00001d042276	Probable beta-14-xylosyltransferase IRX10L	1.59737	6.27931e-09	1.77682e-07
Zm00001d042104	glutathione transferase7	1.59732	7.91771e-06	0.000116673
Zm00001d012304	Putative cytochrome P450 superfamily protein	1.59703	9.25693e-14	5.5183e-12
Zm00001d021653	Glucose-6-phosphate/phosphate translocator 2	1.59479	1.20142e-13	7.07806e-12
Zm00001d014863	Protein REVEILLE 7	1.59454	7.89762e-08	1.81159e-06
Zm00001d030121	roothairless6	1.59401	0.0033727	0.0208604
Zm00001d038863	Transcription factor bHLH87	1.59312	5.95358e-08	1.39863e-06
Zm00001d023661	NA	1.59303	0.00299488	0.0188852
Zm00001d038678	NA	1.58995	8.81545e-19	8.55013e-17
Zm00001d025437	Amino acid permease	1.58722	1.77973e-07	3.75149e-06
Zm00001d008565	NA	1.58714	2.63893e-06	4.35691e-05
Zm00001d028962	WRKY55-superfamily of TFs having WRKY and zinc finger domains	1.5865	3.80625e-18	3.48972e-16
Zm00001d048273	DUF1677 family protein	1.58488	3.22932e-05	0.000396941
Zm00001d043048	Cysteine protease 1	1.58306	4.6582e-07	9.14779e-06
Zm00001d045565	Haloacid dehalogenase-like hydrolase domain-containing protein Sgpp	1.583	1.29535e-08	3.47933e-07
Zm00001d008222	NA	1.58201	2.08567e-09	6.43272e-08
Zm00001d033909	Expressed protein; protein	1.5815	0.000606823	0.00499024
Zm00001d002146	BTB/POZ domain-containing protein	1.58111	2.9284e-12	1.37375e-10
Zm00001d039667	Thiol-disulphide oxidoreductase DCC	1.57988	1.00581e-16	7.81938e-15
Zm00001d007027	Ubiquitin-protein ligase CIP8	1.57941	7.19252e-09	2.01631e-07
Zm00001d037210	NA	1.57934	9.32903e-09	2.57457e-07
Zm00001d028692	Glutathione S-transferase L2 chloroplastic	1.57885	4.61651e-17	3.6937e-15
Zm00001d002802	Leucine-rich repeat receptor protein kinase EXS	1.57844	1.85624e-08	4.80202e-07
Zm00001d014906	Phosphoinositide phospholipase C 4	1.57833	6.37001e-13	3.31284e-11
Zm00001d028754	mitogen-activated protein kinase kinase kinase 13	1.57745	0.000581961	0.0048226
Zm00001d025864	myb domain protein 15	1.57675	3.3015e-05	0.000404823
Zm00001d021024	Glucan endo-1%2C3-beta-glucosidase A6	1.57594	4.85101e-07	9.48935e-06
Zm00001d033158	Transcription factor jumonji (jmjC) domain-containing protein	1.57563	0.00131785	0.00959026
Zm00001d035561	Expressed protein; Mannose-specific jacalin-related lectin; protein	1.57462	6.01626e-09	1.71041e-07
Zm00001d043651	Tryptophan aminotransferase-related protein 4	1.5746	5.69915e-05	0.00064994
Zm00001d030339	Peptidyl-prolyl cis-trans isomerase	1.57434	0.000514348	0.0043398
Zm00001d044109	Tonoplast dicarboxylate transporter	1.57323	1.29943e-08	3.48515e-07
Zm00001d026406	NA	1.57261	0.0009811	0.00746755
Zm00001d018738	pathogenesis related protein4	1.57006	0.00368502	0.0223832
Zm00001d014596	Alpha-L-fucosidase 2	1.56617	1.28785e-08	3.46227e-07
Zm00001d008435	Beta-glucosidase 44	1.56437	1.59146e-07	3.38299e-06
Zm00001d011639	AP2/ERF and B3 domain-containing transcription repressor TEM1	1.56317	1.28136e-05	0.000176974
Zm00001d042810	Cell division control protein 6 homolog B	1.56299	9.49685e-06	0.000136737
Zm00001d026282	Bifunctional inhibitor/lipid-transfer protein/seed storage 2S albumin superfamily protein	1.56265	4.00879e-13	2.1478e-11
Zm00001d007191	myb domain protein 112	1.55922	0.0037728	0.0228016
Zm00001d013370	Symbiotic ammonium transporter	1.55917	8.95139e-05	0.000960888
Zm00001d017462	Ethylene-responsive transcription factor 1A	1.55435	0.00248344	0.0161271
Zm00001d041236	Leucine-rich receptor-like protein kinase family protein	1.55271	2.21995e-25	3.21936e-23
Zm00001d032046	cytokinin oxidase10	1.55052	1.20815e-12	6.04356e-11
Zm00001d023298	Putative apyrase family protein	1.5492	0.00585818	0.0326871
Zm00001d043839	NA	1.54688	5.92229e-09	1.68528e-07
Zm00001d029506	LOB domain-containing protein 42	1.54541	4.11344e-06	6.50304e-05
Zm00001d034692	UDP-glycosyltransferase 76C1	1.54234	3.82211e-07	7.63005e-06
Zm00001d039037	Putative MAP kinase family protein	1.54153	1.39837e-23	1.83393e-21
Zm00001d047582	galactinol synthase3	1.53986	4.57776e-14	2.8238e-12
Zm00001d042918	ENTH/VHS family protein	1.53849	0.00927384	0.0473995
Zm00001d053906	transcription regulators	1.53784	0.00019525	0.00188344
Zm00001d008199	Basic endochitinase B	1.53701	0.0001578	0.00157092
Zm00001d001432	NA	1.5343	0.000272719	0.00249736
Zm00001d053569	Cytochrome P450 711A1	1.5339	1.06064e-08	2.90055e-07
Zm00001d034270	Mitochondrial import inner membrane translocase subunit TIM14	1.53309	2.85785e-06	4.67301e-05
Zm00001d022552	Transcription factor bHLH148	1.52987	0.00861145	0.0448396
Zm00001d018367	Spermidine hydroxycinnamoyl transferase	1.52591	2.71206e-06	4.46543e-05
Zm00001d042869	Aldose reductase	1.52063	3.77142e-14	2.34076e-12
Zm00001d027682	WAT1-related protein	1.52008	6.54933e-05	0.000735222
Zm00001d003575	RING-H2 finger protein ATL3	1.51854	0.00100927	0.00765298
Zm00001d028486	Chemocyanin	1.51465	7.90318e-05	0.000861864
Zm00001d040148	basic helix-loop-helix (bHLH) DNA-binding superfamily protein	1.50917	1.06021e-10	4.13717e-09
Zm00001d006117	LRR receptor-like serine/threonine-protein kinase GSO1	1.50747	1.30249e-05	0.000179399
Zm00001d030544	Glyoxylate reductase	1.50424	4.0902e-13	2.18753e-11
Zm00001d042345	PIN-formed protein5	1.50408	5.8582e-09	1.66997e-07
Zm00001d015623	Limonoid UDP-glucosyltransferase	1.4986	1.22488e-06	2.16319e-05
Zm00001d046866	Senescence-associated protein DH	1.49812	1.94054e-07	4.06489e-06
Zm00001d051867	Probable xyloglucan endotransglucosylase/hydrolase protein 32	1.49765	0.00585516	0.0326763
Zm00001d017706	Pentatricopeptide repeat-containing protein	1.49692	1.81469e-09	5.66649e-08
Zm00001d017597	SPX domain-containing membrane protein	1.49598	8.33059e-07	1.53785e-05
Zm00001d042619	Amino acid permease 2	1.49549	9.2144e-08	2.08353e-06
Zm00001d026460	Probable beta-14-xylosyltransferase IRX14	1.49485	2.77115e-05	0.000346842
Zm00001d031128	5-methyltetrahydropteroyltriglutamate--homocysteine methyltransferase 1	1.49398	1.05115e-16	8.15083e-15
Zm00001d042825	General transcription factor 2-related zinc finger protein	1.49254	0.00579981	0.0324454
Zm00001d009938	alpha/beta-Hydrolases superfamily protein	1.4923	4.11244e-08	9.99578e-07
Zm00001d039607	UDP-glycosyltransferase 75B1	1.49211	4.85697e-11	1.96388e-09
Zm00001d030290	26S proteasome non-ATPase regulatory subunit 4 homolog	1.49206	3.8154e-08	9.34914e-07
Zm00001d033171	Thioredoxin superfamily protein	1.49178	2.94119e-09	8.81014e-08
Zm00001d013098	aldehyde oxidase2	1.49113	2.01743e-07	4.21629e-06
Zm00001d029884	Ethylene-responsive transcription factor ERF035	1.49019	8.62893e-08	1.96292e-06
Zm00001d033797	alpha/beta-Hydrolases superfamily protein	1.48998	4.80013e-07	9.39592e-06
Zm00001d027355	RHOMBOID-like protein 3	1.48992	4.1042e-06	6.49523e-05
Zm00001d013185	Allene oxide synthase chloroplastic	1.48937	1.38179e-11	5.88705e-10
Zm00001d038699	O-methyltransferase ZRP4	1.48801	2.93543e-08	7.36641e-07
Zm00001d052843	Caffeoyl-CoA O-methyltransferase 2	1.48693	0.00281788	0.0178982
Zm00001d030304	Pathogenesis-related thaumatin superfamily protein	1.48609	9.17557e-05	0.000981461
Zm00001d015665	Serine/threonine protein phosphatase 2A regulatory subunit B''alpha	1.48608	0.00962927	0.0488328
Zm00001d034420	Glutamate dehydrogenase	1.48378	2.35148e-09	7.19372e-08
Zm00001d007381	NA	1.48342	0.00128322	0.00938805
Zm00001d038115	Putative DUF26-domain receptor-like protein kinase family protein	1.48316	6.31278e-05	0.00071158
Zm00001d003301	C2 and GRAM domain-containing protein	1.48189	0.00190938	0.0130511
Zm00001d014102	Divalent ion symporter	1.48078	1.36755e-17	1.15873e-15
Zm00001d011734	Inorganic pyrophosphatase 1	1.48037	1.10471e-09	3.64181e-08
Zm00001d035166	Lysine histidine transporter 2	1.47946	3.56821e-11	1.4604e-09
Zm00001d028720	Phosphatidylinositol transfer protein expressed	1.47873	1.19494e-07	2.61568e-06
Zm00001d042572	NA	1.47409	4.35179e-07	8.59079e-06
Zm00001d025822	OSJNBa0043L24.15 protein; protein	1.47365	0.00870982	0.0452503
Zm00001d041637	Allantoinase	1.47264	1.72456e-12	8.37788e-11
Zm00001d032144	AP2-like ethylene-responsive transcription factor	1.47111	0.00373483	0.0226084
Zm00001d037918	Non-cyanogenic beta-glucosidase	1.47076	1.69908e-11	7.17801e-10
Zm00001d004664	Cytochrome P450 94B3	1.4704	3.19154e-17	2.59487e-15
Zm00001d008283	Serpin-Z1	1.4693	0.0039764	0.0238173
Zm00001d045564	Haloacid dehalogenase-like hydrolase domain-containing protein Sgpp	1.46807	1.12253e-09	3.69248e-08
Zm00001d023480	plant U-box 24	1.46753	0.00285204	0.0180923
Zm00001d033787	UV-B-induced protein chloroplastic	1.46643	4.76484e-17	3.80229e-15
Zm00001d012909	soluble epoxide hydrolase	1.46345	1.78819e-14	1.1452e-12
Zm00001d030199	Peroxidase 54	1.46332	0.00617639	0.0341342
Zm00001d019629	Dehydrodolichyl diphosphate synthase 1	1.46282	1.4925e-09	4.76586e-08
Zm00001d041842	Amino acid permease 2	1.46087	6.28651e-09	1.77719e-07
Zm00001d046422	Cytochrome P450 734A1	1.45842	0.00248514	0.0161347
Zm00001d014361	Probable beta-13-galactosyltransferase 4	1.45842	1.12315e-06	2.00977e-05
Zm00001d006623	Polygalacturonase inhibitor 1	1.4584	0.00456687	0.0267122
Zm00001d014467	Peroxidase 3	1.45776	3.8021e-09	1.1178e-07
Zm00001d025361	NA	1.45562	2.82922e-10	1.03443e-08
Zm00001d047845	Putative O-Glycosyl hydrolase superfamily protein	1.45495	0.00505153	0.0289851
Zm00001d007597	ABC family1	1.45334	3.89055e-18	3.5562e-16
Zm00001d049660	ACR8	1.45146	0.00983187	0.0496266
Zm00001d047110	trehalose-6-phosphate phosphatase11	1.45126	9.42246e-06	0.00013599
Zm00001d019613	Probable O-methyltransferase 2	1.45079	4.78891e-13	2.54767e-11
Zm00001d033229	NA	1.45029	0.000273761	0.00250614
Zm00001d042536	fructokinase1	1.44927	3.03241e-09	9.0564e-08
Zm00001d019311	IAA-amino acid hydrolase ILR1	1.44741	5.27331e-15	3.51135e-13
Zm00001d034760	Ferredoxin-3%2C chloroplastic	1.44144	9.49474e-13	4.84601e-11
Zm00001d040570	Encodes alpha-helical IF (intermediate filament)-like protein.	1.44118	2.26838e-11	9.47694e-10
Zm00001d046157	NA	1.4407	2.13617e-08	5.46527e-07
Zm00001d015515	Probable WRKY transcription factor 40	1.43801	1.16917e-06	2.08065e-05
Zm00001d017385	MYB-transcription factor 89	1.43781	6.36977e-06	9.58293e-05
Zm00001d030148	NA	1.43661	2.05133e-14	1.30541e-12
Zm00001d045404	Acid phosphatase 1	1.43486	3.1619e-06	5.11946e-05
Zm00001d051047	Zinc finger protein CONSTANS-LIKE 5	1.43365	5.30052e-11	2.12331e-09
Zm00001d034356	glutathione transferase5	1.43245	6.99625e-13	3.61795e-11
Zm00001d003659	Serine/threonine-protein kinase SRK2A	1.43128	3.0987e-05	0.000382914
Zm00001d006900	Phospho-2-dehydro-3-deoxyheptonate aldolase 2 chloroplastic	1.43082	4.78598e-09	1.38412e-07
Zm00001d052322	Prenylated Rab receptor 2	1.42889	3.2898e-09	9.73831e-08
Zm00001d051556	nine-cis-epoxycarotenoid dioxygenase6	1.42844	3.00389e-11	1.24293e-09
Zm00001d045036	Chaperone DnaJ-domain superfamily protein	1.42733	2.90636e-07	5.93952e-06
Zm00001d014717	Glycosyltransferase family 64 protein C4	1.42723	3.10423e-08	7.73851e-07
Zm00001d013955	Plant basic secretory protein (BSP) family protein	1.42643	1.52299e-08	4.02273e-07
Zm00001d029816	Pollen Ole e 1 allergen and extensin family protein	1.42638	0.000839857	0.00653899
Zm00001d025360	Probable F-box protein At1g60180	1.42269	3.24424e-07	6.55893e-06
Zm00001d006467	adenosine 5'-phosphosulfate reductase-like2	1.42025	9.38181e-10	3.127e-08
Zm00001d005607	Spermidine hydroxycinnamoyl transferase	1.41883	0.00461826	0.0269345
Zm00001d022625	Synaptotagmin-2	1.41816	0.00155165	0.0109637
Zm00001d032828	Citrate transporter family protein	1.41733	1.17725e-17	1.00029e-15
Zm00001d044181	S-type anion channel SLAH3	1.41538	0.00526273	0.0299592
Zm00001d045913	NA	1.41497	7.28278e-06	0.000108322
Zm00001d042211	PsbP domain-containing protein 7 chloroplastic	1.41461	6.54624e-15	4.31137e-13
Zm00001d028686	Receptor-like protein kinase HERK 1	1.41451	2.47017e-09	7.53389e-08
Zm00001d002736	carotenoid cleavage dioxygenase7	1.41282	0.00152827	0.0108239
Zm00001d049107	NA	1.4126	3.12062e-09	9.27394e-08
Zm00001d053146	pentatricopeptide (PPR) repeat protein	1.41253	8.51653e-05	0.000919162
Zm00001d052478	Embryogenesis transmembrane protein-like	1.41155	0.00226131	0.0149715
Zm00001d048707	benzoxazinone synthesis8	1.41043	1.6712e-12	8.15698e-11
Zm00001d030858	Zinc finger protein AZF2	1.40634	0.00140543	0.0100985
Zm00001d052335	Peroxidase 67	1.40494	3.04668e-10	1.1059e-08
Zm00001d049544	UDP-glycosyltransferase 83A1	1.40427	2.57903e-14	1.61398e-12
Zm00001d037738	RALF	1.40401	0.00646582	0.0354738
Zm00001d019002	NA	1.40296	0.000109442	0.00114308
Zm00001d052191	Cupredoxin superfamily protein	1.40246	3.10395e-05	0.000383405
Zm00001d042596	alpha/beta-Hydrolases superfamily protein	1.40052	7.90017e-11	3.10692e-09
Zm00001d009178	Serine carboxypeptidase-like 33	1.39506	1.28311e-08	3.45261e-07
Zm00001d008795	UDP-glycosyltransferase 74B1	1.39458	0.00123699	0.00910255
Zm00001d013097	O-Glycosyl hydrolases family 17 protein	1.39283	0.000269098	0.0024687
Zm00001d025400	monooxygenase 1	1.39226	2.28817e-14	1.44394e-12
Zm00001d012900	Cell number regulator 10	1.39189	2.22693e-05	0.000287679
Zm00001d049244	Putative IQ calmodulin-binding and BAG domain containing family protein	1.3905	0.000682862	0.00549184
Zm00001d024821	Sucrose-phosphatase 2	1.39009	1.75299e-17	1.46474e-15
Zm00001d020612	Choline/ethanolamine kinase	1.38636	7.35885e-20	7.76127e-18
Zm00001d014680	Sodium transporter HKT1	1.38557	0.000156072	0.0015568
Zm00001d010689	Cytokinin-O-glucosyltransferase 1	1.38546	2.61442e-05	0.000330102
Zm00001d017901	Phosphoenolpyruvate/phosphate translocator 2 chloroplastic	1.38514	0.00107081	0.00805707
Zm00001d014324	Calcium-binding endonuclease/exonuclease/phosphatase family	1.38286	3.23575e-12	1.50855e-10
Zm00001d042013	receptor-like protein kinase 1	1.3824	4.95954e-06	7.67965e-05
Zm00001d040075	Glycosyltransferase family 61 protein	1.38141	1.5914e-07	3.38299e-06
Zm00001d014748	(Z)-3-hexen-1-ol acetyltransferase	1.38106	3.26435e-11	1.34333e-09
Zm00001d006619	Zinc finger CCCH domain-containing protein 56	1.37957	2.23503e-10	8.33343e-09
Zm00001d045030	NA	1.37926	0.00424139	0.0251252
Zm00001d043045	NA	1.37839	9.72637e-10	3.23469e-08
Zm00001d053619	Phenylalanine ammonia-lyase 1	1.37569	0.00449126	0.0263723
Zm00001d047621	NA	1.37526	4.45794e-06	6.97817e-05
Zm00001d029810	Methylsterol monooxygenase 1-2	1.37458	2.12726e-16	1.60016e-14
Zm00001d047814	Catalytic/ hydrolase	1.37139	1.16134e-13	6.86877e-12
Zm00001d032300	Major facilitator superfamily protein	1.37111	7.52602e-14	4.5403e-12
Zm00001d007869	UDP-glycosyltransferase 71B1	1.37087	2.3787e-08	6.05495e-07
Zm00001d022569	senescence associated gene 20	1.3706	4.93629e-17	3.92872e-15
Zm00001d036338	peptidoglycan-binding LysM domain-containing protein	1.36915	4.08353e-08	9.94154e-07
Zm00001d027916	Phosphoinositide phosphatase SAC2	1.36822	1.56527e-16	1.20139e-14
Zm00001d031257	Cupredoxin superfamily protein	1.36747	4.14345e-07	8.21175e-06
Zm00001d009071	sugars will eventually be exported transporter17b	1.35928	5.79212e-14	3.53671e-12
Zm00001d012322	cytochrome P450 family 81 subfamily D polypeptide 8	1.35892	3.93738e-08	9.60899e-07
Zm00001d035616	Soluble inorganic pyrophosphatase 4	1.35785	4.78932e-08	1.14837e-06
Zm00001d010751	Seed specific protein Bn15D17A	1.35639	5.25544e-07	1.01814e-05
Zm00001d002129	Protein kinase superfamily protein	1.35398	1.97488e-17	1.64105e-15
Zm00001d012391	Delta 1-pyrroline-5-carboxylate synthetase isoform 1%3B Delta 1-pyrroline-5-carboxylate synthetase isoform 2	1.35327	2.22087e-05	0.000287091
Zm00001d020515	NA	1.35286	0.00471395	0.0274025
Zm00001d034779	NA	1.35139	2.10037e-19	2.11892e-17
Zm00001d029443	1-phosphatidylinositol-3-phosphate 5-kinase FAB1B	1.35034	8.79908e-17	6.89391e-15
Zm00001d014690	Auxin response factor 7	1.35017	7.07437e-10	2.39766e-08
Zm00001d048647	Putative MYB DNA-binding domain superfamily protein	1.34837	8.19331e-11	3.21382e-09
Zm00001d044535	WAT1-related protein	1.34754	0.000323913	0.0028968
Zm00001d016216	NA	1.34749	3.56383e-06	5.71501e-05
Zm00001d016933	loricrin-related	1.3446	6.26885e-10	2.14635e-08
Zm00001d052940	OSJNBb0045P24.5 protein	1.34452	0.00198847	0.0134787
Zm00001d023335	Putative RING zinc finger domain superfamily protein	1.34403	4.87415e-06	7.56685e-05
Zm00001d052395	Mini zinc finger protein 3	1.34154	0.00951294	0.0483594
Zm00001d024734	Peroxidase 2	1.34109	4.42518e-10	1.55936e-08
Zm00001d019409	OSJNBb0004G23.8 protein; OSJNBb0085F13.3 protein	1.33969	3.97713e-11	1.61898e-09
Zm00001d023945	NA	1.339	0.000888328	0.00684957
Zm00001d003719	UPF0496 protein	1.33394	0.00152327	0.0107935
Zm00001d037724	Gibberellin 2-beta-dioxygenase	1.33378	1.55821e-08	4.10139e-07
Zm00001d007251	Adenine/guanine permease AZG2	1.33369	0.00538929	0.0305396
Zm00001d006536	Cysteine-rich receptor-like protein kinase 10	1.33348	0.0019523	0.0132825
Zm00001d026070	SPX domain-containing membrane protein	1.33337	4.56348e-08	1.09946e-06
Zm00001d048692	Magnesium/proton exchanger	1.33294	1.44386e-13	8.35944e-12
Zm00001d002776	Probable receptor-like protein kinase	1.331	5.90635e-06	8.95722e-05
Zm00001d037435	NA	1.33093	0.000102506	0.00108301
Zm00001d002158	Wound-responsive family protein	1.33089	0.00048056	0.00409712
Zm00001d003513	zeaxanthin epoxidase1	1.3301	2.12744e-05	0.000276247
Zm00001d027353	Retinol dehydrogenase 12	1.32941	2.12684e-11	8.91027e-10
Zm00001d033539	Gamma-glutamyl peptidase 1	1.32711	9.62271e-09	2.65319e-07
Zm00001d011378	Putative DUF1221-domain containing protein kinase family protein	1.32574	0.000662918	0.00535519
Zm00001d013532	Defense-related protein	1.32174	3.02178e-09	9.03361e-08
Zm00001d006447	GTPase activating protein	1.32145	0.000778293	0.00613442
Zm00001d020717	abscisic acid 8'-hydroxylase4	1.32122	6.02859e-16	4.31939e-14
Zm00001d025659	ATP-dependent 6-phosphofructokinase 2	1.32045	0.00616808	0.0341008
Zm00001d048693	ATA15 protein	1.31957	1.87633e-13	1.06386e-11
Zm00001d003559	Ferric reduction oxidase 7 chloroplastic	1.31904	6.0426e-12	2.70831e-10
Zm00001d035569	NA	1.3174	0.000131518	0.00134011
Zm00001d011967	NA	1.31694	3.36566e-05	0.000411353
Zm00001d031192	NA	1.31677	9.40262e-07	1.71476e-05
Zm00001d045132	Allantoinase	1.31659	0.000940503	0.00720034
Zm00001d022272	CBL-interacting serine/threonine-protein kinase 1	1.31616	5.34001e-13	2.8111e-11
Zm00001d044167	Ovate protein	1.31586	0.0035386	0.0216808
Zm00001d003280	Probable galactinol--sucrose galactosyltransferase 2	1.31574	0.00342653	0.021129
Zm00001d016415	UDP-glycosyltransferase 73D1	1.31386	0.00793945	0.0420218
Zm00001d016103	Core-2/I-branching beta-16-N-acetylglucosaminyltransferase family protein	1.31328	0.000752647	0.00596031
Zm00001d012591	Probable nucleoredoxin 1	1.3114	4.56086e-05	0.000533904
Zm00001d043752	UDP-glycosyltransferase 88A1	1.30903	1.35383e-08	3.61709e-07
Zm00001d043601	NADP-dependent malic enzyme6	1.30808	3.154e-18	2.90939e-16
Zm00001d005823	Flavonoid 3-monooxygenase	1.30584	3.07845e-13	1.69759e-11
Zm00001d000434	Adenine/guanine permease AZG1	1.30482	1.5846e-13	9.08703e-12
Zm00001d006331	sequence-specific DNA binding transcription factors	1.30335	4.90926e-06	7.61351e-05
Zm00001d028808	senescence associated gene 20	1.3033	0.00062157	0.00508379
Zm00001d047340	Allene oxide cyclase 3 chloroplastic	1.30264	1.43989e-12	7.1352e-11
Zm00001d018629	Dirigent-like protein pDIR3	1.30203	8.43264e-13	4.31854e-11
Zm00001d046315	DUF1685 family protein	1.30141	0.00361897	0.022062
Zm00001d040450	uncharacterized protein [Source:UniProtKB/TrEMBL;Acc:B6SX29]	1.29931	8.04685e-12	3.53312e-10
Zm00001d048950	Hevein-like preproprotein	1.2965	1.7179e-10	6.53451e-09
Zm00001d022712	NA	1.29447	0.00362249	0.0220745
Zm00001d039488	Pollen-specific protein SF21	1.29431	4.42478e-05	0.000520491
Zm00001d026584	Adenylate kinase 1 chloroplastic	1.29334	9.32265e-11	3.6426e-09
Zm00001d016441	Tyrosine aminotransferase	1.29309	2.51879e-05	0.000319633
Zm00001d046385	NA	1.29226	5.33701e-19	5.27821e-17
Zm00001d043175	Cystatin-1	1.29206	1.29983e-08	3.48515e-07
Zm00001d014193	NA	1.29079	1.77712e-07	3.7486e-06
Zm00001d051812	histidine kinase6	1.28994	0.00146011	0.0104144
Zm00001d017279	phenylalanine ammonia lyase7	1.28845	5.07627e-07	9.87875e-06
Zm00001d003924	Glycerophosphodiester phosphodiesterase GDPD2	1.28751	2.98151e-10	1.08354e-08
Zm00001d053409	UPF0481 protein	1.28707	0.000427846	0.00369787
Zm00001d048333	DUF1997 family protein	1.2851	7.08708e-05	0.000785071
Zm00001d037934	UDP-glucuronic acid decarboxylase 4	1.28425	1.19614e-10	4.62569e-09
Zm00001d039685	Probable galactinol--sucrose galactosyltransferase 5	1.28354	6.84512e-11	2.71679e-09
Zm00001d033957	Helix-loop-helix DNA-binding domain containing protein	1.28331	7.23501e-05	0.000799402
Zm00001d010690	Anthocyanidin 3-O-glucosyltransferase	1.28209	4.40244e-07	8.68511e-06
Zm00001d010730	Transcription factor TCP5	1.28206	1.84913e-08	4.78897e-07
Zm00001d047944	NA	1.28161	0.000412607	0.00358465
Zm00001d006489	senescence regulator	1.2815	5.3012e-05	0.000611026
Zm00001d039011	Grx_I1-glutaredoxin subgroup III	1.28067	0.000411479	0.00357794
Zm00001d040621	myb transcription factor40	1.28045	2.37385e-06	3.95826e-05
Zm00001d003833	NA	1.28021	8.81418e-09	2.44142e-07
Zm00001d023384	Phytosulfokines 2	1.27929	5.50084e-06	8.40139e-05
Zm00001d041853	myb transcription factor8	1.27879	0.000850511	0.00660695
Zm00001d006683	UDP-glycosyltransferase 78D2	1.2776	2.83477e-10	1.0352e-08
Zm00001d048690	Serine carboxypeptidase-like 50	1.27731	0.00848462	0.044286
Zm00001d029885	Zinc finger protein CONSTANS-LIKE 5	1.27675	8.2868e-08	1.89222e-06
Zm00001d012443	NA	1.27566	0.00174549	0.0121037
Zm00001d051163	phenylalanine ammonia lyase5	1.27507	1.49738e-13	8.61964e-12
Zm00001d035007	GDP-mannose transporter GONST5	1.27366	1.31684e-08	3.52764e-07
Zm00001d009112	cAMP-regulated phosphoprotein 19-related protein	1.27299	0.0002356	0.00220907
Zm00001d009619	Putative WRKY DNA-binding domain superfamily protein	1.27171	0.00989186	0.0498377
Zm00001d051239	Putative AP2/EREBP transcription factor superfamily protein	1.2717	0.00536141	0.0304102
Zm00001d032825	NA	1.27121	3.34798e-11	1.37586e-09
Zm00001d036261	Protein kinase superfamily protein	1.2711	3.16509e-07	6.41458e-06
Zm00001d049173	Putative WRKY DNA-binding domain superfamily protein	1.2703	2.90843e-07	5.93974e-06
Zm00001d043735	Bidirectional sugar transporter SWEET2	1.26989	3.39213e-06	5.45417e-05
Zm00001d005392	Lecithin-cholesterol acyltransferase-like 1	1.26931	1.22975e-12	6.14143e-11
Zm00001d001865	cytokinin response regulator1	1.26295	4.39674e-06	6.90027e-05
Zm00001d003064	R2R3MYB-domain protein	1.2598	1.10638e-05	0.000155582
Zm00001d035713	WAT1-related protein	1.25901	5.29121e-06	8.11409e-05
Zm00001d025881	NA	1.25472	0.00301536	0.0189888
Zm00001d018278	Fatty-acid-binding protein 2	1.25277	1.55001e-06	2.69324e-05
Zm00001d025377	NA	1.25155	0.000338921	0.00301926
Zm00001d027892	root-specific kinase 1	1.25043	0.00105723	0.00796723
Zm00001d003512	Zeaxanthin epoxidase chloroplastic	1.25021	6.59743e-12	2.93951e-10
Zm00001d035646	Putative DUF26 domain family protein	1.25015	1.64511e-05	0.000220254
Zm00001d014744	Uncharacterised protein family (UPF0114)	1.25008	4.85788e-12	2.2202e-10
Zm00001d048949	Hevein-like preproprotein	1.2479	0.000150222	0.00150491
Zm00001d012674	chorismate mutase1	1.24694	2.43654e-10	9.05119e-09
Zm00001d049303	O-methyltransferase ZRP4	1.24673	2.64365e-05	0.000333234
Zm00001d030557	Alanine aminotransferase 2 mitochondrial	1.24644	4.91722e-12	2.24392e-10
Zm00001d047063	camphor resistance CrcB family protein	1.24132	6.27944e-12	2.81028e-10
Zm00001d034725	Haloacid dehalogenase-like hydrolase (HAD) superfamily protein	1.23896	1.08359e-11	4.68274e-10
Zm00001d037949	Probable protein phosphatase 2C 73	1.23639	4.26321e-18	3.85016e-16
Zm00001d041824	Tat pathway signal sequence family protein	1.23511	5.0099e-11	2.02301e-09
Zm00001d038549	Putative DUF26-domain receptor-like protein kinase family protein	1.23446	0.00600894	0.0333616
Zm00001d029448	Protein TIFY 10B	1.23423	3.44797e-12	1.60007e-10
Zm00001d031614	exocyst subunit exo70 family protein F1	1.23402	0.00232837	0.0153213
Zm00001d052520	NA	1.23381	0.000221573	0.00209844
Zm00001d048169	UPF0496 protein At3g28300	1.23227	2.61628e-06	4.32662e-05
Zm00001d007072	Uncharacterised protein family (UPF0114)	1.23223	6.57463e-12	2.93369e-10
Zm00001d021632	NA	1.23087	0.00015012	0.0015044
Zm00001d019000	Receptor-like kinase-like	1.22916	0.0049531	0.0285234
Zm00001d025900	Putative GEM-like protein 8	1.22805	2.34356e-05	0.000300303
Zm00001d033972	Protein TIFY 3B	1.22787	0.00248848	0.0161494
Zm00001d036241	GDSL esterase/lipase	1.2243	2.88561e-05	0.000359082
Zm00001d015477	Protein ECERIFERUM 3	1.22163	2.65877e-07	5.47435e-06
Zm00001d003499	E3 ubiquitin-protein ligase ATL6	1.22093	0.000425837	0.00368526
Zm00001d040263	Glycogen synthase kinase-3 MsK-3	1.21933	3.06116e-07	6.23056e-06
Zm00001d044785	G2-like1	1.21905	9.79621e-09	2.69734e-07
Zm00001d035079	Zea mays ARGOS5	1.21818	0.00891189	0.0459833
Zm00001d011799	Nuclear transport factor 2 (NTF2) family protein	1.21604	5.72703e-11	2.29112e-09
Zm00001d019479	granule-bound starch synthase1b	1.21603	2.1108e-10	7.90932e-09
Zm00001d043674	Cytidine deaminase	1.21593	5.72986e-07	1.09873e-05
Zm00001d024497	ABC transporter G family member 14	1.21573	1.56211e-05	0.000210637
Zm00001d002531	Nucleotide-diphospho-sugar transferase family protein	1.21471	0.00404642	0.0241743
Zm00001d009171	Mitochondrial substrate carrier family protein	1.21467	6.18378e-05	0.000698344
Zm00001d028806	Sex determination protein tasselseed-2	1.21388	2.18478e-06	3.6714e-05
Zm00001d010627	Protein LURP-one-related 8	1.21226	8.7067e-06	0.000126801
Zm00001d020257	Heavy metal transport/detoxification superfamily protein	1.21168	0.00740423	0.039684
Zm00001d036387	plant/F20M13-60 protein	1.21098	1.32346e-11	5.66252e-10
Zm00001d012603	Methylesterase 3	1.21097	1.05336e-05	0.000148892
Zm00001d037610	NA	1.20945	2.04321e-10	7.67514e-09
Zm00001d038065	Annexin D4	1.2094	6.85813e-12	3.04667e-10
Zm00001d010115	Probable anion transporter 3 chloroplastic	1.20767	0.00022205	0.00210164
Zm00001d031209	benzoxazinone synthesis9	1.20766	3.00622e-13	1.66385e-11
Zm00001d042940	plant-specific domain TIGR01589 family protein expressed	1.20592	1.33454e-05	0.000183061
Zm00001d051567	alpha/beta-Hydrolases superfamily protein	1.20536	9.11305e-11	3.56995e-09
Zm00001d035949	receptor-like protein kinase 1	1.20499	2.2932e-12	1.09449e-10
Zm00001d042683	POT family protein	1.20266	1.17243e-09	3.84823e-08
Zm00001d038946	Electron carrier/ electron transporter/ iron ion binding protein	1.19814	1.18223e-09	3.87617e-08
Zm00001d026627	Transducin/WD40 repeat-like superfamily protein	1.19752	1.03588e-05	0.000146835
Zm00001d030009	Haloacid dehalogenase-like hydrolase domain-containing protein Sgpp	1.19429	6.33969e-13	3.30277e-11
Zm00001d007280	Zea mays ARGOS homolog3	1.19427	2.04366e-05	0.000266976
Zm00001d029087	Sucrose synthase 3	1.19366	2.00453e-09	6.20151e-08
Zm00001d002799	Homeobox-leucine zipper protein ATHB-12	1.18951	9.55451e-07	1.7393e-05
Zm00001d016255	Heat stress transcription factor C-1	1.18849	0.00110426	0.00827964
Zm00001d053293	calcineurin B-like12	1.18801	9.06174e-10	3.02365e-08
Zm00001d050323	Putative cytochrome P450 superfamily protein	1.18683	1.00937e-12	5.143e-11
Zm00001d015434	B-box zinc finger family protein	1.18636	2.53275e-05	0.000320999
Zm00001d026147	plant color component at R1	1.18394	0.000152193	0.00152264
Zm00001d053394	NA	1.18368	8.6565e-10	2.89806e-08
Zm00001d032186	Ribonuclease 1	1.1827	1.59782e-12	7.86242e-11
Zm00001d025129	Short-chain dehydrogenase TIC 32 chloroplastic	1.18258	4.11767e-10	1.46124e-08
Zm00001d045519	Oligopeptide transporter 7	1.18251	8.73316e-06	0.000127075
Zm00001d046852	Heptahelical transmembrane protein 2	1.18135	1.25076e-08	3.3745e-07
Zm00001d043998	Ubiquitin-conjugating enzyme E2 8	1.18112	3.00647e-12	1.40819e-10
Zm00001d037619	10-deacetylbaccatin III 10-O-acetyltransferase	1.17809	1.73396e-05	0.000230512
Zm00001d037623	ROTUNDIFOLIA like 12	1.17648	0.000286238	0.00260219
Zm00001d006142	Ankyrin repeat family protein	1.17629	0.000138776	0.00140645
Zm00001d052401	Putative inositol polyphosphate phosphatase (Synaptogenin-like) family protein	1.17596	8.36143e-07	1.54165e-05
Zm00001d045919	Pyrophosphate--fructose 6-phosphate 1-phosphotransferase subunit alpha 2	1.17501	3.79144e-10	1.35504e-08
Zm00001d005456	UDP-glycosyltransferase 76C1	1.17474	1.11829e-07	2.46942e-06
Zm00001d047774	UDP-glucuronic acid decarboxylase 4	1.17273	0.00351272	0.021558
Zm00001d014617	Xyloglucan endotransglucosylase/hydrolase protein 14	1.17221	5.58503e-07	1.07509e-05
Zm00001d045667	Protein NRT1/ PTR FAMILY 3.1	1.17143	5.52334e-12	2.49784e-10
Zm00001d013289	Transmembrane BAX inhibitor motif-containing protein 4	1.17015	0.000426021	0.00368526
Zm00001d029203	TRAF-like superfamily protein	1.1684	5.28501e-11	2.11991e-09
Zm00001d023261	Probable sugar phosphate/phosphate translocator	1.16587	0.00020913	0.00200133
Zm00001d051420	dehydrin3	1.16446	5.83166e-06	8.85285e-05
Zm00001d002759	Nudix hydrolase 8	1.16423	4.09207e-12	1.88736e-10
Zm00001d017480	Ethylene-responsive transcription factor ERF035	1.16232	1.53003e-06	2.66005e-05
Zm00001d007581	harpin binding protein1	1.16111	4.22763e-10	1.49499e-08
Zm00001d029091	sucrose synthase2	1.16045	2.17008e-13	1.21219e-11
Zm00001d045279	ABC transporter C family member 10	1.15914	7.83367e-05	0.000855577
Zm00001d010353	alpha/beta-Hydrolases superfamily protein	1.15851	2.88354e-06	4.70667e-05
Zm00001d014915	NA	1.15623	0.000932107	0.00714876
Zm00001d049048	Heat shock protein binding protein	1.15544	1.92181e-12	9.24554e-11
Zm00001d045885	Carboxyl-terminal-processing peptidase 3 chloroplastic	1.15116	1.27493e-13	7.43849e-12
Zm00001d023336	Putative WRKY DNA-binding domain superfamily protein	1.15066	9.33552e-06	0.000134929
Zm00001d046318	Putative FAD-binding Berberine family protein	1.14982	0.00452839	0.0265386
Zm00001d054000	Glycosyltransferase family 61 protein	1.14928	8.19155e-08	1.87331e-06
Zm00001d011889	hexokinase9	1.14918	0.000266412	0.00244778
Zm00001d043762	ABC transporter B family member 9	1.14841	5.37223e-12	2.43681e-10
Zm00001d052513	PAN domain-containing protein	1.1477	0.00621166	0.0342915
Zm00001d024471	NA	1.14749	1.51085e-05	0.000204916
Zm00001d011417	cytochrome P450 family 72 subfamily A polypeptide 8	1.14747	1.83221e-12	8.85687e-11
Zm00001d017601	Bifunctional dTDP-4-dehydrorhamnose 35-epimerase/dTDP-4-dehydrorhamnose reductase	1.14651	9.60722e-07	1.74784e-05
Zm00001d034418	Acyl-CoA N-acyltransferases (NAT) superfamily protein	1.14547	0.00149523	0.0106323
Zm00001d002436	alternative oxidase2	1.14473	0.00131008	0.00954751
Zm00001d028440	Probable carboxylesterase 8	1.14462	0.000772332	0.0060954
Zm00001d017168	Acetolactate synthase small subunit 1 chloroplastic	1.14395	0.000118358	0.00122307
Zm00001d013934	soluble epoxide hydrolase	1.14298	7.91401e-08	1.81397e-06
Zm00001d007153	Hypoxia-responsive family protein	1.14149	0.00113283	0.00846435
Zm00001d048166	UPF0496 protein At3g28300	1.14115	0.00945193	0.0481276
Zm00001d018220	glutathione transferase24	1.13842	4.64782e-09	1.34935e-07
Zm00001d024204	LHT1	1.13802	2.32609e-08	5.93104e-07
Zm00001d017438	NA	1.13738	0.000112418	0.00117132
Zm00001d042739	Anthocyanidin 3-O-glucosyltransferase	1.13728	9.95513e-06	0.00014198
Zm00001d012736	NA	1.13707	0.00571584	0.0321
Zm00001d002979	Protein kinase superfamily protein	1.13691	0.00297917	0.0188078
Zm00001d032253	Type IV inositol polyphosphate 5-phosphatase 9	1.1363	2.78058e-05	0.000347878
Zm00001d020093	UDP-glucose 4-epimerase 4	1.13626	0.00239277	0.0156733
Zm00001d007687	Tropinone reductase homolog	1.1361	6.85185e-09	1.92439e-07
Zm00001d032925	12-dihydroxy-3-keto-5-methylthiopentene dioxygenase 4	1.13591	3.85131e-10	1.37156e-08
Zm00001d010373	Stem glycoprotein	1.13365	4.73445e-09	1.37054e-07
Zm00001d013810	multidrug and toxic compound extrusion2	1.13349	4.10132e-10	1.45715e-08
Zm00001d040285	NA	1.1318	0.0064634	0.035467
Zm00001d049265	O-methyltransferase ZRP4	1.12968	4.27383e-05	0.00050575
Zm00001d018744	Putative cyclotide family protein [Source:UniProtKB/TrEMBL;Acc:Q4KWL5]	1.1286	1.68772e-08	4.40004e-07
Zm00001d028325	brassinosteroid synthesis1	1.12713	5.9261e-10	2.04291e-08
Zm00001d009500	Serine/threonine protein phosphatase 2A 57 kDa regulatory subunit B' iota isoform	1.12501	0.000403167	0.00351376
Zm00001d051666	Neutral/alkaline invertase	1.12176	2.84444e-08	7.14401e-07
Zm00001d049103	Cysteine/Histidine-rich C1 domain family protein	1.12036	1.95532e-05	0.000256548
Zm00001d043121	Osmotin-like protein OSM34	1.11996	8.90911e-07	1.63265e-05
Zm00001d008035	NA	1.11933	0.000226086	0.00213381
Zm00001d025964	Putative homeobox DNA-binding and leucine zipper domain family protein	1.11914	2.47172e-06	4.10217e-05
Zm00001d020705	DNA binding protein	1.11595	4.46259e-05	0.000523977
Zm00001d039288	2Fe-2S ferredoxin-like superfamily protein	1.11424	0.00747741	0.0400193
Zm00001d038218	Cytochrome c-2	1.11185	9.46374e-06	0.000136377
Zm00001d012312	Undecaprenyl pyrophosphate synthetase	1.11164	2.07359e-08	5.31869e-07
Zm00001d019254	UDP-glycosyltransferase 76C1	1.11099	0.00101086	0.00766311
Zm00001d042088	Uridine 5'-monophosphate synthase	1.11083	2.00691e-06	3.3933e-05
Zm00001d052690	UPF0481 protein	1.10942	0.000521657	0.00438797
Zm00001d046981	Putative MYB DNA-binding domain superfamily protein	1.10853	0.00138779	0.00998835
Zm00001d041343	Probable disease resistance protein	1.10608	4.14631e-12	1.90946e-10
Zm00001d049028	Chitinase 2	1.106	0.00127832	0.00936362
Zm00001d034514	Germin-like protein subfamily T member 1	1.1046	7.5099e-07	1.40092e-05
Zm00001d047463	NAD(P)-binding Rossmann-fold superfamily protein	1.10388	6.2633e-13	3.26862e-11
Zm00001d021571	UDP-glycosyltransferase 71B1	1.10282	0.00804411	0.0424052
Zm00001d050106	ferredoxin-related	1.10271	1.20196e-06	2.12895e-05
Zm00001d047000	NA	1.10203	0.00198082	0.013445
Zm00001d032850	phosphate transporter protein2	1.10063	0.00107504	0.00808663
Zm00001d045606	Peroxisomal acyl-coenzyme A oxidase 1	1.10058	4.84856e-06	7.53487e-05
Zm00001d036439	Arogenate dehydrogenase isoform 2	1.09992	4.63757e-09	1.34767e-07
Zm00001d024802	NA	1.09975	1.97705e-10	7.4638e-09
Zm00001d048726	Tropinone reductase 2	1.09843	0.00871631	0.0452606
Zm00001d040059	Glycosyltransferase family 61 protein	1.0982	0.000254624	0.00235525
Zm00001d000094	ACT domain-containing protein ACR12	1.09789	0.00617129	0.0341123
Zm00001d049171	Lipase/lipooxygenase PLAT/LH2 family protein	1.09721	1.47337e-13	8.5123e-12
Zm00001d042939	Metal tolerance protein 11	1.09601	8.01626e-13	4.11929e-11
Zm00001d026634	Tetraspanin-19	1.09557	2.34566e-12	1.116e-10
Zm00001d005698	AN17	1.09323	4.85003e-05	0.000564415
Zm00001d022181	Phospho-2-dehydro-3-deoxyheptonate aldolase 1	1.09188	1.40825e-07	3.02986e-06
Zm00001d011839	Protein CLT3 chloroplastic	1.09141	4.46438e-05	0.000523983
Zm00001d046961	VQ motif family protein	1.08986	2.11692e-07	4.40073e-06
Zm00001d040627	Sodium transporter HKT1	1.08955	1.78932e-05	0.000236724
Zm00001d022139	Protein TIFY 10B	1.08839	2.30959e-06	3.8575e-05
Zm00001d027656	Lethal leaf-spot 1	1.08798	1.33419e-09	4.32273e-08
Zm00001d029183	cytochrome P450 family 81 subfamily D polypeptide 8	1.08753	0.00168504	0.0117575
Zm00001d006420	LRR receptor-like serine/threonine-protein kinase GSO1	1.0864	0.00306689	0.0192688
Zm00001d014530	Phenolic glucoside malonyltransferase 1	1.08504	2.84089e-09	8.5607e-08
Zm00001d019358	B12D protein	1.084	1.31101e-06	2.30719e-05
Zm00001d038325	NA	1.08368	0.000181439	0.00176945
Zm00001d027480	Calcium-dependent protein kinase 6	1.08342	6.68927e-10	2.28253e-08
Zm00001d038221	NAC domain containing protein 32	1.08304	5.9581e-05	0.000675132
Zm00001d047776	Phosphatidylinositol N-acetyglucosaminlytransferase subunit P-related	1.08279	1.03836e-08	2.84479e-07
Zm00001d048417	FAD/NAD(P)-binding oxidoreductase family protein	1.08257	0.00321451	0.0200626
Zm00001d020867	Subtilisin-like protease SBT5.3	1.08198	2.7958e-06	4.58578e-05
Zm00001d020628	Cytochrome P450 84A1	1.08073	1.52694e-12	7.52594e-11
Zm00001d052837	BTB/POZ domain-containing protein	1.08071	4.47266e-07	8.80061e-06
Zm00001d048373	Carotenoid 910(9'10')-cleavage dioxygenase 1	1.07998	1.64802e-12	8.09625e-11
Zm00001d053102	Tubulin alpha-6 chain	1.07783	3.96747e-06	6.29536e-05
Zm00001d029371	Probable trehalose-phosphate phosphatase J	1.07779	1.26486e-07	2.75276e-06
Zm00001d002200	Transcription factor bHLH112	1.07761	3.09966e-07	6.29617e-06
Zm00001d007753	Eukaryotic aspartyl protease family protein	1.0776	0.000189444	0.00183523
Zm00001d039618	alpha/beta-Hydrolases superfamily protein	1.07561	0.00505669	0.0290036
Zm00001d013141	Actin-depolymerizing factor 6	1.07487	4.98702e-09	1.43676e-07
Zm00001d005826	Probable GTP diphosphokinase RSH2 chloroplastic	1.07337	9.48997e-08	2.14103e-06
Zm00001d044846	NA	1.07267	0.00265688	0.0170443
Zm00001d003277	Stachyose synthase	1.07262	2.78271e-07	5.70616e-06
Zm00001d024804	NA	1.0725	7.00466e-13	3.61795e-11
Zm00001d002591	Nuclear transport factor 2 (NTF2) family protein	1.07114	2.93426e-09	8.80358e-08
Zm00001d049381	Adhesive/proline-rich protein%3B Proline-rich family protein	1.07054	0.00219617	0.0146108
Zm00001d018332	Glutamate receptor 2.7	1.06865	0.000736161	0.00584203
Zm00001d013858	Probable receptor-like protein kinase	1.0676	1.60752e-06	2.78194e-05
Zm00001d019317	Cellulose synthase-8	1.06636	0.000137798	0.00139888
Zm00001d032485	CRP3 - Cysteine-rich family protein precursor expressed	1.06598	1.75179e-06	2.99552e-05
Zm00001d052435	Probable peptide/nitrate transporter	1.06566	7.36173e-05	0.000810731
Zm00001d006242	3-dehydroquinate synthase chloroplastic	1.06512	7.80048e-12	3.42994e-10
Zm00001d016807	mitogen-activated protein kinase kinase kinase 3	1.06391	0.00619879	0.0342329
Zm00001d048234	NA	1.06215	1.20496e-08	3.26236e-07
Zm00001d008485	Cysteine-rich receptor-like protein kinase 37	1.06181	1.21484e-06	2.14824e-05
Zm00001d019376	Aldehyde oxidase/xanthine dehydrogenase molybdopterin binding protein	1.06145	2.87742e-06	4.69922e-05
Zm00001d039591	NA	1.06036	0.00125655	0.00922367
Zm00001d036262	Protein kinase superfamily protein	1.05998	2.79557e-09	8.43255e-08
Zm00001d037725	Mitochondrial dicarboxylate/tricarboxylate transporter DTC	1.05913	2.86093e-05	0.000356452
Zm00001d039098	NA	1.05667	0.000719408	0.0057317
Zm00001d013879	NA	1.05653	0.00188057	0.0128892
Zm00001d022516	Stress responsive protein	1.05636	1.03439e-06	1.86722e-05
Zm00001d023957	Protein STICHEL	1.05635	0.0016299	0.0114237
Zm00001d044838	HVA22-like protein a	1.05589	4.67854e-07	9.17578e-06
Zm00001d037180	Gibberellin receptor GID1L2	1.05558	0.000240899	0.0022469
Zm00001d026712	Glycoside transferase%2C six-hairpin%2C subgroup	1.05508	1.34811e-06	2.36834e-05
Zm00001d031184	RING finger protein 5	1.05305	1.85595e-07	3.90124e-06
Zm00001d037868	Eukaryotic peptide chain release factor subunit 1-1	1.05295	0.00136387	0.00984647
Zm00001d010478	Peroxisomal adenine nucleotide carrier 1	1.05293	3.01802e-07	6.1469e-06
Zm00001d015225	Vacuolar cation/proton exchanger 2	1.05224	0.0063859	0.0351056
Zm00001d034513	Lipid binding protein	1.0522	7.58343e-07	1.41289e-05
Zm00001d019936	Heavy metal-associated domain containing protein [Source:UniProtKB/TrEMBL;Acc:B4FT05]	1.0522	0.000273983	0.00250741
Zm00001d042478	GDP-L-galactose phosphorylase 1	1.05093	1.38169e-06	2.42451e-05
Zm00001d005630	RING/U-box superfamily protein	1.05021	0.000168514	0.00166494
Zm00001d026635	Allantoinase	1.04903	8.61916e-09	2.3896e-07
Zm00001d032481	NA	1.04871	0.00337277	0.0208604
Zm00001d005609	protein phosphatase homolog7	1.04863	0.00112236	0.00840074
Zm00001d051121	RmlC-like cupins superfamily protein	1.0478	1.46854e-10	5.62144e-09
Zm00001d025622	DUF593-containing protein 2	1.04763	3.83951e-07	7.65971e-06
Zm00001d006417	RING/U-box superfamily protein	1.04687	0.000966418	0.00736696
Zm00001d039712	Protein NETWORKED 4A	1.04683	7.33257e-05	0.000807815
Zm00001d043276	NA	1.04527	0.000956149	0.00730714
Zm00001d014435	D-xylose-proton symporter-like 1	1.0444	1.82851e-09	5.69784e-08
Zm00001d032094	SAUR33-auxin-responsive SAUR family member	1.04406	0.00397025	0.02379
Zm00001d033517	Major facilitator superfamily protein	1.04385	0.000285271	0.00259617
Zm00001d044231	Protein transport protein Sec61 subunit beta	1.04369	2.2291e-05	0.000287836
Zm00001d018292	NA	1.04364	0.0029097	0.0184193
Zm00001d007843	L-type lectin-domain containing receptor kinase V.9	1.04347	0.00017227	0.00169705
Zm00001d005453	heteroglycan glucosidase 1	1.0434	5.55459e-08	1.31514e-06
Zm00001d021629	Protein DETOXIFICATION 40	1.04305	0.000725449	0.00577474
Zm00001d021278	B-box zinc finger protein 19	1.04265	1.6574e-09	5.22401e-08
Zm00001d044104	NAD(P)-binding Rossmann-fold superfamily protein	1.04232	1.62637e-08	4.25258e-07
Zm00001d040457	Serine hydroxymethyltransferase 4	1.0415	1.51562e-05	0.00020547
Zm00001d036142	NA	1.04139	0.00830387	0.0435614
Zm00001d043596	Lachrymatory-factor synthase	1.04049	0.00512379	0.0293105
Zm00001d043238	Peroxidase 56	1.04026	0.000231996	0.0021814
Zm00001d039492	myb-like transcription factor family protein	1.03811	5.0453e-06	7.79319e-05
Zm00001d024963	Glutathione S-transferase GSTU6	1.03788	0.000119379	0.00123278
Zm00001d052063	Transmembrane amino acid transporter family protein	1.03723	3.01234e-05	0.0003727
Zm00001d038717	Seed specific protein Bn15D17A	1.03558	0.000547866	0.00457405
Zm00001d023615	Probable WRKY transcription factor 30	1.03489	0.000389108	0.00340995
Zm00001d022314	Probable mediator of RNA polymerase II transcription subunit 26b	1.03483	1.25382e-06	2.2117e-05
Zm00001d037533	RING-H2 finger protein ATL3	1.0344	0.00120866	0.00895772
Zm00001d018988	Associate of C-myc	1.03417	0.00916748	0.0469886
Zm00001d048843	TRAF transcription factor [Source:UniProtKB/TrEMBL;Acc:K7TUR7]	1.03196	7.67027e-06	0.000113595
Zm00001d024252	F-box protein SKIP19	1.03178	1.00756e-05	0.000143426
Zm00001d023495	Magnesium/proton exchanger	1.03072	0.00949739	0.048326
Zm00001d043734	S-adenosyl-L-methionine-dependent methyltransferases superfamily protein	1.03033	0.0014897	0.0106005
Zm00001d021291	Two-component response regulator-like APRR9	1.02988	3.29491e-10	1.19027e-08
Zm00001d007624	NA	1.02889	0.000320185	0.00286675
Zm00001d038377	PIF / Ping-Pong family of plant transposases	1.02781	0.000160303	0.00159426
Zm00001d011972	NA	1.02661	3.31648e-10	1.19663e-08
Zm00001d042125	Cytosolic sulfotransferase 17	1.02638	0.000184258	0.00179425
Zm00001d021753	Equilibrative nucleotide transporter 2	1.02629	0.00366213	0.0222711
Zm00001d003757	Bifunctional inhibitor/lipid-transfer protein/seed storage 2S albumin superfamily protein	1.02493	1.49824e-05	0.000203388
Zm00001d006081	Pleckstrin homology (PH) domain superfamily protein	1.0244	0.000422223	0.0036566
Zm00001d037779	tonoplast intrinsic protein4	1.02405	3.10595e-11	1.28164e-09
Zm00001d052989	Cysteine-rich receptor-like protein kinase 6	1.02388	0.00135584	0.00980051
Zm00001d043193	NA	1.02263	4.77958e-10	1.67252e-08
Zm00001d005726	Protein TIFY 6B	1.02156	1.20443e-07	2.62883e-06
Zm00001d011938	NA	1.02047	2.05029e-07	4.27956e-06
Zm00001d037849	Trans-cinnamate 4-monooxygenase	1.02039	0.00136202	0.00983576
Zm00001d042690	Embryogenesis-associated protein EMB8	1.01949	1.20236e-09	3.9251e-08
Zm00001d030028	myc transcription factor7	1.01772	7.51835e-09	2.10179e-07
Zm00001d014166	Putative calcium-transporting ATPase 13 plasma membrane-type	1.01624	8.32818e-06	0.000121888
Zm00001d022104	Pectinesterase QRT1	1.01524	0.001027	0.007766
Zm00001d039880	Lecithin-cholesterol acyltransferase-like 1	1.01224	0.000492464	0.00418088
Zm00001d048494	Hydroxymethylglutaryl-CoA synthase%3B Putative hydroxymethylglutaryl-CoA synthase family protein isoform 1%3B Putative hydroxymethylglutaryl-CoA synthase family protein isoform 2%3B Putative hydroxymethylglutaryl-CoA synthase family protein isoform 3	1.01211	2.17008e-07	4.50505e-06
Zm00001d033320	UDP-glycosyltransferase 91A1	1.01067	8.44816e-05	0.00091337
Zm00001d027622	Zinc finger (C3HC4-type RING finger) family protein	1.01049	0.00527147	0.0299959
Zm00001d030507	WAT1-related protein	1.01043	0.000388149	0.00340254
Zm00001d027434	Alpha/beta hydrolase related protein	1.01022	3.211e-13	1.76424e-11
Zm00001d046112	Spermidine synthase	1.01018	1.51332e-07	3.23056e-06
Zm00001d042482	bHLH-transcription factor 132	1.0088	3.41037e-06	5.48058e-05
Zm00001d021662	Protein ACCELERATED CELL DEATH 6	1.00744	9.42144e-08	2.12716e-06
Zm00001d042768	Hevamine-A	1.0071	2.89334e-06	4.7201e-05
Zm00001d020674	Probable potassium transporter 17	1.00645	0.00251414	0.0162844
Zm00001d033857	EPIDERMAL PATTERNING FACTOR-like protein 2	1.00625	0.00768846	0.0409165
Zm00001d009555	Hydroxyproline-rich glycoprotein family protein	1.0021	1.36179e-06	2.39099e-05
Zm00001d040733	GDSL esterase/lipase LIP-4	1.00171	0.000103756	0.00109354
Zm00001d049127	Putative serine/threonine protein phosphatase superfamily protein	1.00141	4.34296e-05	0.000512724
Zm00001d016697	Germin-like protein subfamily 3 member 2	1.00068	4.08327e-07	8.11382e-06

## Sheet: Roots-up regulated
Data S4 All differentially expressed genes in maize shoot and roots induced by S.frugiperda infestation with a cut-off of two-fold change relative to the control. FC: fold change; NA: no annotation.
Gene ID	Description	log2 (FC)	P-value	FDR-Adjusted P-value
Zm00001d051459	Oil body-associated protein 1B	3.66949	1.00198e-06	0.000231034
Zm00001d028011	WW domain containing protein expressed	3.65703	0.000105197	0.0064013
Zm00001d043709	Late embryogenesis abundant protein%2C group 3	3.63448	1.84482e-06	0.000339747
Zm00001d028295	Protein LOW PSII ACCUMULATION 3 chloroplastic	3.37795	0.000494437	0.018451
Zm00001d035981	Aspartyl protease AED1	3.23694	0.000534406	0.0195062
Zm00001d040613	Stress-inducible membrane pore protein	3.20324	0.000117587	0.00681982
Zm00001d008241	Embryonic protein DC-8	3.13888	0.000152359	0.00834182
Zm00001d016548	NA	3.1104	0.00202427	0.0461247
Zm00001d019504	Plasma membrane associated protein	3.10717	0.000863251	0.026904
Zm00001d017002	NA	3.06699	0.000142776	0.00795535
Zm00001d002360	Embryonic protein DC-8	3.02303	1.52663e-06	0.000304906
Zm00001d006796	NAD(P)-binding Rossmann-fold superfamily protein	2.84225	0.001137	0.0318641
Zm00001d003188	Endochitinase EP3	2.82155	0.000418377	0.0167357
Zm00001d027740	Rab28 protein	2.57186	5.45405e-08	1.98226e-05
Zm00001d008332	Cinnamoyl-CoA reductase 1	2.56479	2.0057e-30	2.84418e-26
Zm00001d042659	Protein SRC2 homolog	2.42883	0.000698043	0.023691
Zm00001d052828	Salicylate/benzoate carboxyl methyltransferase	2.39235	2.9096e-05	0.00267999
Zm00001d044122	Dihydroflavonol-4-reductase	2.29606	6.79885e-14	1.07123e-10
Zm00001d024414	Seed maturation protein	2.29105	2.47901e-06	0.000419612
Zm00001d012764	malic enzyme4	2.28181	2.40722e-07	7.34098e-05
Zm00001d003139	NA	2.27932	0.000323939	0.0139624
Zm00001d019704	NA	2.23957	9.37264e-05	0.00600635
Zm00001d040026	Bowman-Birk type trypsin inhibitor	2.18793	7.0996e-10	5.03379e-07
Zm00001d027832	Embryonic protein DC-8	2.17281	1.80498e-10	1.57047e-07
Zm00001d004624	O-methyltransferase ZRP4	2.15279	6.69371e-06	0.000896366
Zm00001d037094	Protodermal factor 1	2.12588	6.82457e-05	0.00492498
Zm00001d023700	Expressed protein; protein	2.1151	2.10236e-14	3.72656e-11
Zm00001d015517	Protein POLAR LOCALIZATION DURING ASYMMETRIC DIVISION AND REDISTRIBUTION	2.00494	0.000146299	0.00804107
Zm00001d042683	POT family protein	1.98793	0.00018416	0.00949629
Zm00001d019365	phytoene desaturation 1	1.97861	0.000279266	0.0125519
Zm00001d007560	Beta-carotene isomerase D27 chloroplastic	1.97703	0.0016734	0.0410547
Zm00001d019925	NA	1.9687	0.00124512	0.0335675
Zm00001d037894	Dehydrin DHN1	1.94633	3.8685e-14	6.4538e-11
Zm00001d047542	17.6 kDa class II heat shock protein	1.94488	0.000917531	0.0278001
Zm00001d032519	Expressed protein; protein	1.93977	2.13256e-06	0.000373342
Zm00001d007027	Ubiquitin-protein ligase CIP8	1.88028	2.8499e-12	3.67391e-09
Zm00001d042825	General transcription factor 2-related zinc finger protein	1.85047	2.91738e-05	0.00267999
Zm00001d007426	Respiratory burst oxidase homolog protein C	1.83311	7.94818e-05	0.00545807
Zm00001d007411	NADH-ubiquinone reductase complex 1 MLRQ subunit	1.83285	0.00115976	0.032247
Zm00001d022467	Anthocyanidin 3-O-glucosyltransferase	1.81172	1.26727e-06	0.000274047
Zm00001d014083	Beta-amylase	1.80653	0.000112044	0.00662196
Zm00001d041277	Putative axial regulator YABBY 2	1.80454	0.000611221	0.0216074
Zm00001d041743	NA	1.78531	0.000171167	0.00894011
Zm00001d000128	NA	1.78447	0.000749684	0.0246371
Zm00001d006476	aconitase5	1.77226	0.000209652	0.0104315
Zm00001d021755	UDP-glycosyltransferase 88A1	1.75939	1.59968e-06	0.000312887
Zm00001d033987	Heat stress transcription factor A-6b	1.75767	6.76698e-05	0.00489587
Zm00001d029290	Cytochrome P450 CYP709H1	1.75398	4.97627e-09	2.82264e-06
Zm00001d002848	(+)-neomenthol dehydrogenase	1.74991	1.91049e-06	0.000347329
Zm00001d038870	Late embryogenesis abundant protein%2C group 3	1.74922	1.14427e-06	0.000257561
Zm00001d004279	18-cineole synthase 1 chloroplastic	1.74485	1.15612e-05	0.00134261
Zm00001d010856	Peripheral-type benzodiazepine receptor	1.73283	4.59151e-05	0.00371474
Zm00001d021245	Rhodanese-like domain containing protein	1.70305	3.91624e-09	2.36316e-06
Zm00001d023653	Protein LIKE COV 3	1.69447	0.000637238	0.022312
Zm00001d032138	NA	1.68419	0.000228658	0.0109729
Zm00001d013900	Expressed protein; protein	1.65244	9.09586e-05	0.00591669
Zm00001d047858	Protein STRICTOSIDINE SYNTHASE-LIKE 13	1.64546	0.0011896	0.0326061
Zm00001d004687	O-methyltransferase ZRP4	1.63651	1.67559e-16	5.28015e-13
Zm00001d049421	Germin-like protein subfamily 1 member 8	1.6274	0.00109629	0.0310919
Zm00001d014915	NA	1.60625	0.000107719	0.00647249
Zm00001d005889	abscisic acid 8'-hydroxylase5	1.58094	0.000845066	0.0264828
Zm00001d006446	salmon silk2	1.57673	4.10378e-06	0.000603043
Zm00001d010586	PEBP (phosphatidylethanolamine-binding protein) family protein	1.55808	1.43964e-06	0.000292711
Zm00001d002565	Zinc finger%2C C3HC4 type family protein	1.55366	2.07563e-06	0.000365632
Zm00001d039288	2Fe-2S ferredoxin-like superfamily protein	1.54188	0.0014096	0.0366173
Zm00001d028718	Hydrophobic protein RCI2B	1.51162	1.15983e-05	0.00134261
Zm00001d049032	Putative alcohol dehydrogenase superfamily protein	1.5036	0.000783752	0.025295
Zm00001d005821	Flavonoid 3-monooxygenase	1.48738	2.45959e-09	1.66086e-06
Zm00001d031601	Receptor-like kinase-like	1.46699	0.00119778	0.0327266
Zm00001d037228	NOD26-like membrane intrinsic protein2	1.46496	3.15676e-09	1.98953e-06
Zm00001d025229	NA	1.45594	0.000103348	0.00632056
Zm00001d016070	phosphate regulatory homolog1	1.44031	2.537e-28	2.39839e-24
Zm00001d021686	Receptor-like serine-threonine protein kinase	1.40062	7.42629e-09	3.69504e-06
Zm00001d036933	Aldehyde dehydrogenase family 2 member C4	1.39972	5.24514e-09	2.91681e-06
Zm00001d024477	terpene synthase9	1.39625	1.33917e-06	0.000281334
Zm00001d010313	inosine-uridine preferring nucleoside hydrolase family protein	1.38152	0.00112057	0.0316221
Zm00001d039566	17.5 kDa class II heat shock protein	1.37943	0.000114262	0.0067093
Zm00001d004555	cytochrome P450 family 93 subfamily D polypeptide 1	1.37732	0.000228242	0.0109715
Zm00001d047907	Putative homeodomain-like transcription factor superfamily protein	1.37023	4.73558e-06	0.000681203
Zm00001d053135	D-mannose binding lectin family protein	1.36449	4.74861e-05	0.00377672
Zm00001d038164	methyl binding domain	1.3532	0.0004592	0.0175754
Zm00001d026147	plant color component at R1	1.35093	2.40967e-08	9.90444e-06
Zm00001d010652	EID1-like F-box protein 3	1.34971	0.000267221	0.0122039
Zm00001d049433	Germin-like protein subfamily 1 member 8	1.34177	9.22e-05	0.00596828
Zm00001d018617	gibberellin 2-oxidase12	1.30092	5.64878e-05	0.00430659
Zm00001d035505	Hydrophobic protein RCI2B	1.29506	0.0015627	0.0393953
Zm00001d045055	Anthocyanidin 3-O-glucosyltransferase	1.29476	6.61442e-07	0.00015764
Zm00001d030995	Basic leucine zipper 25	1.28561	1.74071e-21	9.87364e-18
Zm00001d044950	Ethylene-responsive transcription factor ERF014	1.27858	0.00108642	0.0309047
Zm00001d037988	embryo specific protein1	1.2757	0.00117229	0.0324615
Zm00001d032655	dicer-like 102	1.27558	0.000401061	0.0162782
Zm00001d034643	Actin-depolymerizing factor 10	1.26327	5.00105e-08	1.84611e-05
Zm00001d031290	Probable E3 ubiquitin-protein ligase XERICO	1.24127	1.27697e-05	0.00145447
Zm00001d020403	Receptor kinase	1.23962	0.00178748	0.0427804
Zm00001d042880	regulator of chromosome condensation1	1.23789	1.99815e-06	0.000356413
Zm00001d004689	O-methyltransferase ZRP4	1.23633	2.01018e-10	1.67679e-07
Zm00001d038563	EID1-like F-box protein 3	1.23402	0.00046954	0.0177792
Zm00001d018744	Putative cyclotide family protein [Source:UniProtKB/TrEMBL;Acc:Q4KWL5]	1.23312	8.38221e-16	1.98106e-12
Zm00001d025129	Short-chain dehydrogenase TIC 32 chloroplastic	1.23267	0.000225056	0.0108773
Zm00001d034438	Peptidyl-prolyl cis-trans isomerase [Source:UniProtKB/TrEMBL;Acc:A0A1D6L7N1]	1.23099	0.00179157	0.0428421
Zm00001d039527	NA	1.22669	0.000476092	0.0179107
Zm00001d040468	major facilitator superfamily defense1	1.22626	2.93562e-07	8.76391e-05
Zm00001d018748	Ustilago maydis induced11	1.22486	1.82735e-10	1.57047e-07
Zm00001d043463	Protein NRT1/ PTR FAMILY 4.2	1.1917	0.000751693	0.0246745
Zm00001d043037	NA	1.18682	0.000869835	0.0270795
Zm00001d030234	Protein NRT1/ PTR FAMILY 8.3	1.18592	0.0021833	0.0484314
Zm00001d006511	Glucose-6-phosphate/phosphate translocator 2 chloroplastic	1.17723	0.00157381	0.039522
Zm00001d031559	1-deoxy-D-xylulose 5-phosphate reductoisomerase chloroplastic	1.1741	0.00193698	0.0449338
Zm00001d021291	Two-component response regulator-like APRR9	1.16768	1.50966e-15	3.05824e-12
Zm00001d016019	NA	1.15659	3.59112e-05	0.00312417
Zm00001d025346	Protein TERMINAL FLOWER 1	1.15548	0.00115104	0.0320674
Zm00001d047204	Protein LNK1	1.15399	3.48323e-15	6.58586e-12
Zm00001d037235	Probable mannan synthase 7	1.14855	0.00105561	0.0303632
Zm00001d001311	NA	1.14291	0.000516491	0.0190946
Zm00001d014695	Camelliol C synthase	1.14145	2.47865e-06	0.000419612
Zm00001d009448	ABC transporter B family member 9	1.13981	1.16061e-06	0.000259181
Zm00001d050649	ZCN2	1.13906	0.00138718	0.0362626
Zm00001d041853	myb transcription factor8	1.13618	0.000387507	0.015974
Zm00001d003954	Major facilitator superfamily protein	1.1361	0.000669071	0.0230802
Zm00001d033171	Thioredoxin superfamily protein	1.13452	4.48731e-09	2.59724e-06
Zm00001d020713	NA	1.1323	0.000767781	0.0249428
Zm00001d007430	Respiratory burst oxidase homolog protein C	1.13051	1.07196e-05	0.00127729
Zm00001d026648	Nuclear transcription factor Y subunit C-4	1.12311	3.69505e-05	0.00319357
Zm00001d025753	chitinase B1	1.12156	2.80644e-05	0.00262685
Zm00001d042922	Probable mediator of RNA polymerase II transcription subunit 37c	1.11891	2.88568e-05	0.00267999
Zm00001d036023	cytochrome P450 family 704 subfamily A polypeptide 2	1.11581	7.15386e-07	0.000169076
Zm00001d020383	Aquaporin PIP1-6	1.11552	3.34523e-06	0.000524167
Zm00001d016121	NA	1.11264	0.000193768	0.00988391
Zm00001d024547	Putative MYB DNA-binding domain superfamily protein	1.10358	4.38447e-05	0.00359387
Zm00001d037383	UDP-glycosyltransferase 72B1	1.10145	3.24405e-06	0.000511137
Zm00001d019672	Type I inositol polyphosphate 5-phosphatase 2	1.10077	0.00147565	0.0378398
Zm00001d010690	Anthocyanidin 3-O-glucosyltransferase	1.09798	1.41612e-05	0.00153293
Zm00001d041163	Protein NRT1/ PTR FAMILY 4.2	1.09004	0.00107068	0.0305797
Zm00001d007403	Chalcone synthase WHP1	1.08927	0.000240589	0.0113838
Zm00001d025055	protein phosphatase homolog11	1.08509	0.000342312	0.0145552
Zm00001d052673	Chalcone synthase C2	1.08335	8.22568e-06	0.00105305
Zm00001d029378	Protein LNK1	1.0808	2.6679e-10	2.10179e-07
Zm00001d037914	NA	1.07232	6.83621e-08	2.36441e-05
Zm00001d014335	cytochrome P450 family 87 subfamily A polypeptide 6	1.07131	0.000178913	0.00925939
Zm00001d024546	circadian clock associated2	1.06889	3.70499e-13	5.53038e-10
Zm00001d045036	Chaperone DnaJ-domain superfamily protein	1.06858	1.36047e-05	0.00151816
Zm00001d007167	CBL-interacting serine/threonine-protein kinase 15	1.05695	0.000220498	0.0107654
Zm00001d037397	Putative lectin-like receptor protein kinase family protein	1.05114	0.00160912	0.0399346
Zm00001d024891	Beta-glucosidase 17	1.04543	9.07085e-05	0.00591669
Zm00001d017380	Membrane steroid-binding protein 1	1.04426	0.00226367	0.049734
Zm00001d053619	Phenylalanine ammonia-lyase 1	1.04286	4.5034e-05	0.00367553
Zm00001d010158	rRNA N-glycosidase [Source:UniProtKB/TrEMBL;Acc:K7V347]	1.04203	6.35202e-05	0.00467921
Zm00001d018298	17.4 kDa class III heat shock protein	1.04184	2.56913e-10	2.0818e-07
Zm00001d040333	Serpin-Z1	1.03941	9.68982e-05	0.00610126
Zm00001d020332	Ubiquitin-protein ligase	1.03852	5.01218e-08	1.84611e-05
Zm00001d044099	carbonic anhydrase1	1.02852	8.46036e-08	2.89089e-05
Zm00001d046490	NADP-dependent oxidoreductase P2%3B Putative alcohol dehydrogenase superfamily protein	1.02735	0.000749522	0.0246371
Zm00001d041422	CBL-interacting serine/threonine-protein kinase 4	1.02399	1.65672e-05	0.00174024
Zm00001d029391	Phospho-2-dehydro-3-deoxyheptonate aldolase 2 chloroplastic	1.02256	2.45044e-05	0.00240474
Zm00001d045786	Serine/threonine-protein phosphatase 5	1.01908	0.00122231	0.0331598
Zm00001d004443	Probable cinnamyl alcohol dehydrogenase 9	1.01817	1.39103e-05	0.00152874
Zm00001d028286	Protein LYK2	1.01172	5.56764e-06	0.000777851
Zm00001d044235	NA	1.01013	0.000114867	0.00673085
Zm00001d022516	Stress responsive protein	1.00198	2.2673e-08	9.77186e-06

## Sheet: Shoot-down regulated
Data S4 All differentially expressed genes in maize shoot and roots induced by S.frugiperda infestation with a cut-off of two-fold change relative to the control. FC: fold change; NA: no annotation.
Gene ID	Description	log2 (FC)	P-value	FDR-Adjusted P-value
Zm00001d004854	Protein translation factor SUI1 homolog	-4.55275	1.20241e-07	2.62821e-06
Zm00001d026017	Protein REVEILLE 1	-4.28914	2.43825e-111	6.68611e-108
Zm00001d029776	Serine carboxypeptidase-like 34	-4.10025	1.37483e-07	2.9664e-06
Zm00001d023781	Putative pumilio homolog 7 chloroplastic	-4.01543	4.42716e-64	3.33852e-61
Zm00001d002545	Protein REVEILLE 1	-3.92549	7.79312e-49	3.22016e-46
Zm00001d004852	NA	-3.87719	5.24053e-10	1.82535e-08
Zm00001d041960	Transcription factor LUX	-3.83526	4.85199e-99	9.75703e-96
Zm00001d041365	Bifunctional nuclease 1	-3.76955	1.4905e-145	8.99191e-142
Zm00001d045745	NA	-3.76446	5.07947e-06	7.8412e-05
Zm00001d035214	Ureide permease 5	-3.73742	7.42627e-05	0.000817241
Zm00001d037298	UDP-glycosyltransferase 84A1	-3.65161	7.71994e-05	0.00084463
Zm00001d011012	Expressed protein; Mannose-specific jacalin-related lectin; protein	-3.64596	0.000364264	0.00321465
Zm00001d002238	NA	-3.60522	1.74817e-06	2.99103e-05
Zm00001d011847	Putative HLH DNA-binding domain superfamily protein	-3.57986	5.1217e-11	2.05988e-09
Zm00001d048576	myosin heavy chain-related	-3.56107	0.000554919	0.00462903
Zm00001d017918	TRICHOME BIREFRINGENCE-LIKE 20	-3.47459	1.40396e-43	4.65375e-41
Zm00001d029424	NA	-3.39127	1.26514e-26	1.98759e-24
Zm00001d030550	NA	-3.31218	4.07255e-35	9.44958e-33
Zm00001d035310	NA	-3.30097	1.31429e-43	4.40493e-41
Zm00001d023117	NA	-3.22991	3.46896e-10	1.24866e-08
Zm00001d029805	NA	-3.20544	0.000173188	0.00170386
Zm00001d046577	NA	-3.18611	0.00184732	0.012696
Zm00001d043662	Alpha-amylase 3 chloroplastic	-3.15611	7.83845e-78	8.757e-75
Zm00001d027073	NA	-3.12414	0.000236306	0.00221364
Zm00001d009687	Plant basic secretory protein (BSP) family protein	-3.07492	2.75456e-54	1.45769e-51
Zm00001d045804	Zinc finger protein CONSTANS-LIKE 9	-3.07076	1.18168e-45	4.45552e-43
Zm00001d023257	OSJNBb0026E15.9 protein; protein	-3.04526	0.0003122	0.00281126
Zm00001d018000	NA	-3.00942	0.00176786	0.0122279
Zm00001d037998	Transcription factor MYB44	-2.97397	0.000707765	0.00565987
Zm00001d020340	cytochrome P450 family 81 subfamily D polypeptide 8	-2.97229	6.96557e-12	3.08531e-10
Zm00001d051451	Putative AP2/EREBP transcription factor superfamily protein	-2.9702	0.00141727	0.0101714
Zm00001d035558	Expressed protein; Mannose-specific jacalin-related lectin; protein	-2.95561	5.45535e-05	0.000625923
Zm00001d005933	PUP1	-2.9552	2.52582e-08	6.40782e-07
Zm00001d035756	Leucine-rich repeat (LRR) family protein	-2.92713	3.77447e-10	1.35057e-08
Zm00001d038822	NA	-2.91085	4.23917e-05	0.000503427
Zm00001d037057	Transmembrane amino acid transporter family protein	-2.82841	5.59809e-08	1.3244e-06
Zm00001d021444	Monooxygenase/ oxidoreductase	-2.80562	1.62252e-56	1.04132e-53
Zm00001d037776	NA	-2.7919	5.13814e-07	9.98627e-06
Zm00001d019237	L-ascorbate peroxidase 2 cytosolic	-2.78704	2.25955e-16	1.69124e-14
Zm00001d048629	NA	-2.78622	5.99969e-10	2.06121e-08
Zm00001d026673	NA	-2.77311	7.84726e-06	0.000115805
Zm00001d019861	NA	-2.7685	2.1041e-07	4.3771e-06
Zm00001d034746	Pectinesterase inhibitor domain containing protein [Source:UniProtKB/TrEMBL;Acc:B6TGE0]	-2.71844	4.26637e-05	0.000505463
Zm00001d000008	Germin-like protein subfamily 1 member 8	-2.71695	0.000580365	0.00481202
Zm00001d014236	Protein WEAK CHLOROPLAST MOVEMENT UNDER BLUE LIGHT 1	-2.70571	0.000788483	0.00620016
Zm00001d041309	Probable cyclic nucleotide-gated ion channel 5	-2.70233	1.3604e-09	4.39817e-08
Zm00001d014910	NA	-2.69624	0.00585375	0.0326744
Zm00001d020921	Tonoplast dicarboxylate transporter	-2.69253	1.51775e-07	3.23543e-06
Zm00001d011785	Transcription factor LUX	-2.67748	8.36549e-54	4.27689e-51
Zm00001d037060	DNAJ heat shock N-terminal domain-containing protein	-2.67333	1.31607e-67	1.12895e-64
Zm00001d017543	Subtilisin-like protease SBT1.9	-2.67267	0.00131483	0.00957755
Zm00001d017885	Zinc finger protein CONSTANS-LIKE 9	-2.65379	1.83845e-69	1.73296e-66
Zm00001d014015	Nucleotide/sugar transporter family protein	-2.64909	0.00145094	0.0103662
Zm00001d035178	Cytochrome P450 71A26	-2.61552	3.74863e-05	0.000453019
Zm00001d004483	Protein SRC2 homolog	-2.61254	0.000620351	0.00507796
Zm00001d051048	DUF2431 domain protein	-2.59407	0.00256347	0.0165522
Zm00001d018073	NA	-2.55086	0.00128502	0.0093967
Zm00001d015629	NA	-2.52872	1.97422e-06	3.34741e-05
Zm00001d033347	LOB domain-containing protein 38	-2.51258	0.00348947	0.0214415
Zm00001d018228	General transcription factor 2-related zinc finger protein	-2.51031	0.000826574	0.00644591
Zm00001d024151	NA	-2.50481	2.07911e-06	3.50751e-05
Zm00001d051728	General transcription factor 2-related zinc finger protein	-2.48385	0.00370446	0.0224967
Zm00001d019778	NA	-2.48113	0.00599977	0.0333291
Zm00001d018161	Ferredoxin--nitrite reductase chloroplastic	-2.47871	1.59711e-06	2.7671e-05
Zm00001d012663	Putative MATE efflux family protein	-2.43748	9.32192e-05	0.000995703
Zm00001d037032	Putative DUF231 domain containing family protein	-2.43234	0.000211652	0.0020197
Zm00001d017999	NAD(P)-binding Rossmann-fold superfamily protein	-2.42344	0.00149709	0.0106428
Zm00001d010108	PAR1 protein	-2.41867	0.000612514	0.00501925
Zm00001d032344	Receptor-like protein kinase HSL1	-2.4155	4.24662e-13	2.26717e-11
Zm00001d050889	Oxygen evolving enhancer protein 3	-2.40815	1.67267e-13	9.53768e-12
Zm00001d017301	Myosin-10	-2.40032	0.00327467	0.0203832
Zm00001d036499	oligopeptide transporter-like protein	-2.39812	1.62809e-05	0.000218277
Zm00001d047584	Eukaryotic aspartyl protease family protein	-2.37434	4.59463e-05	0.00053718
Zm00001d044714	NA	-2.36781	0.004511	0.0264624
Zm00001d006026	Lysine-specific demethylase JMJ30	-2.35655	2.55807e-18	2.3742e-16
Zm00001d007771	NA	-2.35484	0.00868208	0.0451606
Zm00001d004248	UDP-glycosyltransferase 85A7	-2.32203	4.01162e-52	1.89073e-49
Zm00001d038049	Lichenase-2%3B Putative O-Glycosyl hydrolase superfamily protein	-2.32147	3.42473e-05	0.000417919
Zm00001d048737	NA	-2.31921	8.31158e-22	9.75527e-20
Zm00001d018238	Thioredoxin-like 3-1 chloroplastic	-2.31824	4.55039e-54	2.36652e-51
Zm00001d046934	NA	-2.31126	0.00012691	0.00130076
Zm00001d011368	Formate dehydrogenase chloroplastic/mitochondrial	-2.31081	0.000167788	0.00165939
Zm00001d028409	Chaperonin 60 subunit beta 4 chloroplastic	-2.30736	8.78238e-42	2.67588e-39
Zm00001d010787	DUF1677 family protein	-2.29831	2.47359e-05	0.000314293
Zm00001d013619	Auxin responsive protein	-2.28729	4.98399e-10	1.74203e-08
Zm00001d030717	NA	-2.28532	0.00690541	0.0374698
Zm00001d050120	NA	-2.2841	8.48781e-07	1.56018e-05
Zm00001d045661	Zinc finger protein CONSTANS-LIKE 16	-2.2771	2.9483e-17	2.41009e-15
Zm00001d027522	DUF241 domain protein	-2.27093	0.000586055	0.00484853
Zm00001d024143	NA	-2.26867	1.24772e-13	7.30798e-12
Zm00001d026606	DNAJ heat shock N-terminal domain-containing protein	-2.26566	1.52959e-36	3.69109e-34
Zm00001d008285	PQ-loop repeat family protein / transmembrane family protein	-2.2598	5.14374e-13	2.72681e-11
Zm00001d027098	NA	-2.25731	1.22287e-05	0.000170141
Zm00001d029512	Dof zinc finger protein DOF4.6	-2.24775	0.00862002	0.0448688
Zm00001d025629	CRM family member2	-2.24772	0.000164107	0.0016278
Zm00001d001373	NA	-2.22046	1.32412e-15	9.24554e-14
Zm00001d046299	HSF28 HSF type transcription factor	-2.21605	2.17737e-15	1.49268e-13
Zm00001d022929	NA	-2.21461	0.00695388	0.0376922
Zm00001d027695	Glutaredoxin-C13	-2.18699	1.12939e-08	3.07185e-07
Zm00001d042060	AT-hook motif nuclear-localized protein 17	-2.18233	5.86295e-09	1.66997e-07
Zm00001d032662	Type III polyketide synthase A	-2.17217	0.00954838	0.0484714
Zm00001d021336	Serine/threonine-protein kinase STY17	-2.15728	1.72937e-13	9.82386e-12
Zm00001d026132	SKU5 similar 5	-2.1552	6.5047e-07	1.23169e-05
Zm00001d048719	Glutaredoxin-C13	-2.14702	0.00114056	0.00851583
Zm00001d004578	SAUR-like auxin-responsive protein family	-2.13951	0.00123081	0.00907064
Zm00001d017518	Pentatricopeptide repeat-containing protein	-2.129	0.00150579	0.0106947
Zm00001d014222	Pentatricopeptide repeat-containing protein mitochondrial	-2.12485	0.00252835	0.0163694
Zm00001d032608	alpha-galactosidase1	-2.1235	1.6574e-12	8.11001e-11
Zm00001d041762	Putative pentatricopeptide repeat-containing protein	-2.11571	0.00121991	0.00901898
Zm00001d040685	Retrovirus-related Pol polyprotein LINE-1	-2.113	0.000589418	0.00486835
Zm00001d035993	Nucleobase-ascorbate transporter 4	-2.11297	0.00182039	0.012548
Zm00001d048246	NA	-2.10399	2.10799e-33	4.64126e-31
Zm00001d010662	SNF1-related protein kinase regulatory subunit beta-1	-2.09819	0.000128349	0.00131238
ENSRNA049476276	mir-160 microRNA precursor family	-2.07821	2.42492e-08	6.16739e-07
Zm00001d029720	ABC-type Co2+ transport system%2C permease component	-2.07537	4.71828e-21	5.27119e-19
Zm00001d024340	NA	-2.07429	2.2119e-05	0.000286333
Zm00001d030064	NA	-2.0738	0.000155286	0.001551
Zm00001d017873	NA	-2.07162	0.000840792	0.00654156
Zm00001d017799	Exonuclease family protein	-2.06928	3.38355e-06	5.44618e-05
Zm00001d038401	NA	-2.0499	6.18595e-10	2.12038e-08
Zm00001d013894	transducin family protein / WD-40 repeat family protein	-2.03555	0.00474351	0.0275372
Zm00001d029096	NA	-2.02946	1.3061e-31	2.60908e-29
Zm00001d030479	Pentatricopeptide repeat-containing protein mitochondrial	-2.02317	1.7583e-05	0.000233234
Zm00001d011311	Pentatricopeptide repeat-containing protein	-2.01204	2.48534e-24	3.42318e-22
Zm00001d034870	Putative pentatricopeptide repeat-containing protein	-2.00565	0.00271959	0.0173837
Zm00001d049252	sugars will eventually be exported transporter14b	-2.00497	8.7158e-05	0.000937935
Zm00001d037255	NA	-1.99924	4.25139e-05	0.000504421
Zm00001d037327	Zinc finger protein CONSTANS-LIKE 7	-1.99463	6.2872e-16	4.49401e-14
Zm00001d000304	NA	-1.99209	2.31211e-05	0.00029703
Zm00001d053451	WD-40 repeat-containing protein MSI4	-1.98037	0.00820054	0.0430717
Zm00001d022350	NA	-1.97607	2.58217e-05	0.000326303
Zm00001d006672	P-loop containing nucleoside triphosphate hydrolases superfamily protein	-1.97342	0.000223264	0.0021118
Zm00001d016145	E3 ubiquitin-protein ligase ATL41	-1.96424	0.00305989	0.0192328
Zm00001d033543	Integral membrane HPP family protein	-1.96107	1.65352e-12	8.11001e-11
Zm00001d045392	Early nodulin 93	-1.95957	0.000710413	0.00567954
Zm00001d030232	Transcription factor bHLH18	-1.95459	0.00272808	0.0174306
Zm00001d046783	Scarecrow-like protein 18	-1.95147	0.00790163	0.041881
Zm00001d051367	F-box protein	-1.9478	1.08128e-09	3.57236e-08
Zm00001d040906	NA	-1.93013	0.00161825	0.0113544
Zm00001d006943	Pentatricopeptide repeat-containing protein chloroplastic/mitochondrial	-1.92701	4.00048e-07	7.9598e-06
Zm00001d039679	Pentatricopeptide repeat-containing protein mitochondrial	-1.92217	0.00348069	0.021405
Zm00001d016212	ATP-dependent DNA helicase [Source:UniProtKB/TrEMBL;Acc:A0A1D6H6A5]	-1.91327	0.00109164	0.00819516
Zm00001d019816	LYR motif-containing protein	-1.9106	1.83946e-06	3.13299e-05
Zm00001d042039	empty pericarp5	-1.90819	1.16287e-06	2.07187e-05
Zm00001d019057	NA	-1.90308	1.38759e-12	6.89545e-11
Zm00001d025952	NAD(P)H-quinone oxidoreductase subunit M chloroplastic	-1.89765	1.10444e-12	5.5524e-11
Zm00001d025152	Pentatricopeptide repeat-containing protein	-1.89415	3.0888e-07	6.28258e-06
Zm00001d040222	Putative pentatricopeptide repeat-containing protein At2g01510	-1.89371	2.18747e-06	3.67387e-05
Zm00001d030901	Vegetative storage protein	-1.88562	3.78302e-09	1.11328e-07
Zm00001d010535	Riboflavin biosynthesis protein ribAB	-1.88335	4.80154e-22	5.74737e-20
Zm00001d027361	F-box protein PP2-A13	-1.87187	3.17252e-30	5.87091e-28
Zm00001d001372	NA	-1.86979	1.55279e-09	4.93555e-08
Zm00001d012961	Pentatricopeptide repeat-containing protein	-1.86874	1.46201e-06	2.55033e-05
Zm00001d031639	ACR4	-1.86413	9.30519e-68	8.25535e-65
Zm00001d018925	Pumilio homolog 3	-1.85708	0.00173836	0.0120819
Zm00001d036643	BTB/POZ and MATH domain-containing protein 2	-1.85583	0.000791357	0.00621627
Zm00001d011157	Putative DUF26-domain receptor-like protein kinase family protein	-1.85195	0.000918972	0.00706239
Zm00001d001374	NA	-1.85128	0.00498609	0.028686
Zm00001d044537	Selenium-binding protein-like	-1.85046	1.26888e-09	4.13332e-08
Zm00001d036339	isopentenyl transferase10	-1.84708	1.5117e-11	6.42237e-10
Zm00001d002213	Late embryogenesis abundant (LEA) hydroxyproline-rich glycoprotein family	-1.84673	0.00237211	0.0155582
Zm00001d039044	Putative WRKY DNA-binding domain superfamily protein	-1.84238	9.75799e-05	0.00103568
Zm00001d008348	Peptidyl-prolyl cis-trans isomerase CYP26-2 chloroplastic	-1.84102	0.00690204	0.037465
Zm00001d040837	Glutaredoxin-C13	-1.83689	0.000138075	0.00140091
Zm00001d037806	NA	-1.83411	1.03926e-05	0.000147244
Zm00001d034967	NA	-1.82861	0.0026151	0.0168263
Zm00001d040836	Glutaredoxin-C13	-1.8284	6.77273e-05	0.000754962
Zm00001d038030	SAG20	-1.82792	0.000299516	0.00271228
Zm00001d046919	Chloride channel protein CLC-b	-1.82608	6.29473e-12	2.81295e-10
Zm00001d051684	Zinc finger protein CONSTANS-LIKE 9	-1.82457	1.19969e-21	1.3972e-19
Zm00001d046380	NA	-1.80794	5.26393e-16	3.81686e-14
Zm00001d036740	Sterile alpha motif (SAM) domain-containing protein	-1.79934	2.17894e-07	4.52032e-06
Zm00001d027120	NA	-1.79876	8.22034e-13	4.21698e-11
Zm00001d023563	Putative WAK family receptor-like protein kinase	-1.79734	0.00551749	0.0311724
Zm00001d004387	Probable flavin-containing monooxygenase 1	-1.79483	0.00251145	0.016274
Zm00001d040905	NA	-1.79352	9.3855e-08	2.12063e-06
Zm00001d034017	Exhydrolase II	-1.79227	9.60526e-10	3.19794e-08
Zm00001d041752	ARF guanine-nucleotide exchange factor GNL2	-1.78308	1.42883e-05	0.000195107
Zm00001d001491	NA	-1.78163	5.12153e-06	7.89972e-05
Zm00001d020613	NA	-1.77815	1.1943e-06	2.11786e-05
Zm00001d002454	Phosphoribulokinase	-1.77311	1.7494e-25	2.5616e-23
Zm00001d036221	NA	-1.76607	0.00816977	0.042955
Zm00001d027048	NA	-1.765	0.000102251	0.00108069
Zm00001d003425	CLE family OsCLE401 protein	-1.76077	0.00199494	0.0135111
Zm00001d048332	Pentatricopeptide repeat-containing protein	-1.76068	1.40056e-09	4.50869e-08
Zm00001d032307	NA	-1.75318	0.000633112	0.0051628
Zm00001d011476	Putative pentatricopeptide repeat-containing protein	-1.75205	9.56157e-06	0.000137603
Zm00001d004773	NA	-1.7501	0.00125002	0.00918081
Zm00001d009399	Protein NRT1/ PTR FAMILY 6.2	-1.74918	4.30553e-09	1.25359e-07
Zm00001d028935	Pentatricopeptide repeat-containing protein	-1.74906	3.40015e-09	1.00551e-07
Zm00001d002901	Peroxidase 12	-1.74624	7.82779e-06	0.000115687
Zm00001d037296	Tetratricopeptide repeat (TPR)-like superfamily protein	-1.74371	0.000500676	0.00423867
Zm00001d012802	Regulator of nonsense transcripts 1 homolog	-1.74321	6.91304e-08	1.60034e-06
Zm00001d009560	NA	-1.73851	1.06398e-13	6.30528e-12
Zm00001d036346	MLO-like protein	-1.7374	0.00534934	0.0303532
Zm00001d018761	NA	-1.73519	0.00511161	0.0292463
Zm00001d017931	Pentatricopeptide repeat-containing protein chloroplastic	-1.7331	9.37445e-12	4.08039e-10
Zm00001d003510	Galactoside 2-alpha-L-fucosyltransferase	-1.72926	0.00584746	0.0326488
Zm00001d027611	Pentatricopeptide repeat-containing protein	-1.72834	1.18187e-05	0.000165123
Zm00001d045089	pentatricopeptide repeat protein2263	-1.72745	0.000122259	0.00125907
Zm00001d032750	Zinc finger (C3HC4-type RING finger) family protein	-1.72678	2.1436e-06	3.60824e-05
Zm00001d048670	Pentatricopeptide repeat-containing protein	-1.72663	0.0041203	0.0245622
Zm00001d049087	Exocyst complex component SEC3A	-1.72354	7.27755e-09	2.03825e-07
Zm00001d038687	Beta-arabinofuranosyltransferase RAY1	-1.72231	9.28423e-11	3.63229e-09
Zm00001d027416	Oxygen-independent coproporphyrinogen III oxidase-like protein sll1917	-1.72147	1.43709e-13	8.33623e-12
Zm00001d036389	NA	-1.72143	0.000221953	0.00210138
Zm00001d039449	Putative pentatricopeptide repeat-containing protein	-1.71991	0.00132815	0.00964662
Zm00001d019453	NA	-1.71223	5.67249e-05	0.000647634
Zm00001d007324	NA	-1.7064	1.59515e-09	5.05953e-08
Zm00001d042050	Protein RETICULATA-RELATED 4 chloroplastic	-1.70633	2.4265e-10	9.02502e-09
Zm00001d025037	UDP-glycosyltransferase 74B1	-1.70356	6.23155e-07	1.18443e-05
Zm00001d027047	NA	-1.70299	0.00179875	0.0124074
Zm00001d025468	Putative pentatricopeptide repeat-containing protein	-1.70275	1.75745e-06	3.0035e-05
Zm00001d048172	Homeobox-leucine zipper protein ATHB-40	-1.70248	0.00105628	0.00796342
Zm00001d019240	Pentatricopeptide repeat-containing protein mitochondrial	-1.70024	5.84384e-09	1.66768e-07
Zm00001d000558	NA	-1.69324	0.0010127	0.00767323
Zm00001d034143	Probable N-acetyltransferase HLS1	-1.69268	7.82391e-10	2.63688e-08
Zm00001d020435	Pentatricopeptide repeat-containing protein chloroplastic	-1.6902	3.0161e-07	6.1469e-06
Zm00001d029101	NA	-1.68961	1.16951e-07	2.56935e-06
Zm00001d050022	Photosynthetic NDH subunit of subcomplex B 1 chloroplastic	-1.68732	3.30926e-20	3.56501e-18
Zm00001d051816	Pentatricopeptide repeat-containing protein	-1.68704	5.45824e-05	0.000626017
Zm00001d042095	glutathione transferase29	-1.68613	0.00731115	0.0392968
Zm00001d053880	Protein CHLOROPLAST IMPORT APPARATUS 2	-1.68355	1.77302e-12	8.5845e-11
Zm00001d000840	NA	-1.67821	9.97739e-08	2.23263e-06
Zm00001d017878	Putative pentatricopeptide repeat-containing protein mitochondrial	-1.67671	5.09868e-08	1.21195e-06
Zm00001d009449	Pentatricopeptide repeat-containing protein mitochondrial	-1.67581	1.17407e-07	2.57748e-06
Zm00001d044171	Probable WRKY transcription factor 14	-1.67369	0.00301539	0.0189888
Zm00001d039116	AMP-dependent synthetase and ligase family protein	-1.66487	3.59289e-05	0.000435594
Zm00001d018862	Pentatricopeptide repeat-containing protein chloroplastic/mitochondrial	-1.66427	4.20992e-06	6.6451e-05
Zm00001d030143	Tetratricopeptide repeat (TPR)-like superfamily protein	-1.65868	4.12589e-09	1.20478e-07
Zm00001d002396	Calcium-transporting ATPase 9 plasma membrane-type	-1.65747	4.76591e-16	3.47187e-14
Zm00001d022506	NAD(P)-binding Rossmann-fold superfamily protein	-1.65639	2.12257e-09	6.52652e-08
Zm00001d000220	Pentatricopeptide repeat protein PPR868-14	-1.65596	1.44217e-09	4.62293e-08
Zm00001d017643	Catalytic/ protein phosphatase type 2C	-1.65577	3.57299e-05	0.000433917
Zm00001d023135	NA	-1.6551	0.00087564	0.00676904
Zm00001d032311	trehalose-6-phosphate synthase4	-1.65354	3.08929e-10	1.11867e-08
Zm00001d027937	Pentatricopeptide repeat-containing protein	-1.65321	3.83054e-16	2.80448e-14
Zm00001d024500	late embryogenesis abundant protein	-1.64724	3.14624e-07	6.3822e-06
Zm00001d040197	NA	-1.64618	3.18007e-05	0.000391684
Zm00001d023995	Sec14p-like phosphatidylinositol transfer family protein	-1.64548	1.78201e-33	3.95239e-31
Zm00001d048520	Aquaporin TIP3.1	-1.64349	0.000139258	0.00140911
Zm00001d036392	BZIP transcription factor TRAB1	-1.64327	0.00040194	0.00350408
Zm00001d047662	NA	-1.64258	0.000340952	0.00303377
Zm00001d038718	hemoglobin2	-1.64157	1.19457e-08	3.24252e-07
Zm00001d023229	Pentatricopeptide repeat-containing protein mitochondrial	-1.64125	0.00117534	0.00874948
Zm00001d030063	NA	-1.63783	6.29976e-08	1.46965e-06
Zm00001d007982	NA	-1.63417	0.000173407	0.0017049
Zm00001d046223	Homeobox protein ATH1	-1.62578	2.84409e-07	5.82017e-06
Zm00001d034564	Probable galactinol--sucrose galactosyltransferase 2	-1.62374	1.51588e-21	1.75191e-19
Zm00001d037069	Pentatricopeptide repeat-containing protein mitochondrial	-1.62037	3.77814e-05	0.000455828
Zm00001d019776	NA	-1.61929	1.09644e-08	2.99033e-07
Zm00001d002849	CLE family OsCLE403 protein	-1.61888	0.00062981	0.00514004
Zm00001d029630	cystatin6	-1.61828	0.00722333	0.0389497
Zm00001d052854	Pentatricopeptide repeat-containing protein mitochondrial	-1.61554	0.00107068	0.00805707
Zm00001d027844	Ribosomal L18p/L5e family protein	-1.61494	5.34113e-12	2.42635e-10
Zm00001d022662	NA	-1.61447	0.00220732	0.0146688
Zm00001d022658	NA	-1.61376	0.00571268	0.0320889
Zm00001d048930	F-box domain containing protein; protein	-1.61287	2.79635e-05	0.000349507
Zm00001d015268	Protein CHLOROPLAST IMPORT APPARATUS 2	-1.60718	9.60169e-17	7.48386e-15
Zm00001d041464	Pentatricopeptide repeat-containing protein mitochondrial	-1.60608	1.49614e-08	3.95784e-07
Zm00001d041326	Putative pentatricopeptide repeat-containing protein	-1.60552	0.00965884	0.0489662
Zm00001d000618	NA	-1.60505	9.88559e-07	1.792e-05
Zm00001d038403	NA	-1.60374	1.0104e-17	8.78319e-16
Zm00001d036022	NA	-1.60315	0.00794487	0.0420245
Zm00001d000763	NA	-1.59781	0.000338303	0.00301464
Zm00001d044760	ARM repeat superfamily protein	-1.59765	6.56212e-13	3.40688e-11
Zm00001d003161	OSJNBa0067K08.20 protein; protein	-1.59453	1.81088e-19	1.85164e-17
Zm00001d025607	Glyceraldehyde-3-phosphate dehydrogenase GAPA1 chloroplastic	-1.59415	0.00138012	0.00994742
Zm00001d016016	Dynein light chain LC6%2C flagellar outer arm	-1.59266	4.0281e-22	4.86014e-20
Zm00001d039826	NA	-1.59195	1.53994e-08	4.06394e-07
Zm00001d033783	NA	-1.5912	0.0042556	0.0251945
Zm00001d025625	Pentatricopeptide repeat-containing protein mitochondrial	-1.58733	6.07676e-08	1.42535e-06
Zm00001d003841	Xanthoxin dehydrogenase	-1.58562	2.15675e-11	9.02305e-10
Zm00001d028587	Pentatricopeptide repeat-containing protein	-1.5838	2.61632e-05	0.000330204
Zm00001d000556	NA	-1.58357	6.75721e-08	1.56909e-06
Zm00001d022473	Putative indole-3-acetic acid-amido synthetase GH3.9	-1.58353	1.69751e-08	4.41792e-07
Zm00001d036081	Steroid nuclear receptor ligand-binding	-1.5827	0.00254014	0.0164246
Zm00001d037203	Tetratricopeptide repeat (TPR)-like superfamily protein	-1.58045	4.42846e-07	8.73073e-06
Zm00001d048185	F-box protein SNE	-1.57987	0.00413306	0.0246286
Zm00001d014291	Probable protein phosphatase 2C 71	-1.5772	4.11516e-27	6.63796e-25
Zm00001d007100	small kernel1	-1.57081	1.21499e-06	2.14824e-05
Zm00001d010260	NA	-1.57008	2.71295e-05	0.000340123
Zm00001d040362	Dof-type zinc finger DNA-binding family protein	-1.56914	0.000293819	0.00266549
Zm00001d015700	Putative chloride channel-like protein CLC-g	-1.56549	2.06338e-11	8.65644e-10
Zm00001d023944	Pentatricopeptide repeat-containing protein chloroplastic	-1.56519	2.09847e-13	1.17655e-11
Zm00001d002624	RING/U-box superfamily protein	-1.56413	4.72141e-12	2.16439e-10
Zm00001d043426	Pentatricopeptide repeat-containing protein	-1.56279	0.00105068	0.00792711
Zm00001d051802	SAUR-like auxin-responsive protein family	-1.56215	3.45754e-06	5.55174e-05
Zm00001d013181	Pentatricopeptide repeat-containing protein DWY1 chloroplastic	-1.56193	4.20796e-11	1.70603e-09
Zm00001d025036	Indole-3-acetate beta-glucosyltransferase	-1.5612	5.56431e-10	1.92922e-08
Zm00001d049020	O-methyltransferase ZRP4	-1.56069	1.65084e-06	2.84711e-05
Zm00001d046357	Beta-galactosidase	-1.55965	1.10909e-12	5.56648e-11
Zm00001d020062	Pentatricopeptide repeat-containing protein chloroplastic	-1.55924	5.30093e-06	8.12486e-05
Zm00001d001773	Pentatricopeptide repeat-containing protein	-1.5548	1.82587e-06	3.11161e-05
Zm00001d026148	Inhibitor of striate1	-1.55361	0.00536865	0.0304456
Zm00001d007365	sugars will eventually be exported transporter14a	-1.54864	0.00173995	0.0120867
Zm00001d029428	Putative pentatricopeptide repeat-containing protein mitochondrial	-1.54831	5.59615e-06	8.52107e-05
Zm00001d021450	Cytokinin riboside 5'-monophosphate phosphoribohydrolase LOG5	-1.54777	8.15432e-20	8.53882e-18
Zm00001d027300	Protein PAIR1	-1.54641	0.00120843	0.00895772
Zm00001d018543	ARM repeat superfamily protein	-1.54596	0.000768285	0.00606981
Zm00001d005741	NAD(P)H-quinone oxidoreductase subunit L chloroplastic	-1.53591	2.81714e-05	0.000351869
Zm00001d025593	Glyceraldehyde-3-phosphate dehydrogenase GAPA1 chloroplastic	-1.53032	0.000103102	0.00108778
Zm00001d052480	Indole-3-acetate beta-glucosyltransferase	-1.52921	3.81881e-13	2.05697e-11
Zm00001d037708	UDP-glycosyltransferase 75B1	-1.52601	1.04632e-05	0.000148105
Zm00001d003690	NA	-1.52364	7.06156e-12	3.12324e-10
Zm00001d024017	P-loop containing nucleoside triphosphate hydrolases superfamily protein	-1.51964	0.00941445	0.0479935
Zm00001d049722	Cell wall / vacuolar inhibitor of fructosidase 2	-1.51859	0.000504346	0.00426496
Zm00001d048468	NA	-1.51827	0.000285788	0.00259889
Zm00001d016666	Ubiquitin carboxyl-terminal hydrolase family protein	-1.51625	0.000431072	0.00371936
Zm00001d021605	NA	-1.51619	5.37016e-06	8.21427e-05
Zm00001d018648	FAD/NAD(P)-binding oxidoreductase family protein	-1.51405	1.97285e-08	5.07757e-07
Zm00001d004071	NA	-1.51163	5.91926e-05	0.000671235
Zm00001d027415	Serine/threonine-protein kinase ATG1a	-1.51019	1.16534e-05	0.000162965
Zm00001d022550	ABSCISIC ACID-INSENSITIVE 5-like protein 2	-1.50595	4.40161e-05	0.000518431
Zm00001d001842	Tetratricopeptide repeat (TPR)-like superfamily protein	-1.50418	0.00583683	0.0325981
Zm00001d001644	NA	-1.50185	0.00154929	0.0109513
Zm00001d038925	NA	-1.49887	8.18101e-20	8.53882e-18
Zm00001d026448	Floral homeotic protein APETALA 2	-1.49804	1.25514e-11	5.3855e-10
Zm00001d026486	Putative AP2/EREBP transcription factor superfamily protein	-1.49715	0.000565692	0.0047063
Zm00001d042875	NA	-1.4965	0.00187404	0.0128474
Zm00001d025599	Glyceraldehyde-3-phosphate dehydrogenase GAPA1 chloroplastic	-1.49531	0.00250912	0.016271
Zm00001d042828	NA	-1.49372	0.000285252	0.00259617
Zm00001d044336	Putative pentatricopeptide repeat-containing protein	-1.49314	3.0777e-08	7.67871e-07
Zm00001d022256	Transcription factor TCP2	-1.49109	0.000134335	0.00136571
Zm00001d052038	Putative HLH DNA-binding domain superfamily protein	-1.49056	8.00387e-11	3.1436e-09
Zm00001d037743	NA	-1.48936	7.98834e-13	4.11195e-11
Zm00001d023450	Cationic amino acid transporter 6 chloroplastic	-1.4847	3.09938e-06	5.02633e-05
Zm00001d013193	CCG-binding protein 1	-1.48422	1.05496e-17	9.11796e-16
Zm00001d034933	Pentatricopeptide repeat-containing protein chloroplastic	-1.48211	2.86286e-05	0.000356546
Zm00001d032454	NA	-1.48127	0.000122818	0.00126397
Zm00001d028675	Plant-specific domain TIGR01589 family protein	-1.48056	5.05389e-12	2.29933e-10
Zm00001d016943	Photosynthetic NDH subunit of lumenal location 2 chloroplastic	-1.47985	5.25586e-09	1.50845e-07
Zm00001d015346	Pentatricopeptide repeat-containing protein	-1.47699	1.4906e-05	0.000202533
Zm00001d006841	alpha/beta-Hydrolases superfamily protein	-1.4766	3.10903e-10	1.12447e-08
Zm00001d007255	Protein NRT1/ PTR FAMILY 4.4	-1.4722	1.66372e-16	1.27049e-14
Zm00001d036698	luteus15	-1.46965	3.3863e-16	2.49742e-14
Zm00001d021216	Protein DETOXIFICATION 50	-1.46715	9.61733e-05	0.00102326
Zm00001d042380	Pentatricopeptide repeat-containing protein chloroplastic	-1.46284	0.000464247	0.00397264
Zm00001d011496	Putative WRKY DNA-binding domain superfamily protein	-1.46197	4.928e-06	7.63865e-05
Zm00001d007394	Rubredoxin-like superfamily protein	-1.45889	1.71349e-09	5.39023e-08
Zm00001d024409	Pentatricopeptide repeat-containing protein chloroplastic	-1.45742	8.7337e-14	5.22705e-12
Zm00001d014736	Pentatricopeptide repeat-containing protein	-1.45632	7.47453e-09	2.09148e-07
Zm00001d051789	Microtubule motor%3B Putative dynein light chain type 1 family protein	-1.45277	0.000400399	0.00349469
Zm00001d047599	Pentatricopeptide repeat-containing protein mitochondrial	-1.45195	0.00179125	0.0123641
Zm00001d043656	Putative pentatricopeptide repeat-containing protein	-1.45126	7.84006e-06	0.000115755
Zm00001d044353	Pentatricopeptide repeat-containing protein	-1.45099	0.000121313	0.00125061
Zm00001d030693	Chaperone protein dnaJ 10	-1.45048	0.0034081	0.0210444
Zm00001d026542	Myb family transcription factor PHL5	-1.45009	4.14877e-08	1.00598e-06
Zm00001d025463	Pentatricopeptide repeat-containing protein	-1.44975	0.00524325	0.0298797
Zm00001d044010	Probable WRKY transcription factor 30	-1.44003	1.24631e-05	0.000173084
Zm00001d029764	Putative pentatricopeptide repeat-containing protein mitochondrial	-1.43972	0.00214529	0.0143377
Zm00001d007471	NA	-1.43675	0.00814146	0.0428435
Zm00001d018749	Formin-like protein 18	-1.43498	2.36947e-09	7.2414e-08
Zm00001d002881	Putative pentatricopeptide repeat-containing protein	-1.4341	0.00145759	0.0104088
Zm00001d044904	Transcription factor EMB1444	-1.43365	3.1897e-08	7.9319e-07
Zm00001d021980	Pentatricopeptide repeat-containing protein	-1.43362	4.03978e-05	0.000483171
Zm00001d047705	Cyclase/dehydrase family protein	-1.4336	0.000626052	0.00511768
Zm00001d027936	15-cis-phytoene desaturase chloroplastic/chromoplastic	-1.43179	7.9296e-26	1.20195e-23
Zm00001d042848	Laccase-7	-1.42976	1.05752e-11	4.5832e-10
Zm00001d037891	Pentatricopeptide repeat-containing protein	-1.42872	3.79671e-08	9.32607e-07
Zm00001d034877	Protein BREVIS RADIX	-1.42809	4.10784e-05	0.000489758
Zm00001d014314	Tetratricopeptide repeat-like superfamily protein	-1.42709	0.000209399	0.00200327
Zm00001d049851	ACT domain-containing protein ACR4	-1.42627	8.68542e-10	2.90451e-08
Zm00001d020774	Zinc-finger homeodomain protein 2	-1.4262	2.58077e-05	0.000326263
Zm00001d020870	Tetratricopeptide repeat (TPR)-like superfamily protein	-1.42535	7.61183e-05	0.0008347
Zm00001d038051	Peptide chain release factor PrfB3 chloroplastic	-1.42318	2.39643e-13	1.33369e-11
Zm00001d051875	U-box domain-containing protein 33	-1.42038	2.23126e-09	6.85373e-08
Zm00001d051659	NA	-1.41791	0.0034592	0.0212902
Zm00001d000834	NA	-1.41635	0.000540495	0.00452372
Zm00001d001826	NA	-1.41583	1.30156e-10	4.99495e-09
Zm00001d042494	Pentatricopeptide repeat (PPR) superfamily protein	-1.41495	1.95249e-15	1.34771e-13
Zm00001d041938	Receptor-like kinase LIP2	-1.41342	0.000517548	0.00435827
Zm00001d011613	Ribosomal L18p/L5e family protein	-1.41326	9.1951e-05	0.000983201
Zm00001d039181	RNA polymerase sigma factor sigC	-1.41258	8.01437e-26	1.20873e-23
Zm00001d004361	ABC transporter C family member 4	-1.41146	3.19143e-11	1.31511e-09
Zm00001d037190	Pentatricopeptide repeat-containing protein	-1.41109	5.61913e-07	1.0804e-05
Zm00001d027746	Expressed protein; protein	-1.40981	0.000692961	0.00555917
Zm00001d023312	NA	-1.40747	1.21356e-06	2.14823e-05
Zm00001d046764	Putative pentatricopeptide repeat-containing protein mitochondrial	-1.40671	1.46035e-08	3.87764e-07
Zm00001d039426	Beta-glucuronosyltransferase GlcAT14B	-1.4063	1.7319e-09	5.44177e-08
Zm00001d038186	Protein NRT1/ PTR FAMILY 3.1	-1.40478	2.26656e-21	2.57024e-19
Zm00001d032179	Transcription factor MYB30	-1.40083	0.00248009	0.0161139
Zm00001d048467	Probable serine/threonine-protein kinase	-1.39754	2.90265e-16	2.15654e-14
Zm00001d046923	D-3-phosphoglycerate dehydrogenase 2 chloroplastic	-1.39495	9.58002e-14	5.69964e-12
Zm00001d012612	Pentatricopeptide repeat-containing protein	-1.39489	1.51163e-12	7.46267e-11
Zm00001d049122	Tetratricopeptide-like helical	-1.39486	4.2994e-05	0.000508378
Zm00001d023522	from the Czech 'roh' meaning 'corner'	-1.39373	4.09559e-07	8.13295e-06
Zm00001d004682	Expressed protein; protein	-1.39183	0.0042276	0.02505
Zm00001d013081	Pentatricopeptide repeat-containing protein chloroplastic	-1.39124	6.09598e-09	1.73144e-07
Zm00001d012717	Potassium channel KAT1	-1.39005	0.0013749	0.00992163
Zm00001d016322	NA	-1.38946	7.12793e-07	1.33545e-05
Zm00001d028625	DOF30 transcription factor	-1.38879	1.26702e-16	9.7745e-15
Zm00001d037513	germin-like protein1	-1.38797	3.14853e-12	1.47016e-10
Zm00001d052377	Pentatricopeptide repeat protein PPR868-14 isoform 1%3B Pentatricopeptide repeat protein PPR868-14 isoform 2%3B Pentatricopeptide repeat protein PPR868-14 isoform 3	-1.38725	5.92388e-08	1.39411e-06
Zm00001d046343	NA	-1.38549	2.76299e-05	0.000345965
Zm00001d005688	UDP-glycosyltransferase 90A1	-1.38394	1.30918e-06	2.30532e-05
Zm00001d037036	Pentatricopeptide repeat-containing protein chloroplastic	-1.38301	8.77566e-23	1.08934e-20
Zm00001d006705	ARM repeat superfamily protein	-1.37741	3.32019e-08	8.23604e-07
Zm00001d039598	MAR-binding filament-like protein 1	-1.37653	5.13201e-14	3.15279e-12
Zm00001d053015	Fructose-bisphosphate aldolase	-1.37586	8.4051e-12	3.6797e-10
Zm00001d044331	Pentatricopeptide repeat-containing protein mitochondrial	-1.37561	2.90878e-05	0.000361667
Zm00001d047753	Probable RNA-binding protein ARP1	-1.37417	8.75168e-06	0.000127283
Zm00001d015124	Pentatricopeptide repeat-containing protein mitochondrial	-1.36982	0.00166881	0.0116577
Zm00001d002806	B-box zinc finger protein 20	-1.36911	3.05589e-09	9.09949e-08
Zm00001d048595	Putative thaumatin domain family protein	-1.36811	4.58679e-07	9.01342e-06
Zm00001d052123	Thioredoxin-like 5	-1.36612	9.92676e-12	4.31229e-10
Zm00001d002098	Pentatricopeptide repeat-containing protein mitochondrial	-1.36585	0.000174658	0.00171398
Zm00001d041780	Zinc-finger homeodomain protein 4	-1.36388	5.74267e-10	1.98649e-08
Zm00001d022224	Pentatricopeptide repeat-containing protein mitochondrial	-1.36338	9.19905e-05	0.000983275
Zm00001d009883	40S ribosomal protein S4-3	-1.36203	1.32333e-15	9.24554e-14
Zm00001d045252	Regulator of nonsense transcripts 1 homolog	-1.36054	0.00277147	0.0176778
Zm00001d037759	Calmodulin binding protein%3B Putative calmodulin-binding family protein	-1.35961	0.00783206	0.0415707
Zm00001d021459	Auxin-responsive protein SAUR61	-1.35841	2.61281e-08	6.61181e-07
Zm00001d013425	Tsr2248 protein	-1.3575	1.63343e-09	5.16466e-08
Zm00001d042663	5'-3' exonuclease family protein	-1.35281	1.27483e-09	4.14374e-08
Zm00001d043180	EID1-like F-box protein 3	-1.35256	0.0090367	0.0464762
Zm00001d015720	NA	-1.35217	1.13763e-09	3.73805e-08
Zm00001d032237	NA	-1.35022	0.00641809	0.0352504
Zm00001d036216	F-box protein MAX2	-1.3502	5.79878e-10	2.00287e-08
Zm00001d027729	Photosynthetic NDH subunit of subcomplex B 2 chloroplastic	-1.34917	5.87494e-12	2.64495e-10
Zm00001d039648	NA	-1.34822	2.69773e-10	9.87553e-09
Zm00001d011444	Polygalacturonase QRT2	-1.34796	0.000983398	0.00748315
Zm00001d046147	E3 ubiquitin-protein ligase ATL41	-1.34771	4.43646e-05	0.000521315
Zm00001d033289	Protein DA1-related 1	-1.34716	0.00614016	0.0339714
Zm00001d028260	glutamine synthetase6	-1.34663	6.64035e-16	4.73521e-14
Zm00001d037973	Serine/threonine-protein kinase	-1.34618	0.00920476	0.0471379
Zm00001d037471	Putative pentatricopeptide repeat family protein	-1.34522	0.000218717	0.0020753
Zm00001d047710	NA	-1.34289	0.00415096	0.0247226
Zm00001d031891	Peptidase M1 family protein	-1.34201	2.91134e-26	4.50347e-24
Zm00001d054015	Peptidyl-prolyl cis-trans isomerase FKBP18 chloroplastic	-1.34194	5.23695e-13	2.7665e-11
Zm00001d021085	ALBINO3-like protein 1 chloroplastic	-1.34045	4.41099e-05	0.000519131
Zm00001d015730	uncharacterized protein [Source:UniProtKB/TrEMBL;Acc:B6UGW2]	-1.33868	0.000584375	0.00483862
Zm00001d013455	Peptidyl-prolyl cis-trans isomerase	-1.33826	2.00945e-10	7.55775e-09
Zm00001d051005	Remorin family protein	-1.33731	0.000618386	0.00506325
Zm00001d042051	Probably inactive leucine-rich repeat receptor-like protein kinase	-1.33678	5.44492e-08	1.2912e-06
Zm00001d045090	Pentatricopeptide repeat-containing protein mitochondrial	-1.33674	0.000188583	0.00183025
Zm00001d021637	NA	-1.33655	1.28851e-07	2.8002e-06
Zm00001d001036	NA	-1.33526	3.56623e-05	0.000433583
Zm00001d037008	Putative FAD-binding Berberine family protein	-1.33379	0.00146639	0.0104519
Zm00001d007923	NA	-1.33346	4.80505e-05	0.000559397
Zm00001d036522	NA	-1.33273	1.86121e-06	3.16648e-05
Zm00001d033541	tRNA/rRNA methyltransferase (SpoU) family protein	-1.33247	2.37953e-09	7.26479e-08
Zm00001d011073	AT5g02160	-1.33135	4.59285e-08	1.10566e-06
Zm00001d001860	Haloacid dehalogenase-like hydrolase domain-containing protein	-1.33121	1.27281e-13	7.43849e-12
Zm00001d012922	RNA helicase3	-1.33095	1.06479e-15	7.50261e-14
Zm00001d053241	NA	-1.33041	0.00322759	0.0201317
Zm00001d046811	Helminthosporium carbonum susceptibility2	-1.32863	8.41156e-06	0.000122989
Zm00001d044656	Leucine-rich repeat protein kinase family protein	-1.32862	3.78935e-13	2.04476e-11
Zm00001d037634	NA	-1.32736	0.000215185	0.00204565
Zm00001d016492	DUF679 domain membrane protein 7	-1.32557	0.00239679	0.0156928
Zm00001d039096	Pentatricopeptide repeat-containing protein chloroplastic	-1.32553	6.57661e-15	4.32194e-13
Zm00001d042602	protein; Selenium-binding protein-like	-1.32552	0.000122238	0.00125907
Zm00001d052977	NA	-1.32548	1.32788e-08	3.55406e-07
Zm00001d021411	Pentatricopeptide repeat-containing protein mitochondrial	-1.3235	1.13931e-05	0.000159769
Zm00001d034390	TRAF-like superfamily protein	-1.32222	3.87146e-06	6.16247e-05
Zm00001d042067	Putative pentatricopeptide repeat-containing protein	-1.32216	0.000172968	0.00170226
Zm00001d025654	ATFP4 [Source:UniProtKB/TrEMBL;Acc:B4FQF9]	-1.32113	3.27092e-08	8.12049e-07
Zm00001d007877	Uncharacterised protein family UPF0090	-1.31759	5.34033e-05	0.000615066
Zm00001d031091	NA	-1.31662	0.00109603	0.00822405
Zm00001d017241	Two-component response regulator-like APRR1	-1.31579	1.6929e-22	2.08427e-20
Zm00001d006339	Myosin-10	-1.31536	0.00516356	0.0294932
Zm00001d009255	NA	-1.31227	0.0017435	0.0120982
Zm00001d014139	RING finger protein 165	-1.31175	0.00352084	0.0215947
Zm00001d023402	Putative MYB DNA-binding domain superfamily protein	-1.30716	0.0070906	0.0383368
Zm00001d038746	Heat stress transcription factor A-4a	-1.30596	0.000539848	0.00452082
Zm00001d041769	Serine carboxypeptidase-like 20	-1.3054	1.12942e-06	2.01943e-05
Zm00001d050938	Putative pentatricopeptide repeat family protein	-1.30325	0.000134557	0.00136751
Zm00001d003689	Hypersensitive-induced response protein 2	-1.30211	1.5082e-10	5.75864e-09
Zm00001d033180	brassinosteroid-deficient dwarf1	-1.30105	1.95809e-10	7.40147e-09
Zm00001d007012	Ribonucleoprotein A	-1.30011	4.90729e-15	3.28212e-13
Zm00001d041376	Probable transcription factor KAN4	-1.29964	0.000531944	0.00446454
Zm00001d045014	chloroplast RNA splicing4	-1.29862	1.91482e-21	2.17957e-19
ENSRNA049462250	Eukaryotic large subunit ribosomal RNA	-1.29753	4.73826e-05	0.000552474
Zm00001d006581	NA	-1.2972	1.74991e-07	3.69898e-06
Zm00001d043536	Heat stress transcription factor C-1	-1.29664	1.1036e-12	5.5524e-11
Zm00001d027999	2-carboxy-14-naphthoquinone phytyltransferase chloroplastic	-1.29559	1.69264e-08	4.40904e-07
Zm00001d052207	NA	-1.2954	2.70017e-05	0.000339084
Zm00001d021535	LRR receptor-like serine/threonine-protein kinase GSO1	-1.29412	2.71484e-12	1.28154e-10
Zm00001d017287	NA	-1.29301	0.00174422	0.0121004
Zm00001d014659	Macrophage migration inhibitory factor	-1.29146	3.89466e-12	1.80183e-10
Zm00001d022446	Plant-specific domain TIGR01568 family protein	-1.29035	0.000236965	0.00221913
Zm00001d018607	Vacuolar protein sorting-associated protein 41 homolog	-1.29009	0.00600561	0.0333507
Zm00001d015999	drug transmembrane transporters;antiporters	-1.28762	8.25375e-07	1.52588e-05
Zm00001d007228	Omega-3 fatty acid desaturase	-1.28688	3.33673e-06	5.37942e-05
Zm00001d011152	40S ribosomal protein S4-3	-1.28672	3.4592e-10	1.24663e-08
Zm00001d051807	Pentatricopeptide repeat-containing protein	-1.2863	1.3124e-09	4.25668e-08
Zm00001d031471	Pentatricopeptide repeat-containing protein mitochondrial	-1.286	3.37712e-07	6.80933e-06
Zm00001d024379	Xyloglucan endotransglucosylase/hydrolase protein 2	-1.28507	2.07903e-09	6.41882e-08
Zm00001d027320	CemA-like proton extrusion protein-related	-1.2848	2.07203e-10	7.7737e-09
Zm00001d017770	Soluble inorganic pyrophosphatase 2	-1.28471	9.56699e-18	8.34042e-16
Zm00001d016013	UDP-glycosyltransferase 88A1	-1.28444	9.55238e-05	0.0010178
Zm00001d026012	OSJNBa0088A01.13 protein; protein	-1.28377	4.39407e-06	6.89968e-05
Zm00001d046089	Avr9/Cf-9 rapidly elicited protein 194	-1.28322	8.31748e-06	0.000121858
Zm00001d030754	NA	-1.28289	0.000105529	0.00110912
Zm00001d007026	NA	-1.28209	1.30224e-07	2.82595e-06
Zm00001d048422	Photosynthetic NDH subunit of subcomplex B 2 chloroplastic	-1.28093	1.11328e-09	3.66604e-08
Zm00001d029061	PPR containing plant-like protein	-1.28058	1.25678e-14	8.13509e-13
Zm00001d049607	Putative DUF604-domain containing/glycosyltransferase-related family protein	-1.27967	0.00291251	0.0184294
Zm00001d027843	Pentatricopeptide repeat-containing protein chloroplastic	-1.2793	0.00794541	0.0420245
Zm00001d048451	Pentatricopeptide repeat-containing protein	-1.27915	1.04024e-12	5.27359e-11
Zm00001d049657	Glutathione S-transferase GST 26%3B Glutathione S-transferase GSTU6	-1.27757	5.65635e-06	8.60404e-05
Zm00001d029745	Protein CURVATURE THYLAKOID 1B chloroplastic	-1.27684	5.78208e-12	2.61094e-10
Zm00001d024148	Photosynthetic NDH subunit of subcomplex B 1 chloroplastic	-1.27609	7.52852e-12	3.32003e-10
Zm00001d050341	Chaperonin-like RbcX protein	-1.2736	8.25013e-15	5.38652e-13
Zm00001d013191	Cytochrome b6-f complex subunit 7	-1.27357	6.72025e-10	2.2905e-08
Zm00001d021461	Cation/H(+) antiporter 1	-1.27324	0.00198362	0.0134579
Zm00001d048181	Chloroplast 30S ribosomal protein S10	-1.27251	6.60814e-13	3.42488e-11
Zm00001d027363	dihydrodipicolinate reductase1	-1.27236	3.83928e-10	1.36889e-08
Zm00001d018597	Lachrymatory-factor synthase	-1.27086	0.00021255	0.0020257
Zm00001d050156	NA	-1.27013	6.00929e-07	1.14652e-05
Zm00001d024382	Xyloglucan endotransglucosylase/hydrolase protein 2	-1.26996	2.89922e-10	1.05618e-08
Zm00001d004362	NA	-1.26926	0.000104571	0.00110058
Zm00001d042911	EMB2745	-1.26871	0.00245243	0.0159808
Zm00001d043875	Potassium/sodium hyperpolarization-activated cyclic nucleotide-gated channel 1	-1.26687	2.20304e-10	8.23452e-09
Zm00001d053384	NA	-1.26614	0.00532472	0.0302533
Zm00001d010957	Solute carrier family 40 member 3 chloroplastic	-1.26375	2.58285e-10	9.51272e-09
Zm00001d003867	Extensin [Source:UniProtKB/TrEMBL;Acc:B6STT7]	-1.2629	1.04728e-06	1.88936e-05
Zm00001d023929	oxo-glutarate/malate transporter1	-1.26263	1.48188e-08	3.92444e-07
Zm00001d001747	NA	-1.26221	0.00411659	0.024545
Zm00001d043478	Receptor-like protein 51	-1.26207	0.000148148	0.00148661
Zm00001d042847	Protein kinase	-1.26072	4.17682e-15	2.79977e-13
Zm00001d002771	NA	-1.26044	0.00325577	0.020274
Zm00001d028793	Abscisic acid receptor PYL5	-1.26009	0.000174353	0.00171198
Zm00001d032399	Pentatricopeptide repeat-containing protein chloroplastic	-1.2588	2.29911e-12	1.09558e-10
Zm00001d006521	NA	-1.25807	3.53792e-13	1.91939e-11
Zm00001d016545	Carbohydrate-binding X8 domain superfamily protein	-1.25751	0.000336967	0.00300363
Zm00001d048419	La-related protein 1C	-1.25702	9.02229e-08	2.04316e-06
Zm00001d041007	NA	-1.25623	4.74698e-10	1.66304e-08
Zm00001d052326	Double-stranded RNA-binding protein 1	-1.25487	0.00929698	0.0474909
Zm00001d020103	Pentatricopeptide repeat-containing protein	-1.25396	1.66608e-06	2.86622e-05
Zm00001d002377	Galactokinase	-1.25311	1.82644e-08	4.73713e-07
Zm00001d020605	SAUR37-auxin-responsive SAUR family member	-1.2527	0.00558058	0.031464
Zm00001d007427	Electron transfer flavoprotein subunit alpha mitochondrial	-1.2524	4.74171e-08	1.13877e-06
Zm00001d013488	Pentatricopeptide repeat protein PPR868-14	-1.25214	0.00319805	0.0199805
Zm00001d014035	Pentatricopeptide repeat-containing protein mitochondrial	-1.25171	6.85469e-08	1.58928e-06
Zm00001d016690	Pentatricopeptide repeat-containing protein	-1.25111	2.42028e-15	1.6517e-13
Zm00001d027485	Phosphatidylinositol-glycan biosynthesis class F protein	-1.24985	5.20923e-07	1.01049e-05
Zm00001d044476	ABC transporter G family member 10	-1.24923	7.90453e-10	2.65811e-08
Zm00001d038606	uncharacterized protein [Source:UniProtKB/TrEMBL;Acc:B6SZF2]	-1.24887	7.03839e-06	0.000104998
Zm00001d034111	Pentatricopeptide repeat protein	-1.24819	5.32957e-05	0.000614061
Zm00001d037284	Pentatricopeptide repeat-containing protein	-1.24806	0.00250937	0.016271
Zm00001d008497	Leucine--tRNA ligase chloroplastic/mitochondrial	-1.24802	1.02009e-15	7.20611e-14
Zm00001d013781	Chloroplast post-illumination chlorophyll fluorescence increase protein	-1.2472	3.53736e-16	2.59613e-14
Zm00001d023453	NA	-1.24513	0.00179062	0.0123641
Zm00001d018534	Pentatricopeptide repeat-containing protein mitochondrial	-1.24476	1.79241e-06	3.05978e-05
Zm00001d039021	Cytochrome b561 domain-containing protein	-1.24392	1.48909e-10	5.6929e-09
Zm00001d038974	alpha/beta-Hydrolases superfamily protein	-1.24338	5.99037e-10	2.06036e-08
Zm00001d018335	Protein SUPPRESSOR OF MAX2 1	-1.24291	5.42484e-12	2.45698e-10
Zm00001d021634	Hsp20/alpha crystallin family protein	-1.24262	6.87055e-16	4.88781e-14
Zm00001d017250	Pentatricopeptide repeat-containing protein	-1.24214	3.94074e-07	7.85129e-06
Zm00001d003047	Pentatricopeptide repeat-containing protein mitochondrial	-1.23978	5.31448e-06	8.14149e-05
Zm00001d000920	NA	-1.23838	0.00109838	0.00823964
Zm00001d047437	Protein kinase superfamily protein	-1.23669	1.43272e-08	3.80764e-07
Zm00001d020825	Pentatricopeptide repeat-containing protein	-1.23454	4.41875e-08	1.06801e-06
Zm00001d045579	Keratin-associated protein 5-4	-1.23258	2.31375e-05	0.000297113
Zm00001d051328	Putative WRKY DNA-binding domain superfamily protein	-1.23153	0.001745	0.0121031
Zm00001d025435	PsbP domain-containing protein 2 chloroplastic	-1.22966	2.9519e-08	7.39544e-07
Zm00001d042144	high chlorophyll fluorescence 153	-1.22659	0.000610205	0.00500529
Zm00001d041013	NA	-1.22453	1.13378e-07	2.50179e-06
Zm00001d045314	Probable thiol methyltransferase 2	-1.22426	2.91634e-09	8.7618e-08
Zm00001d026016	RNA-binding (RRM/RBD/RNP motifs) family protein	-1.2237	2.9783e-09	8.91246e-08
Zm00001d027393	Pentatricopeptide repeat-containing protein mitochondrial	-1.22216	0.00384985	0.0232114
Zm00001d016956	NA	-1.2209	6.41674e-07	1.21579e-05
Zm00001d049960	Manganese-dependent ADP-ribose/CDP-alcohol diphosphatase	-1.22061	8.2579e-08	1.88706e-06
Zm00001d047982	Pentatricopeptide repeat-containing protein	-1.21967	0.00133983	0.00971508
Zm00001d000107	Fatty acyl-CoA reductase 1	-1.21892	0.000199758	0.00192143
Zm00001d012862	Pentatricopeptide repeat-containing protein chloroplastic	-1.21885	2.04442e-15	1.40794e-13
Zm00001d028941	VQ motif family protein expressed	-1.2188	0.00101249	0.00767323
Zm00001d021660	ATP-dependent DNA helicase [Source:UniProtKB/TrEMBL;Acc:A0A1D6IDS8]	-1.21661	0.00091605	0.00704352
Zm00001d006037	NAD(P)-binding Rossmann-fold superfamily protein	-1.21569	2.63244e-06	4.35095e-05
Zm00001d038176	Pentatricopeptide repeat-containing protein	-1.21489	0.0015385	0.0108886
Zm00001d027768	Putative ion channel POLLUX-like 2	-1.21487	1.72479e-12	8.37788e-11
Zm00001d004690	NA	-1.21418	0.00131667	0.00958627
Zm00001d018157	light harvesting complex a/b protein4	-1.21417	1.5563e-09	4.9415e-08
Zm00001d004587	40S ribosomal protein S4-3	-1.2132	0.00058812	0.00486029
Zm00001d053587	Putative U-box domain protein kinase family	-1.21315	0.00390833	0.0234808
Zm00001d021215	NA	-1.2131	1.91135e-12	9.20991e-11
Zm00001d052410	Peroxisomal membrane 22 kDa (Mpv17/PMP22) family protein	-1.21231	2.09741e-08	5.37521e-07
Zm00001d010239	Putative NAC domain transcription factor superfamily protein	-1.21199	4.28866e-06	6.7482e-05
Zm00001d052146	Pentatricopeptide repeat-containing protein chloroplastic	-1.21177	1.27024e-07	2.76248e-06
Zm00001d020900	Ribonuclease Z chloroplastic	-1.21163	7.75214e-17	6.10537e-15
Zm00001d048888	Pentatricopeptide repeat-containing protein mitochondrial	-1.2109	0.000663962	0.00536218
Zm00001d007327	Plant-specific domain TIGR01627 family protein	-1.21076	5.49205e-09	1.57474e-07
Zm00001d017557	Amino acid transporter ANTL2	-1.21054	2.5262e-09	7.67376e-08
Zm00001d026530	SAUR-like auxin-responsive protein family	-1.20965	7.91046e-05	0.00086222
Zm00001d016863	Pentatricopeptide repeat-containing protein	-1.20932	7.4177e-11	2.9248e-09
Zm00001d030106	40S ribosomal protein S4-3	-1.20859	6.9697e-14	4.23006e-12
Zm00001d050320	HXXXD-type acyl-transferase family protein	-1.20754	7.45868e-05	0.00082051
Zm00001d012251	5'-3' exonuclease family protein	-1.2065	0.00159	0.0111979
Zm00001d041498	NA	-1.20631	6.28441e-07	1.19297e-05
Zm00001d034537	NA	-1.20578	5.30961e-10	1.84728e-08
Zm00001d043256	G-type lectin S-receptor-like serine/threonine-protein kinase B120	-1.2056	0.0024102	0.0157601
Zm00001d029098	sugars will eventually be exported transporter16	-1.20539	0.00125677	0.00922367
Zm00001d001711	NA	-1.20507	0.000164163	0.00162782
Zm00001d033882	Lecithin-cholesterol acyltransferase-like 1	-1.20429	9.93582e-12	4.31229e-10
Zm00001d018746	NA	-1.20339	0.000114984	0.00119383
Zm00001d043101	Probable S-sulfocysteine synthase chloroplastic	-1.20274	1.65432e-09	5.21975e-08
Zm00001d049625	Protein LSD1	-1.20201	0.000699819	0.00560376
Zm00001d027504	Nucleoside-triphosphatase THEP1	-1.20139	4.93498e-09	1.42449e-07
Zm00001d033475	Cation/calcium exchanger 2	-1.20124	3.33946e-05	0.000408979
Zm00001d054074	NA	-1.20011	0.0059636	0.033171
Zm00001d015715	NA	-1.19926	0.00014325	0.0014437
Zm00001d011834	Putative leucine-rich repeat receptor-like protein kinase family protein	-1.19862	1.44264e-07	3.095e-06
Zm00001d032404	NA	-1.19775	1.15524e-05	0.000161701
Zm00001d002490	Plastid-specific 30S ribosomal protein 2	-1.19757	5.1701e-10	1.80499e-08
Zm00001d005481	Pentatricopeptide repeat-containing protein	-1.19701	0.000607222	0.00499179
Zm00001d018622	Extensin-like protein; protein	-1.1966	0.00605265	0.0335857
Zm00001d033194	Subtilisin-like protease	-1.19627	1.23904e-11	5.33159e-10
Zm00001d013093	Probable zinc metalloprotease EGY1 chloroplastic	-1.196	1.66212e-21	1.90632e-19
Zm00001d007572	CRM family member3	-1.19498	2.42858e-16	1.81326e-14
Zm00001d020899	NA	-1.19495	0.000308989	0.00278386
Zm00001d052340	CBL-interacting serine/threonine-protein kinase 10	-1.19369	1.41826e-05	0.000193927
Zm00001d033160	Transposon protein	-1.19315	6.89565e-05	0.000766115
Zm00001d046069	NA	-1.19173	0.00579354	0.0324223
Zm00001d044702	Protein SMAX1-LIKE 3	-1.18975	0.000501687	0.00424485
Zm00001d042931	Pentatricopeptide repeat-containing protein mitochondrial	-1.18964	0.000130364	0.00132982
Zm00001d034721	RNA helicase4	-1.18917	1.37601e-18	1.30521e-16
Zm00001d026592	Putative pentatricopeptide repeat family protein	-1.18826	0.00025231	0.002336
Zm00001d051362	tonoplast intrinsic protein2	-1.18752	4.32128e-09	1.25696e-07
Zm00001d022394	Pentatricopeptide repeat-containing protein	-1.1869	0.000199825	0.00192143
Zm00001d003058	Probable low-specificity L-threonine aldolase 1	-1.18658	3.72213e-11	1.51722e-09
Zm00001d028422	Pentatricopeptide repeat-containing protein chloroplastic	-1.18611	4.73193e-05	0.000551948
Zm00001d018787	DEAD-box ATP-dependent RNA helicase 53	-1.18571	1.22488e-18	1.17667e-16
Zm00001d054006	NA	-1.18553	6.15138e-09	1.74389e-07
Zm00001d045735	Zinc finger protein CONSTANS-LIKE 1	-1.18471	1.95899e-08	5.05484e-07
Zm00001d024058	NA	-1.18342	0.00831363	0.0435837
Zm00001d004865	Associated with HOX family protein expressed	-1.18327	0.00919221	0.0470834
Zm00001d031130	Putative pentatricopeptide repeat-containing protein	-1.18324	2.07996e-05	0.000271014
Zm00001d049016	F-box/kelch-repeat protein SKIP20	-1.18288	5.34478e-06	8.18376e-05
Zm00001d051410	NA	-1.18278	0.00140388	0.0100921
Zm00001d034253	Pentatricopeptide repeat-containing protein	-1.18198	4.7724e-05	0.00055624
Zm00001d017504	zinc finger (C2H2 type) family protein	-1.18191	0.00359797	0.0219562
Zm00001d035381	Protein DETOXIFICATION 44 chloroplastic	-1.18129	1.47591e-13	8.5123e-12
Zm00001d000320	NA	-1.18068	2.32591e-05	0.000298421
Zm00001d008229	Putative MYB DNA-binding domain superfamily protein	-1.18056	1.69006e-13	9.61866e-12
Zm00001d035322	Expressed protein; protein	-1.17958	1.43644e-05	0.00019588
Zm00001d037254	Putative pentatricopeptide repeat family protein	-1.17934	1.60913e-06	2.78313e-05
Zm00001d006881	NA	-1.17867	1.76555e-16	1.33809e-14
Zm00001d046658	Intron maturase type II family protein	-1.17835	0.000304204	0.00274977
Zm00001d029475	ATP-dependent protease La (LON) domain protein	-1.1783	7.6711e-09	2.14251e-07
Zm00001d042376	DUF506 family protein	-1.17791	0.00439767	0.0258895
Zm00001d027268	Sugar transport protein 3	-1.17708	7.68179e-06	0.000113697
Zm00001d017350	Transcription factor TCP21	-1.17625	3.85581e-06	6.14079e-05
Zm00001d044695	Protein trichome birefringence-like 10	-1.17593	1.5219e-05	0.000206136
Zm00001d028670	Photosynthetic NDH subunit of lumenal location 1 chloroplastic	-1.17452	6.94081e-11	2.75115e-09
Zm00001d030314	Proline-rich protein	-1.17321	6.28549e-05	0.000709033
Zm00001d034027	Ethylene-responsive protein	-1.17309	4.06783e-05	0.000486141
Zm00001d028371	Zinc finger protein 1	-1.17299	3.4514e-13	1.87582e-11
Zm00001d025656	Tetratricopeptide repeat (TPR)-like superfamily protein	-1.17266	1.77188e-09	5.56159e-08
Zm00001d012063	Loricrin	-1.17219	0.00227298	0.0150224
Zm00001d049000	Putative homeobox DNA-binding domain superfamily protein	-1.17112	1.11084e-07	2.45656e-06
Zm00001d010667	Basic leucine zipper 24	-1.16942	0.000102698	0.00108466
Zm00001d036833	Putative pentatricopeptide repeat-containing protein	-1.16866	0.000456227	0.00391066
Zm00001d009021	Pentatricopeptide repeat-containing protein	-1.16838	8.52568e-05	0.000919773
Zm00001d039193	Pentatricopeptide repeat-containing protein mitochondrial	-1.16811	3.35759e-13	1.83143e-11
Zm00001d022480	Pentatricopeptide repeat-containing protein mitochondrial	-1.16767	0.000840126	0.00653899
Zm00001d019525	NA	-1.16766	0.00452985	0.026542
Zm00001d013021	isopentenyl transferase5	-1.1655	0.00912284	0.0467995
Zm00001d012937	Thioesterase superfamily protein	-1.16534	7.22141e-07	1.35021e-05
Zm00001d006154	Pentatricopeptide repeat-containing protein mitochondrial	-1.16531	1.50962e-07	3.22495e-06
Zm00001d015031	DUF3820 family protein	-1.16513	7.05921e-10	2.39521e-08
Zm00001d005349	Pentatricopeptide repeat-containing protein	-1.16476	0.000399099	0.00348772
Zm00001d042684	Protein NRT1/ PTR FAMILY 5.10	-1.16466	0.000863677	0.006692
Zm00001d019457	CASP-like protein 1D1	-1.16428	7.27419e-05	0.000802849
Zm00001d021967	NA	-1.16426	0.005947	0.0330908
Zm00001d011284	Inorganic pyrophosphatase 1	-1.16313	0.000411766	0.00357939
Zm00001d001964	SAUR-like auxin-responsive protein family	-1.1621	0.000834036	0.00650074
Zm00001d053207	Pentatricopeptide repeat-containing protein	-1.16205	0.000210189	0.00200955
Zm00001d050019	NA	-1.1616	0.00593822	0.0330602
Zm00001d051007	phosphoprotein phosphatase inhibitors	-1.1607	1.07665e-08	2.939e-07
Zm00001d029478	MOB kinase activator-like 2A	-1.16049	7.91435e-05	0.00086222
Zm00001d032185	Selenium-binding protein-like	-1.15916	1.66124e-06	2.86178e-05
Zm00001d028225	NA	-1.1591	0.0017024	0.0118567
Zm00001d038284	Transcription repressor OFP13	-1.159	0.00496649	0.0285896
Zm00001d048880	Pentatricopeptide repeat-containing protein	-1.15859	0.000249327	0.00231288
Zm00001d047701	Protein SCAR2	-1.15824	7.56434e-10	2.55225e-08
Zm00001d013202	DNA binding protein	-1.15804	0.00022004	0.00208523
Zm00001d018623	Photosynthetic NDH subunit of lumenal location 3 chloroplastic	-1.15702	6.51129e-11	2.59111e-09
Zm00001d003193	basic helix-loop-helix (bHLH) DNA-binding superfamily protein	-1.15682	9.88973e-09	2.71688e-07
Zm00001d051576	Putative pentatricopeptide repeat-containing protein	-1.15674	0.000130362	0.00132982
Zm00001d016878	Pentatricopeptide repeat-containing protein	-1.15652	1.26269e-10	4.86432e-09
Zm00001d043968	RAD-like 3	-1.15548	0.000239374	0.00223475
Zm00001d021454	SAUR55-auxin-responsive SAUR family member	-1.15528	0.00552262	0.0311942
Zm00001d048487	NA	-1.15281	7.13042e-05	0.000789581
Zm00001d024831	Putative pentatricopeptide repeat family protein	-1.15271	8.26048e-07	1.52588e-05
Zm00001d002789	Pentatricopeptide repeat-containing protein	-1.15246	6.99306e-11	2.76459e-09
Zm00001d002421	Pentatricopeptide repeat-containing protein chloroplastic	-1.15222	1.53957e-09	4.89869e-08
Zm00001d006257	phospholipase D10	-1.15215	2.56517e-08	6.49671e-07
Zm00001d035333	Pentatricopeptide repeat-containing protein mitochondrial	-1.15156	0.00110172	0.00826259
Zm00001d018376	Protein EXECUTER 2 chloroplastic	-1.15156	0.00449935	0.0264095
Zm00001d012939	Bowman-Birk type trypsin inhibitor	-1.15128	3.96432e-07	7.89305e-06
Zm00001d027419	Transcription factor bHLH57	-1.15101	2.48675e-09	7.57679e-08
Zm00001d053953	Lil3 protein	-1.15036	1.10977e-10	4.32494e-09
Zm00001d046975	NA	-1.14873	8.93996e-09	2.47172e-07
Zm00001d004894	ribulose bisphosphate carboxylase small subunit2	-1.14815	1.11448e-06	1.99627e-05
Zm00001d012141	Protein PLASTID TRANSCRIPTIONALLY ACTIVE 10	-1.14758	1.38699e-14	8.93958e-13
Zm00001d011917	methyl esterase 10	-1.14733	3.36181e-05	0.000411112
Zm00001d037103	Peroxiredoxin Q chloroplastic	-1.14656	9.95462e-06	0.00014198
Zm00001d049529	Homeobox-leucine zipper protein REVOLUTA	-1.14634	0.00205851	0.01386
Zm00001d016085	NA	-1.14588	0.00955302	0.0484827
Zm00001d007838	pentatricopeptide repeat-containing protein103	-1.14568	2.30579e-14	1.45202e-12
Zm00001d003715	Structural molecule	-1.14304	6.11688e-08	1.43253e-06
Zm00001d048284	YlmG homolog protein 2 chloroplastic	-1.14224	6.23399e-09	1.76565e-07
Zm00001d051669	Rubisco methyltransferase family protein	-1.14065	0.005496	0.0310627
Zm00001d051309	B-box zinc finger protein 20	-1.13702	0.00158287	0.0111529
Zm00001d044547	Pentatricopeptide repeat-containing protein	-1.13666	2.65849e-05	0.000334546
Zm00001d032204	Arabinanase/levansucrase/invertase	-1.13605	3.04254e-08	7.60988e-07
Zm00001d016331	Inactive LRR receptor-like serine/threonine-protein kinase BIR2	-1.13577	8.67798e-06	0.000126455
Zm00001d022003	Pentatricopeptide repeat-containing protein	-1.1357	1.04329e-12	5.28015e-11
Zm00001d036118	Putative homeobox DNA-binding and leucine zipper domain family protein	-1.135	0.000220792	0.0020917
Zm00001d051109	General transcription factor 2-related zinc finger protein	-1.13372	0.00629566	0.0346917
Zm00001d025247	Beta-13-N-Acetylglucosaminyltransferase family protein	-1.13326	0.00119518	0.00887307
Zm00001d033589	Ribosomal protein S21 family protein	-1.13305	0.000182641	0.00178003
Zm00001d010621	NA	-1.132	5.23935e-05	0.000605516
Zm00001d007155	Pentatricopeptide repeat-containing protein	-1.13145	0.000175659	0.00172002
Zm00001d053183	Putative endonuclease or glycosyl hydrolase	-1.13145	8.04246e-05	0.000874208
Zm00001d019184	KHG/KDPG aldolase	-1.13143	6.98622e-11	2.76459e-09
Zm00001d044208	P-loop containing nucleoside triphosphate hydrolases superfamily protein	-1.13139	3.39003e-13	1.84579e-11
Zm00001d053566	Probable protein phosphatase 2C 72	-1.13052	2.51001e-06	4.16228e-05
Zm00001d021882	NA	-1.13001	0.000304887	0.00275513
Zm00001d017714	Protein NRT1/ PTR FAMILY 8.3	-1.12774	1.05012e-05	0.000148574
Zm00001d032518	Pentatricopeptide repeat-containing protein	-1.1273	1.54136e-05	0.000208118
Zm00001d017947	Microtubule motor	-1.12589	1.14342e-05	0.0001602
Zm00001d019387	Peroxidase [Source:UniProtKB/TrEMBL;Acc:A0A1D6HX87]	-1.12525	5.03761e-05	0.00058444
Zm00001d041258	NA	-1.12503	0.000168157	0.00166229
Zm00001d027446	Probable serine/threonine-protein kinase	-1.12481	1.07995e-11	4.67368e-10
Zm00001d011134	Putative AP2/EREBP transcription factor superfamily protein	-1.12403	0.00323366	0.0201571
Zm00001d045384	Superoxide dismutase [Fe] 3 chloroplastic	-1.12353	2.54528e-09	7.71617e-08
Zm00001d037515	NA	-1.12107	1.61695e-05	0.000217158
Zm00001d004626	Probable beta-D-xylosidase 7	-1.11783	5.44577e-05	0.000625062
Zm00001d013277	Retrovirus-related Pol polyprotein LINE-1	-1.11759	1.33757e-05	0.000183393
Zm00001d007927	Putative pentatricopeptide repeat-containing protein	-1.11624	0.000230003	0.00216524
Zm00001d018234	NA	-1.11467	5.72552e-06	8.70049e-05
Zm00001d049267	Acyl carrier protein	-1.11435	1.13556e-08	3.08585e-07
Zm00001d044040	GDSL esterase/lipase	-1.11379	4.7167e-09	1.36671e-07
Zm00001d019980	Phosphoglycerate mutase family protein	-1.11322	4.53345e-08	1.09485e-06
Zm00001d023936	CASP-like protein 8	-1.11249	1.02192e-05	0.000145265
Zm00001d014471	Pentatricopeptide repeat-containing protein	-1.11122	0.000193906	0.00187227
Zm00001d033288	Pentatricopeptide repeat-containing protein chloroplastic	-1.11069	8.09257e-07	1.49941e-05
Zm00001d012538	ABSCISIC ACID-INSENSITIVE 5-like protein 2	-1.10928	0.00961304	0.0487668
Zm00001d039831	NA	-1.1087	0.00841169	0.0439982
Zm00001d033731	Pentatricopeptide repeat-containing protein	-1.10807	0.000846785	0.0065831
Zm00001d031720	Pentatricopeptide repeat-containing protein	-1.10717	3.0492e-09	9.08853e-08
Zm00001d005837	Zinc finger protein 8	-1.10436	0.00109289	0.00820253
Zm00001d017288	Aquaporin PIP2-4	-1.10331	2.67213e-05	0.000335982
Zm00001d044943	UDP-glycosyltransferase 73D1	-1.10329	0.000487862	0.00414765
Zm00001d025249	catalytics;hydrolases	-1.10218	2.34368e-10	8.72774e-09
Zm00001d045793	Embryogenesis transmembrane protein-like; protein	-1.10202	8.60549e-06	0.000125581
Zm00001d038126	NA	-1.10185	4.95383e-06	7.67475e-05
Zm00001d030299	Queuine tRNA-ribosyltransferase subunit qtrtd1	-1.1015	0.000429556	0.00370945
Zm00001d033749	defective kernel35	-1.10146	3.56176e-05	0.000433213
Zm00001d040465	Probable protein S-acyltransferase 4	-1.10046	0.00812385	0.0427657
Zm00001d040888	UDP-Glycosyltransferase superfamily protein	-1.09936	0.00010626	0.00111603
Zm00001d003778	ABC transporter B family member 29 chloroplastic	-1.09841	0.000166064	0.00164504
Zm00001d035270	Sterile alpha motif (SAM) domain-containing protein	-1.0975	8.5148e-08	1.93842e-06
Zm00001d027321	NA	-1.09739	2.61963e-10	9.63642e-09
Zm00001d013941	Pentatricopeptide repeat-containing protein chloroplastic	-1.09689	0.00559079	0.0315098
Zm00001d045391	early nodulin-related	-1.09684	0.000664195	0.00536262
Zm00001d049946	NA	-1.0955	0.00176119	0.0121985
Zm00001d000930	NA	-1.09528	0.000587458	0.00485615
Zm00001d006254	Serine/threonine protein phosphatase 2A 59 kDa regulatory subunit B' zeta isoform	-1.09527	0.00075218	0.00595818
Zm00001d046962	Transketolase-1 chloroplastic	-1.09458	5.20188e-07	1.00971e-05
Zm00001d039076	NA	-1.09438	7.28295e-05	0.000803522
Zm00001d026149	NA	-1.09387	0.000894013	0.00688812
Zm00001d040202	SNF7 family protein	-1.09354	1.4176e-07	3.04779e-06
Zm00001d011558	DUF679 domain membrane protein 7	-1.0929	0.00186062	0.0127699
Zm00001d034989	Pentatricopeptide repeat-containing protein	-1.09285	1.43228e-08	3.80764e-07
Zm00001d043522	Sucrose nonfermenting 4-like protein	-1.09176	0.00159556	0.0112319
Zm00001d012045	Putative RING zinc finger domain superfamily protein	-1.09115	1.53737e-05	0.000207704
Zm00001d016564	uncharacterized protein [Source:UniProtKB/TrEMBL;Acc:B6U0E1]	-1.09099	8.03852e-06	0.00011828
Zm00001d039891	UDP-glycosyltransferase 84A1	-1.09094	0.000107067	0.00112293
Zm00001d009404	aspartate-glutamate racemase family	-1.09025	5.96546e-12	2.67818e-10
Zm00001d044217	PsbP domain-containing protein 5 chloroplastic	-1.08924	1.96915e-12	9.4582e-11
Zm00001d033232	Pollen Ole e 1 allergen and extensin family protein	-1.08859	0.000496858	0.00421108
Zm00001d034496	Pentatricopeptide repeat-containing protein	-1.08801	4.79984e-06	7.4707e-05
Zm00001d007383	Probable alpha-mannosidase	-1.0879	3.97332e-12	1.8354e-10
Zm00001d025966	Cysteine-type endopeptidase/ ubiquitin thiolesterase	-1.0872	2.20847e-07	4.57843e-06
Zm00001d040363	Pentatricopeptide repeat-containing protein mitochondrial	-1.08587	0.00157485	0.0111068
Zm00001d022326	Probable carboxylesterase 18	-1.08424	1.96463e-09	6.10309e-08
Zm00001d032823	Glycine-rich cell wall structural protein 2	-1.0842	0.00565641	0.0318261
Zm00001d042346	alpha/beta-Hydrolases superfamily protein	-1.08382	4.11744e-08	9.99987e-07
Zm00001d016736	2-Cys peroxiredoxin BAS1 chloroplastic	-1.08278	3.4623e-09	1.02189e-07
Zm00001d045859	Embryogenesis transmembrane protein-like; protein	-1.08077	0.00024299	0.00226291
Zm00001d002004	Peroxidase 16	-1.0806	1.4589e-05	0.000198674
Zm00001d012719	BZIP-type transcription factor	-1.08049	2.62795e-05	0.000331533
Zm00001d009391	Pentatricopeptide repeat-containing protein	-1.08047	0.00387108	0.0233208
Zm00001d023341	Putative RING zinc finger domain superfamily protein	-1.07969	5.40206e-05	0.00062099
Zm00001d017534	NA	-1.07921	1.14345e-05	0.0001602
Zm00001d043107	Pentatricopeptide repeat-containing protein chloroplastic/mitochondrial	-1.07898	2.66931e-06	4.40225e-05
Zm00001d038388	Probable membrane-associated kinase regulator 4	-1.07801	0.000113393	0.00117985
Zm00001d012171	NA	-1.07781	0.000864948	0.00669841
Zm00001d022479	NA	-1.07771	0.00428904	0.0253527
Zm00001d008722	NA	-1.0767	0.000359409	0.00317738
Zm00001d034838	Arginine decarboxylase	-1.07541	6.41579e-11	2.55648e-09
Zm00001d045451	transketolase 1	-1.07477	2.19837e-13	1.22572e-11
Zm00001d005648	hypersensitive induced response2	-1.07464	6.80918e-09	1.91418e-07
Zm00001d053213	Chaperone protein dnaJ 11 chloroplastic	-1.07463	0.000225304	0.00212709
Zm00001d004583	NA	-1.07412	2.28569e-05	0.000294136
Zm00001d020602	alpha/beta-Hydrolases superfamily protein	-1.07307	4.95275e-08	1.18192e-06
Zm00001d038732	Acid phosphatase/vanadium-dependent haloperoxidase-related protein	-1.07294	3.71924e-09	1.09558e-07
Zm00001d002208	CRIB domain-containing protein RIC10	-1.07277	6.11833e-07	1.16584e-05
Zm00001d038473	Transcription repressor OFP1	-1.07169	0.000174754	0.00171424
Zm00001d032192	AP-3 complex subunit mu	-1.07125	0.00988942	0.0498337
Zm00001d034892	pentatricopeptide repeat53	-1.07032	1.03728e-08	2.8444e-07
Zm00001d035072	Pentatricopeptide repeat-containing protein	-1.06903	2.09726e-12	1.00415e-10
Zm00001d047096	Expansin-B4	-1.06882	7.4955e-08	1.72591e-06
Zm00001d031969	RNA-binding protein CP31B chloroplastic	-1.06846	8.87168e-10	2.96351e-08
Zm00001d031668	Ubiquitin thioesterase otubain-like	-1.06774	2.06379e-07	4.29919e-06
Zm00001d002993	Oxygen-evolving enhancer protein 3	-1.0674	4.89799e-08	1.1707e-06
Zm00001d025848	plastid transcriptionally active 5	-1.06723	1.73612e-10	6.5955e-09
Zm00001d039156	Protein EARLY FLOWERING 3	-1.06723	1.07728e-18	1.03818e-16
Zm00001d049490	Protein CHLORORESPIRATORY REDUCTION 6 chloroplastic	-1.06683	2.71408e-09	8.20315e-08
Zm00001d015030	pentatricopeptide repeat smr4	-1.06615	5.41639e-10	1.88226e-08
Zm00001d049606	Pentatricopeptide repeat-containing protein chloroplastic	-1.06611	2.42975e-11	1.01231e-09
Zm00001d022203	FAD/NAD(P)-binding oxidoreductase family protein	-1.06597	4.7369e-06	7.38418e-05
Zm00001d010819	uncharacterized protein [Source:UniProtKB/TrEMBL;Acc:B6U0F0]	-1.06495	6.35646e-06	9.57246e-05
Zm00001d025264	Pentatricopeptide repeat-containing protein chloroplastic	-1.06444	0.00933803	0.0476603
Zm00001d021214	Ethylene-responsive transcription factor RAP2-11	-1.06436	0.00898629	0.0462801
Zm00001d006768	C2H2-like zinc finger protein	-1.06412	0.000487331	0.00414431
Zm00001d005804	Auxin-repressed protein	-1.06398	6.25672e-07	1.18846e-05
Zm00001d042389	Putative pentatricopeptide repeat-containing protein	-1.06217	0.00090895	0.00699785
Zm00001d017603	Pentatricopeptide repeat (PPR) superfamily protein	-1.06148	0.000878663	0.00678545
Zm00001d002968	Pentatricopeptide repeat-containing protein	-1.06008	0.00335358	0.0207843
Zm00001d010942	Pentatricopeptide repeat-containing protein	-1.06006	7.56221e-05	0.000830082
Zm00001d003358	Copper transport protein family	-1.05979	1.24513e-05	0.000173044
Zm00001d012894	NA	-1.05976	0.00338752	0.0209431
Zm00001d043110	Beta-glucosidase 11	-1.05911	5.01804e-08	1.19481e-06
Zm00001d046621	Floral homeotic protein APETALA 2	-1.05862	1.26528e-12	6.30841e-11
Zm00001d005949	Isoamylase 3 chloroplastic	-1.05688	0.000681498	0.00548325
Zm00001d046728	VQ motif family protein [Source:UniProtKB/TrEMBL;Acc:B4FSN8]	-1.05527	2.49284e-05	0.000316473
Zm00001d020775	Pentatricopeptide repeat-containing protein	-1.05494	2.00528e-08	5.15664e-07
Zm00001d051114	PseudoARR-B transcription factor%3B Two-component response regulator-like PRR1	-1.05467	6.51069e-08	1.51651e-06
Zm00001d046942	Fructose-1%2C6-bisphosphatase	-1.0541	1.20592e-08	3.26236e-07
Zm00001d034249	Leucine carboxyl methyltransferase	-1.05403	0.00100409	0.00761757
Zm00001d028199	Beta-glucosidase 40	-1.05402	1.70348e-05	0.00022676
Zm00001d054087	uncharacterized protein [Source:UniProtKB/TrEMBL;Acc:B6SYL0]	-1.05397	0.000207687	0.00199004
Zm00001d029645	Putative polyol transporter 1	-1.0537	7.63879e-12	3.36375e-10
Zm00001d039029	thiamine monophosphate synthase	-1.05276	1.17498e-10	4.55553e-09
Zm00001d031241	Alanine--tRNA ligase	-1.05229	0.00563878	0.0317447
Zm00001d027885	YGGT family protein	-1.05039	3.89383e-08	9.5104e-07
Zm00001d008196	NA	-1.04946	0.00503371	0.0289158
Zm00001d012132	NA	-1.04867	0.00189595	0.0129793
Zm00001d034827	NA	-1.04848	0.00810449	0.0426901
Zm00001d038161	resistance to phytophthora 1	-1.04804	3.95528e-08	9.64487e-07
Zm00001d038282	Putative LSTK-1-like/NimA-related protein kinase family protein isoform 1%3B Putative LSTK-1-like/NimA-related protein kinase family protein isoform 2	-1.04759	1.404e-08	3.7412e-07
Zm00001d051475	OSJNBa0088A01.13 protein; protein	-1.04551	1.38346e-07	2.98289e-06
Zm00001d002075	Floral homeotic protein APETALA 2	-1.04528	7.0113e-10	2.38431e-08
Zm00001d036912	Pentatricopeptide repeat-containing protein	-1.04524	0.000219173	0.00207832
Zm00001d009121	NA	-1.04493	0.000117173	0.00121332
Zm00001d032175	Zinc-finger homeodomain protein 8	-1.04477	4.47213e-07	8.80061e-06
Zm00001d027421	50S ribosomal protein L11 chloroplastic	-1.04453	2.70913e-08	6.82693e-07
Zm00001d048688	UDP-glycosyltransferase 75B1	-1.04437	2.07926e-07	4.32841e-06
Zm00001d035000	seed maturation protein	-1.04255	0.00541307	0.0306513
Zm00001d032261	Cyclopropane-fatty-acyl-phospholipid synthase	-1.04253	0.00139882	0.0100581
Zm00001d003068	Phosphoenolpyruvate carboxylase kinase 2	-1.0422	1.4404e-06	2.51728e-05
Zm00001d034819	Replication protein-like	-1.04193	0.000666602	0.00537775
Zm00001d041148	Expressed protein; protein	-1.04186	1.23938e-07	2.69924e-06
Zm00001d012257	NA	-1.04172	1.15475e-06	2.06227e-05
Zm00001d023915	Pentatricopeptide repeat-containing protein mitochondrial	-1.04065	6.28237e-06	9.47508e-05
Zm00001d029983	Beta-amylase 3 chloroplastic	-1.04048	6.69013e-07	1.26047e-05
Zm00001d024539	P-loop containing nucleoside triphosphate hydrolases superfamily protein	-1.03979	1.33346e-11	5.69723e-10
Zm00001d044110	Polygalacturonase	-1.03889	0.000185279	0.00180279
Zm00001d031019	Homocysteine S-methyltransferase 2	-1.0387	3.42302e-11	1.40479e-09
Zm00001d015355	Urease accessory protein F	-1.03779	2.22297e-06	3.72521e-05
Zm00001d000409	Photosystem II reaction center PSB28 protein chloroplastic	-1.03698	0.00641674	0.0352504
Zm00001d002071	DNA topoisomerase 2	-1.0364	0.000486072	0.00413593
Zm00001d049113	Senescence-specific cysteine protease SAG12	-1.03636	9.43835e-06	0.000136154
Zm00001d038969	Eukaryotic aspartyl protease family protein	-1.03248	0.00035486	0.00313992
Zm00001d010207	Pentatricopeptide repeat-containing protein	-1.0311	1.29419e-05	0.000178419
Zm00001d018599	Legume lectins beta domain containing protein	-1.03108	9.23149e-07	1.68457e-05
Zm00001d014723	NA	-1.03102	0.000526966	0.00442522
Zm00001d032405	Peroxidase 1	-1.03052	0.0015778	0.0111214
Zm00001d045112	Putative two-component response regulator family protein	-1.02899	0.00035328	0.00312686
Zm00001d009899	Probable pectinesterase/pectinesterase inhibitor 7	-1.02862	2.29496e-05	0.000295203
Zm00001d005941	NA	-1.02803	6.32645e-05	0.000712588
Zm00001d021038	RING/U-box superfamily protein	-1.02767	0.00212868	0.0142498
Zm00001d021714	BTB/POZ domain-containing protein	-1.0272	1.63977e-13	9.3678e-12
Zm00001d006629	Mitochondrial transcription termination factor family protein	-1.02693	3.3038e-13	1.80864e-11
Zm00001d024712	Pentatricopeptide repeat-containing protein mitochondrial	-1.02634	3.07732e-08	7.67871e-07
Zm00001d040320	Heat shock protein DnaJ with tetratricopeptide repeat	-1.02632	3.10505e-12	1.45211e-10
Zm00001d004439	C2H2-type zinc finger family protein	-1.02594	2.05153e-07	4.27956e-06
Zm00001d027610	Vegetative storage protein	-1.02406	0.00315342	0.0197426
Zm00001d046938	Pollen receptor-like kinase 4	-1.02391	1.16163e-07	2.55389e-06
Zm00001d029566	DUF1336 domain containing protein expressed	-1.02374	4.26026e-05	0.000504937
Zm00001d028548	maternal effect embryo arrest 59	-1.02328	1.49308e-09	4.76586e-08
Zm00001d049804	NAD-dependent epimerase/dehydratase family protein	-1.0232	8.89652e-06	0.000129079
Zm00001d014109	transmembrane protein-related	-1.02229	8.92662e-15	5.8156e-13
Zm00001d002754	Homeobox-leucine zipper protein ATHB-4	-1.02125	6.96229e-06	0.000103966
Zm00001d031665	Transcription factor bHLH137	-1.02026	0.000601163	0.00495857
Zm00001d015817	40S ribosomal protein S4-3	-1.01939	0.000205673	0.001972
Zm00001d036046	Magnesium protoporphyrin IX methyltransferase chloroplastic	-1.01847	0.000109279	0.00114257
Zm00001d017638	Expressed protein; protein	-1.01554	0.00120586	0.00894358
Zm00001d044802	Rho-related protein from plants 5	-1.01477	3.21454e-05	0.000395285
Zm00001d049965	Ribonucleoprotein	-1.01399	3.67901e-10	1.31954e-08
Zm00001d004983	Pentatricopeptide repeat-containing protein	-1.01329	8.11749e-09	2.2609e-07
Zm00001d039099	NA	-1.01203	0.00030878	0.0027828
Zm00001d045396	NA	-1.01179	6.77672e-06	0.000101345
Zm00001d039337	Peptidase C45%2C acyl-coenzyme A/6-aminopenicillanic acid acyl-transferase	-1.01102	4.23403e-06	6.67968e-05
Zm00001d042175	Photosystem II reaction center PSB28 protein chloroplastic	-1.0107	6.12195e-05	0.000691879
Zm00001d034179	Plastoquinol-plastocyanin reductase	-1.01049	2.55643e-06	4.23228e-05
Zm00001d017982	DExH-box ATP-dependent RNA helicase DExH15 chloroplastic	-1.0101	9.77e-10	3.24562e-08
Zm00001d045412	S-adenosyl-L-methionine-dependent methyltransferases superfamily protein	-1.00951	0.00120577	0.00894358
Zm00001d007962	Myb-like DNA-binding domain%2C SHAQKYF class family protein	-1.00943	1.20026e-05	0.000167459
Zm00001d053867	Tyrosine-sulfated glycopeptide receptor 1	-1.00923	5.01864e-08	1.19481e-06
Zm00001d047494	AAA-type ATPase family protein	-1.00864	2.07901e-13	1.16781e-11
Zm00001d008926	NA	-1.00817	4.67179e-08	1.12376e-06
Zm00001d048437	Calmodulin binding protein isoform 1%3B Calmodulin binding protein isoform 2%3B Calmodulin binding protein isoform 3%3B Calmodulin binding protein isoform 4	-1.00722	1.99221e-09	6.16971e-08
Zm00001d006464	Ribosomal RNA small subunit methyltransferase mitochondrial	-1.0069	0.000733273	0.00582978
Zm00001d002642	Dof zinc finger protein DOF2.5	-1.00665	3.1932e-07	6.46007e-06
Zm00001d022356	DEAD-box ATP-dependent RNA helicase 57	-1.0063	0.000123063	0.00126563
Zm00001d027598	CCT motif family protein	-1.0047	0.00323299	0.020157
Zm00001d011366	ATP-dependent zinc metalloprotease FTSH 11 chloroplastic/mitochondrial	-1.00387	1.0474e-12	5.2921e-11
Zm00001d043479	Coiled-coil domain-containing protein 25	-1.00325	2.79709e-07	5.72785e-06
Zm00001d013746	NA	-1.00301	2.82163e-06	4.62062e-05
Zm00001d048244	B3 domain-containing protein	-1.00261	0.000412483	0.0035846
Zm00001d002500	OSJNBa0086O06.9 protein; protein	-1.00166	1.3403e-06	2.356e-05
Zm00001d025960	GT-2-like 1	-1.00141	4.89187e-07	9.55689e-06
Zm00001d044529	Protein NRT1/ PTR FAMILY 6.2	-1.00063	3.16646e-07	6.41458e-06
Zm00001d002576	RING zinc finger protein-like	-1.00057	0.00024288	0.00226258
Zm00001d050222	NA	-1.00052	0.000460331	0.00394248
Zm00001d017531	Purine-uracil permease NCS1	-1.00018	4.26159e-06	6.71262e-05

## Sheet: Roots-down regulated
Data S4 All differentially expressed genes in maize shoot and roots induced by S.frugiperda infestation with a cut-off of two-fold change relative to the control. FC: fold change; NA: no annotation.
Gene ID	Description	log2 (FC)	P-value	FDR-Adjusted P-value
Zm00001d045937	10 kD zein protein [Source:UniProtKB/TrEMBL;Acc:Q41881]	-5.87573	4.1063e-08	1.57377e-05
Zm00001d027695	Glutaredoxin-C13	-4.48101	8.5618e-05	0.00573858
Zm00001d046137	NA	-3.89745	3.85041e-07	0.000104001
Zm00001d040386	Transmembrane 9 superfamily member 12	-3.33352	2.63764e-05	0.00251462
Zm00001d048576	myosin heavy chain-related	-3.31651	3.44925e-05	0.00306658
Zm00001d045022	NA	-3.30878	0.000280008	0.0125654
Zm00001d027047	NA	-2.63197	0.00176644	0.0424809
Zm00001d007955	NA	-2.62764	0.000918004	0.0278001
Zm00001d019237	L-ascorbate peroxidase 2 cytosolic	-2.54311	0.000740768	0.024429
Zm00001d026617	Leucine-rich repeat (LRR) family protein	-2.52433	0.00226439	0.049734
Zm00001d027048	NA	-2.495	0.00215513	0.0479761
Zm00001d018925	Pumilio homolog 3	-2.45978	1.25094e-06	0.000272906
Zm00001d033347	LOB domain-containing protein 38	-2.41204	0.000608964	0.0215616
Zm00001d038997	NA	-2.39179	1.35125e-05	0.00151816
Zm00001d041960	Transcription factor LUX	-2.34419	1.95612e-60	5.54775e-56
Zm00001d002545	Protein REVEILLE 1	-2.26166	5.79141e-19	2.34643e-15
Zm00001d006319	Protein indeterminate-domain 5 chloroplastic	-2.2002	8.59304e-05	0.00573858
Zm00001d014219	Cysteine proteinase inhibitor [Source:UniProtKB/TrEMBL;Acc:A0A1D6GR15]	-2.12536	0.00182122	0.0432592
Zm00001d024143	NA	-2.10547	0.000103882	0.00633589
Zm00001d022457	peroxidase3	-2.04444	0.000105631	0.0064013
Zm00001d021336	Serine/threonine-protein kinase STY17	-1.97452	0.00177197	0.0424809
Zm00001d030751	Transmembrane amino acid transporter family protein	-1.92793	0.000733042	0.024347
Zm00001d030550	NA	-1.9116	8.59875e-06	0.00107907
Zm00001d037217	RING/U-box superfamily protein	-1.88551	0.00112167	0.0316221
Zm00001d019400	PVR3-like protein	-1.86379	8.33823e-05	0.00564393
Zm00001d014919	Glycerate dehydrogenase HPR peroxisomal	-1.84574	4.27558e-05	0.00354561
Zm00001d028670	Photosynthetic NDH subunit of lumenal location 1 chloroplastic	-1.83675	2.63106e-09	1.73533e-06
Zm00001d037317	Transcription factor PERIANTHIA	-1.81522	0.000903929	0.0275595
Zm00001d026679	Vacuolar iron transporter homolog 1	-1.79683	0.0015186	0.0386962
Zm00001d039293	tonoplast intrinsic protein4	-1.79505	1.30936e-07	4.31798e-05
Zm00001d038401	NA	-1.71128	3.40539e-11	3.71462e-08
Zm00001d009399	Protein NRT1/ PTR FAMILY 6.2	-1.71123	0.00209461	0.047147
Zm00001d019338	NA	-1.67204	0.000883636	0.027301
Zm00001d022464	Ultraviolet-B-repressible protein	-1.60014	3.01153e-07	8.89688e-05
Zm00001d014816	Senescence-associated protein DIN1	-1.56746	0.00114635	0.0319681
Zm00001d009174	NA	-1.54221	0.000359846	0.0150971
Zm00001d045804	Zinc finger protein CONSTANS-LIKE 9	-1.53049	1.40547e-24	9.96515e-21
Zm00001d016724	NA	-1.51939	3.4201e-07	9.89771e-05
Zm00001d051480	Protein REVEILLE 1	-1.51483	1.89614e-12	2.56079e-09
Zm00001d026017	Protein REVEILLE 1	-1.49584	5.66019e-16	1.60529e-12
Zm00001d011785	Transcription factor LUX	-1.46801	1.84009e-20	8.69782e-17
Zm00001d036370	Chitinase2	-1.46443	2.08323e-07	6.56471e-05
Zm00001d010697	Indole-3-acetic acid-amido synthetase GH3.6	-1.43382	0.000935303	0.0281594
Zm00001d012726	NA	-1.40371	6.01978e-05	0.00452152
Zm00001d041067	sugars will eventually be exported transporter13c	-1.39832	0.000445554	0.0173831
Zm00001d036542	Insect resistance1	-1.37077	0.000352996	0.0148316
Zm00001d032504	Monocopper oxidase-like protein SKU5	-1.36855	2.0284e-06	0.000359547
Zm00001d046299	HSF28 HSF type transcription factor	-1.36048	8.6549e-13	1.22731e-09
Zm00001d022320	Probable carboxylesterase 18	-1.35678	0.00158849	0.0396578
Zm00001d038296	Putative bZIP transcription factor superfamily protein	-1.35503	5.90865e-06	0.000809542
Zm00001d000840	NA	-1.3537	2.60199e-05	0.00249952
Zm00001d044702	Protein SMAX1-LIKE 3	-1.35017	7.30246e-05	0.00513434
Zm00001d029720	ABC-type Co2+ transport system%2C permease component	-1.32656	1.76113e-08	8.02489e-06
ZeamMp095	mat-r	-1.32505	0.000446414	0.0173831
Zm00001d036535	oxygen evolving complex 33kDa subunit	-1.26483	0.000264503	0.0121324
Zm00001d029752	Retrovirus-related Pol polyprotein LINE-1	-1.24538	0.00108179	0.0308659
Zm00001d008568	Core-2/I-branching beta-16-N-acetylglucosaminyltransferase family protein	-1.23709	0.000441524	0.0173275
Zm00001d042307	NA	-1.23056	0.000112308	0.00662196
Zm00001d017642	Protein REVEILLE 1	-1.22446	9.95085e-06	0.00121123
Zm00001d032839	NA	-1.20583	0.000956353	0.0285206
Zm00001d031475	Serine/threonine-protein kinase pakG	-1.19825	0.000116103	0.00677664
Zm00001d026377	Organic cation/carnitine transporter 4	-1.18932	0.000964114	0.0286317
Zm00001d049722	Cell wall / vacuolar inhibitor of fructosidase 2	-1.16713	1.42841e-06	0.000292711
Zm00001d018704	NA	-1.16374	3.84978e-06	0.000571642
Zm00001d029424	NA	-1.16027	1.01134e-10	9.56086e-08
Zm00001d026078	F-box protein PP2-A13	-1.1511	0.00101212	0.0295297
Zm00001d035005	NA	-1.14862	0.000446986	0.0173831
Zm00001d037766	NA	-1.14761	4.61117e-07	0.00012109
Zm00001d024371	Methionyl-tRNA synthetase	-1.14492	0.000234578	0.0111625
Zm00001d011020	Protein REVEILLE 8	-1.14393	0.00222991	0.0492158
Zm00001d009063	WAT1-related protein	-1.1407	8.43231e-09	4.12325e-06
Zm00001d029119	Protein LURP-one-related 2	-1.13303	3.27124e-11	3.71102e-08
Zm00001d014198	Dof-type zinc finger DNA-binding family protein	-1.12282	0.000555488	0.020069
Zm00001d039345	Indole-3-acetic acid-amido synthetase GH3.6	-1.12271	0.00070201	0.0237537
Zm00001d013443	CCT motif family protein	-1.12261	0.00188263	0.0440902
Zm00001d040362	Dof-type zinc finger DNA-binding family protein	-1.12063	0.000206958	0.0103337
Zm00001d006744	Scarecrow-like protein 32	-1.11132	8.11766e-11	7.93879e-08
Zm00001d012257	NA	-1.10535	0.000470321	0.017785
Zm00001d029154	Inactive beta-amylase 9	-1.10316	0.000829522	0.0262275
Zm00001d002071	DNA topoisomerase 2	-1.10093	0.000784866	0.025295
Zm00001d030513	Ethylene-responsive transcription factor ERF055	-1.09617	0.000837061	0.0263484
Zm00001d008196	NA	-1.0941	0.000602344	0.0214074
Zm00001d010239	Putative NAC domain transcription factor superfamily protein	-1.09154	0.000631882	0.0222067
Zm00001d038403	NA	-1.09123	6.65574e-09	3.37462e-06
Zm00001d024489	Putative UPF0481 protein	-1.07571	5.2792e-05	0.00410742
Zm00001d035835	Putative AP2/EREBP transcription factor superfamily protein	-1.07037	4.67901e-07	0.000121744
Zm00001d039607	UDP-glycosyltransferase 75B1	-1.06368	1.90904e-05	0.0019546
Zm00001d027809	Pollenless3	-1.05962	0.00146966	0.0377544
Zm00001d038151	NA	-1.05937	0.000412131	0.0165793
Zm00001d000460	Protein trichome birefringence-like 1	-1.05862	1.37843e-16	4.88672e-13
Zm00001d033227	NA	-1.05604	0.000782065	0.025295
Zm00001d008898	Peroxidase 68	-1.05316	0.000991783	0.0291416
Zm00001d034129	Peroxidase 73	-1.05018	7.8567e-06	0.00102684
Zm00001d010360	Auxin-responsive protein IAA26	-1.04037	0.00011421	0.0067093
Zm00001d028986	WUSCHEL-related homeobox 11	-1.03872	0.000928556	0.0280644
Zm00001d028349	Peroxidase 59	-1.03785	1.80991e-06	0.000335497
Zm00001d036690	OSJNBa0041A02.21 protein; protein	-1.03443	0.00010662	0.00644444
Zm00001d039715	Ultraviolet-B-repressible protein	-1.03307	0.00208191	0.0469357
Zm00001d010162	Histone deacetylase 8	-1.0329	6.52357e-05	0.00475617
Zm00001d035756	Leucine-rich repeat (LRR) family protein	-1.03036	8.06618e-16	1.98106e-12
Zm00001d021697	O-Glycosyl hydrolases family 17 protein	-1.02942	2.54802e-08	1.03235e-05
Zm00001d017885	Zinc finger protein CONSTANS-LIKE 9	-1.02485	4.56865e-10	3.40978e-07
Zm00001d042376	DUF506 family protein	-1.02332	0.000627042	0.0220639
Zm00001d012350	UPF0503 protein chloroplastic	-1.01643	0.000451322	0.0173861
Zm00001d051684	Zinc finger protein CONSTANS-LIKE 9	-1.01133	1.55821e-11	1.84135e-08
