# Supplementary material for: Belowground and aboveground herbivory differentially affect the transcriptome in roots and shoots of maize
Source: Plant Direct. 2022 Jul 22;6(7):e426. doi: 10.1002/pld3.426 (PMC9307387; doi:10.1002/pld3.426)
Supplement: Supplementary file 5 — Data S5 All DEGs in maize shoot and roots induced by mechanical shoot damage with a cut‐off of two‐fold change relative to the control. FC: fold change; NA: no annotation. [file PLD3-6-e426-s010.xlsx]

## Sheet: Shoot-up regulated
Data S5 All DEGs in maize shoot and roots induced by mechanical shoot damage with a cut-off of two-fold change relative to the control. FC: fold change; NA: no annotation.
Gene ID	Description	log2 (FC)	P-value	FDR-Adjusted P-value
Zm00001d007312	Apyrase 1	10.7735	2.3617e-49	4.19231e-46
Zm00001d037681	Vegetative storage protein 2	9.93905	4.51088e-29	2.84706e-26
Zm00001d024486	terpene synthase10	7.72938	1.6413e-14	2.07183e-12
Zm00001d045679	Probable acyl-activating enzyme 5 peroxisomal	7.61373	2.94599e-17	5.32942e-15
Zm00001d012456	jasmonate-regulated gene 21	7.52197	5.05361e-32	3.87926e-29
Zm00001d011079	Subtilisin-chymotrypsin inhibitor-2A	6.75566	1.02819e-24	4.17181e-22
Zm00001d049111	Cysteine proteinase inhibitor 5	6.6409	3.14297e-21	9.10884e-19
Zm00001d034357	NmrA-like negative transcriptional regulator family protein	6.61448	8.19367e-21	2.23766e-18
Zm00001d018839	cytochrome P-450 19	6.59802	4.31134e-27	2.22637e-24
Zm00001d049110	Cysteine proteinase inhibitor 5	6.41692	1.17664e-12	1.04761e-10
Zm00001d020577	NA	6.33649	4.87136e-27	2.47065e-24
Zm00001d047744	jasmonate-regulated gene 21	5.95677	1.45814e-12	1.26649e-10
Zm00001d048558	glutathione transferase25	5.47339	1.74544e-19	4.16587e-17
Zm00001d045054	sesquiterpene cyclase1	5.42303	9.28302e-17	1.58829e-14
Zm00001d002847	(+)-neomenthol dehydrogenase	5.39058	8.7276e-86	6.19703e-82
Zm00001d044906	12-oxo-phytodienoic acid reductase2	5.35085	7.43961e-18	1.44726e-15
Zm00001d045092	Spermidine hydroxycinnamoyl transferase	5.31587	1.5509e-18	3.26285e-16
Zm00001d024234	terpene synthase23	5.26621	1.07197e-06	2.19828e-05
Zm00001d042143	glucan endo-13-beta-glucosidase homolog1	5.25584	3.68294e-125	1.04603e-120
Zm00001d015054	terpene synthase3	5.19707	8.48346e-10	4.15426e-08
Zm00001d039772	Serine carboxypeptidase K10B2.2	5.19372	2.86569e-09	1.22577e-07
Zm00001d010344	PIF / Ping-Pong family of plant transposases	5.09947	2.37332e-08	7.98661e-07
Zm00001d037680	Vegetative storage protein 2	5.08272	2.86738e-23	9.81196e-21
Zm00001d032138	NA	5.03982	1.21395e-09	5.72735e-08
Zm00001d033710	Chemocyanin	5.00951	3.58198e-17	6.43895e-15
Zm00001d053160	NA	4.83428	3.70588e-12	2.92373e-10
Zm00001d036234	Carboxylic ester hydrolase/ hydrolase%2C acting on ester bond	4.70403	2.43819e-06	4.48251e-05
Zm00001d024664	Tyrosine decarboxylase 1	4.69076	0.000132018	0.00124976
Zm00001d024960	Bowman-Birk type trypsin inhibitor	4.67578	2.06775e-20	5.54039e-18
Zm00001d038703	O-methyltransferase ZRP4	4.65269	3.05785e-06	5.43146e-05
Zm00001d047192	5-pentadecatrienyl resorcinol O-methyltransferase	4.65123	2.76094e-24	1.03179e-21
Zm00001d039301	Vegetative storage protein PNI288	4.62339	3.59362e-12	2.851e-10
Zm00001d053918	S-(+)-linalool synthase chloroplastic	4.51171	2.95365e-09	1.25395e-07
Zm00001d044908	12-oxo-phytodienoic acid reductase1	4.46804	3.77739e-17	6.70535e-15
Zm00001d032230	terpene synthase7	4.40521	1.51465e-39	2.04852e-36
Zm00001d022457	peroxidase3	4.35924	5.73031e-12	4.34006e-10
Zm00001d034674	Protein NRT1/ PTR FAMILY 5.6	4.28873	3.59584e-14	4.24685e-12
Zm00001d006948	Cytochrome P450 709B2	4.22556	5.43805e-07	1.22096e-05
Zm00001d031158	pathogenesis related protein5	4.20142	1.86698e-28	1.03973e-25
Zm00001d027948	hydroxycinnamoyltransferase2	4.16513	1.41595e-14	1.8034e-12
Zm00001d021568	CONTAINS InterPro DOMAIN/s: Kinetochore protein Ndc80 (InterPro:IPR005550); Has 24780 Blast hits to 15608 proteins in 1321 species: Archae - 545; Bacteria - 2969; Metazoa - 12597; Fungi - 2181; Plants - 1581; Viruses - 39; Other Eukaryotes - 4868 (s /.../ NCBI BLink).	4.10449	1.24276e-08	4.485e-07
Zm00001d028561	17.4 kDa class I heat shock protein	4.10171	2.989e-14	3.56696e-12
Zm00001d015053	terpene synthase2	4.05476	1.70795e-08	5.9814e-07
Zm00001d014244	Esterase	4.02984	1.06651e-18	2.33007e-16
Zm00001d051132	Polyprotein	4.02903	0.000453767	0.00343688
Zm00001d031934	Chlorophyllase-1	3.97499	5.45058e-17	9.55601e-15
Zm00001d024286	Serine carboxypeptidase-like 34	3.9731	0.000415364	0.00319845
Zm00001d032868	L-type lectin-domain containing receptor kinase V.9	3.95029	4.0187e-07	9.37872e-06
Zm00001d028816	Pathogenesis-related protein 10	3.93962	1.39769e-30	9.92433e-28
Zm00001d042922	Probable mediator of RNA polymerase II transcription subunit 37c	3.85044	4.99522e-27	2.48902e-24
Zm00001d039694	ramosa2	3.84645	8.28066e-06	0.00012541
Zm00001d004921	benzoxazinone synthesis14	3.84034	0.000774179	0.00526373
Zm00001d028744	jasmonate-regulated gene 21	3.82499	8.83305e-18	1.69511e-15
Zm00001d025614	Putative IQ calmodulin-binding and BAG domain containing family protein	3.82186	0.000168621	0.00152765
Zm00001d012430	Zinc finger protein ZAT11	3.80154	2.3888e-06	4.40849e-05
Zm00001d002132	NA	3.77644	0.000721927	0.00499614
Zm00001d051194	Arginine decarboxylase	3.77028	2.67113e-14	3.24212e-12
Zm00001d047495	Premnaspirodiene oxygenase	3.74301	4.6665e-11	2.93876e-09
Zm00001d053554	Peroxidase 52	3.73242	3.32704e-11	2.16731e-09
Zm00001d002347	Bifunctional inhibitor/lipid-transfer protein/seed storage 2S albumin superfamily protein	3.70597	1.09115e-18	2.36572e-16
Zm00001d048268	Putative tify domain/CCT motif transcription factor family protein	3.61763	0.000159465	0.00146304
Zm00001d021695	O-Glycosyl hydrolases family 17 protein	3.60611	1.95208e-27	1.02672e-24
Zm00001d018853	Probable carboxylesterase 15	3.59678	4.42764e-21	1.24509e-18
Zm00001d017002	NA	3.5592	0.00216909	0.0120694
Zm00001d020400	Probable cinnamyl alcohol dehydrogenase 6	3.53539	2.17508e-06	4.05092e-05
Zm00001d053916	S-(+)-linalool synthase chloroplastic	3.52722	1.65991e-11	1.15551e-09
Zm00001d000824	NA	3.51122	1.43872e-09	6.64384e-08
Zm00001d002898	Peroxidase 12	3.48835	3.77701e-19	8.58197e-17
Zm00001d003927	Grx_C8-glutaredoxin subgroup III	3.46699	0.00396822	0.019479
Zm00001d045361	NA	3.4545	3.27399e-06	5.74354e-05
Zm00001d041794	NA	3.44821	3.21178e-12	2.58416e-10
Zm00001d029677	Protein DETOXIFICATION 49	3.4374	0.000323565	0.00262194
Zm00001d018617	gibberellin 2-oxidase12	3.42156	3.37683e-07	8.08674e-06
Zm00001d032850	phosphate transporter protein2	3.41899	1.27135e-62	3.61088e-59
Zm00001d038665	Tyrosine/DOPA decarboxylase 1	3.38824	7.87356e-05	0.000818539
Zm00001d052336	Peroxidase 67	3.37186	8.8188e-06	0.000132245
Zm00001d049536	Putative FAD-binding Berberine family protein	3.34054	0.0016483	0.00966654
Zm00001d017381	(+)-neomenthol dehydrogenase	3.33736	1.81041e-26	8.42938e-24
Zm00001d024852	1-aminocyclopropane-1-carboxylate oxidase3	3.30227	0.000275415	0.00228925
Zm00001d038696	NA	3.29892	0.00403877	0.0197264
Zm00001d037073	hydroxycinnamoyltransferase3	3.28113	1.51986e-17	2.82138e-15
Zm00001d028814	Pathogenesis-related protein 10 [Source:UniProtKB/TrEMBL;Acc:Q29SB6]	3.27957	1.27238e-81	7.22761e-78
Zm00001d010588	pyruvate decarboxylase1	3.27543	5.1359e-06	8.3978e-05
Zm00001d028230	Sugar transport protein 13	3.2719	6.69239e-64	2.11197e-60
Zm00001d027924	AP2-EREBP transcription factor [Source:UniProtKB/TrEMBL;Acc:B4FIY3]	3.26107	0.00141182	0.00855529
Zm00001d033300	Type IV inositol polyphosphate 5-phosphatase 11	3.2276	5.03636e-28	2.75082e-25
Zm00001d008548	Bowman-Birk type wound-induced proteinase inhibitor WIP1	3.22671	7.15293e-08	2.09874e-06
ENSRNA049478392	Eukaryotic large subunit ribosomal RNA	3.22533	9.62463e-09	3.55473e-07
Zm00001d021935	Putative polyol transporter 1	3.20959	3.89748e-71	1.3837e-67
Zm00001d036676	Putative B-box type zinc finger family protein	3.18579	2.50964e-15	3.67416e-13
Zm00001d051863	Putative cytochrome P450 superfamily protein	3.18009	0.000935381	0.00609468
Zm00001d025373	Aluminum-activated malate transporter 8	3.16696	0.0031396	0.0162483
Zm00001d028651	Cysteine-rich repeat secretory protein 55	3.15115	1.34556e-26	6.36941e-24
Zm00001d048660	Bowman-Birk type trypsin inhibitor	3.12177	0.00364553	0.0182418
Zm00001d040764	Cytochrome P450 709B2	3.11628	0.000752897	0.00515148
Zm00001d035021	Cell wall / vacuolar inhibitor of fructosidase 2	3.11155	0.001502	0.00899617
Zm00001d044352	NA	3.11028	0.000355591	0.00283216
Zm00001d034204	AP2-like ethylene-responsive transcription factor ANT	3.10955	0.0086605	0.0360192
Zm00001d020942	CONTAINS InterPro DOMAIN/s: Kinetochore protein Ndc80 (InterPro:IPR005550); Has 24780 Blast hits to 15608 proteins in 1321 species: Archae - 545; Bacteria - 2969; Metazoa - 12597; Fungi - 2181; Plants - 1581; Viruses - 39; Other Eukaryotes - 4868 (s /.../ NCBI BLink).	3.10714	2.99303e-05	0.000367364
Zm00001d032654	NA	3.09808	1.903e-06	3.59368e-05
Zm00001d003903	Protein TIFY 9	3.08345	0.000105952	0.00104597
Zm00001d031657	Probable inactive purple acid phosphatase 27	3.06056	1.06516e-12	9.66535e-11
Zm00001d042781	Zinc finger protein WIP6	3.05439	4.70914e-09	1.868e-07
Zm00001d006539	Beta-amylase	3.05204	3.72054e-17	6.64596e-15
Zm00001d049154	Galactolipase DONGLE chloroplastic	3.05104	0.00923836	0.0378845
Zm00001d049244	Putative IQ calmodulin-binding and BAG domain containing family protein	3.04183	3.83604e-06	6.52317e-05
Zm00001d032363	Pirin-like protein 2	3.03876	2.73122e-79	1.10817e-75
Zm00001d020008	Indole-3-glycerol phosphate synthase chloroplastic	3.03839	5.47359e-16	8.833e-14
Zm00001d003762	Transcription repressor OFP13	3.03634	0.0081899	0.034476
Zm00001d034713	Anthranilate synthase alpha subunit 2 chloroplastic	3.03322	8.36859e-09	3.13155e-07
Zm00001d038748	NA	3.01234	0.0105813	0.0421533
Zm00001d018731	AP2-like ethylene-responsive transcription factor ANT	3.00857	0.00920789	0.0378032
Zm00001d006511	Glucose-6-phosphate/phosphate translocator 2 chloroplastic	2.99331	1.6373e-12	1.40491e-10
Zm00001d019450	CO(2)-response secreted protease	2.98842	2.96259e-32	2.4041e-29
Zm00001d017025	Nitrate reductase [NADH] 2	2.96986	0.00607855	0.0273126
Zm00001d024865	Flavonol synthase-like protein	2.96537	0.0113852	0.0446388
Zm00001d023768	Delta(12)-fatty-acid desaturase	2.95785	0.00169518	0.00988434
Zm00001d033024	Tyrosine decarboxylase 1	2.94849	8.56167e-06	0.000128729
Zm00001d035683	Subtilisin-chymotrypsin inhibitor CI-1B%3B Subtilisin-chymotrypsin inhibitor CI-1B isoform 1%3B Subtilisin-chymotrypsin inhibitor CI-1B isoform 2%3B Subtilisin-chymotrypsin inhibitor CI-1B isoform 3	2.9422	0.000805805	0.00542977
Zm00001d042104	glutathione transferase7	2.93473	6.79019e-14	7.59272e-12
Zm00001d002629	Putative cytochrome P450 superfamily protein	2.93403	0.00234726	0.0128974
Zm00001d002564	Protein DMR6-LIKE OXYGENASE 2	2.93263	1.24229e-07	3.42524e-06
Zm00001d047981	Glutamate decarboxylase 1	2.92755	5.72899e-05	0.000630678
Zm00001d036370	Chitinase2	2.92603	1.37298e-35	1.34467e-32
Zm00001d018966	Acidic endochitinase	2.92587	0.000459825	0.00347247
Zm00001d027932	NA	2.92511	0.00609707	0.0273785
Zm00001d046888	B-box zinc finger family protein%3B Putative B-box type zinc finger family protein	2.92035	1.31768e-06	2.62446e-05
Zm00001d027947	Tyrosine decarboxylase 1	2.91647	1.27001e-12	1.11674e-10
Zm00001d011315	ABC transporter G family member 40	2.90458	8.55203e-06	0.000128652
Zm00001d020886	Aspartyl protease AED1	2.88891	0.000267257	0.00223057
Zm00001d051637	Protein NRT1/ PTR FAMILY 7.1	2.88345	3.67996e-06	6.29628e-05
Zm00001d003140	Cytochrome P450 71A26	2.88274	4.3042e-32	3.39578e-29
Zm00001d047752	Putative LOB domain-containing family protein	2.88071	2.75073e-05	0.000343865
Zm00001d033284	WAT1-related protein	2.87522	3.52936e-08	1.13139e-06
Zm00001d014945	Lactate/malate dehydrogenase family protein	2.87034	1.75781e-05	0.000237626
Zm00001d013550	NA	2.86953	0.00022783	0.00195611
Zm00001d000001	polyphenol oxidase1	2.8571	7.21501e-06	0.000112101
Zm00001d021028	CONTAINS InterPro DOMAIN/s: Kinetochore protein Ndc80 (InterPro:IPR005550); Has 24780 Blast hits to 15608 proteins in 1321 species: Archae - 545; Bacteria - 2969; Metazoa - 12597; Fungi - 2181; Plants - 1581; Viruses - 39; Other Eukaryotes - 4868 (s /.../ NCBI BLink).	2.85699	4.5003e-07	1.03412e-05
Zm00001d027557	glutathione transferase31	2.8445	3.85917e-10	2.02978e-08
Zm00001d030229	CCT motif family protein	2.83517	0.00648361	0.0287596
Zm00001d031222	Cell Division Protein AAA ATPase family	2.82425	1.33096e-07	3.64182e-06
Zm00001d028815	Pathogenesis-related protein 10 [Source:UniProtKB/TrEMBL;Acc:Q29SB6]	2.81254	2.9554e-53	5.59595e-50
Zm00001d019060	deoxy xylulose synthase 2	2.81073	8.33724e-12	6.1988e-10
Zm00001d051166	phenylalanine ammonia lyase4	2.80617	5.34776e-14	6.05128e-12
Zm00001d037988	embryo specific protein1	2.79359	0.00378315	0.0187886
Zm00001d025437	Amino acid permease	2.79248	9.25488e-38	1.01099e-34
Zm00001d034920	Ethylene-responsive transcription factor 1B	2.78504	0.00792562	0.0336729
Zm00001d028721	LOB domain protein 11	2.77354	6.32091e-06	9.97924e-05
Zm00001d044162	Probable WRKY transcription factor 71	2.76855	1.141e-14	1.47976e-12
Zm00001d000825	NA	2.73893	0.00481018	0.0226377
Zm00001d031221	AAA-ATPase ASD mitochondrial	2.73435	1.49321e-12	1.28906e-10
Zm00001d002295	Germin-like protein subfamily 1 member 11	2.73009	6.6309e-05	0.00071095
Zm00001d047170	hAT dimerisation domain-containing protein / transposase-related	2.72731	7.46217e-25	3.11677e-22
Zm00001d012212	gibberellin 20-oxidase5	2.69314	1.37975e-11	9.79689e-10
Zm00001d051798	NA	2.68784	0.00650852	0.028852
ENSRNA049478975	Eukaryotic large subunit ribosomal RNA	2.68554	3.22919e-06	5.68148e-05
Zm00001d022630	knotted1 induced1	2.67378	2.03697e-12	1.71166e-10
Zm00001d006947	Cytochrome P450 CYP709C14	2.66478	0.00198035	0.0111865
Zm00001d031203	alpha/beta-Hydrolases superfamily protein	2.66059	2.81728e-15	4.1034e-13
Zm00001d034104	Cytochrome P450 CYP81A4	2.64811	4.62114e-30	3.12499e-27
Zm00001d028120	Heptahelical transmembrane protein 5	2.64199	0.000440849	0.00335684
Zm00001d007285	NADP-dependent alkenal double bond reductase P2	2.63657	0.0013895	0.00845606
Zm00001d042934	Zinc finger%2C C2H2 type family protein	2.63377	5.14373e-05	0.000576755
Zm00001d015394	PLATZ transcription factor family protein	2.62796	4.64715e-05	0.000528376
Zm00001d017851	NA	2.61995	2.92212e-13	2.88173e-11
Zm00001d001963	SAUR-like auxin-responsive protein family	2.61991	0.00261274	0.0140374
Zm00001d024903	heat shock protein 90 kDa	2.60554	2.87322e-11	1.90222e-09
ENSRNA049478180	Eukaryotic large subunit ribosomal RNA	2.603	1.18006e-19	2.88931e-17
Zm00001d044762	Salicylate/benzoate carboxyl methyltransferase	2.60086	6.0809e-07	1.33884e-05
Zm00001d039527	NA	2.60035	0.00024155	0.0020522
Zm00001d035553	ABC transporter G family member 6	2.59193	9.41074e-23	3.10795e-20
Zm00001d024628	myb-like transcription factor family protein	2.58724	0.00108793	0.00690184
Zm00001d014165	Speckle-type POZ protein	2.58591	0.00137058	0.00836608
Zm00001d040483	Type III polyketide synthase B	2.57491	0.00052428	0.00382989
Zm00001d037749	Putative HLH DNA-binding domain superfamily protein	2.56939	1.0493e-06	2.16271e-05
Zm00001d014250	Protein TIFY 10B	2.56884	2.32207e-07	5.85194e-06
Zm00001d039194	RNA polymerase sigma factor sigE chloroplastic/mitochondrial	2.55539	1.08856e-38	1.40533e-35
Zm00001d006538	O-Glycosyl hydrolases family 17 protein	2.55031	0.000627066	0.00442263
Zm00001d005425	NA	2.54607	1.69428e-06	3.25362e-05
Zm00001d023769	Delta(12)-fatty-acid desaturase	2.54244	0.0128294	0.0489431
Zm00001d046912	NA	2.5393	7.58529e-05	0.000794972
Zm00001d006111	Cytochrome b561 and DOMON domain-containing protein	2.53533	0.00030611	0.00250768
Zm00001d003086	Pyridoxal reductase chloroplastic	2.52761	1.77939e-10	1.01076e-08
Zm00001d019477	Homeobox-leucine zipper protein HDG7	2.52562	0.0111171	0.0437689
Zm00001d004886	NA	2.51995	2.19728e-05	0.000284445
Zm00001d004279	18-cineole synthase 1 chloroplastic	2.51364	4.60729e-10	2.3792e-08
ENSRNA049478508	Eukaryotic large subunit ribosomal RNA	2.46207	5.76634e-15	7.88207e-13
Zm00001d029353	benzoxazinone synthesis12	2.46187	0.00228039	0.0125836
Zm00001d028349	Peroxidase 59	2.4491	2.21012e-13	2.21808e-11
Zm00001d006526	Eukaryotic aspartyl protease family protein	2.44405	0.000251678	0.00212238
Zm00001d024000	beta-glucosidase3	2.42599	0.00673462	0.0296369
Zm00001d042980	jasmonate-regulated gene 21	2.40703	1.84708e-08	6.40547e-07
Zm00001d039347	sugars will eventually be exported transporter3b	2.40386	0.00454242	0.0216176
Zm00001d029320	Probable polyamine transporter	2.40309	2.69671e-06	4.89092e-05
Zm00001d041082	kaurene synthase4	2.40194	0.00257993	0.0138831
Zm00001d028282	Cytochrome P450 CYP74A19	2.39879	2.63718e-07	6.57605e-06
Zm00001d021804	Internal alternative NAD(P)H-ubiquinone oxidoreductase A1 mitochondrial	2.39403	0.000890606	0.00587327
Zm00001d013033	Chaperonin-like RbcX protein	2.38939	2.45369e-22	7.65822e-20
Zm00001d019565	Aquaporin PIP2-6	2.38771	1.51261e-08	5.38359e-07
Zm00001d032624	Ripening-related protein 3	2.37841	0.00798837	0.0338686
Zm00001d018751	Amino acid permease 6	2.37607	4.94722e-07	1.12589e-05
Zm00001d033455	Protein P21	2.34521	3.27991e-12	2.62411e-10
Zm00001d011736	NA	2.34432	0.0109033	0.0430817
Zm00001d035462	jasmonate-regulated gene 21	2.32842	7.80335e-14	8.55717e-12
Zm00001d032630	Ripening-related protein grip22	2.32246	0.00715995	0.0311372
Zm00001d002707	Cis-zeatin O-glucosyltransferase 1	2.31464	0.000273407	0.00227455
Zm00001d034103	NA	2.30794	6.93626e-06	0.000108184
ENSRNA049465879	Eukaryotic small subunit ribosomal RNA	2.29799	2.91822e-07	7.15746e-06
Zm00001d053234	Protein DETOXIFICATION 33	2.29436	0.00282493	0.0149319
Zm00001d004380	HXXXD-type acyl-transferase family protein	2.29113	7.09376e-07	1.53214e-05
ENSRNA049478207	Eukaryotic large subunit ribosomal RNA	2.28467	2.49633e-21	7.30936e-19
Zm00001d024546	circadian clock associated2	2.28408	1.72854e-28	9.81879e-26
Zm00001d004348	Natterin-4	2.27197	2.68139e-07	6.66339e-06
Zm00001d021168	UDP-glycosyltransferase 74B1	2.26746	3.81792e-05	0.000448641
Zm00001d016542	FAD/NAD(P)-binding oxidoreductase	2.26578	1.87793e-09	8.30793e-08
Zm00001d001600	NA	2.2656	0.00045607	0.00345146
Zm00001d042933	Zinc finger protein ZAT11	2.26059	0.000465637	0.00350239
Zm00001d007623	Patatin-like protein 2	2.25941	0.00102554	0.0065721
Zm00001d002845	(+)-neomenthol dehydrogenase	2.2487	0.00289409	0.0152331
Zm00001d036539	Blight-associated protein p12	2.24551	2.37209e-20	6.29645e-18
Zm00001d011080	Protease inhibitor%3B Proteinase inhibitor	2.23009	2.6159e-11	1.74405e-09
Zm00001d029356	benzoxazinone synthesis11	2.22523	0.00702085	0.0306496
Zm00001d038098	NA	2.22092	9.88154e-06	0.000145042
Zm00001d006753	Indole-3-acetic acid amido synthetase	2.21842	1.06123e-11	7.72846e-10
Zm00001d002532	Glutamate receptor 3.3	2.21006	1.0316e-28	5.99555e-26
Zm00001d046416	Putative cytochrome P450 superfamily protein	2.20188	0.0105313	0.04201
ENSRNA049478822	Eukaryotic small subunit ribosomal RNA	2.19982	2.45321e-20	6.45149e-18
Zm00001d024839	glutathione S-transferase2	2.19665	6.20389e-27	3.03798e-24
Zm00001d035753	Polygalacturonase inhibitor	2.19645	1.10361e-05	0.000159841
Zm00001d015397	VQ motif family protein	2.19601	2.0899e-09	9.18846e-08
Zm00001d027949	Tyrosine/DOPA decarboxylase 2	2.19201	2.72849e-09	1.17061e-07
Zm00001d022608	Aquaporin PIP2-2	2.19021	3.5516e-06	6.10238e-05
Zm00001d004346	Natterin-4	2.18938	3.97539e-06	6.70481e-05
Zm00001d004344	Natterin-4	2.18893	5.18531e-07	1.17069e-05
Zm00001d035055	Peroxidase R15	2.17716	1.81078e-11	1.23712e-09
Zm00001d007918	cytochrome P-450 20	2.17688	6.3232e-36	6.41398e-33
Zm00001d020395	Protein CCC1	2.17015	0.000118872	0.00114942
Zm00001d048044	Putative NAC domain transcription factor superfamily protein	2.16664	0.00743058	0.0320296
Zm00001d044442	ABC transporter G family member 40	2.16024	1.32111e-24	5.28278e-22
Zm00001d052386	Putative apyrase family protein	2.15911	2.02585e-05	0.000266258
Zm00001d007604	Patatin-like protein 2	2.15574	6.47683e-11	3.98171e-09
Zm00001d041660	phytase1	2.14953	3.45613e-07	8.2627e-06
Zm00001d034453	Tryptophan synthase alpha chain chloroplastic	2.14449	0.000773832	0.00526302
Zm00001d019399	Putative lipid-transfer protein DIR1	2.13993	3.28513e-21	9.42468e-19
Zm00001d013406	alpha/beta-Hydrolases superfamily protein	2.13116	6.94317e-17	1.20244e-14
Zm00001d044777	DUF679 domain membrane protein 7	2.12421	0.000475177	0.00356283
Zm00001d052518	Pollen Ole e 1 allergen and extensin family protein	2.12315	2.27973e-06	4.22092e-05
Zm00001d042867	bowman-birk inhibitor1	2.12077	9.46433e-32	6.89246e-29
Zm00001d032825	NA	2.12055	3.79032e-35	3.58842e-32
Zm00001d024996	Bowman-Birk type trypsin inhibitor	2.11496	3.17531e-10	1.70694e-08
Zm00001d049289	NA	2.1098	0.00047588	0.00356563
Zm00001d050837	Gibberellin receptor GID1L2	2.10794	5.83903e-24	2.15377e-21
Zm00001d032854	Peroxidase 59	2.10428	1.02501e-09	4.94265e-08
Zm00001d040298	FPF1-like protein 1	2.0995	0.00499494	0.023341
Zm00001d052194	23.6 kDa heat shock protein mitochondrial	2.09424	7.84794e-16	1.24524e-13
ENSRNA049457592	Eukaryotic large subunit ribosomal RNA	2.09297	0.000754369	0.00515658
Zm00001d021900	NA	2.09122	8.05868e-09	3.02355e-07
Zm00001d005919	Transcription factor bHLH51	2.08731	0.00262015	0.0140649
Zm00001d000294	O-succinylhomoserine sulfhydrylase	2.08379	4.42636e-11	2.79994e-09
Zm00001d040479	Type III polyketide synthase B	2.07467	0.0003754	0.00295268
Zm00001d029241	Flavonoid 3-monooxygenase	2.07241	3.57738e-08	1.14291e-06
Zm00001d038151	NA	2.06864	0.00880478	0.0364538
Zm00001d033020	Cytochrome P450 CYP78A1	2.06652	0.00140999	0.008546
Zm00001d052827	Salicylate/benzoate carboxyl methyltransferase	2.06534	1.75859e-24	6.80031e-22
Zm00001d025753	chitinase B1	2.05761	0.00857018	0.0357431
Zm00001d044765	Benzoate carboxyl methyltransferase	2.05397	3.12804e-10	1.68819e-08
Zm00001d039542	Phospholipase A1-Igamma1 chloroplastic	2.05292	6.03754e-25	2.55937e-22
Zm00001d032046	cytokinin oxidase10	2.05197	5.67777e-38	6.45041e-35
Zm00001d053675	lipoxygenase10	2.05186	7.05434e-29	4.35559e-26
Zm00001d027870	Dehydration-responsive element-binding protein 2F	2.05178	0.00854864	0.0356689
Zm00001d031794	Alpha-amylase 1	2.05092	2.16218e-05	0.000280668
Zm00001d042114	NA	2.04893	6.61916e-19	1.45734e-16
Zm00001d015126	response to low sulfur 3	2.04754	0.000491826	0.00365797
Zm00001d017438	NA	2.04731	1.25604e-18	2.69334e-16
Zm00001d020673	cytochrome P450 family 76 subfamily C polypeptide 7	2.04602	2.56952e-16	4.243e-14
Zm00001d024547	Putative MYB DNA-binding domain superfamily protein	2.04186	7.70944e-12	5.7774e-10
Zm00001d020528	Spermidine hydroxycinnamoyl transferase	2.0414	0.000504956	0.0037261
Zm00001d044100	DUF1645 family protein	2.03978	2.57082e-06	4.69258e-05
Zm00001d049543	circadian clock associated1	2.03734	8.46341e-25	3.48374e-22
Zm00001d012296	ABA response element binding factor%3B Putative bZIP transcription factor superfamily protein	2.03116	0.000781402	0.00529928
Zm00001d030339	Peptidyl-prolyl cis-trans isomerase	2.03071	4.24255e-09	1.70434e-07
Zm00001d048949	Hevein-like preproprotein	2.02996	2.3928e-13	2.37623e-11
Zm00001d035646	Putative DUF26 domain family protein	2.02429	1.15252e-16	1.94844e-14
Zm00001d011477	Phospholipase A1-IIgamma	2.02223	2.53568e-06	4.63738e-05
Zm00001d008539	NA	2.01992	5.41988e-12	4.13805e-10
Zm00001d045105	Protein POLAR LOCALIZATION DURING ASYMMETRIC DIVISION AND REDISTRIBUTION	2.01936	0.00912356	0.0375221
Zm00001d048446	Putative AMP-dependent synthetase and ligase superfamily protein	2.01917	3.8133e-14	4.45701e-12
Zm00001d018738	pathogenesis related protein4	2.01741	0.00200566	0.0113003
Zm00001d028172	NA	2.01454	0.00892899	0.0368606
Zm00001d017101	Protein binding protein	2.0142	1.66106e-05	0.000226705
Zm00001d005383	Lecithin-cholesterol acyltransferase-like 1	2.01319	3.68189e-09	1.51117e-07
Zm00001d038297	Zinc finger protein WIP6	2.00446	4.08924e-10	2.13106e-08
Zm00001d053195	Putative AP2/EREBP transcription factor superfamily protein	2.00226	1.17132e-12	1.04761e-10
ENSRNA049479040	Eukaryotic large subunit ribosomal RNA	1.99994	1.02838e-09	4.95052e-08
ENSRNA049479546	Eukaryotic small subunit ribosomal RNA	1.99963	5.00508e-21	1.39367e-18
Zm00001d038453	Putative aminotransferase class III superfamily protein	1.99497	2.2266e-05	0.000287585
Zm00001d000020	Fatty acid desaturase 4 chloroplastic	1.99364	0.000441316	0.00335934
Zm00001d012510	Putative cytochrome P450 superfamily protein	1.99272	1.10707e-08	4.05192e-07
Zm00001d030542	hydroxycinnamoyltransferase4	1.99114	3.74679e-11	2.41307e-09
Zm00001d039532	Probable WRKY transcription factor 36	1.9812	0.00136886	0.00835917
Zm00001d005051	Root phototropism protein 2	1.96838	8.72744e-30	5.76458e-27
Zm00001d036438	NA	1.95791	0.00246599	0.0133841
Zm00001d050955	Putative cytochrome P450 superfamily protein	1.95381	3.77435e-06	6.44225e-05
Zm00001d034461	Tryptophan synthase alpha chain chloroplastic	1.95236	0.000199286	0.00174911
Zm00001d051938	Cinnamoyl-CoA reductase 1	1.93675	0.00204945	0.0115082
Zm00001d039566	17.5 kDa class II heat shock protein	1.93557	0.00255497	0.0137802
Zm00001d034088	Phosphoenolpyruvate/phosphate translocator 2 chloroplastic	1.93365	3.90931e-06	6.613e-05
Zm00001d024014	Zinc finger (C3HC4-type RING finger) family protein	1.93309	1.19126e-06	2.41285e-05
Zm00001d033271	F-box domain containing protein expressed	1.93289	0.013061	0.0495942
Zm00001d002000	lipoxygenase6	1.92905	1.46301e-22	4.72186e-20
Zm00001d025361	NA	1.9251	6.45226e-18	1.28152e-15
Zm00001d025018	Expansin-A11	1.9209	5.27409e-05	0.000588353
Zm00001d038288	Putative MYB DNA-binding domain superfamily protein	1.91639	1.32989e-10	7.67714e-09
Zm00001d046334	cytochrome P450 9	1.91513	1.21597e-14	1.56272e-12
Zm00001d010131	Zinc finger protein WIP6	1.91348	6.29298e-07	1.38125e-05
Zm00001d044027	NA	1.90978	0.00117609	0.00735756
Zm00001d049292	UDP-glycosyltransferase 73D1	1.90608	0.000354201	0.0028227
Zm00001d046145	Putative RING zinc finger domain superfamily protein	1.90574	1.89699e-12	1.60352e-10
Zm00001d048950	Hevein-like preproprotein	1.90536	4.92104e-26	2.21853e-23
Zm00001d029359	benzoxazinone synthesis10	1.90351	5.06432e-05	0.000570103
Zm00001d029218	Protein SRG1	1.9004	4.36004e-18	8.84528e-16
Zm00001d014029	myb domain protein 15	1.89992	1.09785e-07	3.0781e-06
Zm00001d038751	DNAJ heat shock N-terminal domain-containing protein	1.8996	0.000350342	0.00279899
Zm00001d043235	Methylesterase 3	1.89882	9.41248e-06	0.000139454
ENSRNA049478999	Eukaryotic large subunit ribosomal RNA	1.89528	1.15164e-05	0.000165867
Zm00001d041339	NA	1.89184	0.00203367	0.0114381
Zm00001d010360	Auxin-responsive protein IAA26	1.89062	3.29851e-07	7.93262e-06
Zm00001d022524	WUSCHEL-related homeobox 11	1.89041	6.52185e-05	0.000701642
Zm00001d021677	Aspartic proteinase nepenthesin-1	1.88079	0.00307336	0.0159754
Zm00001d046288	NA	1.87972	0.00904437	0.0372409
Zm00001d000417	Photosystem Q(B) protein	1.87914	0.000512927	0.00376827
Zm00001d032631	Ripening-related protein grip22	1.87563	0.00269231	0.0143762
Zm00001d017965	MACPF domain-containing protein	1.87478	0.00282833	0.0149424
Zm00001d018846	3-oxo-5-alpha-steroid 4-dehydrogenase 2	1.87049	0.00259855	0.0139674
Zm00001d000675	NA	1.86993	3.31541e-05	0.000400221
Zm00001d023227	PLAC8 family protein	1.86894	0.0014568	0.00877726
Zm00001d046471	Multiprotein-bridging factor 1c	1.86876	0.000174187	0.00156758
Zm00001d033623	Lipoxygenase	1.86793	0.000100586	0.00100205
Zm00001d034641	ZFP16-2	1.86613	9.22065e-05	0.000931208
ZemaCp002	psbA	1.85771	8.36046e-05	0.000859108
Zm00001d040785	Abscisic stress-ripening protein 1	1.85545	0.0053604	0.0247233
Zm00001d004705	Amino acid permease 2	1.85433	2.68387e-19	6.14736e-17
Zm00001d014748	(Z)-3-hexen-1-ol acetyltransferase	1.84931	9.95151e-38	1.04682e-34
Zm00001d047579	myb domain protein 112	1.84913	0.0110287	0.0434989
Zm00001d004342	Natterin-4	1.84815	6.60346e-07	1.44159e-05
Zm00001d048969	PHD finger protein	1.84679	5.20431e-05	0.000582399
Zm00001d003666	magnesium transporter7	1.84641	0.000322054	0.00261417
Zm00001d014834	DUF241 domain protein	1.84447	0.00805473	0.0340889
Zm00001d037969	Inhibitor I family protein; Potato inhibitor I family	1.84262	3.17445e-05	0.000385303
Zm00001d044460	alpha/beta-Hydrolases superfamily protein	1.84098	1.20953e-05	0.000173238
Zm00001d030548	2-oxoglutarate (2OG) and Fe(II)-dependent oxygenase superfamily protein	1.83171	0.000238207	0.00202865
Zm00001d042209	methyl esterase 10	1.82807	0.00407386	0.01985
Zm00001d029570	NA	1.826	1.06981e-05	0.0001555
Zm00001d039392	Cationic amino acid transporter 5	1.82022	4.96155e-09	1.95448e-07
Zm00001d024886	Zinc finger (C3HC4-type RING finger) family protein	1.81698	1.93245e-07	5.00323e-06
Zm00001d008370	geranylgeranyl pyrophosphate synthase3	1.81477	0.000754118	0.00515632
Zm00001d029468	root-specific kinase 1	1.80873	1.73768e-05	0.000235354
Zm00001d033517	Major facilitator superfamily protein	1.80527	5.60611e-16	8.99575e-14
Zm00001d050864	NA	1.80508	2.0323e-07	5.20952e-06
Zm00001d018163	Photosystem II CP47 reaction center protein	1.79973	0.00581654	0.0263689
ZemaCp091	ndhA	1.79886	0.00389093	0.0192025
Zm00001d020021	NA	1.79638	0.0109095	0.0430887
Zm00001d018683	Os07g0120600 protein	1.79327	0.0101709	0.0408532
Zm00001d001823	Anthranilate synthase beta subunit 1 chloroplastic	1.78201	0.000884932	0.00584508
Zm00001d049157	octicosapeptide/Phox/Bem1p (PB1) domain-containing protein	1.78102	2.3438e-12	1.95216e-10
Zm00001d042633	Dirigent protein [Source:UniProtKB/TrEMBL;Acc:B6U4J7]	1.77949	0.000176154	0.00158227
ENSRNA049478239	Eukaryotic large subunit ribosomal RNA	1.77407	5.24936e-10	2.68635e-08
Zm00001d023294	NAC transcription factor 29	1.7685	5.17718e-16	8.4507e-14
Zm00001d038460	Putative aminotransferase class III superfamily protein	1.76639	0.000125284	0.00119889
Zm00001d039175	alpha/beta-Hydrolases superfamily protein	1.75795	6.54209e-05	0.000703021
Zm00001d018854	Probable carboxylesterase 15	1.75518	6.12536e-05	0.000666282
Zm00001d011687	IAA-amino acid hydrolase ILR1-like 4	1.75468	9.26728e-06	0.00013759
Zm00001d031426	Serine/threonine-protein kinase UCNL	1.75283	0.000675941	0.00471508
Zm00001d038078	Actin-interacting protein 1-2	1.75141	0.00646764	0.028698
Zm00001d043621	Phosphatase phospho1	1.7506	1.77215e-12	1.51149e-10
Zm00001d020714	Heat shock factor protein 4	1.72959	4.80952e-12	3.71196e-10
Zm00001d002929	Auxin response factor 17	1.72818	0.00434895	0.0209283
Zm00001d020443	NA	1.72349	6.46147e-06	0.000101729
Zm00001d029708	glutathione transferase30	1.72266	2.73373e-05	0.000341891
Zm00001d034692	UDP-glycosyltransferase 76C1	1.72162	8.55067e-23	2.85713e-20
Zm00001d017462	Ethylene-responsive transcription factor 1A	1.72138	0.0115558	0.0451939
Zm00001d006536	Cysteine-rich receptor-like protein kinase 10	1.72117	3.56184e-06	6.11628e-05
Zm00001d047478	NA	1.71977	6.06173e-05	0.00065989
Zm00001d027534	Probable acyl-activating enzyme 1 peroxisomal	1.7106	0.00443741	0.0212317
Zm00001d033797	alpha/beta-Hydrolases superfamily protein	1.71013	5.53834e-15	7.63592e-13
Zm00001d047841	17.4 kDa class I heat shock protein	1.70857	0.000463078	0.00348961
Zm00001d046254	Anther-specific proline-rich protein APG	1.70233	0.0074966	0.0322848
Zm00001d033079	GDSL esterase/lipase	1.69564	3.46747e-15	4.99914e-13
Zm00001d012484	Heavy metal transport/detoxification superfamily protein	1.69285	0.00299301	0.015658
Zm00001d011422	Putative cytochrome P450 superfamily protein	1.69146	1.59384e-07	4.24258e-06
Zm00001d016277	Auxin-responsive protein IAA26	1.6897	7.47304e-05	0.000784945
Zm00001d034848	Cytochrome P450 71B10	1.68547	0.0065966	0.0291288
Zm00001d050455	Anthranilate N-benzoyltransferase protein 1	1.68433	1.70912e-11	1.18108e-09
Zm00001d029853	Proline oxidase	1.68232	5.29822e-19	1.17586e-16
Zm00001d047204	Protein LNK1	1.6818	8.30539e-21	2.24657e-18
Zm00001d020852	Cellulose synthase-like protein E1	1.67883	3.44552e-05	0.000412363
Zm00001d038651	Jacalin-related lectin 3	1.67861	3.17925e-10	1.70694e-08
Zm00001d045369	NA	1.67735	0.0105496	0.0420592
Zm00001d028419	cytochrome P450 family 76 subfamily C polypeptide 7	1.67325	7.87723e-07	1.67587e-05
Zm00001d046226	multidrug resistance protein associated1	1.66491	3.0559e-18	6.24415e-16
Zm00001d043853	O-acyltransferase WSD1	1.66309	1.13924e-15	1.7303e-13
Zm00001d005788	Zinc finger protein 2	1.65739	0.00657042	0.0290494
Zm00001d035684	Subtilisin-chymotrypsin inhibitor CI-1B%3B Subtilisin-chymotrypsin inhibitor CI-1B isoform 1%3B Subtilisin-chymotrypsin inhibitor CI-1B isoform 2	1.65732	0.0112797	0.0442862
Zm00001d048709	benzoxazinless1	1.65649	3.69498e-05	0.000436905
Zm00001d051525	Oligopeptide transporter 4	1.65392	1.87254e-19	4.432e-17
Zm00001d002351	terpene synthase1	1.65308	7.52991e-06	0.000115979
Zm00001d029903	Expansin-B4	1.65042	1.34066e-07	3.65427e-06
ZeamMp161	cox3	1.64912	7.34507e-05	0.000774272
ENSRNA049476438	Eukaryotic large subunit ribosomal RNA	1.64856	1.19148e-13	1.24872e-11
Zm00001d046318	Putative FAD-binding Berberine family protein	1.64583	7.10333e-09	2.6864e-07
Zm00001d013862	Cytochrome P450 84A1	1.64322	2.21724e-14	2.738e-12
ENSRNA049457201	Eukaryotic large subunit ribosomal RNA	1.64252	3.52567e-07	8.40881e-06
Zm00001d003830	Arogenate dehydratase/prephenate dehydratase 6 chloroplastic	1.63454	3.48463e-06	6.03447e-05
Zm00001d007753	Eukaryotic aspartyl protease family protein	1.63042	8.64136e-06	0.000129721
Zm00001d025360	Probable F-box protein At1g60180	1.62977	4.19037e-15	5.95074e-13
Zm00001d015434	B-box zinc finger family protein	1.62482	3.64041e-13	3.54093e-11
ENSRNA049477077	Plant signal recognition particle RNA	1.62304	0.0012054	0.00750619
Zm00001d002350	kaurene synthase2	1.62182	1.08545e-05	0.00015743
Zm00001d009022	NmrA-like negative transcriptional regulator family protein	1.61681	2.61078e-17	4.78395e-15
Zm00001d021298	Probable glucan endo-13-beta-glucosidase BG4	1.61417	0.000216247	0.00187423
Zm00001d051532	Pentatricopeptide repeat-containing protein	1.61252	3.97864e-20	1.01803e-17
Zm00001d012671	Cytidine/deoxycytidylate deaminase family protein	1.61191	0.0117958	0.0459149
Zm00001d021596	adenosine 5'-phosphosulfate reductase-like1	1.60728	1.33121e-06	2.64584e-05
Zm00001d027499	Acyl-activating enzyme 11	1.60273	3.59688e-20	9.28713e-18
ZeamMp159	rps7	1.60226	0.0112183	0.0440999
Zm00001d016698	NA	1.60158	3.95913e-11	2.5269e-09
Zm00001d020550	NA	1.60042	2.98156e-08	9.80119e-07
Zm00001d001832	NDR1/HIN1-like 25	1.59912	0.00444571	0.0212606
Zm00001d022163	Pheromone receptor	1.59798	5.16121e-13	4.87005e-11
Zm00001d043951	Alanine--glyoxylate aminotransferase 2 homolog 2 mitochondrial	1.5972	0.00062362	0.00440379
Zm00001d043944	NA	1.59622	9.32843e-16	1.45575e-13
Zm00001d017991	NA	1.59458	2.46335e-05	0.000312479
Zm00001d007718	benzoxazinone synthesis13	1.59419	3.93641e-05	0.000460659
ZeamMp116	orf134-a-ct	1.59358	0.00272348	0.0145044
ZemaCp023	psaA	1.59338	0.000240223	0.00204337
Zm00001d033711	Basic blue protein	1.59191	9.07059e-08	2.59178e-06
Zm00001d039513	Auxin-responsive protein IAA26	1.59119	2.49541e-11	1.66764e-09
Zm00001d038199	MLO-like protein 1	1.5904	0.000531346	0.00387055
Zm00001d022395	Rhythmically expressed protein	1.58882	9.26272e-26	4.11062e-23
Zm00001d048736	S-alkyl-thiohydroximate lyase SUR1	1.58714	2.65064e-14	3.23105e-12
Zm00001d048903	Acidic endochitinase	1.58516	0.001377	0.00839948
Zm00001d016947	NA	1.58376	0.00329457	0.016872
Zm00001d003524	NAD(P)-linked oxidoreductase superfamily protein	1.58049	9.46547e-11	5.63602e-09
Zm00001d032186	Ribonuclease 1	1.5789	1.27644e-15	1.91817e-13
Zm00001d043795	Glutathione S-transferase GSTU6	1.57687	1.3532e-09	6.29027e-08
ZeamMp136	cox1	1.57392	5.40268e-06	8.75338e-05
ZemaCr119	ZemaCr11923S ribosomal RNA	1.57321	4.29215e-22	1.31081e-19
Zm00001d013370	Symbiotic ammonium transporter	1.57095	0.000147917	0.00137697
Zm00001d033909	Expressed protein; protein	1.56873	8.16954e-06	0.000123948
Zm00001d001139	NA	1.56635	6.18322e-15	8.36266e-13
ENSRNA049465110	Eukaryotic large subunit ribosomal RNA	1.56599	5.34222e-09	2.08994e-07
Zm00001d024281	polyamine oxidase1	1.55905	0.00029717	0.00244512
Zm00001d051872	Aquaporin PIP1-5	1.55427	6.34564e-20	1.56721e-17
Zm00001d034356	glutathione transferase5	1.54986	5.29928e-19	1.17586e-16
Zm00001d027946	hydroxycinnamoyltransferase1	1.54875	1.49402e-06	2.93452e-05
Zm00001d020620	NA	1.5465	0.000163646	0.00149018
Zm00001d042148	cytokinin oxidase 2	1.54603	8.01128e-07	1.69677e-05
Zm00001d016660	peptidyl-prolyl isomerase1	1.5449	0.000165248	0.0015014
Zm00001d010800	Zinc finger CCCH domain-containing protein 54	1.54205	4.70935e-05	0.000534378
Zm00001d031626	NA	1.53613	0.00869164	0.0361118
Zm00001d037232	ATP-dependent zinc metalloprotease FTSH 6 chloroplastic	1.53569	3.89772e-05	0.000456695
Zm00001d051915	ABC(yeast) homolog1	1.53261	2.27504e-07	5.75383e-06
Zm00001d009084	S-adenosyl-L-methionine-dependent methyltransferases superfamily protein	1.53225	0.00394126	0.0194006
Zm00001d033633	Haloacid dehalogenase-like hydrolase (HAD) superfamily protein	1.5293	4.41427e-15	6.23752e-13
Zm00001d037659	Phosphoenolpyruvate/phosphate translocator 2 chloroplastic	1.5238	1.13248e-06	2.3024e-05
Zm00001d052651	Probable xyloglucan endotransglucosylase/hydrolase protein 5	1.5202	0.000426618	0.00327128
Zm00001d004301	phosphate transporter protein3	1.51983	0.000255914	0.00215234
Zm00001d034782	Ammonium transporter 2	1.51883	5.44445e-13	5.10341e-11
Zm00001d013830	cytochrome P450 family 76 subfamily C polypeptide 7	1.51422	3.87708e-08	1.21946e-06
Zm00001d011886	Putative O-Glycosyl hydrolase superfamily protein	1.51001	0.000504338	0.00372251
Zm00001d033389	VQ motif family protein	1.50366	8.6045e-05	0.000880033
Zm00001d035162	LHT1	1.49734	3.12573e-06	5.53127e-05
Zm00001d027440	Expressed protein; protein	1.49529	0.000185897	0.00165465
ENSRNA049479607	Eukaryotic large subunit ribosomal RNA	1.49423	5.83834e-08	1.74732e-06
Zm00001d002436	alternative oxidase2	1.49258	2.9169e-07	7.15746e-06
Zm00001d013281	Expressed protein; protein	1.48669	0.0100142	0.0403437
Zm00001d025140	Anthranilate synthase beta subunit 1 chloroplastic	1.48567	0.00423888	0.0204784
Zm00001d007251	Adenine/guanine permease AZG2	1.4855	0.00013978	0.00131371
Zm00001d018704	NA	1.48495	4.52208e-05	0.000517053
Zm00001d026282	Bifunctional inhibitor/lipid-transfer protein/seed storage 2S albumin superfamily protein	1.48206	4.49866e-14	5.17291e-12
Zm00001d032947	Chitinase 1	1.47695	1.05075e-07	2.95187e-06
Zm00001d041327	Probable LRR receptor-like serine/threonine-protein kinase	1.47661	0.000119438	0.00115232
Zm00001d017152	endochitinase precursor4	1.47456	4.16086e-08	1.2958e-06
Zm00001d041191	Metallo-hydrolase/oxidoreductase superfamily protein	1.47332	1.59502e-13	1.62956e-11
ENSRNA049459267	Eukaryotic large subunit ribosomal RNA	1.4729	8.11551e-05	0.00083878
Zm00001d020704	Heat stress transcription factor B-4	1.47141	0.00184623	0.0106104
Zm00001d022032	ribosome-inactivating protein2	1.47027	1.46787e-19	3.5331e-17
ZeamMr001	rrn16-ct16S ribosomal RNA	1.4676	1.54832e-18	3.26285e-16
Zm00001d007775	membrane H(+)-ATPase1	1.46653	0.00626427	0.0279877
Zm00001d035246	Taxadien-5-alpha-ol O-acetyltransferase	1.46504	2.12245e-13	2.13766e-11
Zm00001d022274	pyruvate orthophosphate dikinase4	1.4616	6.20657e-18	1.2414e-15
Zm00001d046664	Putative bZIP transcription factor superfamily protein	1.45967	9.18659e-07	1.91851e-05
Zm00001d000260	Photosystem II D2 protein	1.45914	9.00468e-05	0.000915685
Zm00001d027590	NA	1.45651	3.96343e-06	6.68861e-05
Zm00001d042826	AER	1.45605	3.65921e-14	4.29458e-12
Zm00001d050577	sugars will eventually be exported transporter15a	1.45531	0.000129281	0.00123133
Zm00001d015578	Cytochrome P450 71D8	1.45429	0.000312423	0.00254691
Zm00001d025533	NAD(P)-linked oxidoreductase superfamily protein	1.45239	1.71415e-11	1.18168e-09
Zm00001d049330	NA	1.45095	1.17361e-11	8.48276e-10
Zm00001d004443	Probable cinnamyl alcohol dehydrogenase 9	1.4486	0.000236201	0.00201338
Zm00001d032049	12-oxo-phytodienoic acid reductase7	1.44802	3.21418e-10	1.71919e-08
ZemaCp022	psaB	1.44283	0.0122415	0.0472012
Zm00001d012159	Beta-glucosidase 42	1.43619	1.84451e-10	1.04567e-08
Zm00001d014063	MDIS1-interacting receptor like kinase 2	1.43503	3.0153e-06	5.3781e-05
ZeamMp030	orf121-a-ct	1.43422	6.18456e-08	1.84124e-06
Zm00001d028808	senescence associated gene 20	1.43383	2.91164e-05	0.000360333
Zm00001d017706	Pentatricopeptide repeat-containing protein	1.43376	1.34989e-16	2.25527e-14
Zm00001d039642	UDP-glycosyltransferase 73D1	1.43301	5.95225e-07	1.32075e-05
Zm00001d020717	abscisic acid 8'-hydroxylase4	1.43138	1.60498e-14	2.03503e-12
Zm00001d017551	DUF241 domain protein	1.4304	3.50419e-09	1.45719e-07
Zm00001d038806	Chaperone protein ClpB1	1.43023	3.58301e-10	1.89859e-08
Zm00001d035854	Alpha-dioxygenase 1	1.4235	0.000244505	0.00207173
Zm00001d034514	Germin-like protein subfamily T member 1	1.42097	1.02304e-13	1.08825e-11
Zm00001d031666	Probable aldo-keto reductase 4	1.42075	1.07104e-10	6.2981e-09
Zm00001d008222	NA	1.42051	4.7075e-12	3.64312e-10
Zm00001d018220	glutathione transferase24	1.41872	2.49868e-18	5.21819e-16
Zm00001d044153	cytochrome P450 10	1.41738	3.66477e-09	1.50632e-07
Zm00001d019400	PVR3-like protein	1.41724	3.58922e-08	1.1454e-06
Zm00001d051047	Zinc finger protein CONSTANS-LIKE 5	1.41647	5.22193e-15	7.27025e-13
Zm00001d006788	DNA replication protein-related	1.41481	0.0108787	0.0430211
Zm00001d037228	NOD26-like membrane intrinsic protein2	1.41208	9.6742e-06	0.000142662
ZemaCr113	ZemaCr11316S ribosomal RNA	1.41091	8.51676e-13	7.82825e-11
Zm00001d012304	Putative cytochrome P450 superfamily protein	1.40898	8.38113e-14	9.05098e-12
Zm00001d038115	Putative DUF26-domain receptor-like protein kinase family protein	1.40716	0.000122768	0.00117767
Zm00001d006117	LRR receptor-like serine/threonine-protein kinase GSO1	1.40553	4.25724e-05	0.000491122
Zm00001d007783	P-loop containing nucleoside triphosphate hydrolases superfamily protein	1.40428	3.30782e-16	5.43056e-14
Zm00001d000272	Photosystem I P700 chlorophyll a apoprotein A2	1.40408	3.7136e-08	1.17716e-06
Zm00001d012391	Delta 1-pyrroline-5-carboxylate synthetase isoform 1%3B Delta 1-pyrroline-5-carboxylate synthetase isoform 2	1.39884	5.40989e-06	8.76007e-05
Zm00001d008793	Probable WRKY transcription factor 50	1.39852	0.00324846	0.0167012
Zm00001d048705	benzoxazinone synthesis5	1.39462	2.26757e-12	1.89422e-10
Zm00001d024200	Zinc finger protein CONSTANS-LIKE 5	1.39285	4.17735e-10	2.16505e-08
Zm00001d038772	CCCH transcription factor%3B CCCH transcription factor isoform 1%3B CCCH transcription factor isoform 2	1.39126	1.08586e-05	0.00015743
Zm00001d036139	NA	1.38924	7.36411e-06	0.000113981
Zm00001d048063	NA	1.38814	1.51646e-05	0.000210101
Zm00001d038907	AP2/ERF and B3 domain-containing transcription repressor TEM1	1.38792	1.74212e-08	6.08606e-07
Zm00001d033943	NA	1.38597	0.003557	0.0179092
Zm00001d007581	harpin binding protein1	1.38536	2.62795e-13	2.60066e-11
Zm00001d012285	Putative MYB DNA-binding domain superfamily protein	1.38182	0.00979542	0.0396322
Zm00001d003311	Probable 2-oxoglutarate-dependent dioxygenase AOP1	1.381	4.06613e-17	7.17305e-15
Zm00001d013795	Peroxisomal membrane 22 kDa (Mpv17/PMP22) family protein	1.38083	2.16512e-24	8.19918e-22
Zm00001d002970	silkless ears1	1.37927	0.00119754	0.00746544
ZemaCr120	ZemaCr12016S ribosomal RNA	1.37731	6.80266e-11	4.16399e-09
ENSRNA049478487	Eukaryotic small subunit ribosomal RNA	1.37551	5.66577e-11	3.50587e-09
Zm00001d035767	Jasmonate O-methyltransferase	1.37111	7.6454e-06	0.000117375
Zm00001d000282	Photosystem II CP47 reaction center protein	1.3682	0.00263312	0.0141137
Zm00001d037958	Binding protein	1.36289	0.000352335	0.00281175
Zm00001d038678	NA	1.3553	6.09863e-14	6.84637e-12
Zm00001d007027	Ubiquitin-protein ligase CIP8	1.35437	0.000775266	0.00526373
Zm00001d046315	DUF1685 family protein	1.35338	0.000366927	0.00290372
Zm00001d046186	Peroxidase 52	1.35252	0.0033953	0.017282
Zm00001d012686	NA	1.35241	3.38864e-13	3.30736e-11
Zm00001d044167	Ovate protein	1.34465	8.31333e-07	1.7542e-05
Zm00001d041236	Leucine-rich receptor-like protein kinase family protein	1.34371	8.64178e-16	1.36358e-13
Zm00001d039993	uncharacterized protein [Source:UniProtKB/TrEMBL;Acc:B6SUS4]	1.34239	2.00127e-08	6.88969e-07
Zm00001d047959	Probable ubiquitin-conjugating enzyme E2 25	1.34189	0.00189329	0.0108216
Zm00001d029378	Protein LNK1	1.33722	7.5647e-17	1.30214e-14
Zm00001d038164	methyl binding domain	1.33711	0.00327214	0.0167874
Zm00001d023376	aluminum-induced protein homolog1	1.33628	1.00152e-17	1.90907e-15
Zm00001d013725	gibberellin 20-oxidase4	1.33384	3.95663e-11	2.5269e-09
Zm00001d011734	Inorganic pyrophosphatase 1	1.33018	0.00494701	0.023136
Zm00001d017033	Glycine-rich cell wall structural protein	1.32925	0.000377397	0.00295936
Zm00001d047799	Heat shock 70 kDa protein 5	1.32892	2.1068e-06	3.93667e-05
Zm00001d016009	L-type lectin-domain containing receptor kinase V.9	1.32729	0.000160827	0.00147159
Zm00001d012165	NA	1.32584	0.00114507	0.00719839
Zm00001d038791	Putative leucine-rich repeat receptor-like protein kinase family protein	1.32341	3.50975e-10	1.86325e-08
Zm00001d040028	NA	1.32218	0.000667081	0.00466431
Zm00001d048634	DIBOA-glucoside dioxygenase BX6	1.32168	2.64232e-05	0.000331773
Zm00001d019256	UDP-glycosyltransferase 76C1	1.31976	2.97203e-07	7.27686e-06
Zm00001d021572	UDP-glycosyltransferase 71B1	1.31934	7.98738e-07	1.69341e-05
Zm00001d027353	Retinol dehydrogenase 12	1.31932	8.07758e-12	6.02151e-10
Zm00001d040637	NA	1.3188	0.00092305	0.00602954
Zm00001d039764	Transcription factor bHLH51	1.31781	0.00280244	0.0148305
Zm00001d024648	Retrotransposon protein [Source:UniProtKB/TrEMBL;Acc:C0HEA1]	1.31603	0.00950024	0.0387458
ZeamMp137	orf147-b	1.31172	0.00812947	0.0342928
Zm00001d005378	Lecithin-cholesterol acyltransferase-like 1	1.31161	0.00419879	0.0203331
Zm00001d014863	Protein REVEILLE 7	1.31078	2.69238e-09	1.15862e-07
Zm00001d030644	MYB-transcription factor 100	1.30924	0.000673349	0.00470066
Zm00001d033132	photosystem II light harvesting complex gene 2.1	1.30805	4.61965e-20	1.17149e-17
Zm00001d042192	2-oxoglutarate (2OG) and Fe(II)-dependent oxygenase superfamily protein	1.30202	3.31644e-07	7.969e-06
Zm00001d042779	Protein ABSCISIC ACID-INSENSITIVE 5	1.29901	0.000232145	0.00198477
Zm00001d001820	protochlorophyllide reductase1	1.29774	2.61246e-19	6.03244e-17
Zm00001d039394	gibberellin 2-oxidase13	1.29334	0.000906679	0.00595273
Zm00001d033136	light harvesting chlorophyll binding protein9	1.28596	8.14408e-24	2.96549e-21
Zm00001d036489	Pentatricopeptide repeat-containing protein	1.28412	3.62473e-11	2.33976e-09
Zm00001d042482	bHLH-transcription factor 132	1.28316	1.01107e-16	1.71955e-14
Zm00001d049288	uncharacterized protein [Source:UniProtKB/TrEMBL;Acc:B6STA8]	1.28299	0.00085327	0.0056822
Zm00001d016415	UDP-glycosyltransferase 73D1	1.28266	0.00549389	0.0252324
Zm00001d020628	Cytochrome P450 84A1	1.27969	5.17671e-14	5.88116e-12
Zm00001d015852	lipoxygenase11	1.27959	5.05109e-15	7.06704e-13
Zm00001d002979	Protein kinase superfamily protein	1.27947	7.09552e-05	0.000752809
Zm00001d039531	Probable WRKY transcription factor 50	1.27919	0.000613894	0.00435134
Zm00001d030086	Tetratricopeptide repeat (TPR)-like superfamily protein	1.27861	5.38519e-10	2.74596e-08
Zm00001d018441	P-loop containing nucleoside triphosphate hydrolases superfamily protein	1.27826	0.00611748	0.0274485
Zm00001d049464	B-box type zinc finger family protein	1.27455	0.00326657	0.0167685
ENSRNA049478534	Eukaryotic small subunit ribosomal RNA	1.27299	2.47013e-12	2.03353e-10
ENSRNA049477007	Eukaryotic large subunit ribosomal RNA	1.2712	2.42825e-05	0.000308854
ENSRNA049478234	Eukaryotic small subunit ribosomal RNA	1.27064	2.36648e-11	1.58895e-09
Zm00001d029920	Putative glucuronosyltransferase PGSIP7	1.27057	0.000281465	0.0023327
Zm00001d023384	Phytosulfokines 2	1.26894	4.08871e-10	2.13106e-08
Zm00001d043988	chitinase chem5	1.26762	3.08764e-12	2.51276e-10
ENSRNA049478126	Eukaryotic small subunit ribosomal RNA	1.26539	6.06663e-17	1.05708e-14
Zm00001d044340	aldehyde dehydrogenase5	1.26384	1.22086e-06	2.46095e-05
Zm00001d028693	safener induced1	1.26348	0.0051328	0.0238987
Zm00001d026657	Probable CCR4-associated factor 1 homolog 11	1.26318	0.000728315	0.00502443
Zm00001d032911	TRICHOME BIREFRINGENCE-LIKE 20	1.26266	1.88677e-07	4.90732e-06
Zm00001d003505	NA	1.25913	0.00315588	0.0163088
Zm00001d039607	UDP-glycosyltransferase 75B1	1.25364	4.36496e-13	4.1742e-11
Zm00001d021288	Senescence-inducible chloroplast stay-green protein 1	1.25153	0.000826434	0.00553594
Zm00001d052940	OSJNBb0045P24.5 protein	1.24677	0.00820382	0.034509
Zm00001d043480	Proline-rich receptor-like protein kinase PERK15	1.24543	5.56256e-05	0.000614978
Zm00001d047202	VQ motif-containing protein	1.24214	0.000474939	0.00356198
Zm00001d049028	Chitinase 2	1.24056	7.27467e-05	0.000768658
Zm00001d022254	Haloacid dehalogenase-like hydrolase (HAD) superfamily protein	1.24028	2.66631e-12	2.18238e-10
Zm00001d017671	E3 ubiquitin-protein ligase PUB23	1.23945	0.000175062	0.00157395
ZemaCr114	ZemaCr11423S ribosomal RNA	1.23894	5.27331e-06	8.57313e-05
Zm00001d007869	UDP-glycosyltransferase 71B1	1.23795	1.46961e-07	3.96555e-06
Zm00001d006142	Ankyrin repeat family protein	1.23717	7.2603e-05	0.000767997
Zm00001d020521	Zinc finger protein 346	1.23471	3.00706e-06	5.36811e-05
Zm00001d016942	UDP-glycosyltransferase 85A7	1.23369	0.00650992	0.0288537
Zm00001d039032	Putative WRKY DNA-binding domain superfamily protein	1.23138	0.00156538	0.0092955
Zm00001d039667	Thiol-disulphide oxidoreductase DCC	1.23069	1.34936e-13	1.40383e-11
Zm00001d021698	Receptor-like protein kinase RK20-1	1.2298	2.64906e-12	2.17453e-10
Zm00001d051556	nine-cis-epoxycarotenoid dioxygenase6	1.22966	3.85136e-13	3.72062e-11
Zm00001d017366	Ethylene-responsive transcription factor ERF053	1.22818	0.00573321	0.0261085
ENSRNA049468238	Eukaryotic large subunit ribosomal RNA	1.22678	0.00412948	0.0200591
Zm00001d052189	Putative RING zinc finger domain superfamily protein	1.22496	0.0128961	0.0491116
Zm00001d037205	Protein EXORDIUM	1.22278	1.40327e-09	6.50173e-08
ENSRNA049459300	Eukaryotic large subunit ribosomal RNA	1.21983	0.000314092	0.00255685
Zm00001d048009	1-O-acylceramide synthase	1.21919	0.00162812	0.00958578
Zm00001d003750	Digalactosyldiacylglycerol synthase 1 chloroplastic	1.21807	5.7257e-07	1.27765e-05
Zm00001d025847	Beta-glucosidase 47	1.21789	0.0033646	0.0171595
Zm00001d025281	Putative AP2/EREBP transcription factor superfamily protein	1.21733	0.000145419	0.00135817
Zm00001d024265	F-box protein SKIP19	1.21652	4.91634e-12	3.78412e-10
Zm00001d037182	12-oxo-phytodienoic acid reductase3	1.2164	0.000203231	0.00177879
Zm00001d048710	benzoxazinone synthesis2	1.21632	0.00674767	0.0296805
Zm00001d005889	abscisic acid 8'-hydroxylase5	1.21536	0.000124272	0.00119041
Zm00001d047765	Glutathione S-transferase L2 chloroplastic	1.21304	1.55819e-09	7.09227e-08
ENSRNA049479804	Antisense RNA which regulates isiA expression	1.21193	1.32159e-06	2.6304e-05
Zm00001d010652	EID1-like F-box protein 3	1.21156	2.1438e-05	0.000279047
Zm00001d022371	Uncharacterised protein family (UPF0114)	1.20519	1.79541e-11	1.23172e-09
Zm00001d048647	Putative MYB DNA-binding domain superfamily protein	1.20426	1.99157e-07	5.13291e-06
Zm00001d044785	G2-like1	1.20337	1.49894e-13	1.53693e-11
Zm00001d048720	Glutaredoxin-C13	1.20146	0.000271866	0.00226306
Zm00001d032946	Chitinase 1	1.20056	7.68939e-06	0.000117923
Zm00001d018855	Probable carboxylesterase 15	1.20005	0.00548597	0.0252002
Zm00001d043789	Glutathione S-transferase GSTU6	1.19888	3.34049e-05	0.000402361
Zm00001d043839	NA	1.19843	1.44495e-05	0.000201866
Zm00001d030602	NA	1.19695	0.00344084	0.0174668
ENSRNA049477011	Eukaryotic large subunit ribosomal RNA	1.19646	0.00149336	0.00895195
Zm00001d010079	HXXXD-type acyl-transferase family protein	1.19608	1.18256e-13	1.24396e-11
Zm00001d013552	Expressed protein; protein	1.19424	0.0115285	0.045107
Zm00001d036197	HXXXD-type acyl-transferase family protein	1.19392	5.5786e-08	1.68021e-06
Zm00001d017425	Cytochrome b5	1.19381	4.59297e-06	7.63309e-05
Zm00001d046191	NA	1.1932	2.91979e-12	2.38298e-10
Zm00001d022017	Probable indole-3-acetic acid-amido synthetase GH3.1	1.19044	0.000640123	0.00450431
Zm00001d031678	retinoblastoma family3	1.18891	0.00217802	0.0121009
ENSRNA049478482	Eukaryotic small subunit ribosomal RNA	1.18806	1.48934e-11	1.04963e-09
Zm00001d030267	NA	1.18774	0.00515582	0.0239886
Zm00001d052317	F10K1.23	1.18589	5.25522e-05	0.000587171
Zm00001d044235	NA	1.18506	1.58977e-08	5.616e-07
Zm00001d039799	Probable carboxylesterase 15	1.18446	7.7821e-05	0.000811109
Zm00001d048273	DUF1677 family protein	1.18397	0.000423241	0.00325328
Zm00001d047261	3beta-hydroxysteroid-dehydrogenase/decarboxylase isoform 2	1.18365	0.0108982	0.0430743
Zm00001d048702	benzoxazinone synthesis3	1.18314	3.80726e-09	1.55812e-07
Zm00001d007687	Tropinone reductase homolog	1.18065	4.11919e-14	4.79481e-12
Zm00001d043701	IAA-amino acid hydrolase ILR1-like 4	1.17996	0.011814	0.0459421
Zm00001d031536	Oxysterol-binding protein-related protein 4B	1.17771	0.000645145	0.00453437
Zm00001d013178	NA	1.17533	0.003598	0.0180644
Zm00001d011735	serine acetyltransferase1	1.17488	0.000117197	0.00113683
ENSRNA049478494	Eukaryotic small subunit ribosomal RNA	1.17208	5.39712e-11	3.3616e-09
Zm00001d039142	Solanesyl diphosphate synthase 2 chloroplastic	1.17184	2.2182e-12	1.85844e-10
Zm00001d030544	Glyoxylate reductase	1.17145	8.65429e-09	3.22148e-07
Zm00001d002848	(+)-neomenthol dehydrogenase	1.16967	0.000119191	0.00115141
Zm00001d006397	UDP-glycosyltransferase 85A7	1.16929	3.13245e-10	1.68819e-08
Zm00001d048703	benzoxazinone synthesis4	1.16866	6.66948e-09	2.54465e-07
ENSRNA049479595	Eukaryotic large subunit ribosomal RNA	1.16815	4.88624e-06	8.06385e-05
Zm00001d033091	Mpv17 / PMP22 family protein	1.16732	3.9641e-15	5.6577e-13
Zm00001d034925	Transferase	1.16229	0.00189697	0.0108277
Zm00001d028408	heat shock protein26	1.16173	0.00270733	0.0144363
Zm00001d038201	Zea mays ARGOS4	1.15945	0.000682902	0.0047562
Zm00001d016414	UDP-glycosyltransferase 73D1	1.15676	0.0107908	0.0427686
Zm00001d002610	cytochrome P450 family 704 subfamily A polypeptide 2	1.15632	0.00172982	0.0100656
Zm00001d010671	Probable glucan endo-13-beta-glucosidase BG1	1.15535	3.43683e-05	0.000411695
ENSRNA049459435	Eukaryotic large subunit ribosomal RNA	1.15289	0.00834131	0.0349579
Zm00001d002550	Pentatricopeptide repeat-containing protein chloroplastic	1.15222	5.48249e-11	3.39986e-09
Zm00001d048064	NA	1.15105	0.000421597	0.0032424
Zm00001d002146	BTB/POZ domain-containing protein	1.1504	1.20995e-07	3.34944e-06
ZeamMp032	nad4	1.14763	0.00482965	0.0227068
ZeamMp050	orf99-d	1.14669	0.00550855	0.0252834
Zm00001d024314	Putative cinnamyl-alcohol dehydrogenase family protein	1.14405	0.00141524	0.00857236
Zm00001d052209	Cytokinin-O-glucosyltransferase 2	1.14389	6.01473e-09	2.32106e-07
Zm00001d005742	NA	1.1398	0.00184947	0.0106238
Zm00001d024323	Putative WRKY DNA-binding domain superfamily protein	1.13966	0.00036726	0.00290555
Zm00001d052520	NA	1.13661	0.000231935	0.00198356
Zm00001d003015	phenylalanine ammonia lyase6	1.13499	0.000142664	0.00133639
Zm00001d012603	Methylesterase 3	1.13261	5.61561e-05	0.000619637
Zm00001d044723	MACPF domain-containing protein	1.13181	7.47838e-15	9.92527e-13
Zm00001d000117	Glucan endo-13-beta-glucosidase 14	1.13139	1.75619e-06	3.3634e-05
Zm00001d019629	Dehydrodolichyl diphosphate synthase 1	1.12868	0.000261347	0.00219026
Zm00001d014495	NA	1.1257	0.000297211	0.00244512
Zm00001d037849	Trans-cinnamate 4-monooxygenase	1.12537	1.78107e-05	0.000239858
Zm00001d025707	BTB/POZ and TAZ domain-containing protein 2	1.12495	0.00105695	0.00673533
Zm00001d008221	cyclin5	1.12458	0.00183392	0.0105674
Zm00001d039771	NA	1.12243	3.14161e-09	1.31994e-07
Zm00001d027489	Nucleotide-diphospho-sugar transferase family protein	1.12088	0.00356483	0.0179353
Zm00001d042244	Potasium ion uptake permease 1	1.11553	0.000278314	0.00231063
Zm00001d025333	Arogenate dehydratase/prephenate dehydratase 6 chloroplastic	1.11293	0.00043613	0.0033325
Zm00001d011930	Tropinone reductase 2	1.11224	0.00275516	0.0146293
Zm00001d034217	Lectin-like receptor kinase 7	1.11175	1.20287e-12	1.06762e-10
Zm00001d047944	NA	1.1117	0.000256917	0.00215887
Zm00001d039591	NA	1.10917	0.000166054	0.00150685
Zm00001d052387	Expressed protein; protein	1.10902	0.00377082	0.0187531
Zm00001d048841	Patatin-like protein 2	1.10887	0.000277255	0.00230319
Zm00001d005439	Disulfide oxidoreductase/ monooxygenase/ oxidoreductase	1.1077	9.55051e-06	0.000141352
Zm00001d043723	F-box/kelch-repeat protein	1.10739	1.35093e-11	9.64045e-10
Zm00001d024885	Putative WD40-like beta propeller repeat family protein	1.10676	0.00199404	0.0112502
Zm00001d011548	NA	1.10641	0.000303259	0.00248864
Zm00001d029360	Granule-bound starch synthase 1 chloroplastic/amyloplastic	1.10426	0.000517747	0.00379877
Zm00001d033718	ACD11 homolog protein	1.10291	5.58014e-05	0.000616682
Zm00001d029580	3-oxo-Delta(45)-steroid 5-beta-reductase	1.10041	1.52608e-06	2.99335e-05
Zm00001d006467	adenosine 5'-phosphosulfate reductase-like2	1.09768	1.33659e-07	3.65017e-06
Zm00001d044376	Membrane protein	1.09704	0.000614985	0.00435799
Zm00001d043238	Peroxidase 56	1.09416	7.24008e-07	1.55782e-05
Zm00001d014060	Protein NRT1/ PTR FAMILY 5.2	1.09403	4.24858e-10	2.19796e-08
Zm00001d014914	Leucoanthocyanidin dioxygenase	1.09403	9.17476e-05	0.000927337
Zm00001d020702	Mitochondrial phosphate carrier protein 2 mitochondrial	1.09295	0.0131628	0.04988
Zm00001d011473	Potassium channel AKT1	1.09142	0.000474037	0.00355709
ENSRNA049462318	Eukaryotic large subunit ribosomal RNA	1.09111	2.81675e-05	0.000350575
Zm00001d011967	NA	1.09102	0.000130147	0.00123627
Zm00001d020569	Transcription factor MYB36	1.08755	0.000872337	0.00578206
Zm00001d001989	NA	1.08736	2.33677e-08	7.89168e-07
Zm00001d029154	Inactive beta-amylase 9	1.08612	7.46917e-08	2.1825e-06
Zm00001d011377	Jasmonic acid-amido synthetase JAR1	1.08554	3.08823e-08	1.01051e-06
Zm00001d038913	lipid transfer protein1	1.0846	0.00421602	0.0203958
Zm00001d003395	anthranilate synthase homolog1	1.08262	1.04316e-09	4.99628e-08
Zm00001d052690	UPF0481 protein	1.0823	0.000163045	0.00148661
Zm00001d035899	Pectin lyase-like superfamily protein	1.08199	2.71974e-06	4.92836e-05
Zm00001d053143	Amino acid permease 2	1.07918	1.08517e-10	6.35487e-09
Zm00001d023335	Putative RING zinc finger domain superfamily protein	1.07863	0.000608661	0.00432288
Zm00001d014790	Chaperone protein dnaJ 11	1.07807	4.38511e-09	1.75093e-07
Zm00001d028686	Receptor-like protein kinase HERK 1	1.0758	1.05889e-06	2.17675e-05
ENSRNA049478183	Eukaryotic large subunit ribosomal RNA	1.07555	4.30092e-05	0.000495155
Zm00001d020589	DUF581 family protein	1.07301	7.91537e-06	0.000120695
Zm00001d041842	Amino acid permease 2	1.07077	2.53503e-06	4.63738e-05
Zm00001d042783	NA	1.07023	0.00125042	0.00773905
Zm00001d052545	NA	1.06775	0.000383868	0.0029966
Zm00001d005932	Aldose reductase	1.0673	0.00784559	0.0334079
Zm00001d003064	R2R3MYB-domain protein	1.06539	5.83969e-05	0.000641868
Zm00001d041103	12-dihydroxy-3-keto-5-methylthiopentene dioxygenase 4	1.06325	0.00173032	0.0100665
Zm00001d046157	NA	1.06051	2.39262e-06	4.41268e-05
Zm00001d027375	LysM domain containing protein	1.05977	0.00168372	0.00983367
Zm00001d012231	Amino acid permease 6	1.05966	1.2997e-09	6.09145e-08
ENSRNA049478177	Eukaryotic small subunit ribosomal RNA	1.05964	2.95459e-05	0.000364378
Zm00001d016721	RING-H2 finger protein ATL79	1.05946	4.97364e-05	0.000561676
Zm00001d013003	NAC domain-containing protein 2	1.05758	0.00835324	0.0349976
Zm00001d033273	Organic cation/carnitine transporter 7	1.05603	3.0162e-07	7.36423e-06
Zm00001d034225	Oxysterol-binding protein-related protein 3B	1.05505	0.00367964	0.0183865
Zm00001d016895	Gibberellin receptor GID1L2	1.054	5.34459e-06	8.67412e-05
ENSRNA049478156	Eukaryotic large subunit ribosomal RNA	1.05399	0.00247425	0.0134135
Zm00001d031568	NA	1.05312	4.8628e-11	3.04886e-09
Zm00001d031209	benzoxazinone synthesis9	1.05261	1.8394e-11	1.25282e-09
Zm00001d034673	Bowman-Birk type trypsin inhibitor	1.05191	1.15274e-06	2.34192e-05
ENSRNA049478131	Eukaryotic small subunit ribosomal RNA	1.05138	1.29369e-08	4.65697e-07
Zm00001d038387	plant-specific domain TIGR01589 family protein expressed	1.05081	0.000626029	0.00441641
Zm00001d022233	NA	1.05041	0.000107723	0.00105948
ENSRNA049462348	Eukaryotic large subunit ribosomal RNA	1.04855	2.53435e-09	1.09393e-07
Zm00001d038325	NA	1.04675	1.66314e-05	0.00022688
Zm00001d045817	Very-long-chain 3-oxoacyl-CoA reductase-like protein	1.04628	0.00941147	0.0384279
Zm00001d021784	Chlorophyll a-b binding protein of LHCII type III	1.04606	2.68238e-11	1.78419e-09
Zm00001d046961	VQ motif family protein	1.04491	3.80947e-08	1.20219e-06
Zm00001d045404	Acid phosphatase 1	1.04375	0.000629566	0.00443806
Zm00001d046981	Putative MYB DNA-binding domain superfamily protein	1.04351	9.24221e-05	0.000932495
Zm00001d021781	Organic cation/carnitine transporter 3	1.04349	1.62695e-08	5.72596e-07
Zm00001d049201	Putative cytochrome P450 superfamily protein	1.04311	0.00215457	0.0120059
Zm00001d040396	NA	1.0407	0.00818772	0.0344719
Zm00001d007072	Uncharacterised protein family (UPF0114)	1.04058	8.52103e-12	6.30245e-10
Zm00001d044535	WAT1-related protein	1.03894	0.00209076	0.0116881
Zm00001d029366	Transducin/WD40 repeat-like superfamily protein	1.03618	8.22242e-05	0.000848286
Zm00001d005377	Lecithin-cholesterol acyltransferase-like 1	1.03486	0.000186926	0.00166012
Zm00001d005392	Lecithin-cholesterol acyltransferase-like 1	1.0342	4.15491e-13	3.98675e-11
Zm00001d009432	NA	1.0329	4.63708e-05	0.000527442
Zm00001d009775	Eukaryotic aspartyl protease family protein	1.03123	0.000226412	0.00194453
Zm00001d023387	AT3g10020/T22K18_16; Expressed protein; protein	1.03092	0.0013623	0.0083245
Zm00001d039615	HXXXD-type acyl-transferase family protein	1.02953	0.00120833	0.00752007
Zm00001d021627	senescence regulator	1.0283	8.74085e-07	1.83758e-05
Zm00001d019312	beta glucosidase aggregating factor1	1.02799	0.00570301	0.0260037
Zm00001d035243	Amino acid permease 6	1.02662	1.58255e-12	1.36205e-10
Zm00001d035166	Lysine histidine transporter 2	1.0258	6.65441e-07	1.45049e-05
Zm00001d015470	GDU1	1.02519	3.4845e-07	8.32352e-06
Zm00001d052843	Caffeoyl-CoA O-methyltransferase 2	1.02427	0.0128839	0.0490717
Zm00001d037611	HXXXD-type acyl-transferase family protein	1.0236	0.00275361	0.0146265
Zm00001d012420	Heat shock 70 kDa protein	1.02335	5.40947e-14	6.09682e-12
Zm00001d053394	NA	1.02303	1.13259e-08	4.12407e-07
Zm00001d048021	allene oxide synthase1	1.02261	0.00055105	0.00398445
Zm00001d009112	cAMP-regulated phosphoprotein 19-related protein	1.01748	0.0103851	0.0415724
Zm00001d034916	Antiporter/ drug transporter/ transporter	1.01609	4.67488e-07	1.06991e-05
Zm00001d028547	Transmembrane protein	1.01572	5.63872e-10	2.85984e-08
Zm00001d029506	LOB domain-containing protein 42	1.01565	0.000172478	0.00155465
Zm00001d051313	Leucine-rich repeat (LRR) family protein	1.01559	0.00866002	0.0360192
Zm00001d006493	Protein DETOXIFICATION 40	1.01491	1.57347e-05	0.00021631
Zm00001d017385	MYB-transcription factor 89	1.01458	0.00104945	0.00669661
Zm00001d040733	GDSL esterase/lipase LIP-4	1.01149	1.6603e-06	3.20135e-05
Zm00001d052451	Putative F-box containing family protein	1.0114	0.00740877	0.031955
Zm00001d051174	Aquaporin PIP2-3	1.00899	4.43882e-07	1.02165e-05
Zm00001d038946	Electron carrier/ electron transporter/ iron ion binding protein	1.0072	4.252e-09	1.70573e-07
Zm00001d013955	Plant basic secretory protein (BSP) family protein	1.0066	5.08993e-05	0.000572305
Zm00001d023592	Amino acid permease 2	1.00454	1.92201e-05	0.000255446
Zm00001d003757	Bifunctional inhibitor/lipid-transfer protein/seed storage 2S albumin superfamily protein	1.00422	3.75117e-06	6.40654e-05
Zm00001d033241	Cationic amino acid transporter 1	1.0023	0.00412632	0.0200503
Zm00001d045770	NA	1.00115	2.02914e-07	5.20611e-06
Zm00001d034270	Mitochondrial import inner membrane translocase subunit TIM14	1.00005	0.00224105	0.0123978

## Sheet: Shoot-down regulated
Data S5 All DEGs in maize shoot and roots induced by mechanical shoot damage with a cut-off of two-fold change relative to the control. FC: fold change; NA: no annotation.
Gene ID	Description	log2 (FC)	P-value	FDR-Adjusted P-value
Zm00001d046577	NA	-4.42435	0.0020184	0.0113676
Zm00001d002545	Protein REVEILLE 1	-3.91822	1.84809e-92	2.62447e-88
Zm00001d011012	Expressed protein; Mannose-specific jacalin-related lectin; protein	-3.37753	0.000318391	0.00258813
Zm00001d030550	NA	-3.3247	1.03392e-13	1.09165e-11
Zm00001d043662	Alpha-amylase 3 chloroplastic	-3.18245	5.66566e-80	2.68194e-76
Zm00001d026017	Protein REVEILLE 1	-3.15017	5.0981e-46	8.21957e-43
Zm00001d004854	Protein translation factor SUI1 homolog	-3.06931	3.30965e-06	5.79894e-05
Zm00001d029424	NA	-3.01537	1.03437e-28	5.99555e-26
Zm00001d022649	NA	-2.99858	1.56662e-05	0.000215682
Zm00001d045804	Zinc finger protein CONSTANS-LIKE 9	-2.96987	2.0383e-54	4.45322e-51
Zm00001d041960	Transcription factor LUX	-2.87629	3.55794e-20	9.27089e-18
Zm00001d029805	NA	-2.84415	0.000126045	0.00120375
Zm00001d032662	Type III polyketide synthase A	-2.83181	0.0020879	0.0116763
Zm00001d047571	NA	-2.76133	0.011678	0.0455784
Zm00001d003972	NA	-2.71423	0.00874029	0.0362486
Zm00001d009529	Transcription factor GTE3 chloroplastic	-2.71077	6.13476e-05	0.000666307
Zm00001d004852	NA	-2.67929	0.000426152	0.00327068
Zm00001d001374	NA	-2.66465	5.30808e-05	0.000591216
Zm00001d023781	Putative pumilio homolog 7 chloroplastic	-2.64528	6.63628e-88	6.28278e-84
Zm00001d032083	OSJNBb0026E15.9 protein; protein	-2.64441	0.0105521	0.0420632
Zm00001d041365	Bifunctional nuclease 1	-2.63051	5.29918e-56	1.25423e-52
Zm00001d032203	10A19I.15	-2.57607	0.00924213	0.0378945
Zm00001d046299	HSF28 HSF type transcription factor	-2.5532	2.41878e-08	8.12998e-07
Zm00001d048468	NA	-2.52313	1.08142e-08	3.96829e-07
Zm00001d004846	exocyst subunit exo70 family protein C1	-2.51928	0.0103323	0.0413902
Zm00001d011785	Transcription factor LUX	-2.50634	2.13894e-53	4.3393e-50
Zm00001d014236	Protein WEAK CHLOROPLAST MOVEMENT UNDER BLUE LIGHT 1	-2.49134	0.000811705	0.00546045
Zm00001d044002	NA	-2.48001	0.00757144	0.0325479
Zm00001d018048	10A19I.15	-2.47633	0.01033	0.0413869
Zm00001d032847	NA	-2.44864	4.06733e-09	1.64325e-07
Zm00001d004942	NA	-2.42047	0.00435827	0.0209519
Zm00001d043141	NA	-2.4107	0.000341129	0.00273693
Zm00001d048246	NA	-2.39403	1.01321e-32	8.72039e-30
Zm00001d023050	NA	-2.37974	0.000109225	0.00107046
Zm00001d001362	NA	-2.37672	0.00252491	0.0136595
Zm00001d011294	Rho GTPase activation protein (RhoGAP) with PH domain	-2.36566	0.00048429	0.00361303
Zm00001d025625	Pentatricopeptide repeat-containing protein mitochondrial	-2.36434	3.11912e-12	2.52391e-10
Zm00001d045745	NA	-2.3555	0.000668811	0.00467411
Zm00001d004248	UDP-glycosyltransferase 85A7	-2.33259	3.95887e-61	1.02218e-57
Zm00001d035333	Pentatricopeptide repeat-containing protein mitochondrial	-2.32345	2.07772e-09	9.14907e-08
Zm00001d017642	Protein REVEILLE 1	-2.31967	8.26441e-05	0.000851381
Zm00001d006672	P-loop containing nucleoside triphosphate hydrolases superfamily protein	-2.31427	3.28804e-05	0.000397222
Zm00001d000087	Pentatricopeptide repeat-containing protein	-2.28342	0.000141199	0.00132404
Zm00001d030380	hAT transposon superfamily protein	-2.28124	0.0016356	0.00961389
Zm00001d016924	ETHYLENE INSENSITIVE 3-like 5 protein	-2.27988	0.00173176	0.0100728
Zm00001d052331	BTB/POZ domain-containing protein	-2.27124	0.00762226	0.0327317
Zm00001d052532	Major facilitator superfamily protein	-2.26203	4.30851e-25	1.85409e-22
Zm00001d023229	Pentatricopeptide repeat-containing protein mitochondrial	-2.25582	4.62592e-05	0.000526384
Zm00001d000008	Germin-like protein subfamily 1 member 8	-2.25349	0.00117176	0.00733856
Zm00001d017918	TRICHOME BIREFRINGENCE-LIKE 20	-2.22341	2.97124e-15	4.30557e-13
Zm00001d028498	B-block binding subunit of TFIIIC	-2.21367	0.00921938	0.0378394
Zm00001d037298	UDP-glycosyltransferase 84A1	-2.20562	0.00691374	0.0302611
Zm00001d039538	NA	-2.20146	0.010822	0.0428445
Zm00001d025152	Pentatricopeptide repeat-containing protein	-2.19451	6.34771e-08	1.878e-06
Zm00001d020712	NA	-2.15602	0.000163833	0.00149141
Zm00001d020921	Tonoplast dicarboxylate transporter	-2.15312	3.56268e-05	0.000423378
Zm00001d049254	DEAD-box ATP-dependent RNA helicase 7	-2.15141	0.0097489	0.0394765
Zm00001d017885	Zinc finger protein CONSTANS-LIKE 9	-2.13985	7.85362e-41	1.17399e-37
Zm00001d009687	Plant basic secretory protein (BSP) family protein	-2.12811	2.7018e-38	3.19735e-35
Zm00001d035310	NA	-2.12753	5.67524e-28	3.04128e-25
Zm00001d041457	40S ribosomal protein S8-1	-2.12493	0.00287054	0.01514
Zm00001d006943	Pentatricopeptide repeat-containing protein chloroplastic/mitochondrial	-2.11237	2.12764e-09	9.32549e-08
Zm00001d026920	NA	-2.09427	0.00319135	0.0164682
Zm00001d019235	Pentatricopeptide repeat-containing protein	-2.08781	0.00872021	0.0361934
Zm00001d038401	NA	-2.04982	7.47772e-13	6.91799e-11
Zm00001d045089	pentatricopeptide repeat protein2263	-2.04736	1.46786e-06	2.89314e-05
Zm00001d011540	Ras-related small GTP-binding family protein	-2.0434	0.00222696	0.0123367
Zm00001d044336	Putative pentatricopeptide repeat-containing protein	-2.03189	1.79198e-14	2.24211e-12
Zm00001d003885	Pentatricopeptide repeat-containing protein	-2.03181	8.56978e-05	0.000877552
Zm00001d000566	NA	-2.03032	0.0106976	0.042506
Zm00001d037060	DNAJ heat shock N-terminal domain-containing protein	-2.02087	3.50898e-40	4.9831e-37
Zm00001d021444	Monooxygenase/ oxidoreductase	-2.01111	2.38816e-38	2.94907e-35
Zm00001d000121	40S ribosomal protein S4-3	-2.00746	0.00184054	0.0105905
Zm00001d006026	Lysine-specific demethylase JMJ30	-1.9992	1.87836e-22	5.92768e-20
Zm00001d051367	F-box protein	-1.9662	3.83251e-10	2.0195e-08
Zm00001d036033	Storage protein	-1.95407	0.00521576	0.0241819
Zm00001d051684	Zinc finger protein CONSTANS-LIKE 9	-1.95339	5.20922e-46	8.21957e-43
Zm00001d035756	Leucine-rich repeat (LRR) family protein	-1.94891	2.36562e-09	1.02578e-07
Zm00001d043658	Nuclear pore complex protein NUP96	-1.92461	0.00584936	0.0264966
Zm00001d005933	PUP1	-1.91342	1.05053e-06	2.16368e-05
Zm00001d033003	Expressed protein; protein	-1.90901	2.41932e-05	0.000307995
Zm00001d010558	Protein NETWORKED 2D	-1.90792	0.010644	0.0423525
Zm00001d029096	NA	-1.90198	1.39794e-32	1.16777e-29
Zm00001d042151	S-formylglutathione hydrolase	-1.90127	0.0114678	0.044917
Zm00001d034249	Leucine carboxyl methyltransferase	-1.89704	3.145e-14	3.73742e-12
Zm00001d017643	Catalytic/ protein phosphatase type 2C	-1.88868	7.51478e-07	1.61326e-05
Zm00001d014222	Pentatricopeptide repeat-containing protein mitochondrial	-1.88691	0.00290224	0.0152647
Zm00001d036392	BZIP transcription factor TRAB1	-1.87849	0.000167063	0.00151499
Zm00001d039044	Putative WRKY DNA-binding domain superfamily protein	-1.86135	3.88708e-05	0.000455637
Zm00001d030143	Tetratricopeptide repeat (TPR)-like superfamily protein	-1.84776	1.19046e-15	1.79849e-13
Zm00001d015124	Pentatricopeptide repeat-containing protein mitochondrial	-1.84687	1.04912e-05	0.000152861
Zm00001d012961	Pentatricopeptide repeat-containing protein	-1.84317	2.09957e-06	3.92574e-05
Zm00001d039078	Putative pentatricopeptide repeat family protein	-1.83573	0.000608896	0.00432347
Zm00001d034933	Pentatricopeptide repeat-containing protein chloroplastic	-1.8355	2.92524e-06	5.2385e-05
Zm00001d040685	Retrovirus-related Pol polyprotein LINE-1	-1.83118	0.00106684	0.00679151
Zm00001d042241	Thiamine pyrophosphokinase 1	-1.82547	1.67919e-14	2.11028e-12
Zm00001d040197	NA	-1.8136	1.31006e-06	2.61479e-05
Zm00001d025870	Putative pentatricopeptide repeat family protein	-1.81226	3.22529e-08	1.04811e-06
Zm00001d018800	ARM repeat superfamily protein	-1.81178	0.00698124	0.0304954
Zm00001d021411	Pentatricopeptide repeat-containing protein mitochondrial	-1.80734	6.98437e-07	1.51312e-05
Zm00001d018209	Tyrosine specific protein phosphatase family protein	-1.80583	0.0108349	0.0428897
Zm00001d048419	La-related protein 1C	-1.80366	1.94104e-21	5.74264e-19
Zm00001d046928	histidine kinase5	-1.79456	1.69066e-05	0.000229861
Zm00001d048927	NA	-1.79044	0.00300023	0.0156813
Zm00001d052238	NA	-1.77443	0.00762914	0.032749
Zm00001d001489	NA	-1.77417	0.000557079	0.00401781
Zm00001d011746	SPA1-related 3	-1.77381	4.9565e-23	1.67589e-20
Zm00001d015346	Pentatricopeptide repeat-containing protein	-1.76351	5.40747e-13	5.08553e-11
Zm00001d025468	Putative pentatricopeptide repeat-containing protein	-1.74864	1.75863e-06	3.36581e-05
Zm00001d016157	NA	-1.74605	0.00328819	0.016849
Zm00001d049087	Exocyst complex component SEC3A	-1.74054	2.36282e-08	7.97016e-07
Zm00001d002437	NA	-1.7391	0.00106358	0.00677305
Zm00001d017603	Pentatricopeptide repeat (PPR) superfamily protein	-1.73736	5.30389e-06	8.61791e-05
Zm00001d038030	SAG20	-1.73668	0.00011739	0.00113793
Zm00001d027415	Serine/threonine-protein kinase ATG1a	-1.7353	9.39138e-08	2.67001e-06
Zm00001d026148	Inhibitor of striate1	-1.73524	0.00138938	0.00845606
Zm00001d007155	Pentatricopeptide repeat-containing protein	-1.73101	4.23129e-07	9.84072e-06
Zm00001d003047	Pentatricopeptide repeat-containing protein mitochondrial	-1.7265	5.77238e-15	7.88207e-13
Zm00001d005002	Probable peptide/nitrate transporter	-1.72064	2.30764e-09	1.00524e-07
Zm00001d037296	Tetratricopeptide repeat (TPR)-like superfamily protein	-1.71798	0.00150704	0.00901779
Zm00001d018238	Thioredoxin-like 3-1 chloroplastic	-1.71757	2.83561e-30	1.96432e-27
Zm00001d033180	brassinosteroid-deficient dwarf1	-1.71501	2.24166e-17	4.13427e-15
Zm00001d042911	EMB2745	-1.71422	5.87906e-06	9.38073e-05
Zm00001d029672	Chaperone protein ClpC1 chloroplastic	-1.71355	0.00494238	0.0231258
Zm00001d017243	R2R3MYB-domain protein	-1.71285	0.000375081	0.0029518
Zm00001d020602	alpha/beta-Hydrolases superfamily protein	-1.7111	1.5957e-29	1.03002e-26
Zm00001d045112	Putative two-component response regulator family protein	-1.70552	1.27144e-13	1.32763e-11
Zm00001d011171	NA	-1.70166	0.00110534	0.00698265
Zm00001d031654	Regulator of nonsense transcripts 1 homolog	-1.69987	0.002228	0.01234
Zm00001d048737	NA	-1.69776	1.3392e-24	5.28278e-22
Zm00001d013619	Auxin responsive protein	-1.69336	0.000883861	0.00584072
Zm00001d016666	Ubiquitin carboxyl-terminal hydrolase family protein	-1.68672	8.57233e-05	0.000877552
Zm00001d040363	Pentatricopeptide repeat-containing protein mitochondrial	-1.685	1.81198e-11	1.23712e-09
Zm00001d026606	DNAJ heat shock N-terminal domain-containing protein	-1.68127	3.626e-34	3.32212e-31
Zm00001d048670	Pentatricopeptide repeat-containing protein	-1.67795	0.00263246	0.0141137
Zm00001d005355	Nuclear pore complex protein GP210	-1.6685	9.07408e-24	3.2623e-21
Zm00001d024994	NA	-1.6679	0.0049228	0.0230456
Zm00001d005083	Cysteine-rich receptor-like protein kinase 40	-1.66663	0.00109614	0.00693992
Zm00001d002396	Calcium-transporting ATPase 9 plasma membrane-type	-1.66143	5.06497e-34	4.49547e-31
Zm00001d004682	Expressed protein; protein	-1.63814	0.000509115	0.00374803
Zm00001d012663	Putative MATE efflux family protein	-1.63708	0.000912945	0.00598375
Zm00001d019057	NA	-1.6205	7.39389e-18	1.44726e-15
Zm00001d000196	Putative MATE efflux family protein	-1.61962	1.63918e-07	4.33886e-06
Zm00001d053986	Pentatricopeptide repeat-containing protein	-1.61742	4.71951e-13	4.48306e-11
Zm00001d025121	NA	-1.61599	0.00563375	0.0257499
Zm00001d004116	NA	-1.60442	0.00314373	0.0162638
Zm00001d039449	Putative pentatricopeptide repeat-containing protein	-1.60305	0.00136222	0.0083245
Zm00001d027898	UDP-glycosyltransferase TURAN	-1.60096	0.000235652	0.00200991
Zm00001d001842	Tetratricopeptide repeat (TPR)-like superfamily protein	-1.60016	0.000898541	0.00591162
Zm00001d027361	F-box protein PP2-A13	-1.5932	2.84643e-26	1.30394e-23
Zm00001d016273	P-loop nucleoside triphosphate hydrolases superfamily protein with CH (Calponin Homology) domain	-1.5895	1.78884e-08	6.24161e-07
Zm00001d045090	Pentatricopeptide repeat-containing protein mitochondrial	-1.58858	3.44676e-05	0.000412363
Zm00001d050273	Pentatricopeptide repeat-containing protein mitochondrial	-1.5877	0.00154584	0.00920635
Zm00001d037203	Tetratricopeptide repeat (TPR)-like superfamily protein	-1.58505	1.4331e-07	3.87279e-06
Zm00001d033794	65-kDa microtubule-associated protein 6	-1.58056	7.99011e-14	8.72827e-12
Zm00001d028409	Chaperonin 60 subunit beta 4 chloroplastic	-1.5767	5.76829e-32	4.31134e-29
Zm00001d047584	Eukaryotic aspartyl protease family protein	-1.57603	0.00149368	0.008952
Zm00001d048694	NA	-1.56966	0.00338585	0.0172462
Zm00001d047457	Phosphatidylinositol 4-phosphate 5-kinase 6	-1.56928	0.00228562	0.01261
Zm00001d053884	SAUR-like auxin-responsive protein family	-1.56753	0.00211265	0.0117885
Zm00001d008041	NA	-1.55709	0.000144112	0.00134862
Zm00001d030479	Pentatricopeptide repeat-containing protein mitochondrial	-1.55406	0.000541626	0.00393433
Zm00001d037284	Pentatricopeptide repeat-containing protein	-1.55367	0.00132732	0.00815102
Zm00001d029804	NA	-1.55176	0.0028885	0.0152206
Zm00001d009070	NA	-1.54769	0.01223	0.0471696
Zm00001d008933	NA	-1.54687	7.7118e-05	0.00080526
Zm00001d000834	NA	-1.54661	0.000125052	0.00119748
Zm00001d053531	Cwf21	-1.54296	0.0109018	0.0430817
Zm00001d041309	Probable cyclic nucleotide-gated ion channel 5	-1.54231	0.000120385	0.00115969
Zm00001d013521	basic helix-loop-helix (bHLH) DNA-binding superfamily protein	-1.53586	0.0034733	0.0176001
Zm00001d053826	BEACH domain-containing protein B	-1.53497	9.99709e-23	3.26365e-20
Zm00001d048332	Pentatricopeptide repeat-containing protein	-1.53457	2.82237e-10	1.54156e-08
Zm00001d036643	BTB/POZ and MATH domain-containing protein 2	-1.53297	0.00190834	0.010875
Zm00001d040222	Putative pentatricopeptide repeat-containing protein At2g01510	-1.53173	5.4365e-05	0.000603862
Zm00001d014291	Probable protein phosphatase 2C 71	-1.52964	8.16008e-29	4.93112e-26
Zm00001d052854	Pentatricopeptide repeat-containing protein mitochondrial	-1.52839	0.000241345	0.00205107
Zm00001d011368	Formate dehydrogenase chloroplastic/mitochondrial	-1.52552	0.000872898	0.00578308
Zm00001d047982	Pentatricopeptide repeat-containing protein	-1.52342	7.91688e-06	0.000120695
Zm00001d010260	NA	-1.52249	9.61042e-06	0.000142016
Zm00001d038475	ribosome export associated1	-1.51877	1.35349e-23	4.80522e-21
Zm00001d030998	Protein ROOT HAIR DEFECTIVE 3 homolog 2	-1.51666	0.000216587	0.0018766
Zm00001d015220	Salicylate/benzoate carboxyl methyltransferase	-1.51097	0.00291593	0.015325
Zm00001d053026	Pentatricopeptide repeat-containing protein	-1.50525	1.97403e-10	1.10585e-08
Zm00001d043215	Actin-related protein 2/3 complex subunit 3	-1.50143	0.000709153	0.00491973
Zm00001d025952	NAD(P)H-quinone oxidoreductase subunit M chloroplastic	-1.50079	2.49839e-08	8.37772e-07
Zm00001d025446	Pentatricopeptide repeat-containing protein	-1.49998	1.11829e-06	2.27682e-05
Zm00001d044537	Selenium-binding protein-like	-1.4977	3.12555e-08	1.02154e-06
Zm00001d040362	Dof-type zinc finger DNA-binding family protein	-1.49282	0.000755344	0.005162
Zm00001d019240	Pentatricopeptide repeat-containing protein mitochondrial	-1.49247	0.000230278	0.00197296
Zm00001d031130	Putative pentatricopeptide repeat-containing protein	-1.48756	6.03433e-08	1.80218e-06
Zm00001d023360	Putative CBL-interacting protein kinase family protein	-1.4874	0.00511118	0.0238163
Zm00001d041326	Putative pentatricopeptide repeat-containing protein	-1.48406	0.00161955	0.00954322
Zm00001d025463	Pentatricopeptide repeat-containing protein	-1.48113	2.21462e-05	0.000286428
Zm00001d005851	Prolyl oligopeptidase family protein	-1.48037	1.77764e-06	3.39077e-05
Zm00001d046954	Mitogen-activated protein kinase 3	-1.48006	3.3424e-05	0.00040242
Zm00001d031482	Cysteine protease ATG4a	-1.47735	0.0113713	0.0445965
Zm00001d025318	NA	-1.47479	0.00145532	0.00877208
Zm00001d020062	Pentatricopeptide repeat-containing protein chloroplastic	-1.47451	2.12297e-08	7.26762e-07
Zm00001d007264	Probable protein phosphatase 2C 30	-1.47299	0.00637731	0.0284123
Zm00001d033783	NA	-1.47061	0.00816327	0.0343912
Zm00001d030693	Chaperone protein dnaJ 10	-1.46539	0.00166059	0.00972454
Zm00001d028286	Protein LYK2	-1.46516	0.00573867	0.0261085
Zm00001d011311	Pentatricopeptide repeat-containing protein	-1.45942	1.38362e-15	2.06829e-13
Zm00001d029286	Putative endonuclease or glycosyl hydrolase	-1.45868	0.00109285	0.00692373
Zm00001d028107	Pentatricopeptide repeat-containing protein	-1.45641	0.000336455	0.00270555
Zm00001d001644	NA	-1.45338	0.00151218	0.00903998
Zm00001d037891	Pentatricopeptide repeat-containing protein	-1.45305	1.22337e-10	7.10556e-09
Zm00001d051816	Pentatricopeptide repeat-containing protein	-1.45228	4.89772e-05	0.000553982
Zm00001d000677	NA	-1.44417	0.000441415	0.00335934
Zm00001d005356	Nuclear pore complex protein GP210	-1.44103	2.49632e-23	8.64641e-21
Zm00001d027610	Vegetative storage protein	-1.43898	1.21353e-05	0.000173635
Zm00001d029428	Putative pentatricopeptide repeat-containing protein mitochondrial	-1.43129	2.22421e-06	4.13159e-05
Zm00001d011476	Putative pentatricopeptide repeat-containing protein	-1.42856	0.00241466	0.0131583
Zm00001d053260	calcium-dependent lipid-binding family protein	-1.42634	4.44251e-08	1.37597e-06
Zm00001d022224	Pentatricopeptide repeat-containing protein mitochondrial	-1.42556	3.91502e-07	9.18102e-06
Zm00001d020103	Pentatricopeptide repeat-containing protein	-1.42516	1.32364e-06	2.63263e-05
Zm00001d000766	NA	-1.42454	0.00472903	0.022315
Zm00001d027098	NA	-1.42354	9.73237e-05	0.000976055
Zm00001d027416	Oxygen-independent coproporphyrinogen III oxidase-like protein sll1917	-1.42264	1.28583e-11	9.19905e-10
Zm00001d008285	PQ-loop repeat family protein / transmembrane family protein	-1.42028	1.19181e-07	3.30646e-06
Zm00001d008151	NA	-1.42024	0.0125978	0.0482799
Zm00001d053207	Pentatricopeptide repeat-containing protein	-1.41477	3.81242e-11	2.44721e-09
Zm00001d032518	Pentatricopeptide repeat-containing protein	-1.41469	4.83588e-08	1.47846e-06
Zm00001d014309	NA	-1.40921	0.00107474	0.00682881
Zm00001d039563	ARM repeat superfamily protein	-1.40726	2.31801e-15	3.4112e-13
Zm00001d044010	Probable WRKY transcription factor 30	-1.40324	0.000995031	0.00641709
Zm00001d006857	NA	-1.40088	0.00799964	0.0338961
Zm00001d041464	Pentatricopeptide repeat-containing protein mitochondrial	-1.39997	3.95428e-07	9.25119e-06
Zm00001d002624	RING/U-box superfamily protein	-1.39381	7.77281e-14	8.55672e-12
Zm00001d034253	Pentatricopeptide repeat-containing protein	-1.39053	5.1735e-08	1.56817e-06
Zm00001d014314	Tetratricopeptide repeat-like superfamily protein	-1.39052	1.50978e-05	0.000209379
Zm00001d000232	ATP-dependent DNA helicase [Source:UniProtKB/TrEMBL;Acc:A0A1X7YHA2]	-1.38921	0.0109805	0.0433393
Zm00001d013054	CLE family OsCLE701 protein; Os07g0194350 protein	-1.38865	0.000927564	0.00604922
Zm00001d043781	Probable L-type lectin-domain containing receptor kinase VI.1	-1.38832	0.000360034	0.00285953
Zm00001d026673	NA	-1.38313	0.00500598	0.0233849
Zm00001d020436	Pentatricopeptide repeat-containing protein	-1.3825	0.000274005	0.00227885
Zm00001d009606	NA	-1.38137	0.00179348	0.0103723
Zm00001d017878	Putative pentatricopeptide repeat-containing protein mitochondrial	-1.37919	1.76941e-06	3.37961e-05
Zm00001d006400	Whole genome shotgun sequence of line PN40024 scaffold_7.assembly12x (Fragment)	-1.37511	0.00394847	0.0194122
Zm00001d050938	Putative pentatricopeptide repeat family protein	-1.37225	2.8985e-07	7.12138e-06
Zm00001d026376	Coatomer subunit beta'-3	-1.36577	0.00833387	0.0349371
Zm00001d018862	Pentatricopeptide repeat-containing protein chloroplastic/mitochondrial	-1.36518	3.22767e-05	0.000391093
Zm00001d024712	Pentatricopeptide repeat-containing protein mitochondrial	-1.36335	1.36846e-10	7.88377e-09
Zm00001d003359	NA	-1.36123	1.39249e-06	2.75415e-05
Zm00001d000364	Actin-related protein 2/3 complex subunit 3	-1.35805	0.00131211	0.00807336
Zm00001d044353	Pentatricopeptide repeat-containing protein	-1.35711	3.21218e-07	7.74468e-06
Zm00001d046017	transcription regulators	-1.3562	5.45552e-06	8.80385e-05
Zm00001d022550	ABSCISIC ACID-INSENSITIVE 5-like protein 2	-1.35496	1.59525e-09	7.21468e-08
Zm00001d025806	RNA-metabolising metallo-beta-lactamase family protein	-1.3522	3.82779e-07	9.0522e-06
Zm00001d024423	DNA polymerase like1	-1.34905	3.50452e-15	5.02704e-13
Zm00001d032454	NA	-1.34873	4.01032e-05	0.000468494
Zm00001d003765	Putative pentatricopeptide repeat-containing protein	-1.34644	0.00332997	0.0170227
Zm00001d047546	NA	-1.34341	4.53367e-05	0.00051817
Zm00001d005840	ATP-dependent DNA helicase [Source:UniProtKB/TrEMBL;Acc:A0A1D6ER72]	-1.3427	0.000182975	0.00163163
Zm00001d023525	Pentatricopeptide repeat-containing protein	-1.34233	2.79064e-08	9.24414e-07
Zm00001d038897	Short-chain dehydrogenase/reductase SDRA	-1.34215	0.011557	0.0451939
Zm00001d005949	Isoamylase 3 chloroplastic	-1.33962	2.17666e-05	0.00028229
Zm00001d030754	NA	-1.33796	3.27477e-05	0.000396124
Zm00001d022473	Putative indole-3-acetic acid-amido synthetase GH3.9	-1.33782	5.89366e-10	2.9785e-08
Zm00001d016789	Protein LNK1	-1.33591	0.00413293	0.0200631
Zm00001d042039	empty pericarp5	-1.3349	0.000489244	0.00364424
Zm00001d009177	Alkaline/neutral invertase A mitochondrial	-1.32839	2.26426e-11	1.52392e-09
Zm00001d007877	Uncharacterised protein family UPF0090	-1.32833	1.44738e-05	0.000201982
Zm00001d042651	Chloride channel protein	-1.32787	0.00612713	0.0274831
Zm00001d013105	Calcium-dependent protein kinase 20	-1.32784	0.000519548	0.00380608
Zm00001d052221	Tetratricopeptide repeat (TPR)-like superfamily protein	-1.32415	0.00866358	0.0360222
Zm00001d034541	Rubredoxin-like superfamily protein	-1.32376	0.0055302	0.0253669
Zm00001d052977	NA	-1.32043	2.03688e-12	1.71166e-10
Zm00001d046764	Putative pentatricopeptide repeat-containing protein mitochondrial	-1.31664	1.00264e-09	4.85129e-08
Zm00001d032192	AP-3 complex subunit mu	-1.31568	0.000957555	0.00621776
Zm00001d037471	Putative pentatricopeptide repeat family protein	-1.31418	1.55942e-05	0.000214899
Zm00001d004442	ABC transporter B family member 19	-1.31269	0.0100888	0.0405982
Zm00001d017250	Pentatricopeptide repeat-containing protein	-1.31221	3.46132e-08	1.11208e-06
Zm00001d008789	NA	-1.31173	4.98294e-20	1.25244e-17
Zm00001d020606	SAUR-like auxin-responsive protein family	-1.31171	0.010082	0.0405824
Zm00001d047013	Pentatricopeptide repeat-containing protein mitochondrial	-1.30979	0.000330316	0.00266675
Zm00001d038403	NA	-1.30472	7.46735e-15	9.92527e-13
Zm00001d006154	Pentatricopeptide repeat-containing protein mitochondrial	-1.30326	1.31993e-09	6.15576e-08
Zm00001d048880	Pentatricopeptide repeat-containing protein	-1.30252	5.237e-06	8.52385e-05
Zm00001d006338	Growth-regulating factor 2	-1.30104	0.0112345	0.0441513
Zm00001d032404	NA	-1.29979	2.37516e-07	5.97515e-06
Zm00001d014736	Pentatricopeptide repeat-containing protein	-1.29711	4.05054e-09	1.6388e-07
Zm00001d036081	Steroid nuclear receptor ligand-binding	-1.2944	0.0087146	0.0361787
Zm00001d013488	Pentatricopeptide repeat protein PPR868-14	-1.2943	0.00336679	0.0171601
Zm00001d045014	chloroplast RNA splicing4	-1.29134	1.74325e-23	6.11256e-21
Zm00001d038763	UDP-glycosyltransferase 88A1	-1.28868	0.0107188	0.0425487
Zm00001d014256	Sas10/Utp3/C1D family	-1.28847	1.129e-05	0.000162875
Zm00001d018804	MAGE [Source:UniProtKB/TrEMBL;Acc:B4FM01]	-1.28799	2.24169e-07	5.67961e-06
Zm00001d038051	Peptide chain release factor PrfB3 chloroplastic	-1.28671	9.75751e-14	1.04185e-11
Zm00001d029994	Tetratricopeptide repeat (TPR)-like superfamily protein	-1.28328	2.68159e-07	6.66339e-06
Zm00001d022394	Pentatricopeptide repeat-containing protein	-1.28219	4.52198e-05	0.000517053
Zm00001d036912	Pentatricopeptide repeat-containing protein	-1.28181	4.6361e-06	7.69127e-05
Zm00001d010787	DUF1677 family protein	-1.28082	0.0128198	0.0489216
Zm00001d028935	Pentatricopeptide repeat-containing protein	-1.28066	0.000155681	0.00143607
Zm00001d038925	NA	-1.27942	1.07345e-15	1.64801e-13
Zm00001d016016	Dynein light chain LC6%2C flagellar outer arm	-1.27942	4.50247e-18	9.06945e-16
Zm00001d025519	Protein LURP-one-related 6	-1.27918	0.00679941	0.0298527
Zm00001d049761	Pumilio homolog 5	-1.27806	1.50355e-22	4.79818e-20
Zm00001d052377	Pentatricopeptide repeat protein PPR868-14 isoform 1%3B Pentatricopeptide repeat protein PPR868-14 isoform 2%3B Pentatricopeptide repeat protein PPR868-14 isoform 3	-1.27734	4.93734e-07	1.12454e-05
Zm00001d050341	Chaperonin-like RbcX protein	-1.2771	1.26123e-18	2.69334e-16
Zm00001d030064	NA	-1.2751	0.00403803	0.0197262
Zm00001d015629	NA	-1.2749	0.00971383	0.0394019
Zm00001d030901	Vegetative storage protein	-1.27269	5.52353e-08	1.66538e-06
Zm00001d051576	Putative pentatricopeptide repeat-containing protein	-1.27149	1.22869e-05	0.000175628
Zm00001d002940	Putative 1-phosphatidylinositol-3-phosphate 5-kinase FAB1D	-1.27011	9.13408e-05	0.000924871
Zm00001d028219	ATMAP70-2	-1.26832	7.34464e-18	1.44726e-15
Zm00001d017931	Pentatricopeptide repeat-containing protein chloroplastic	-1.26717	1.58122e-09	7.16897e-08
Zm00001d044656	Leucine-rich repeat protein kinase family protein	-1.26531	1.40588e-13	1.44673e-11
Zm00001d025412	Nicotinate phosphoribosyltransferase-like protein	-1.26165	5.33944e-15	7.3976e-13
Zm00001d043107	Pentatricopeptide repeat-containing protein chloroplastic/mitochondrial	-1.26056	4.39759e-05	0.000504648
Zm00001d023511	Putative S-locus receptor-like protein kinase family protein	-1.25977	2.56278e-07	6.41304e-06
Zm00001d031241	Alanine--tRNA ligase	-1.25589	0.000394451	0.00306266
Zm00001d035089	pleckstrin homology (PH) domain-containing protein	-1.25574	1.73485e-11	1.19306e-09
Zm00001d002454	Phosphoribulokinase	-1.25461	5.89133e-22	1.78006e-19
Zm00001d028625	DOF30 transcription factor	-1.25288	4.10679e-21	1.16641e-18
Zm00001d018019	Putative pentatricopeptide repeat-containing protein	-1.24869	2.43195e-12	2.00791e-10
Zm00001d021085	ALBINO3-like protein 1 chloroplastic	-1.24721	0.000422179	0.003246
Zm00001d000152	Pentatricopeptide repeat-containing protein	-1.24717	0.000106967	0.00105415
Zm00001d049196	Pentatricopeptide repeat protein PPR986-12	-1.2446	0.00144934	0.00873976
Zm00001d003023	Wall-associated receptor kinase-like 8	-1.24391	7.57674e-06	0.00011651
Zm00001d050914	Pentatricopeptide repeat-containing protein	-1.24391	0.0058958	0.0266517
Zm00001d034711	NA	-1.24297	1.17376e-11	8.48276e-10
Zm00001d032104	Cyclase-associated protein 1	-1.23848	0.00147136	0.0088481
Zm00001d026379	Transcription factor bHLH112	-1.2376	0.00845474	0.035347
Zm00001d032918	NA	-1.23701	0.0114862	0.0449725
Zm00001d016995	Protein PHYLLO chloroplastic	-1.23325	8.8392e-14	9.5095e-12
Zm00001d043257	G-type lectin S-receptor-like serine/threonine-protein kinase CES101	-1.23323	2.52927e-05	0.000319415
Zm00001d033749	defective kernel35	-1.23143	8.85884e-07	1.85689e-05
Zm00001d021637	NA	-1.23104	1.36776e-08	4.90493e-07
Zm00001d019582	Phosphatidylinositol/phosphatidylcholine transfer protein SFH11	-1.22973	3.88449e-07	9.13305e-06
Zm00001d023117	NA	-1.22916	7.48124e-05	0.000785517
Zm00001d031639	ACR4	-1.22701	8.9812e-27	4.32346e-24
Zm00001d049449	cold regulated protein homolog1	-1.22361	3.80901e-22	1.17591e-19
Zm00001d008631	Putative pentatricopeptide repeat-containing protein	-1.22161	8.46865e-06	0.000127736
Zm00001d004983	Pentatricopeptide repeat-containing protein	-1.21929	1.78178e-09	7.95495e-08
Zm00001d024409	Pentatricopeptide repeat-containing protein chloroplastic	-1.21837	2.60984e-14	3.19502e-12
Zm00001d037951	Serine/threonine-protein kinase TOR	-1.21774	1.51559e-11	1.06549e-09
Zm00001d027936	15-cis-phytoene desaturase chloroplastic/chromoplastic	-1.21649	1.79619e-21	5.37004e-19
Zm00001d018607	Vacuolar protein sorting-associated protein 41 homolog	-1.216	0.00715688	0.0311286
Zm00001d030299	Queuine tRNA-ribosyltransferase subunit qtrtd1	-1.21547	5.94046e-07	1.31916e-05
Zm00001d021552	NA	-1.21495	0.0116781	0.0455784
Zm00001d014649	Disease resistance protein RPM1	-1.21484	0.00443074	0.0212033
Zm00001d039181	RNA polymerase sigma factor sigC	-1.21331	3.19938e-25	1.39798e-22
Zm00001d048888	Pentatricopeptide repeat-containing protein mitochondrial	-1.20888	0.00036399	0.00288641
Zm00001d031891	Peptidase M1 family protein	-1.20405	1.35189e-19	3.28175e-17
Zm00001d029720	ABC-type Co2+ transport system%2C permease component	-1.20306	5.81127e-21	1.60244e-18
Zm00001d010535	Riboflavin biosynthesis protein ribAB	-1.20305	5.63393e-20	1.40364e-17
Zm00001d038844	Myosin family protein with Dil domain	-1.20249	3.53995e-06	6.08974e-05
Zm00001d042067	Putative pentatricopeptide repeat-containing protein	-1.20021	9.03682e-06	0.000134944
Zm00001d009020	Probable 2-carboxy-D-arabinitol-1-phosphatase	-1.19986	0.00141493	0.00857227
Zm00001d003689	Hypersensitive-induced response protein 2	-1.1998	1.74798e-12	1.49537e-10
Zm00001d051114	PseudoARR-B transcription factor%3B Two-component response regulator-like PRR1	-1.19642	9.1441e-15	1.19682e-12
Zm00001d011613	Ribosomal L18p/L5e family protein	-1.19447	1.28991e-05	0.000183364
Zm00001d003690	NA	-1.19381	1.73076e-08	6.05383e-07
Zm00001d003294	Pentatricopeptide repeat-containing protein mitochondrial	-1.19352	8.91969e-05	0.000908344
Zm00001d042499	Probable methyltransferase PMT19	-1.1928	4.39966e-13	4.19326e-11
Zm00001d042447	Lysine-specific demethylase REF6	-1.1921	0.0057141	0.0260417
Zm00001d042380	Pentatricopeptide repeat-containing protein chloroplastic	-1.19154	0.000186545	0.00165726
Zm00001d014109	transmembrane protein-related	-1.19141	5.22977e-19	1.17586e-16
Zm00001d040166	ataxia-telangiectasia mutated	-1.19121	7.42777e-11	4.51742e-09
Zm00001d013365	Heme-binding-like protein chloroplastic	-1.18924	0.00873322	0.0362315
Zm00001d045661	Zinc finger protein CONSTANS-LIKE 16	-1.18833	1.77179e-24	6.80031e-22
Zm00001d031457	DNA-directed RNA polymerase IV subunit 1	-1.18773	1.20051e-14	1.54986e-12
Zm00001d053891	ILITYHIA	-1.18699	1.14792e-08	4.17455e-07
Zm00001d029255	Transferase%2C transferring glycosyl groups	-1.18552	0.00011894	0.00114942
Zm00001d051111	DExH-box ATP-dependent RNA helicase DExH17	-1.185	0.000226361	0.00194453
Zm00001d017799	Exonuclease family protein	-1.18276	0.0110661	0.0436223
Zm00001d032261	Cyclopropane-fatty-acyl-phospholipid synthase	-1.18199	4.03717e-06	6.79252e-05
Zm00001d021450	Cytokinin riboside 5'-monophosphate phosphoribohydrolase LOG5	-1.18146	2.8171e-14	3.40474e-12
Zm00001d034143	Probable N-acetyltransferase HLS1	-1.18115	5.4063e-16	8.77427e-14
Zm00001d038206	Pentatricopeptide repeat-containing protein mitochondrial	-1.1809	1.16595e-06	2.36707e-05
Zm00001d043592	SPA1-related 3	-1.18019	7.41849e-15	9.92527e-13
Zm00001d002590	Nitrilase-associated protein	-1.17915	7.37477e-10	3.63643e-08
Zm00001d005127	E3 ubiquitin-protein ligase UPL1	-1.17847	1.27017e-17	2.37339e-15
Zm00001d027393	Pentatricopeptide repeat-containing protein mitochondrial	-1.17677	0.00385798	0.0190863
Zm00001d023675	NA	-1.17594	0.00157847	0.00935751
Zm00001d043915	Homeobox-DDT domain protein RLT1	-1.17486	9.52909e-16	1.47894e-13
Zm00001d019525	NA	-1.17322	0.00158886	0.00940916
Zm00001d046069	NA	-1.17178	0.00322991	0.0166248
Zm00001d034309	Nuclear pore complex protein NUP96	-1.17039	0.000285801	0.00236518
Zm00001d012097	Pentatricopeptide repeat-containing protein	-1.1702	1.9743e-05	0.000261052
Zm00001d049719	NA	-1.16928	0.0114502	0.0448626
Zm00001d012894	NA	-1.16679	0.000585059	0.00418771
Zm00001d028388	Putative pentatricopeptide repeat-containing protein	-1.16638	6.50683e-05	0.000700823
Zm00001d022397	Protein CTR9 homolog	-1.16476	0.00152467	0.0090993
Zm00001d049255	NA	-1.16101	0.00385284	0.0190678
Zm00001d011444	Polygalacturonase QRT2	-1.15704	0.0045437	0.0216201
Zm00001d017770	Soluble inorganic pyrophosphatase 2	-1.15555	1.19417e-17	2.24614e-15
Zm00001d009404	aspartate-glutamate racemase family	-1.15548	5.83229e-15	7.92577e-13
Zm00001d027809	Pollenless3	-1.15433	0.00173445	0.0100843
Zm00001d019453	NA	-1.15403	0.000140206	0.00131684
Zm00001d047468	aberrant pollen transmission1	-1.15385	3.91172e-09	1.59398e-07
Zm00001d004071	NA	-1.15357	0.000228556	0.00196057
Zm00001d028587	Pentatricopeptide repeat-containing protein	-1.15246	0.00147575	0.00887076
Zm00001d027937	Pentatricopeptide repeat-containing protein	-1.1522	4.13242e-10	2.14569e-08
Zm00001d005852	Prolyl oligopeptidase family protein	-1.15204	0.00362325	0.0181463
Zm00001d016815	Pentatricopeptide repeat-containing protein	-1.15187	6.85961e-05	0.000732156
Zm00001d030123	Putative pentatricopeptide repeat-containing protein	-1.15156	2.33097e-06	4.30457e-05
Zm00001d001845	NA	-1.15123	0.0013333	0.0081789
Zm00001d001860	Haloacid dehalogenase-like hydrolase domain-containing protein	-1.15008	2.33289e-13	2.32487e-11
Zm00001d006454	Filament-like plant protein 3	-1.14896	1.87912e-08	6.50864e-07
Zm00001d011284	Inorganic pyrophosphatase 1	-1.14751	7.04321e-05	0.000749051
Zm00001d004436	NA	-1.14687	0.00890155	0.0367794
Zm00001d033846	NA	-1.14581	1.36399e-05	0.000192065
Zm00001d048939	NA	-1.14492	0.00328931	0.0168512
Zm00001d008738	Putative pentatricopeptide repeat-containing protein	-1.14463	3.6041e-07	8.57316e-06
Zm00001d012612	Pentatricopeptide repeat-containing protein	-1.14439	2.3305e-10	1.29027e-08
Zm00001d014471	Pentatricopeptide repeat-containing protein	-1.14384	2.68182e-06	4.87015e-05
Zm00001d013136	Pentatricopeptide repeat-containing protein	-1.1436	5.34176e-09	2.08994e-07
Zm00001d010075	Tetratricopeptide repeat (TPR)-like superfamily protein	-1.14301	1.14086e-10	6.66724e-09
Zm00001d033175	Pentatricopeptide repeat (PPR) superfamily protein	-1.14061	1.13684e-07	3.17801e-06
Zm00001d043656	Putative pentatricopeptide repeat-containing protein	-1.13892	0.00143083	0.00864647
Zm00001d053608	NA	-1.13798	3.48823e-10	1.85529e-08
Zm00001d052123	Thioredoxin-like 5	-1.13622	4.265e-14	4.94427e-12
Zm00001d036624	Twinkle homolog protein chloroplastic/mitochondrial	-1.13532	3.00246e-18	6.1794e-16
Zm00001d009391	Pentatricopeptide repeat-containing protein	-1.135	0.000163296	0.00148842
Zm00001d047808	initiator binding protein1	-1.13438	6.82113e-14	7.59741e-12
Zm00001d050437	NA	-1.1333	7.85608e-07	1.67263e-05
Zm00001d050907	NA	-1.13268	2.39846e-06	4.42057e-05
Zm00001d022052	Putative pentatricopeptide repeat-containing protein	-1.13169	0.00270805	0.0144363
Zm00001d044547	Pentatricopeptide repeat-containing protein	-1.13059	6.81458e-05	0.00072817
Zm00001d006478	Pentatricopeptide repeat-containing protein mitochondrial	-1.12969	2.78903e-08	9.24414e-07
Zm00001d004361	ABC transporter C family member 4	-1.12895	1.80555e-12	1.53536e-10
Zm00001d037008	Putative FAD-binding Berberine family protein	-1.1288	0.00237513	0.0129953
Zm00001d042638	Whole genome shotgun sequence of line PN40024 scaffold_35.assembly12x (Fragment)	-1.1272	0.000566123	0.00407477
Zm00001d010207	Pentatricopeptide repeat-containing protein	-1.12634	9.63734e-06	0.00014234
Zm00001d010884	CRM-domain containing factor CFM3A chloroplastic/mitochondrial	-1.12612	1.29682e-09	6.08799e-08
Zm00001d016037	Adenine nucleotide alpha hydrolases-like superfamily protein	-1.1255	2.18504e-09	9.54764e-08
Zm00001d025805	Putative PHD-finger domain containing protein family	-1.12536	0.00870631	0.0361674
Zm00001d043705	RNA polymerase II transcriptional coactivator KELP	-1.12531	0.001624	0.00956751
Zm00001d013559	Homeobox protein knotted-1-like 1	-1.12508	0.0034194	0.0173766
Zm00001d040770	NA	-1.12468	0.00221389	0.0122788
Zm00001d009449	Pentatricopeptide repeat-containing protein mitochondrial	-1.12383	7.43372e-07	1.59707e-05
Zm00001d021660	ATP-dependent DNA helicase [Source:UniProtKB/TrEMBL;Acc:A0A1D6IDS8]	-1.1232	0.00120308	0.00749587
Zm00001d007114	NA	-1.12272	2.10368e-05	0.000274454
Zm00001d014189	NA	-1.12257	5.63791e-09	2.19053e-07
Zm00001d023915	Pentatricopeptide repeat-containing protein mitochondrial	-1.12208	2.74264e-08	9.13207e-07
Zm00001d038773	Pentatricopeptide repeat-containing protein	-1.12167	1.47151e-09	6.75181e-08
Zm00001d049722	Cell wall / vacuolar inhibitor of fructosidase 2	-1.12123	0.000685041	0.00476876
Zm00001d050889	Oxygen evolving enhancer protein 3	-1.1205	2.81524e-07	6.96503e-06
Zm00001d038113	Required to maintain repression 1%3B Required to maintain repression1	-1.1202	1.99917e-07	5.14782e-06
Zm00001d023995	Sec14p-like phosphatidylinositol transfer family protein	-1.11853	5.82468e-12	4.3998e-10
Zm00001d010942	Pentatricopeptide repeat-containing protein	-1.11672	0.000212773	0.0018475
Zm00001d028260	glutamine synthetase6	-1.11614	1.43664e-16	2.38616e-14
Zm00001d024272	Pentatricopeptide repeat-containing protein mitochondrial	-1.11594	3.018e-07	7.36423e-06
Zm00001d019361	NA	-1.11518	0.000592694	0.00423276
Zm00001d019206	Tryptophan/tyrosine permease	-1.11505	0.00941957	0.0384554
Zm00001d018376	Protein EXECUTER 2 chloroplastic	-1.11417	0.00232416	0.0127854
Zm00001d036674	NA	-1.11404	0.00256598	0.0138317
Zm00001d010622	KH domain-containing protein	-1.11261	1.74751e-13	1.7726e-11
Zm00001d011642	Phosphoethanolamine N-methyltransferase 3	-1.1121	1.04654e-17	1.98158e-15
Zm00001d032985	ATP-dependent DNA helicase [Source:UniProtKB/TrEMBL;Acc:A0A1D6KVL1]	-1.112	2.08218e-05	0.000272275
Zm00001d014098	NA	-1.11027	2.28273e-07	5.76816e-06
Zm00001d009735	Pentatricopeptide repeat-containing protein mitochondrial	-1.11023	4.0355e-05	0.000470511
Zm00001d016798	Pentatricopeptide repeat-containing protein	-1.10848	0.000519851	0.00380693
Zm00001d016156	Putative callose synthase 8	-1.10805	0.000180389	0.00161367
Zm00001d017607	protein; Pentatricopeptide (PPR) repeat-containing protein-like	-1.10593	3.7827e-07	8.95303e-06
Zm00001d024831	Putative pentatricopeptide repeat family protein	-1.10448	8.74468e-09	3.25087e-07
Zm00001d000076	Pentatricopeptide repeat-containing protein	-1.10255	0.000492216	0.0036587
Zm00001d019108	Ribosomal protein S1-like1	-1.10098	2.5192e-18	5.22265e-16
Zm00001d052351	Coatomer subunit beta'-3	-1.10082	0.0017035	0.00992262
Zm00001d027844	Ribosomal L18p/L5e family protein	-1.10021	1.01912e-07	2.87437e-06
Zm00001d003058	Probable low-specificity L-threonine aldolase 1	-1.09976	4.51803e-14	5.17423e-12
Zm00001d017241	Two-component response regulator-like APRR1	-1.09946	1.09398e-15	1.6705e-13
Zm00001d053726	Myosin heavy chain-related protein	-1.09792	2.2538e-13	2.25396e-11
Zm00001d002539	Pentatricopeptide repeat-containing protein	-1.09679	2.20372e-05	0.000285148
Zm00001d020208	ABC transporter A family member 7	-1.09657	1.36107e-13	1.41085e-11
Zm00001d003019	Protein kinase superfamily protein	-1.09496	6.66948e-06	0.000104578
Zm00001d020549	HAD-superfamily hydrolase subfamily IG 5'-nucleotidase	-1.09465	4.84214e-08	1.47878e-06
Zm00001d043180	EID1-like F-box protein 3	-1.09455	0.000676001	0.00471508
Zm00001d043426	Pentatricopeptide repeat-containing protein	-1.09407	0.0119389	0.0463046
Zm00001d042389	Putative pentatricopeptide repeat-containing protein	-1.0933	4.58424e-05	0.000522688
Zm00001d000930	NA	-1.09308	2.48135e-06	4.54679e-05
Zm00001d021217	NA	-1.09301	0.00549592	0.0252355
Zm00001d021980	Pentatricopeptide repeat-containing protein	-1.09152	0.000878749	0.0058137
Zm00001d002503	ABC transporter C family member 9	-1.09125	7.59567e-09	2.8536e-07
Zm00001d039633	NA	-1.08903	0.00791471	0.0336366
Zm00001d023838	Auxilin-related protein 1	-1.08899	1.35854e-14	1.73808e-12
Zm00001d028162	sulfate permease1	-1.08852	1.86314e-12	1.57961e-10
Zm00001d027768	Putative ion channel POLLUX-like 2	-1.08559	1.37796e-11	9.79689e-10
Zm00001d045002	Nucleolar protein 10	-1.0843	4.7515e-08	1.45579e-06
Zm00001d005126	NA	-1.08327	0.0118529	0.0460341
Zm00001d003021	Wall-associated receptor kinase-like 8	-1.08306	4.7824e-08	1.46368e-06
Zm00001d020404	NA	-1.08268	0.0125739	0.0482208
Zm00001d043522	Sucrose nonfermenting 4-like protein	-1.08189	0.0015904	0.0094109
Zm00001d002075	Floral homeotic protein APETALA 2	-1.08129	4.8512e-13	4.59279e-11
Zm00001d045746	DNA topoisomerase	-1.07981	2.12265e-14	2.63265e-12
Zm00001d047299	LL-diaminopimelate aminotransferase chloroplastic	-1.07954	0.000904395	0.00594185
Zm00001d024999	NA	-1.07951	0.00161419	0.00951761
Zm00001d013471	Histone-lysine N-methyltransferase ASHR1	-1.07907	2.66618e-06	4.84795e-05
Zm00001d003778	ABC transporter B family member 29 chloroplastic	-1.07858	4.26129e-07	9.87993e-06
Zm00001d044654	LRR protein WM1.10	-1.07788	0.00623767	0.0278864
Zm00001d018231	ATP-dependent DNA helicase [Source:UniProtKB/TrEMBL;Acc:A0A1D6HLQ4]	-1.07595	0.000818731	0.0054973
Zm00001d040320	Heat shock protein DnaJ with tetratricopeptide repeat	-1.07511	1.17354e-12	1.04761e-10
Zm00001d034515	Homeobox-DDT domain protein RLT3	-1.0736	2.94818e-14	3.54116e-12
Zm00001d054054	NA	-1.07283	4.24132e-07	9.84971e-06
Zm00001d007210	NA	-1.0712	0.0102492	0.041127
Zm00001d034555	Disease resistance protein RPM1	-1.0678	5.41056e-09	2.11376e-07
Zm00001d044707	Pentatricopeptide repeat-containing protein mitochondrial	-1.06639	5.11978e-05	0.000574555
Zm00001d017323	Probable metal-nicotianamine transporter YSL7	-1.06571	4.96542e-07	1.12822e-05
Zm00001d008101	NA	-1.06567	0.00799178	0.033878
Zm00001d017502	trehalose-6-phosphate phosphatase6	-1.06537	1.41958e-11	1.00546e-09
Zm00001d014599	Pentatricopeptide repeat-containing protein	-1.06491	3.73228e-05	0.0004404
Zm00001d039758	ARM repeat superfamily protein	-1.06481	9.25936e-16	1.45295e-13
Zm00001d042362	Leucine-rich repeat receptor protein kinase EMS1	-1.0647	0.00466675	0.0220835
Zm00001d012614	Cyclic nucleotide-gated ion channel 4	-1.06436	0.0110816	0.0436715
Zm00001d019719	RNA pseudouridine synthase 4 mitochondrial	-1.06384	1.63822e-05	0.000223803
Zm00001d027511	Catalase isozyme 2	-1.06318	8.35094e-14	9.05098e-12
Zm00001d039096	Pentatricopeptide repeat-containing protein chloroplastic	-1.06282	8.99982e-14	9.64577e-12
Zm00001d039564	ARM repeat superfamily protein	-1.06276	0.000135635	0.00127941
Zm00001d022480	Pentatricopeptide repeat-containing protein mitochondrial	-1.06188	0.000437151	0.00333729
Zm00001d012525	Protein MOR1	-1.06179	1.90993e-19	4.48312e-17
Zm00001d035876	Probable methyltransferase PMT18	-1.06134	0.00986964	0.0398511
Zm00001d035382	Putative tify domain/CCT motif transcription factor family protein	-1.06052	0.00466459	0.0220769
Zm00001d037254	Putative pentatricopeptide repeat family protein	-1.06041	4.89753e-05	0.000553982
Zm00001d022537	Pentatricopeptide repeat-containing protein mitochondrial	-1.0595	3.13363e-08	1.02301e-06
Zm00001d012266	NA	-1.0592	0.000261863	0.00219329
Zm00001d038484	protein kinase-related	-1.05869	2.90595e-05	0.000359942
Zm00001d046938	Pollen receptor-like kinase 4	-1.05863	3.84919e-13	3.72062e-11
ENSRNA049476276	mir-160 microRNA precursor family	-1.05801	0.000589352	0.00421207
Zm00001d018963	Pentatricopeptide repeat-containing protein mitochondrial	-1.05618	1.07959e-05	0.000156762
Zm00001d016194	Cysteine-rich receptor-like protein kinase 36	-1.05465	3.31709e-05	0.000400221
Zm00001d002642	Dof zinc finger protein DOF2.5	-1.05446	8.6675e-11	5.21556e-09
Zm00001d030412	Phosphatidylinositol 4-kinase alpha 1	-1.05438	0.00274833	0.0146083
Zm00001d018047	B-block binding subunit of TFIIIC	-1.0543	3.13858e-11	2.06826e-09
Zm00001d033533	Tetratricopeptide repeat (TPR)-like superfamily protein	-1.05388	5.5108e-12	4.18497e-10
Zm00001d040513	NA	-1.05178	7.55674e-11	4.58604e-09
Zm00001d023524	Serine/threonine-protein kinase	-1.05141	1.12989e-08	4.11953e-07
Zm00001d013746	NA	-1.05043	4.10199e-08	1.28027e-06
Zm00001d040416	DNA gyrase subunit B mitochondrial	-1.04919	2.06748e-19	4.81317e-17
Zm00001d038875	Polygalacturonase	-1.04843	0.000517426	0.0037974
Zm00001d012171	NA	-1.04701	0.00157551	0.00934494
Zm00001d007838	pentatricopeptide repeat-containing protein103	-1.04696	6.64102e-13	6.16399e-11
Zm00001d002048	NA	-1.0457	9.13498e-08	2.60755e-06
Zm00001d022166	Putative CDPK-related protein kinase	-1.04363	1.37614e-13	1.42127e-11
Zm00001d031254	Monofunctional riboflavin biosynthesis protein RIBA 3 chloroplastic	-1.04152	2.44643e-11	1.63876e-09
Zm00001d009263	Transducin/WD40 repeat-like superfamily protein	-1.03807	0.00722585	0.0313422
Zm00001d037561	Replication protein A 70 kDa DNA-binding subunit B	-1.03779	0.00091309	0.00598375
Zm00001d034111	Pentatricopeptide repeat protein	-1.03718	0.000863637	0.00573912
Zm00001d011366	ATP-dependent zinc metalloprotease FTSH 11 chloroplastic/mitochondrial	-1.03704	7.03173e-14	7.80137e-12
Zm00001d022028	MutS homolog1	-1.03679	3.54469e-08	1.13374e-06
Zm00001d031733	NA	-1.03594	0.000186	0.0016548
Zm00001d049195	BEACH domain-containing protein C2	-1.03532	0.000154929	0.00143145
Zm00001d003272	Nucleotide binding protein	-1.0335	0.00193677	0.0109994
Zm00001d007226	NA	-1.03266	2.61333e-09	1.12631e-07
Zm00001d041498	NA	-1.03248	4.95809e-06	8.16346e-05
Zm00001d052338	AP-1 complex subunit mu-2	-1.0322	0.000873583	0.00578492
Zm00001d017865	Chloride channel protein CLC-f	-1.03097	0.00512423	0.0238626
Zm00001d000226	ubiquitin-specific protease 7	-1.03089	7.1623e-07	1.5446e-05
Zm00001d000093	Pentatricopeptide repeat-containing protein mitochondrial	-1.03024	3.87257e-05	0.000454124
Zm00001d032471	Zinc finger CCCH domain-containing protein 19	-1.03022	1.79262e-07	4.6882e-06
Zm00001d042433	Histone deacetylase HDT1	-1.02994	3.94896e-06	6.67212e-05
Zm00001d018891	chloroplast RNA processing4	-1.02894	1.84584e-13	1.86568e-11
Zm00001d052996	Disease resistance protein RPM1	-1.02891	7.56184e-07	1.62214e-05
Zm00001d005358	Nuclear pore complex protein GP210	-1.0278	5.49499e-12	4.18414e-10
Zm00001d044825	Pentatricopeptide repeat-containing protein mitochondrial	-1.02778	4.11711e-05	0.000478285
Zm00001d021892	Ethylene-responsive transcription factor RAP2-11	-1.02682	0.00553546	0.0253742
Zm00001d024505	NA	-1.02433	9.28242e-05	0.000935887
Zm00001d045970	B3 domain-containing transcription repressor VAL2	-1.02313	0.00138576	0.00844235
Zm00001d003344	NA	-1.01924	0.000180194	0.00161295
Zm00001d024523	Ramosa 1 enhancer locus 2%3B Ramosa1 enhancer locus2	-1.01861	7.67186e-18	1.48229e-15
Zm00001d012452	Protein kinase superfamily protein	-1.01821	0.00111497	0.00703561
Zm00001d010684	Nuclear pore complex protein NUP205	-1.01727	2.65476e-07	6.61409e-06
Zm00001d033589	Ribosomal protein S21 family protein	-1.0172	1.04455e-05	0.000152531
Zm00001d007026	NA	-1.01706	2.17885e-06	4.05529e-05
Zm00001d002013	OSJNBb0022F16.11 protein; protein	-1.01628	0.0112115	0.0440832
Zm00001d012325	Tetratricopeptide repeat (TPR)-like superfamily protein	-1.01618	3.41653e-11	2.21544e-09
Zm00001d023208	Protein SMAX1-LIKE 7	-1.01567	5.63693e-13	5.26645e-11
Zm00001d023296	Ferredoxin--NADP reductase leaf isozyme 1 chloroplastic	-1.0156	0.000305805	0.00250591
Zm00001d037190	Pentatricopeptide repeat-containing protein	-1.01525	7.83963e-05	0.000816238
Zm00001d025654	ATFP4 [Source:UniProtKB/TrEMBL;Acc:B4FQF9]	-1.01489	1.57906e-06	3.07181e-05
Zm00001d044904	Transcription factor EMB1444	-1.01416	0.000249887	0.00210978
Zm00001d019501	Tetratricopeptide repeat (TPR)-like superfamily protein	-1.014	1.271e-11	9.11589e-10
Zm00001d023302	Putative pentatricopeptide repeat-containing protein	-1.01395	1.69598e-07	4.46011e-06
Zm00001d000097	Polyadenylate-binding protein-interacting protein 10	-1.01152	0.0032983	0.0168824
Zm00001d000618	NA	-1.01135	1.79594e-08	6.25868e-07
Zm00001d002455	26S proteasome non-ATPase regulatory subunit 13 homolog A	-1.01114	3.87295e-07	9.12887e-06
Zm00001d013943	FIP1	-1.01059	3.48816e-06	6.03447e-05
Zm00001d050470	Phospholipase D beta 1	-1.01033	0.00928695	0.0380069
Zm00001d032498	Tubulin-folding cofactor D	-1.00984	0.00169565	0.00988503
Zm00001d042931	Pentatricopeptide repeat-containing protein mitochondrial	-1.00962	0.000241325	0.00205107
Zm00001d033742	Pentatricopeptide repeat-containing protein	-1.00954	5.37892e-06	8.71987e-05
Zm00001d026592	Putative pentatricopeptide repeat family protein	-1.00906	7.98036e-05	0.000827521
Zm00001d032823	Glycine-rich cell wall structural protein 2	-1.00877	0.00379256	0.0188249
Zm00001d035400	NA	-1.0085	1.12777e-09	5.35636e-08
Zm00001d028422	Pentatricopeptide repeat-containing protein chloroplastic	-1.00782	9.64524e-05	0.000967658
Zm00001d050259	ABC transporter A family member 7	-1.00718	0.00433207	0.0208577
Zm00001d020256	P-loop containing nucleoside triphosphate hydrolases superfamily protein	-1.00713	2.27013e-06	4.20589e-05
Zm00001d022263	Pentatricopeptide repeat-containing protein	-1.00632	0.00268866	0.0143621
Zm00001d013781	Chloroplast post-illumination chlorophyll fluorescence increase protein	-1.00568	1.27311e-16	2.13957e-14
Zm00001d043835	DNA ligase 6	-1.00507	9.60229e-10	4.66195e-08
Zm00001d041298	LRR receptor-like serine/threonine-protein kinase EFR	-1.00506	0.00538966	0.0248461
Zm00001d027835	Pentatricopeptide repeat-containing protein	-1.00498	3.3301e-09	1.38886e-07
Zm00001d026103	Spc97 / Spc98 family of spindle pole body (SBP) component	-1.00437	5.90549e-05	0.000646849
Zm00001d011496	Putative WRKY DNA-binding domain superfamily protein	-1.0043	0.00412697	0.0200503
Zm00001d020183	Probable LRR receptor-like serine/threonine-protein kinase	-1.0041	1.44791e-05	0.000201982
Zm00001d020899	NA	-1.00387	0.0019048	0.0108635
Zm00001d034564	Probable galactinol--sucrose galactosyltransferase 2	-1.00284	8.79681e-15	1.1567e-12
Zm00001d020870	Tetratricopeptide repeat (TPR)-like superfamily protein	-1.00176	0.00197006	0.0111439
Zm00001d010667	Basic leucine zipper 24	-1.00156	0.000574612	0.00412437
Zm00001d040465	Probable protein S-acyltransferase 4	-1.00037	0.0046892	0.0221732

## Sheet: Roots-up regulated
Data S5 All DEGs in maize shoot and roots induced by mechanical shoot damage with a cut-off of two-fold change relative to the control. FC: fold change; NA: no annotation.
Gene ID	Description	log2 (FC)	P-value	FDR-Adjusted P-value
Zm00001d017002	NA	6.75595	1.1009e-07	0.000124895
Zm00001d028561	17.4 kDa class I heat shock protein	4.86996	3.28507e-05	0.00970531
Zm00001d047542	17.6 kDa class II heat shock protein	4.6183	4.56069e-06	0.00208629
Zm00001d049244	Putative IQ calmodulin-binding and BAG domain containing family protein	4.26122	1.25387e-06	0.00084672
Zm00001d008841	17.8 kDa class II heat shock protein	4.21068	3.84805e-05	0.0108058
Zm00001d007027	Ubiquitin-protein ligase CIP8	3.31159	2.03828e-07	0.000206463
Zm00001d039566	17.5 kDa class II heat shock protein	3.12477	7.55598e-06	0.00293235
Zm00001d000719	NA	3.03526	2.31823e-08	3.65275e-05
Zm00001d031325	25.3 kDa heat shock protein chloroplastic	2.53045	3.63873e-06	0.00184289
ZeamMp157	rps2B	2.50816	3.24379e-05	0.00968426
Zm00001d038164	methyl binding domain	2.32668	1.79214e-06	0.00108146
Zm00001d026094	Heat stress transcription factor B-2b	2.2211	4.23343e-08	5.71755e-05
ZeamMp179	cox2	2.12436	6.11819e-06	0.00251484
Zm00001d023387	AT3g10020/T22K18_16; Expressed protein; protein	2.1226	9.46327e-05	0.0213922
Zm00001d021245	Rhodanese-like domain containing protein	1.98081	1.08703e-09	2.80275e-06
Zm00001d041804	thioredoxin M2	1.52191	6.58752e-06	0.00266908
Zm00001d033943	NA	1.51818	0.000188214	0.0340485
Zm00001d039000	HSP40/DnaJ peptide-binding protein	1.50908	1.49399e-05	0.00510513
Zm00001d018617	gibberellin 2-oxidase12	1.41838	0.000199813	0.0353096
ZeamMp091	orf179	1.39044	2.30538e-05	0.00726501
Zm00001d040026	Bowman-Birk type trypsin inhibitor	1.38691	4.46971e-06	0.0020782
Zm00001d024547	Putative MYB DNA-binding domain superfamily protein	1.37434	0.0002111	0.0358516
Zm00001d049543	circadian clock associated1	1.261	3.50979e-06	0.0018099
Zm00001d039150	S-type anion channel SLAH3	1.241	9.89226e-05	0.0220917
Zm00001d047204	Protein LNK1	1.23912	3.66712e-09	8.66724e-06
Zm00001d021686	Receptor-like serine-threonine protein kinase	1.2166	1.07761e-05	0.00382041
Zm00001d032847	NA	1.17408	0.000135128	0.0277717
Zm00001d024546	circadian clock associated2	1.14748	7.06028e-07	0.000526957
Zm00001d030995	Basic leucine zipper 25	1.13765	4.22151e-08	5.71755e-05
Zm00001d020550	NA	1.11575	3.82592e-05	0.0108058
Zm00001d028557	17.4 kDa class I heat shock protein	1.07333	3.01716e-07	0.000259311
Zm00001d029378	Protein LNK1	1.04804	1.54084e-06	0.000993215

## Sheet: Roots-down regulated
Data S5 All DEGs in maize shoot and roots induced by mechanical shoot damage with a cut-off of two-fold change relative to the control. FC: fold change; NA: no annotation.
Gene ID	Description	log2 (FC)	P-value	FDR-Adjusted P-value
Zm00001d049219	Senescence-specific cysteine protease SAG12	-3.81169	0.000203188	0.0353258
Zm00001d041960	Transcription factor LUX	-2.45605	1.24636e-46	3.53493e-42
Zm00001d047487	sugars will eventually be exported transporter12b	-1.94575	6.23461e-05	0.015788
Zm00001d032144	AP2-like ethylene-responsive transcription factor	-1.94109	4.78969e-06	0.00212258
Zm00001d011785	Transcription factor LUX	-1.93581	5.26188e-32	7.46187e-28
Zm00001d030550	NA	-1.83204	5.19919e-05	0.0137812
Zm00001d002545	Protein REVEILLE 1	-1.83009	1.27761e-12	5.1765e-09
Zm00001d046299	HSF28 HSF type transcription factor	-1.50971	2.58635e-13	1.22257e-09
Zm00001d038401	NA	-1.47504	4.47576e-07	0.000352615
Zm00001d040362	Dof-type zinc finger DNA-binding family protein	-1.31807	7.55951e-06	0.00293235
Zm00001d051480	Protein REVEILLE 1	-1.29819	2.08534e-10	5.91445e-07
Zm00001d029424	NA	-1.29277	3.08755e-11	1.09462e-07
Zm00001d045804	Zinc finger protein CONSTANS-LIKE 9	-1.22659	2.08825e-19	1.97423e-15
Zm00001d052096	NA	-1.20533	0.0001176	0.0250781
Zm00001d017642	Protein REVEILLE 1	-1.17501	0.000201684	0.0353096
Zm00001d041842	Amino acid permease 2	-1.13406	7.65088e-06	0.00293235
Zm00001d017666	Protein NRT1/ PTR FAMILY 7.2	-1.1212	1.33108e-07	0.0001452
Zm00001d043536	Heat stress transcription factor C-1	-1.0896	1.50361e-13	8.52906e-10
Zm00001d006026	Lysine-specific demethylase JMJ30	-1.07268	1.98652e-06	0.00117379
Zm00001d026017	Protein REVEILLE 1	-1.04844	8.47283e-08	0.00010923
Zm00001d028548	maternal effect embryo arrest 59	-1.03622	4.72716e-06	0.00212258
Zm00001d035756	Leucine-rich repeat (LRR) family protein	-1.03177	7.47056e-18	5.297e-14
Zm00001d000460	Protein trichome birefringence-like 1	-1.03104	3.11e-06	0.00169627
Zm00001d037779	tonoplast intrinsic protein4	-1.01548	5.40799e-05	0.0141963
