# Supplementary material for: Belowground and aboveground herbivory differentially affect the transcriptome in roots and shoots of maize
Source: Plant Direct. 2022 Jul 22;6(7):e426. doi: 10.1002/pld3.426 (PMC9307387; doi:10.1002/pld3.426)
Supplement: Supplementary file 6 — Data S6 KEGG pathway enrichment analysis of DEGs in the transcriptome of maize induced by different treatments. [file PLD3-6-e426-s002.xlsx]

## Sheet: Shoot-SF VS C
Data S6 KEGG pathway enrichment analysis of DEGs in the transcriptome of maize induced by different treatments.
Category	ID	Description	GeneRatio	BgRatio	pvalue	padj	-log10(padj)	Count	geneID
KEGG	zma01110	Biosynthesis of secondary metabolites	441|1219	1481|6620	2.68e-55	3.35e-53	52.475	441	Zm00001d003381|Zm00001d029150|Zm00001d002898|Zm00001d041082|Zm00001d027656|Zm00001d039422|Zm00001d039131|Zm00001d045261|Zm00001d008569|Zm00001d028325|Zm00001d042842|Zm00001d027558|Zm00001d004125|Zm00001d032950|Zm00001d003317|Zm00001d003252|Zm00001d003395|Zm00001d010190|Zm00001d047340|Zm00001d052903|Zm00001d021533|Zm00001d010924|Zm00001d011827|Zm00001d028199|Zm00001d021310|Zm00001d024908|Zm00001d0…
KEGG	zma01100	Metabolic pathways	615|1219	2609|6620	1.21e-47	7.58e-46	45.1203	615	Zm00001d003381|Zm00001d002898|Zm00001d041082|Zm00001d046112|Zm00001d039422|Zm00001d039131|Zm00001d045261|Zm00001d008569|Zm00001d031899|Zm00001d042840|Zm00001d032311|Zm00001d027558|Zm00001d002830|Zm00001d038794|Zm00001d017152|Zm00001d025773|Zm00001d004125|Zm00001d000409|Zm00001d025599|Zm00001d032950|Zm00001d026287|Zm00001d025593|Zm00001d052702|Zm00001d050187|Zm00001d026635|Zm00001d003252|Zm00001d0…
KEGG	zma00940	Phenylpropanoid biosynthesis	81|1219	242|6620	2.49e-13	1.04e-11	10.983	81	Zm00001d053619|Zm00001d003381|Zm00001d002898|Zm00001d037849|Zm00001d003015|Zm00001d029274|Zm00001d021119|Zm00001d002901|Zm00001d020528|Zm00001d043238|Zm00001d038555|Zm00001d028199|Zm00001d031635|Zm00001d050455|Zm00001d028349|Zm00001d002004|Zm00001d032854|Zm00001d014467|Zm00001d049071|Zm00001d044340|Zm00001d051529|Zm00001d046210|Zm00001d024000|Zm00001d004443|Zm00001d023899|Zm00001d016471|Zm00001d0…
KEGG	zma00592	alpha-Linolenic acid metabolism	35|1219	55|6620	3.13e-12	9.78e-11	10.0097	35	Zm00001d033931|Zm00001d048021|Zm00001d053308|Zm00001d049882|Zm00001d045606|Zm00001d003533|Zm00001d035854|Zm00001d027893|Zm00001d035767|Zm00001d014093|Zm00001d028282|Zm00001d044908|Zm00001d013185|Zm00001d034186|Zm00001d053675|Zm00001d044906|Zm00001d039768|Zm00001d037939|Zm00001d034591|Zm00001d034184|Zm00001d054067|Zm00001d041204|Zm00001d052481|Zm00001d045251|Zm00001d003584|Zm00001d052827|Zm00001d0…
KEGG	zma04075	Plant hormone signal transduction	94|1219	355|6620	2e-10	4.99e-09	8.3019	94	Zm00001d012538|Zm00001d014682|Zm00001d033786|Zm00001d016783|Zm00001d017397|Zm00001d008957|Zm00001d022473|Zm00001d013412|Zm00001d004357|Zm00001d026530|Zm00001d018738|Zm00001d028793|Zm00001d053642|Zm00001d006860|Zm00001d025055|Zm00001d003659|Zm00001d048268|Zm00001d048263|Zm00001d012128|Zm00001d011131|Zm00001d011132|Zm00001d012401|Zm00001d005813|Zm00001d013736|Zm00001d027900|Zm00001d034920|Zm00001d0…
KEGG	zma00860	Porphyrin and chlorophyll metabolism	34|1219	64|6620	2.45e-10	5.11e-09	8.29158	34	Zm00001d027416|Zm00001d026277|Zm00001d027656|Zm00001d038547|Zm00001d036046|Zm00001d013915|Zm00001d013013|Zm00001d040539|Zm00001d014953|Zm00001d053901|Zm00001d011386|Zm00001d031860|Zm00001d053807|Zm00001d014715|Zm00001d042026|Zm00001d011387|Zm00001d029150|Zm00001d008203|Zm00001d029074|Zm00001d002358|Zm00001d003214|Zm00001d040540|Zm00001d011819|Zm00001d015366|Zm00001d005539|Zm00001d032576|Zm00001d0…
KEGG	zma01230	Biosynthesis of amino acids	88|1219	371|6620	5.81e-08	1.04e-06	5.98297	88	Zm00001d011610|Zm00001d049234|Zm00001d012674|Zm00001d027558|Zm00001d043845|Zm00001d043780|Zm00001d046962|Zm00001d043628|Zm00001d013223|Zm00001d004960|Zm00001d042453|Zm00001d022181|Zm00001d001831|Zm00001d010190|Zm00001d028165|Zm00001d020008|Zm00001d009146|Zm00001d047667|Zm00001d045327|Zm00001d043382|Zm00001d051563|Zm00001d021310|Zm00001d024908|Zm00001d011735|Zm00001d028303|Zm00001d005818|Zm00001d0…
KEGG	zma00941	Flavonoid biosynthesis	23|1219	44|6620	2.34e-07	3.65e-06	5.43771	23	Zm00001d012510|Zm00001d037849|Zm00001d026371|Zm00001d038555|Zm00001d020528|Zm00001d050455|Zm00001d001960|Zm00001d016471|Zm00001d047424|Zm00001d034635|Zm00001d044122|Zm00001d003129|Zm00001d026369|Zm00001d005607|Zm00001d039947|Zm00001d018367|Zm00001d043174|Zm00001d039840|Zm00001d037073|Zm00001d009858|Zm00001d032148|Zm00001d045092|Zm00001d014914
KEGG	zma01200	Carbon metabolism	84|1219	372|6620	6.55e-07	8.64e-06	5.06349	84	Zm00001d017801|Zm00001d018961|Zm00001d029307|Zm00001d031349|Zm00001d011889|Zm00001d043382|Zm00001d046962|Zm00001d043101|Zm00001d027511|Zm00001d027536|Zm00001d046942|Zm00001d002454|Zm00001d053015|Zm00001d032187|Zm00001d045327|Zm00001d013911|Zm00001d014030|Zm00001d037689|Zm00001d000164|Zm00001d040457|Zm00001d045965|Zm00001d030544|Zm00001d004413|Zm00001d027558|Zm00001d049049|Zm00001d016248|Zm00001d0…
KEGG	zma00591	Linoleic acid metabolism	14|1219	16|6620	7.33e-07	8.64e-06	5.06349	14	Zm00001d012687|Zm00001d003533|Zm00001d034591|Zm00001d015852|Zm00001d033624|Zm00001d002000|Zm00001d041204|Zm00001d013493|Zm00001d033623|Zm00001d042541|Zm00001d042540|Zm00001d027893|Zm00001d013014|Zm00001d053675
KEGG	zma00360	Phenylalanine metabolism	23|1219	48|6620	7.6e-07	8.64e-06	5.06349	23	Zm00001d003015|Zm00001d012510|Zm00001d037849|Zm00001d043382|Zm00001d051529|Zm00001d015356|Zm00001d016471|Zm00001d017279|Zm00001d053619|Zm00001d017274|Zm00001d017276|Zm00001d015459|Zm00001d053107|Zm00001d050224|Zm00001d014659|Zm00001d010190|Zm00001d048736|Zm00001d016441|Zm00001d009858|Zm00001d051166|Zm00001d006638|Zm00001d051163|Zm00001d039276
KEGG	zma00500	Starch and sucrose metabolism	63|1219	251|6620	8.37e-07	8.72e-06	5.05948	63	Zm00001d047774|Zm00001d029654|Zm00001d028199|Zm00001d029313|Zm00001d011889|Zm00001d049359|Zm00001d032311|Zm00001d005925|Zm00001d052227|Zm00001d039131|Zm00001d045261|Zm00001d007571|Zm00001d037689|Zm00001d042536|Zm00001d001943|Zm00001d029087|Zm00001d034551|Zm00001d024000|Zm00001d025943|Zm00001d009908|Zm00001d038794|Zm00001d051837|Zm00001d007184|Zm00001d050293|Zm00001d013245|Zm00001d012036|Zm00001d0…
KEGG	zma00945	Stilbenoid, diarylheptanoid and gingerol biosynthesis	16|1219	23|6620	1.03e-06	9.89e-06	5.0048	16	Zm00001d012510|Zm00001d037849|Zm00001d039840|Zm00001d016471|Zm00001d037073|Zm00001d003129|Zm00001d009858|Zm00001d020528|Zm00001d045092|Zm00001d038555|Zm00001d005607|Zm00001d050455|Zm00001d032148|Zm00001d039947|Zm00001d018367|Zm00001d043174
KEGG	zma00350	Tyrosine metabolism	22|1219	46|6620	1.35e-06	1.2e-05	4.92082	22	Zm00001d033931|Zm00001d043382|Zm00001d030347|Zm00001d016860|Zm00001d030348|Zm00001d027947|Zm00001d027949|Zm00001d015356|Zm00001d053107|Zm00001d038665|Zm00001d014659|Zm00001d046748|Zm00001d010190|Zm00001d049059|Zm00001d048736|Zm00001d016441|Zm00001d033024|Zm00001d000001|Zm00001d049407|Zm00001d024664|Zm00001d024665|Zm00001d006638
KEGG	zma00400	Phenylalanine, tyrosine and tryptophan biosynthesis	28|1219	73|6620	1.79e-06	1.49e-05	4.82681	28	Zm00001d003830|Zm00001d052247|Zm00001d043382|Zm00001d016441|Zm00001d024393|Zm00001d012674|Zm00001d001823|Zm00001d006242|Zm00001d036439|Zm00001d003395|Zm00001d025140|Zm00001d034713|Zm00001d043356|Zm00001d053107|Zm00001d045450|Zm00001d022181|Zm00001d010190|Zm00001d028536|Zm00001d025333|Zm00001d048736|Zm00001d015509|Zm00001d025652|Zm00001d048461|Zm00001d022622|Zm00001d020008|Zm00001d006900|Zm00001d0…
KEGG	zma00270	Cysteine and methionine metabolism	40|1219	137|6620	4.17e-06	3.26e-05	4.48678	40	Zm00001d026060|Zm00001d045327|Zm00001d043382|Zm00001d049239|Zm00001d038460|Zm00001d046112|Zm00001d047166|Zm00001d011735|Zm00001d028303|Zm00001d014030|Zm00001d027536|Zm00001d024843|Zm00001d019467|Zm00001d002592|Zm00001d039487|Zm00001d043101|Zm00001d031128|Zm00001d034241|Zm00001d025773|Zm00001d033480|Zm00001d013223|Zm00001d053107|Zm00001d050409|Zm00001d034851|Zm00001d010950|Zm00001d038453|Zm00001d0…
KEGG	zma00480	Glutathione metabolism	40|1219	139|6620	5.57e-06	4.1e-05	4.38722	40	Zm00001d029652|Zm00001d002704|Zm00001d046112|Zm00001d012675|Zm00001d027557|Zm00001d031891|Zm00001d042095|Zm00001d029696|Zm00001d026154|Zm00001d029699|Zm00001d002263|Zm00001d019467|Zm00001d016802|Zm00001d019237|Zm00001d033707|Zm00001d024839|Zm00001d051392|Zm00001d048558|Zm00001d042102|Zm00001d042104|Zm00001d028709|Zm00001d047765|Zm00001d029704|Zm00001d027769|Zm00001d029708|Zm00001d043789|Zm00001d0…
KEGG	zma00564	Glycerophospholipid metabolism	38|1219	130|6620	6.99e-06	4.85e-05	4.31426	38	Zm00001d043263|Zm00001d020612|Zm00001d038891|Zm00001d005484|Zm00001d011734|Zm00001d043207|Zm00001d014425|Zm00001d013014|Zm00001d043652|Zm00001d046508|Zm00001d033187|Zm00001d005378|Zm00001d023979|Zm00001d015399|Zm00001d005392|Zm00001d038936|Zm00001d005377|Zm00001d033882|Zm00001d034732|Zm00001d041962|Zm00001d019218|Zm00001d034591|Zm00001d043621|Zm00001d052378|Zm00001d052481|Zm00001d011642|Zm00001d0…
KEGG	zma00250	Alanine, aspartate and glutamate metabolism	28|1219	80|6620	7.41e-06	4.87e-05	4.31247	28	Zm00001d031364|Zm00001d031349|Zm00001d043382|Zm00001d028750|Zm00001d038460|Zm00001d047603|Zm00001d028260|Zm00001d047981|Zm00001d031403|Zm00001d049380|Zm00001d011610|Zm00001d042673|Zm00001d031379|Zm00001d043845|Zm00001d033805|Zm00001d044250|Zm00001d030557|Zm00001d038453|Zm00001d038948|Zm00001d014258|Zm00001d043951|Zm00001d034420|Zm00001d027876|Zm00001d050187|Zm00001d003522|Zm00001d026293|Zm00001d0…
KEGG	zma00950	Isoquinoline alkaloid biosynthesis	15|1219	26|6620	1.19e-05	7.45e-05	4.12784	15	Zm00001d010190|Zm00001d043382|Zm00001d053107|Zm00001d016441|Zm00001d048736|Zm00001d038665|Zm00001d033024|Zm00001d046748|Zm00001d027947|Zm00001d049407|Zm00001d024665|Zm00001d000001|Zm00001d024664|Zm00001d027949|Zm00001d006638
KEGG	zma00710	Carbon fixation in photosynthetic organisms	34|1219	113|6620	1.25e-05	7.46e-05	4.12726	34	Zm00001d029307|Zm00001d043382|Zm00001d021310|Zm00001d042840|Zm00001d002454|Zm00001d053015|Zm00001d052595|Zm00001d013911|Zm00001d014030|Zm00001d000164|Zm00001d038579|Zm00001d020057|Zm00001d004894|Zm00001d034241|Zm00001d053453|Zm00001d025607|Zm00001d046962|Zm00001d046942|Zm00001d025599|Zm00001d010672|Zm00001d050409|Zm00001d045451|Zm00001d042453|Zm00001d025593|Zm00001d031899|Zm00001d014258|Zm00001d0…
KEGG	zma00402	Benzoxazinoid biosynthesis	10|1219	10|6620	1.36e-05	7.72e-05	4.11238	10	Zm00001d031209|Zm00001d049179|Zm00001d048710|Zm00001d034461|Zm00001d048703|Zm00001d048702|Zm00001d048705|Zm00001d048707|Zm00001d048709|Zm00001d048634
KEGG	zma00970	Aminoacyl-tRNA biosynthesis	32|1219	111|6620	4.44e-05	0.000241313	3.61742	32	Zm00001d043508|Zm00001d043815|Zm00001d034764|Zm00001d008497|Zm00001d034766|Zm00001d002104|Zm00001d031674|Zm00001d006322|Zm00001d043548|Zm00001d039816|Zm00001d045605|Zm00001d045604|Zm00001d018274|Zm00001d028038|Zm00001d003430|Zm00001d053901|Zm00001d052689|Zm00001d021507|Zm00001d046581|Zm00001d039578|Zm00001d031239|Zm00001d018870|Zm00001d013656|Zm00001d044745|Zm00001d052622|Zm00001d048856|Zm00001d0…
KEGG	zma04146	Peroxisome	34|1219	122|6620	4.63e-05	0.000241313	3.61742	34	Zm00001d013795|Zm00001d031349|Zm00001d027511|Zm00001d049882|Zm00001d000107|Zm00001d044016|Zm00001d031364|Zm00001d029170|Zm00001d019850|Zm00001d028542|Zm00001d011119|Zm00001d045606|Zm00001d031908|Zm00001d045384|Zm00001d014093|Zm00001d051373|Zm00001d018810|Zm00001d033091|Zm00001d031379|Zm00001d054044|Zm00001d023238|Zm00001d045251|Zm00001d036135|Zm00001d011761|Zm00001d045295|Zm00001d051374|Zm00001d0…
KEGG	zma00460	Cyanoamino acid metabolism	20|1219	57|6620	0.000138155	0.000690775	3.16066	20	Zm00001d046334|Zm00001d028199|Zm00001d024000|Zm00001d046210|Zm00001d004413|Zm00001d048099|Zm00001d049234|Zm00001d037918|Zm00001d043110|Zm00001d003317|Zm00001d008435|Zm00001d021119|Zm00001d040457|Zm00001d034017|Zm00001d025847|Zm00001d025846|Zm00001d012159|Zm00001d034118|Zm00001d038272|Zm00001d033650
KEGG	zma00906	Carotenoid biosynthesis	18|1219	48|6620	0.000150192	0.000722079	3.14142	18	Zm00001d027936|Zm00001d013689|Zm00001d020717|Zm00001d050021|Zm00001d018869|Zm00001d023655|Zm00001d003513|Zm00001d025545|Zm00001d015651|Zm00001d012394|Zm00001d052932|Zm00001d051556|Zm00001d018819|Zm00001d004021|Zm00001d003512|Zm00001d002736|Zm00001d036345|Zm00001d029822
KEGG	zma00520	Amino sugar and nucleotide sugar metabolism	41|1219	186|6620	0.000639749	0.0029618	2.52844	41	Zm00001d047774|Zm00001d026311|Zm00001d011889|Zm00001d018966|Zm00001d042768|Zm00001d047796|Zm00001d005925|Zm00001d039131|Zm00001d007571|Zm00001d037689|Zm00001d036366|Zm00001d048903|Zm00001d042536|Zm00001d053886|Zm00001d009908|Zm00001d049804|Zm00001d007184|Zm00001d025753|Zm00001d017152|Zm00001d021249|Zm00001d013245|Zm00001d028427|Zm00001d026287|Zm00001d012395|Zm00001d020093|Zm00001d032950|Zm00001d0…
KEGG	zma00730	Thiamine metabolism	8|1219	13|6620	0.000990746	0.00427046	2.36953	8	Zm00001d033383|Zm00001d019060|Zm00001d011183|Zm00001d037916|Zm00001d044228|Zm00001d038170|Zm00001d040798|Zm00001d042241
KEGG	zma00902	Monoterpenoid biosynthesis	8|1219	13|6620	0.000990746	0.00427046	2.36953	8	Zm00001d002847|Zm00001d002848|Zm00001d053918|Zm00001d025922|Zm00001d025923|Zm00001d015053|Zm00001d053916|Zm00001d015054
KEGG	zma00052	Galactose metabolism	22|1219	80|6620	0.00108741	0.00453089	2.34382	22	Zm00001d011889|Zm00001d038775|Zm00001d037480|Zm00001d043563|Zm00001d037689|Zm00001d039685|Zm00001d001943|Zm00001d003434|Zm00001d003432|Zm00001d021249|Zm00001d028931|Zm00001d042066|Zm00001d020093|Zm00001d025943|Zm00001d036608|Zm00001d047582|Zm00001d039499|Zm00001d034564|Zm00001d032608|Zm00001d032605|Zm00001d002830|Zm00001d025659
KEGG	zma00071	Fatty acid degradation	18|1219	59|6620	0.00113396	0.00457243	2.33985	18	Zm00001d045606|Zm00001d049059|Zm00001d037939|Zm00001d033931|Zm00001d014093|Zm00001d023238|Zm00001d023538|Zm00001d030347|Zm00001d045251|Zm00001d024723|Zm00001d039768|Zm00001d030348|Zm00001d005818|Zm00001d049882|Zm00001d045295|Zm00001d044016|Zm00001d004731|Zm00001d053308
KEGG	zma00410	beta-Alanine metabolism	17|1219	55|6620	0.00136685	0.00517747	2.28588	17	Zm00001d003522|Zm00001d047981|Zm00001d034866|Zm00001d033805|Zm00001d028172|Zm00001d046112|Zm00001d007728|Zm00001d004731|Zm00001d019467|Zm00001d005818|Zm00001d026334|Zm00001d026586|Zm00001d002266|Zm00001d024281|Zm00001d021506|Zm00001d001883|Zm00001d006638
KEGG	zma00130	Ubiquinone and other terpenoid-quinone biosynthesis	17|1219	55|6620	0.00136685	0.00517747	2.28588	17	Zm00001d012510|Zm00001d037849|Zm00001d015356|Zm00001d053107|Zm00001d016471|Zm00001d048736|Zm00001d017746|Zm00001d016441|Zm00001d009858|Zm00001d015459|Zm00001d043970|Zm00001d051529|Zm00001d050224|Zm00001d020220|Zm00001d016995|Zm00001d027999|Zm00001d039276
KEGG	zma04712	Circadian rhythm - plant	19|1219	69|6620	0.00226917	0.00834253	2.0787	19	Zm00001d024783|Zm00001d024547|Zm00001d024546|Zm00001d003477|Zm00001d015743|Zm00001d047632|Zm00001d053091|Zm00001d008205|Zm00001d039589|Zm00001d049543|Zm00001d036524|Zm00001d007445|Zm00001d051114|Zm00001d017241|Zm00001d016253|Zm00001d028905|Zm00001d008826|Zm00001d039156|Zm00001d021291
KEGG	zma00900	Terpenoid backbone biosynthesis	20|1219	75|6620	0.00242348	0.00865531	2.06272	20	Zm00001d017608|Zm00001d037967|Zm00001d006678|Zm00001d027694|Zm00001d019629|Zm00001d051458|Zm00001d008370|Zm00001d017139|Zm00001d052903|Zm00001d012197|Zm00001d050159|Zm00001d012312|Zm00001d039142|Zm00001d019060|Zm00001d038170|Zm00001d043727|Zm00001d017540|Zm00001d010274|Zm00001d002351|Zm00001d021358
KEGG	zma00630	Glyoxylate and dicarboxylate metabolism	26|1219	110|6620	0.00258236	0.00896652	2.04738	26	Zm00001d031364|Zm00001d031349|Zm00001d027511|Zm00001d052595|Zm00001d044267|Zm00001d014030|Zm00001d017801|Zm00001d040457|Zm00001d030544|Zm00001d027558|Zm00001d028260|Zm00001d016248|Zm00001d004894|Zm00001d032187|Zm00001d048550|Zm00001d034241|Zm00001d018810|Zm00001d049234|Zm00001d031379|Zm00001d054044|Zm00001d050409|Zm00001d031403|Zm00001d011368|Zm00001d045965|Zm00001d014919|Zm00001d009212
KEGG	zma00195	Photosynthesis	24|1219	101|6620	0.0034792	0.0117541	1.92981	24	Zm00001d052242|Zm00001d035002|Zm00001d035003|Zm00001d035001|Zm00001d042178|Zm00001d029049|Zm00001d033469|Zm00001d006540|Zm00001d014564|Zm00001d050889|Zm00001d042175|Zm00001d035859|Zm00001d034760|Zm00001d013324|Zm00001d018623|Zm00001d000272|Zm00001d027422|Zm00001d019518|Zm00001d016943|Zm00001d000409|Zm00001d005458|Zm00001d018069|Zm00001d021620|Zm00001d018779
KEGG	zma00620	Pyruvate metabolism	28|1219	126|6620	0.00384061	0.0126336	1.89847	28	Zm00001d018961|Zm00001d015975|Zm00001d001881|Zm00001d013911|Zm00001d005818|Zm00001d004731|Zm00001d001831|Zm00001d049049|Zm00001d020057|Zm00001d024245|Zm00001d034241|Zm00001d053453|Zm00001d004125|Zm00001d023606|Zm00001d052494|Zm00001d037775|Zm00001d021187|Zm00001d004960|Zm00001d050409|Zm00001d043601|Zm00001d000133|Zm00001d032187|Zm00001d037693|Zm00001d031899|Zm00001d009212|Zm00001d007907|Zm00001d0…
KEGG	zma00910	Nitrogen metabolism	14|1219	50|6620	0.00719966	0.0230758	1.63684	14	Zm00001d028260|Zm00001d044504|Zm00001d046784|Zm00001d050011|Zm00001d005920|Zm00001d049995|Zm00001d011454|Zm00001d039831|Zm00001d034420|Zm00001d038948|Zm00001d043845|Zm00001d011610|Zm00001d018161|Zm00001d017025
KEGG	zma00010	Glycolysis / Gluconeogenesis	37|1219	193|6620	0.00836142	0.0261294	1.58287	37	Zm00001d018961|Zm00001d029307|Zm00001d011889|Zm00001d038775|Zm00001d033931|Zm00001d021310|Zm00001d030348|Zm00001d005925|Zm00001d053015|Zm00001d042727|Zm00001d043563|Zm00001d005818|Zm00001d037689|Zm00001d038579|Zm00001d004731|Zm00001d010588|Zm00001d049049|Zm00001d045919|Zm00001d003434|Zm00001d003432|Zm00001d023606|Zm00001d052494|Zm00001d050428|Zm00001d010672|Zm00001d022579|Zm00001d046942|Zm00001d0…
KEGG	zma00960	Tropane, piperidine and pyridine alkaloid biosynthesis	8|1219	21|6620	0.00956501	0.0291616	1.53519	8	Zm00001d010190|Zm00001d043382|Zm00001d053107|Zm00001d048736|Zm00001d016441|Zm00001d048726|Zm00001d007687|Zm00001d006638
KEGG	zma00905	Brassinosteroid biosynthesis	6|1219	13|6620	0.0121044	0.0360249	1.4434	6	Zm00001d004957|Zm00001d052475|Zm00001d046422|Zm00001d033180|Zm00001d028325|Zm00001d042843

## Sheet: Shoot-SF VS MS
Data S6 KEGG pathway enrichment analysis of DEGs in the transcriptome of maize induced by different treatments.
Category	ID	Description	GeneRatio	BgRatio	pvalue	padj	-log10(padj)	Count	geneID
KEGG	zma01100	Metabolic pathways	509|1026	2609|6620	1.34671e-52	1.66991e-50	49.7773	509	Zm00001d003381|Zm00001d047358|Zm00001d046112|Zm00001d039131|Zm00001d015570|Zm00001d042840|Zm00001d032311|Zm00001d042843|Zm00001d006242|Zm00001d038794|Zm00001d007857|Zm00001d017152|Zm00001d038792|Zm00001d021703|Zm00001d025599|Zm00001d016902|Zm00001d052060|Zm00001d025593|Zm00001d026635|Zm00001d042813|Zm00001d053798|Zm00001d003252|Zm00001d012159|Zm00001d039040|Zm00001d010190|Zm00001d047340|Zm00001d0…
KEGG	zma01110	Biosynthesis of secondary metabolites	315|1026	1481|6620	2.41538e-38	1.49754e-36	35.8246	315	Zm00001d003381|Zm00001d040438|Zm00001d052475|Zm00001d002128|Zm00001d029274|Zm00001d011610|Zm00001d049234|Zm00001d048126|Zm00001d016934|Zm00001d012674|Zm00001d020528|Zm00001d013013|Zm00001d039131|Zm00001d051166|Zm00001d002004|Zm00001d028536|Zm00001d003512|Zm00001d028325|Zm00001d047124|Zm00001d010588|Zm00001d042843|Zm00001d022594|Zm00001d006242|Zm00001d003533|Zm00001d004443|Zm00001d018333|Zm00001d0…
KEGG	zma00195	Photosynthesis	49|1026	101|6620	1.29271e-17	5.34321e-16	15.2722	49	Zm00001d052242|Zm00001d013039|Zm00001d007857|Zm00001d035002|Zm00001d035003|Zm00001d035001|Zm00001d034760|Zm00001d029049|Zm00001d021703|ENSRNA049479804|Zm00001d000417|Zm00001d008706|Zm00001d020877|ZemaCp022|ZemaCp023|Zm00001d006540|Zm00001d000282|Zm00001d039687|Zm00001d014564|Zm00001d050889|Zm00001d003797|ZemaCp002|Zm00001d035859|Zm00001d005446|Zm00001d036535|Zm00001d018623|Zm00001d000272|Zm00001d…
KEGG	zma00196	Photosynthesis - antenna proteins	25|1026	31|6620	3.22239e-13	9.98942e-12	11.0005	25	Zm00001d021763|Zm00001d032197|Zm00001d048998|Zm00001d046786|Zm00001d006663|Zm00001d044399|Zm00001d018157|Zm00001d044396|Zm00001d009589|Zm00001d050403|Zm00001d026599|Zm00001d007267|Zm00001d011285|Zm00001d006587|Zm00001d039040|Zm00001d024372|Zm00001d001857|Zm00001d044402|Zm00001d015385|Zm00001d044401|Zm00001d021906|Zm00001d021784|Zm00001d033132|Zm00001d033136|Zm00001d021435
KEGG	zma00500	Starch and sucrose metabolism	57|1026	251|6620	6.58719e-09	1.63362e-07	6.78685	57	Zm00001d005925|Zm00001d033917|Zm00001d029654|Zm00001d011889|Zm00001d046595|Zm00001d014150|Zm00001d032311|Zm00001d047797|Zm00001d048108|Zm00001d052053|Zm00001d016708|Zm00001d039131|Zm00001d021119|Zm00001d031794|Zm00001d042507|Zm00001d042536|Zm00001d020396|Zm00001d024000|Zm00001d009908|Zm00001d049804|Zm00001d007184|Zm00001d042943|Zm00001d038792|Zm00001d013245|Zm00001d047273|Zm00001d028427|Zm00001d0…
KEGG	zma01200	Carbon metabolism	73|1026	372|6620	1.28034e-08	2.64603e-07	6.57741	73	Zm00001d017801|Zm00001d040438|Zm00001d014258|Zm00001d011889|Zm00001d043382|Zm00001d027511|Zm00001d021310|Zm00001d047843|Zm00001d042840|Zm00001d011735|Zm00001d053015|Zm00001d043986|Zm00001d052595|Zm00001d043563|Zm00001d053798|Zm00001d013911|Zm00001d027536|Zm00001d008491|Zm00001d040457|Zm00001d038792|Zm00001d038579|Zm00001d002261|Zm00001d039079|Zm00001d049049|Zm00001d004564|Zm00001d016248|Zm00001d0…
KEGG	zma00940	Phenylpropanoid biosynthesis	53|1026	242|6620	6.05312e-08	1.02534e-06	5.98913	53	Zm00001d003381|Zm00001d012510|Zm00001d003015|Zm00001d029274|Zm00001d038555|Zm00001d002901|Zm00001d020528|Zm00001d016185|Zm00001d021119|Zm00001d050455|Zm00001d028348|Zm00001d002004|Zm00001d032854|Zm00001d014467|Zm00001d042507|Zm00001d051529|Zm00001d024000|Zm00001d004443|Zm00001d016471|Zm00001d032405|Zm00001d047358|Zm00001d017279|Zm00001d018618|Zm00001d034017|Zm00001d025847|Zm00001d025846|Zm00001d0…
KEGG	zma00564	Glycerophospholipid metabolism	36|1026	130|6620	6.61512e-08	1.02534e-06	5.98913	36	Zm00001d043263|Zm00001d005808|Zm00001d020612|Zm00001d038891|Zm00001d043401|Zm00001d037946|Zm00001d043652|Zm00001d022594|Zm00001d046508|Zm00001d005378|Zm00001d023979|Zm00001d015399|Zm00001d018333|Zm00001d010520|Zm00001d038936|Zm00001d005377|Zm00001d033882|Zm00001d024343|Zm00001d009075|Zm00001d052481|Zm00001d011642|Zm00001d039670|Zm00001d012701|Zm00001d048835|Zm00001d010078|Zm00001d012687|Zm00001d0…
KEGG	zma00270	Cysteine and methionine metabolism	37|1026	137|6620	7.50078e-08	1.03344e-06	5.98571	37	Zm00001d026060|Zm00001d045327|Zm00001d043382|Zm00001d049239|Zm00001d038460|Zm00001d046112|Zm00001d011735|Zm00001d040697|Zm00001d053404|Zm00001d027536|Zm00001d024843|Zm00001d019467|Zm00001d002592|Zm00001d015026|Zm00001d043101|Zm00001d031128|Zm00001d014945|Zm00001d018977|Zm00001d007661|Zm00001d013223|Zm00001d004756|Zm00001d050409|Zm00001d035445|Zm00001d010950|Zm00001d033480|Zm00001d000294|Zm00001d0…
KEGG	zma01230	Biosynthesis of amino acids	69|1026	371|6620	1.86046e-07	2.30697e-06	5.63696	69	Zm00001d046676|Zm00001d003830|Zm00001d040438|Zm00001d052247|Zm00001d043382|Zm00001d002128|Zm00001d011610|Zm00001d049234|Zm00001d021310|Zm00001d047843|Zm00001d024908|Zm00001d012674|Zm00001d011735|Zm00001d053015|Zm00001d043986|Zm00001d043563|Zm00001d053798|Zm00001d027536|Zm00001d001823|Zm00001d028477|Zm00001d040457|Zm00001d038579|Zm00001d014258|Zm00001d039079|Zm00001d049049|Zm00001d004564|Zm00001d0…
KEGG	zma00941	Flavonoid biosynthesis	19|1026	44|6620	4.23788e-07	4.77725e-06	5.32082	19	Zm00001d047425|Zm00001d012510|Zm00001d039840|Zm00001d034635|Zm00001d020530|Zm00001d016471|Zm00001d037073|Zm00001d044122|Zm00001d052673|Zm00001d009858|Zm00001d020528|Zm00001d007403|Zm00001d038555|Zm00001d050455|Zm00001d026371|Zm00001d014914|Zm00001d050955|Zm00001d018367|Zm00001d043174
KEGG	zma04075	Plant hormone signal transduction	63|1026	355|6620	2.4176e-06	2.49818e-05	4.60238	63	Zm00001d020614|Zm00001d038846|Zm00001d048268|Zm00001d047848|Zm00001d011202|Zm00001d025055|Zm00001d048263|Zm00001d022139|Zm00001d044301|Zm00001d040536|Zm00001d029558|Zm00001d042886|Zm00001d050768|Zm00001d012401|Zm00001d005813|Zm00001d012263|Zm00001d027900|Zm00001d001865|Zm00001d015354|Zm00001d011377|Zm00001d001964|Zm00001d001780|Zm00001d033050|Zm00001d047705|Zm00001d030028|Zm00001d013736|Zm00001d0…
KEGG	zma00710	Carbon fixation in photosynthetic organisms	29|1026	113|6620	4.2822e-06	4.08456e-05	4.38885	29	Zm00001d043382|Zm00001d038579|Zm00001d021310|Zm00001d002454|Zm00001d053015|Zm00001d052595|Zm00001d013911|Zm00001d008491|Zm00001d042840|Zm00001d053798|Zm00001d020057|Zm00001d004894|Zm00001d053453|Zm00001d016166|Zm00001d025607|Zm00001d046942|Zm00001d025599|Zm00001d010672|Zm00001d050409|Zm00001d045451|Zm00001d025593|Zm00001d043601|Zm00001d014258|Zm00001d032187|Zm00001d037693|Zm00001d003429|Zm00001d0…
KEGG	zma00592	alpha-Linolenic acid metabolism	19|1026	55|6620	6.13095e-06	5.43027e-05	4.26518	19	Zm00001d012687|Zm00001d045606|Zm00001d035767|Zm00001d003533|Zm00001d035854|Zm00001d045251|Zm00001d027893|Zm00001d034184|Zm00001d048021|Zm00001d034186|Zm00001d014093|Zm00001d028282|Zm00001d052481|Zm00001d015852|Zm00001d013185|Zm00001d047340|Zm00001d029594|Zm00001d032049|Zm00001d037939
KEGG	zma00400	Phenylalanine, tyrosine and tryptophan biosynthesis	22|1026	73|6620	7.32703e-06	6.05701e-05	4.21774	22	Zm00001d046676|Zm00001d003830|Zm00001d052247|Zm00001d043382|Zm00001d002128|Zm00001d024393|Zm00001d012674|Zm00001d001823|Zm00001d006242|Zm00001d036439|Zm00001d003395|Zm00001d034713|Zm00001d043356|Zm00001d045450|Zm00001d022181|Zm00001d010190|Zm00001d028536|Zm00001d025333|Zm00001d015509|Zm00001d006900|Zm00001d028477|Zm00001d018061
KEGG	zma04144	Endocytosis	49|1026	270|6620	1.79961e-05	0.00013947	3.85552	49	Zm00001d007296|Zm00001d047020|Zm00001d011717|Zm00001d014526|Zm00001d044757|Zm00001d037279|Zm00001d013059|Zm00001d013920|Zm00001d042922|Zm00001d037946|Zm00001d052308|Zm00001d044614|Zm00001d022594|Zm00001d046508|Zm00001d048511|Zm00001d047092|Zm00001d006607|Zm00001d013007|Zm00001d050978|Zm00001d029910|Zm00001d005090|Zm00001d017979|Zm00001d023218|Zm00001d051980|Zm00001d006183|Zm00001d002440|Zm00001d0…
KEGG	zma00520	Amino sugar and nucleotide sugar metabolism	37|1026	186|6620	3.4462e-05	0.000245613	3.60975	37	Zm00001d005925|Zm00001d026311|Zm00001d011889|Zm00001d018966|Zm00001d048126|Zm00001d047797|Zm00001d047796|Zm00001d048108|Zm00001d052053|Zm00001d028825|Zm00001d042943|Zm00001d011792|Zm00001d036366|Zm00001d048903|Zm00001d042536|Zm00001d003191|Zm00001d039131|Zm00001d009908|Zm00001d049804|Zm00001d007184|Zm00001d017152|Zm00001d038792|Zm00001d013245|Zm00001d047273|Zm00001d028427|Zm00001d034072|Zm00001d0…
KEGG	zma00860	Porphyrin and chlorophyll metabolism	19|1026	64|6620	3.56535e-05	0.000245613	3.60975	19	Zm00001d015366|Zm00001d005539|Zm00001d032576|Zm00001d029150|Zm00001d026405|Zm00001d036046|Zm00001d029074|Zm00001d008230|Zm00001d019758|Zm00001d013013|Zm00001d023536|Zm00001d002358|Zm00001d001850|Zm00001d031934|Zm00001d038547|Zm00001d014715|Zm00001d001820|Zm00001d013937|Zm00001d011386
KEGG	zma00945	Stilbenoid, diarylheptanoid and gingerol biosynthesis	11|1026	23|6620	5.58671e-05	0.000364606	3.43818	11	Zm00001d012510|Zm00001d039840|Zm00001d020530|Zm00001d016471|Zm00001d037073|Zm00001d009858|Zm00001d020528|Zm00001d038555|Zm00001d050455|Zm00001d018367|Zm00001d043174
KEGG	zma04070	Phosphatidylinositol signaling system	24|1026	99|6620	5.99532e-05	0.00037171	3.4298	24	Zm00001d043263|Zm00001d037332|Zm00001d043401|Zm00001d042662|Zm00001d002940|Zm00001d013442|Zm00001d035004|Zm00001d005059|Zm00001d032238|Zm00001d023979|Zm00001d018333|Zm00001d047447|Zm00001d014906|Zm00001d050089|Zm00001d029443|Zm00001d012701|Zm00001d013920|Zm00001d049076|Zm00001d049734|Zm00001d030194|Zm00001d047457|Zm00001d020414|Zm00001d014911|Zm00001d031973
KEGG	zma00460	Cyanoamino acid metabolism	17|1026	57|6620	8.60228e-05	0.000507944	3.29418	17	Zm00001d049234|Zm00001d034118|Zm00001d024000|Zm00001d046210|Zm00001d012159|Zm00001d034017|Zm00001d037918|Zm00001d003044|Zm00001d004413|Zm00001d046334|Zm00001d008435|Zm00001d021119|Zm00001d025847|Zm00001d025846|Zm00001d040457|Zm00001d042507|Zm00001d003446
KEGG	zma00591	Linoleic acid metabolism	9|1026	16|6620	0.000104115	0.000586831	3.23149	9	Zm00001d012687|Zm00001d003533|Zm00001d015852|Zm00001d033624|Zm00001d013493|Zm00001d033623|Zm00001d042541|Zm00001d042540|Zm00001d027893
KEGG	zma00360	Phenylalanine metabolism	15|1026	48|6620	0.000143751	0.000775005	3.1107	15	Zm00001d010190|Zm00001d012510|Zm00001d006638|Zm00001d043382|Zm00001d003015|Zm00001d016471|Zm00001d009858|Zm00001d014659|Zm00001d017279|Zm00001d015459|Zm00001d051166|Zm00001d017276|Zm00001d051163|Zm00001d051529|Zm00001d039276
KEGG	zma00562	Inositol phosphate metabolism	21|1026	87|6620	0.000177156	0.000915305	3.03843	21	Zm00001d037332|Zm00001d002940|Zm00001d049076|Zm00001d030194|Zm00001d050089|Zm00001d042662|Zm00001d049734|Zm00001d013442|Zm00001d047447|Zm00001d021310|Zm00001d035004|Zm00001d014911|Zm00001d047457|Zm00001d029443|Zm00001d013920|Zm00001d014906|Zm00001d042057|Zm00001d034617|Zm00001d032238|Zm00001d031973|Zm00001d020414
KEGG	zma04141	Protein processing in endoplasmic reticulum	50|1026	316|6620	0.000298161	0.00147888	2.83007	50	Zm00001d021498|Zm00001d024903|Zm00001d002388|Zm00001d011152|Zm00001d012086|Zm00001d013111|Zm00001d047841|Zm00001d003857|Zm00001d027514|Zm00001d021120|Zm00001d028561|Zm00001d039933|Zm00001d042922|Zm00001d017378|Zm00001d028408|Zm00001d005461|Zm00001d005460|Zm00001d049099|Zm00001d018724|Zm00001d009883|Zm00001d018423|Zm00001d046624|Zm00001d012170|Zm00001d018298|Zm00001d053738|Zm00001d031332|Zm00001d0…
KEGG	zma00565	Ether lipid metabolism	12|1026	37|6620	0.000492855	0.0023357	2.63158	12	Zm00001d022594|Zm00001d012687|Zm00001d006257|Zm00001d046508|Zm00001d023573|Zm00001d009075|Zm00001d036429|Zm00001d042057|Zm00001d039670|Zm00001d037643|Zm00001d037946|Zm00001d029684
KEGG	zma00480	Glutathione metabolism	27|1026	139|6620	0.000508579	0.0023357	2.63158	27	Zm00001d029652|Zm00001d046112|Zm00001d036322|Zm00001d021772|Zm00001d029696|Zm00001d053404|Zm00001d019467|Zm00001d039079|Zm00001d019237|Zm00001d033707|Zm00001d048558|Zm00001d042104|Zm00001d007661|Zm00001d047765|Zm00001d043789|Zm00001d035445|Zm00001d010950|Zm00001d042184|Zm00001d002426|Zm00001d027542|Zm00001d003252|Zm00001d003446|Zm00001d028692|Zm00001d024963|Zm00001d015026|Zm00001d049657|Zm00001d0…
KEGG	zma00402	Benzoxazinoid biosynthesis	6|1026	10|6620	0.0012054	0.00533822	2.2726	6	Zm00001d049179|Zm00001d034461|Zm00001d048702|Zm00001d048705|Zm00001d048707|Zm00001d048634
KEGG	zma00062	Fatty acid elongation	12|1026	45|6620	0.00204206	0.00873155	2.05891	12	Zm00001d018455|Zm00001d017941|Zm00001d027904|Zm00001d028241|Zm00001d037328|Zm00001d027766|Zm00001d045817|Zm00001d029350|Zm00001d018846|Zm00001d020206|Zm00001d026144|Zm00001d039053
KEGG	zma02010	ABC transporters	10|1026	34|6620	0.00260289	0.0107586	1.96824	10	Zm00001d004442|Zm00001d043599|Zm00001d028671|Zm00001d008178|Zm00001d043762|Zm00001d002503|Zm00001d043766|Zm00001d031871|Zm00001d053706|Zm00001d040562
KEGG	zma00010	Glycolysis / Gluconeogenesis	31|1026	193|6620	0.00310564	0.0124225	1.90579	31	Zm00001d030347|Zm00001d045919|Zm00001d011889|Zm00001d038775|Zm00001d021310|Zm00001d047843|Zm00001d016934|Zm00001d005925|Zm00001d053015|Zm00001d043986|Zm00001d021070|Zm00001d043563|Zm00001d038579|Zm00001d010588|Zm00001d049049|Zm00001d049289|Zm00001d038792|Zm00001d014945|Zm00001d034617|Zm00001d008491|Zm00001d010672|Zm00001d046942|Zm00001d000133|Zm00001d040446|Zm00001d053798|Zm00001d039499|Zm00001d0…
KEGG	zma00902	Monoterpenoid biosynthesis	6|1026	13|6620	0.00329354	0.0127068	1.89596	6	Zm00001d002848|Zm00001d053918|Zm00001d051259|Zm00001d015053|Zm00001d053916|Zm00001d015054
KEGG	zma04712	Circadian rhythm - plant	15|1026	69|6620	0.00338164	0.0127068	1.89596	15	Zm00001d052138|Zm00001d018669|Zm00001d024546|Zm00001d007403|Zm00001d024547|Zm00001d049543|Zm00001d034125|Zm00001d046402|Zm00001d040536|Zm00001d039072|Zm00001d013217|Zm00001d021291|Zm00001d052673|Zm00001d018207|Zm00001d009617
KEGG	zma00561	Glycerolipid metabolism	17|1026	85|6620	0.0039744	0.0144949	1.83879	17	Zm00001d043263|Zm00001d012687|Zm00001d047849|Zm00001d042813|Zm00001d018333|Zm00001d049289|Zm00001d003750|Zm00001d010520|Zm00001d042944|Zm00001d036982|Zm00001d013406|Zm00001d038389|Zm00001d032608|Zm00001d023979|Zm00001d048835|Zm00001d007714|Zm00001d010078
KEGG	zma00900	Terpenoid backbone biosynthesis	15|1026	75|6620	0.00656973	0.0232756	1.6331	15	Zm00001d006678|Zm00001d008370|Zm00001d029416|Zm00001d052903|Zm00001d012197|Zm00001d038170|Zm00001d012312|Zm00001d039142|Zm00001d019060|Zm00001d017139|Zm00001d043727|Zm00001d017540|Zm00001d010274|Zm00001d002351|Zm00001d021358
KEGG	zma00410	beta-Alanine metabolism	12|1026	55|6620	0.00806905	0.0276149	1.55886	12	Zm00001d007726|Zm00001d049289|Zm00001d015026|Zm00001d046112|Zm00001d007728|Zm00001d019467|Zm00001d021132|Zm00001d053404|Zm00001d026334|Zm00001d002266|Zm00001d036513|Zm00001d006638
KEGG	zma04145	Phagosome	24|1026	149|6620	0.00823992	0.0276149	1.55886	24	Zm00001d037332|Zm00001d002940|Zm00001d035004|Zm00001d011717|Zm00001d034022|Zm00001d042662|Zm00001d021721|Zm00001d012446|Zm00001d043991|Zm00001d011050|Zm00001d032238|Zm00001d012170|Zm00001d024898|Zm00001d050089|Zm00001d020414|Zm00001d029443|Zm00001d003857|Zm00001d044231|Zm00001d049734|Zm00001d043158|Zm00001d005460|Zm00001d035610|Zm00001d034139|Zm00001d028436
KEGG	zma00640	Propanoate metabolism	10|1026	42|6620	0.00909505	0.0296786	1.52756	10	Zm00001d007726|Zm00001d014294|Zm00001d016659|Zm00001d029416|Zm00001d007728|Zm00001d000133|Zm00001d021132|Zm00001d037006|Zm00001d014945|Zm00001d051129
KEGG	zma00052	Galactose metabolism	15|1026	80|6620	0.0107655	0.0342288	1.46561	15	Zm00001d039499|Zm00001d033002|Zm00001d038775|Zm00001d032608|Zm00001d037480|Zm00001d016934|Zm00001d034564|Zm00001d038792|Zm00001d016708|Zm00001d043563|Zm00001d028931|Zm00001d039685|Zm00001d002830|Zm00001d047582|Zm00001d011889
KEGG	zma00071	Fatty acid degradation	12|1026	59|6620	0.0127169	0.0384647	1.41494	12	Zm00001d045606|Zm00001d052399|Zm00001d037939|Zm00001d049289|Zm00001d030347|Zm00001d029416|Zm00001d014093|Zm00001d023238|Zm00001d005019|Zm00001d045251|Zm00001d043851|Zm00001d044016
KEGG	zma00730	Thiamine metabolism	5|1026	13|6620	0.0130284	0.0384647	1.41494	5	Zm00001d038170|Zm00001d040798|Zm00001d044228|Zm00001d019060|Zm00001d042241
KEGG	zma00905	Brassinosteroid biosynthesis	5|1026	13|6620	0.0130284	0.0384647	1.41494	5	Zm00001d028325|Zm00001d004957|Zm00001d046422|Zm00001d052475|Zm00001d042843
KEGG	zma00350	Tyrosine metabolism	10|1026	46|6620	0.015185	0.0437893	1.35863	10	Zm00001d010190|Zm00001d043382|Zm00001d030347|Zm00001d016860|Zm00001d046748|Zm00001d027947|Zm00001d049407|Zm00001d000001|Zm00001d014659|Zm00001d006638
KEGG	zma00950	Isoquinoline alkaloid biosynthesis	7|1026	26|6620	0.0162219	0.0457163	1.33993	7	Zm00001d010190|Zm00001d043382|Zm00001d027947|Zm00001d046748|Zm00001d000001|Zm00001d049407|Zm00001d006638
KEGG	zma00620	Pyruvate metabolism	20|1026	126|6620	0.0169134	0.0466059	1.33156	20	Zm00001d049049|Zm00001d014294|Zm00001d020057|Zm00001d049289|Zm00001d000133|Zm00001d016659|Zm00001d050409|Zm00001d029416|Zm00001d024245|Zm00001d043601|Zm00001d016166|Zm00001d021070|Zm00001d043986|Zm00001d037693|Zm00001d014945|Zm00001d040446|Zm00001d028471|Zm00001d032187|Zm00001d053453|Zm00001d013911

## Sheet: Roots-SF VS C
Data S6 KEGG pathway enrichment analysis of DEGs in the transcriptome of maize induced by different treatments.
Category	ID	Description	GeneRatio	BgRatio	pvalue	padj	-log10(padj)	Count	geneID
KEGG	zma00940	Phenylpropanoid biosynthesis	46|260	242|6620	2.67236e-23	2.10074e-21	20.6776	46	Zm00001d037550|Zm00001d002898|Zm00001d029274|Zm00001d038555|Zm00001d002897|Zm00001d017276|Zm00001d035336|Zm00001d008898|Zm00001d050417|Zm00001d031635|Zm00001d028349|Zm00001d044340|Zm00001d009138|Zm00001d029747|Zm00001d032405|Zm00001d024891|Zm00001d004443|Zm00001d006936|Zm00001d034129|Zm00001d017279|Zm00001d053619|Zm00001d018619|Zm00001d012159|Zm00001d040702|Zm00001d035055|Zm00001d015459|Zm00001d0…
KEGG	zma01110	Biosynthesis of secondary metabolites	114|260	1481|6620	4.28722e-23	2.10074e-21	20.6776	114	Zm00001d002898|Zm00001d002128|Zm00001d029274|Zm00001d011610|Zm00001d038555|Zm00001d002897|Zm00001d035336|Zm00001d008898|Zm00001d013644|Zm00001d033788|Zm00001d028325|Zm00001d036345|Zm00001d024514|Zm00001d004443|Zm00001d022593|Zm00001d006936|Zm00001d034129|Zm00001d048705|Zm00001d040702|Zm00001d032152|Zm00001d034635|Zm00001d007403|Zm00001d038332|Zm00001d000116|Zm00001d022181|Zm00001d024891|Zm00001d0…
KEGG	zma01100	Metabolic pathways	148|260	2609|6620	6.8057e-18	2.2232e-16	15.653	148	Zm00001d002898|Zm00001d053076|Zm00001d002128|Zm00001d029274|Zm00001d011610|Zm00001d038555|Zm00001d002897|Zm00001d035336|Zm00001d008898|Zm00001d019527|Zm00001d033788|Zm00001d028325|Zm00001d036345|Zm00001d024514|Zm00001d006242|Zm00001d004443|Zm00001d022593|Zm00001d024891|Zm00001d022460|Zm00001d029747|Zm00001d045043|Zm00001d040702|Zm00001d020984|Zm00001d032152|Zm00001d047110|Zm00001d034635|Zm00001d0…
KEGG	zma00941	Flavonoid biosynthesis	10|260	44|6620	9.19611e-07	2.25305e-05	4.64723	10	Zm00001d047425|Zm00001d034635|Zm00001d007403|Zm00001d010521|Zm00001d037073|Zm00001d044122|Zm00001d003129|Zm00001d038555|Zm00001d052673|Zm00001d043174
KEGG	zma00360	Phenylalanine metabolism	9|260	48|6620	1.26726e-05	0.000248383	3.60488	9	Zm00001d010190|Zm00001d053107|Zm00001d019365|Zm00001d017279|Zm00001d051161|Zm00001d053619|Zm00001d051166|Zm00001d017276|Zm00001d015459
KEGG	zma00910	Nitrogen metabolism	9|260	50|6620	1.69162e-05	0.000276298	3.55862	9	Zm00001d028260|Zm00001d048050|Zm00001d044504|Zm00001d044095|Zm00001d011679|Zm00001d044099|Zm00001d011610|Zm00001d005920|Zm00001d049995
KEGG	zma00400	Phenylalanine, tyrosine and tryptophan biosynthesis	10|260	73|6620	4.81581e-05	0.000674213	3.1712	10	Zm00001d046676|Zm00001d003830|Zm00001d006242|Zm00001d010190|Zm00001d002128|Zm00001d053107|Zm00001d043356|Zm00001d022181|Zm00001d029391|Zm00001d033788
KEGG	zma04712	Circadian rhythm - plant	9|260	69|6620	0.000159836	0.00195799	2.70819	9	Zm00001d024547|Zm00001d024546|Zm00001d047761|Zm00001d007403|Zm00001d049543|Zm00001d006212|Zm00001d052673|Zm00001d039156|Zm00001d021291
KEGG	zma01230	Biosynthesis of amino acids	21|260	371|6620	0.00120179	0.0130862	1.88319	21	Zm00001d028260|Zm00001d048050|Zm00001d003830|Zm00001d045327|Zm00001d039499|Zm00001d022181|Zm00001d010190|Zm00001d002128|Zm00001d053107|Zm00001d011610|Zm00001d006476|Zm00001d038904|Zm00001d046676|Zm00001d043356|Zm00001d013644|Zm00001d045340|Zm00001d013135|Zm00001d033480|Zm00001d006242|Zm00001d029391|Zm00001d033788
KEGG	zma00350	Tyrosine metabolism	6|260	46|6620	0.0019751	0.019356	1.71318	6	Zm00001d030347|Zm00001d010190|Zm00001d053107|Zm00001d019365|Zm00001d030348|Zm00001d041772
KEGG	zma00630	Glyoxylate and dicarboxylate metabolism	9|260	110|6620	0.00338564	0.030163	1.52053	9	Zm00001d028260|Zm00001d048050|Zm00001d054044|Zm00001d027511|Zm00001d006868|Zm00001d014919|Zm00001d003247|Zm00001d006476|Zm00001d030544
KEGG	zma00402	Benzoxazinoid biosynthesis	3|260	10|6620	0.00384309	0.0313853	1.50327	3	Zm00001d048703|Zm00001d048702|Zm00001d048705
KEGG	zma00130	Ubiquinone and other terpenoid-quinone biosynthesis	6|260	55|6620	0.00444627	0.0317191	1.49868	6	Zm00001d043249|Zm00001d037542|Zm00001d010698|Zm00001d053107|Zm00001d019365|Zm00001d015459
KEGG	zma00945	Stilbenoid, diarylheptanoid and gingerol biosynthesis	4|260	23|6620	0.00453131	0.0317191	1.49868	4	Zm00001d037073|Zm00001d003129|Zm00001d038555|Zm00001d043174

## Sheet: Roots-DV VS C
Data S6 KEGG pathway enrichment analysis of DEGs in the transcriptome of maize induced by different treatments.
Category	ID	Description	GeneRatio	BgRatio	pvalue	padj	-log10(padj)	Count	geneID
KEGG	zma01100	Metabolic pathways	480|889	2609|6620	5.4981e-54	6.81764e-52	51.1664	480	Zm00001d002898|Zm00001d022460|Zm00001d046112|Zm00001d010104|Zm00001d022192|Zm00001d028325|Zm00001d042685|Zm00001d035156|Zm00001d025773|Zm00001d008244|Zm00001d017654|Zm00001d044021|Zm00001d016902|Zm00001d026287|Zm00001d026635|Zm00001d025984|Zm00001d003707|Zm00001d003252|Zm00001d012159|Zm00001d039040|Zm00001d010190|Zm00001d047340|Zm00001d045394|Zm00001d017418|Zm00001d050069|Zm00001d048324|Zm00001d0…
KEGG	zma01110	Biosynthesis of secondary metabolites	323|889	1481|6620	6.47526e-49	4.01466e-47	46.3964	323	Zm00001d018620|Zm00001d026060|Zm00001d002898|Zm00001d026584|Zm00001d043182|Zm00001d002128|Zm00001d006097|Zm00001d011610|Zm00001d049234|Zm00001d023994|Zm00001d032103|Zm00001d010104|Zm00001d008898|Zm00001d013644|Zm00001d006221|Zm00001d050470|Zm00001d037689|Zm00001d007403|Zm00001d052247|Zm00001d033788|Zm00001d028325|Zm00001d052079|Zm00001d012197|Zm00001d003533|Zm00001d004443|Zm00001d022593|Zm00001d0…
KEGG	zma00940	Phenylpropanoid biosynthesis	91|889	242|6620	1.08763e-27	4.49554e-26	25.3472	91	Zm00001d002898|Zm00001d006097|Zm00001d047064|Zm00001d038555|Zm00001d035336|Zm00001d008898|Zm00001d002004|Zm00001d004443|Zm00001d034128|Zm00001d024750|Zm00001d024752|Zm00001d042022|Zm00001d018618|Zm00001d017696|Zm00001d014123|Zm00001d003707|Zm00001d053554|Zm00001d024738|Zm00001d013862|Zm00001d021533|Zm00001d024745|Zm00001d018620|Zm00001d045092|Zm00001d009373|Zm00001d024749|Zm00001d014606|Zm00001d0…
KEGG	zma00592	alpha-Linolenic acid metabolism	29|889	55|6620	1.2847e-12	3.98258e-11	10.3998	29	Zm00001d033931|Zm00001d011097|Zm00001d013461|Zm00001d048021|Zm00001d042884|Zm00001d053308|Zm00001d033683|Zm00001d003533|Zm00001d035854|Zm00001d027893|Zm00001d014093|Zm00001d028282|Zm00001d044908|Zm00001d013185|Zm00001d053675|Zm00001d034186|Zm00001d037521|Zm00001d054067|Zm00001d041204|Zm00001d045251|Zm00001d003584|Zm00001d052827|Zm00001d012687|Zm00001d047340|Zm00001d044906|Zm00001d015852|Zm00001d0…
KEGG	zma01230	Biosynthesis of amino acids	78|889	371|6620	4.81312e-12	1.19365e-10	9.92312	78	Zm00001d008379|Zm00001d003830|Zm00001d048324|Zm00001d052247|Zm00001d043382|Zm00001d002128|Zm00001d051563|Zm00001d018969|Zm00001d049234|Zm00001d012518|Zm00001d012674|Zm00001d029025|Zm00001d040697|Zm00001d010375|Zm00001d045327|Zm00001d013644|Zm00001d006221|Zm00001d005818|Zm00001d013427|Zm00001d012103|Zm00001d003059|Zm00001d040457|Zm00001d033788|Zm00001d044021|Zm00001d049049|Zm00001d048358|Zm00001d0…
KEGG	zma00480	Glutathione metabolism	43|889	139|6620	1.46033e-11	3.01802e-10	9.52028	43	Zm00001d002704|Zm00001d046112|Zm00001d027557|Zm00001d027540|Zm00001d029696|Zm00001d027539|Zm00001d026154|Zm00001d016551|Zm00001d029699|Zm00001d019467|Zm00001d029799|Zm00001d042098|Zm00001d022593|Zm00001d048353|Zm00001d043344|Zm00001d048354|Zm00001d025047|Zm00001d017119|Zm00001d053223|Zm00001d048558|Zm00001d007661|Zm00001d047765|Zm00001d029704|Zm00001d044021|Zm00001d029706|Zm00001d029708|Zm00001d0…
KEGG	zma01200	Carbon metabolism	75|889	372|6620	6.66458e-11	1.09089e-09	8.96222	75	Zm00001d007726|Zm00001d045327|Zm00001d025984|Zm00001d043382|Zm00001d007732|Zm00001d037689|Zm00001d049234|Zm00001d012518|Zm00001d023779|Zm00001d005925|Zm00001d029025|Zm00001d052595|Zm00001d012103|Zm00001d010375|Zm00001d006221|Zm00001d017801|Zm00001d040457|Zm00001d030544|Zm00001d044748|Zm00001d044021|Zm00001d043348|Zm00001d048358|Zm00001d016248|Zm00001d020057|Zm00001d038775|Zm00001d010796|Zm00001d0…
KEGG	zma00400	Phenylalanine, tyrosine and tryptophan biosynthesis	30|889	73|6620	7.03801e-11	1.09089e-09	8.96222	30	Zm00001d003830|Zm00001d052247|Zm00001d043382|Zm00001d002128|Zm00001d018969|Zm00001d024393|Zm00001d012674|Zm00001d033788|Zm00001d006242|Zm00001d050412|Zm00001d042685|Zm00001d040850|Zm00001d003395|Zm00001d034713|Zm00001d043356|Zm00001d053107|Zm00001d045450|Zm00001d022181|Zm00001d037455|Zm00001d010190|Zm00001d028536|Zm00001d025333|Zm00001d024702|Zm00001d015509|Zm00001d048461|Zm00001d022622|Zm00001d0…
KEGG	zma00591	Linoleic acid metabolism	14|889	16|6620	8.84369e-09	1.21846e-07	6.91419	14	Zm00001d012687|Zm00001d003533|Zm00001d013461|Zm00001d015852|Zm00001d033624|Zm00001d053675|Zm00001d041204|Zm00001d013493|Zm00001d033623|Zm00001d042541|Zm00001d042540|Zm00001d027893|Zm00001d033683|Zm00001d002000
KEGG	zma04075	Plant hormone signal transduction	63|889	355|6620	1.32605e-07	1.6443e-06	5.78402	63	Zm00001d045203|Zm00001d020606|Zm00001d022017|Zm00001d038846|Zm00001d022542|Zm00001d036463|Zm00001d003903|Zm00001d028313|Zm00001d044015|Zm00001d039624|Zm00001d022139|Zm00001d009309|Zm00001d039345|Zm00001d013071|Zm00001d009714|Zm00001d050768|Zm00001d010360|Zm00001d005813|Zm00001d027900|Zm00001d053884|Zm00001d011377|Zm00001d041418|Zm00001d004357|Zm00001d020614|Zm00001d016783|Zm00001d028936|Zm00001d0…
KEGG	zma00280	Valine, leucine and isoleucine degradation	23|889	67|6620	1.62506e-07	1.83188e-06	5.7371	23	Zm00001d051754|Zm00001d007732|Zm00001d038460|Zm00001d023779|Zm00001d017418|Zm00001d005818|Zm00001d004731|Zm00001d007892|Zm00001d045706|Zm00001d014093|Zm00001d007746|Zm00001d007740|Zm00001d007726|Zm00001d007728|Zm00001d038453|Zm00001d008432|Zm00001d043490|Zm00001d023694|Zm00001d029848|Zm00001d046456|Zm00001d043376|Zm00001d043951|Zm00001d040670
KEGG	zma00360	Phenylalanine metabolism	19|889	48|6620	3.29349e-07	3.40327e-06	5.4681	19	Zm00001d010190|Zm00001d012510|Zm00001d015356|Zm00001d043382|Zm00001d003015|Zm00001d053107|Zm00001d016471|Zm00001d042685|Zm00001d019365|Zm00001d017276|Zm00001d009858|Zm00001d032103|Zm00001d017279|Zm00001d053619|Zm00001d012590|Zm00001d051166|Zm00001d051164|Zm00001d051163|Zm00001d015459
KEGG	zma00410	beta-Alanine metabolism	20|889	55|6620	4.87415e-07	4.64919e-06	5.33262	20	Zm00001d051754|Zm00001d007726|Zm00001d043152|Zm00001d046456|Zm00001d007732|Zm00001d045706|Zm00001d021506|Zm00001d003522|Zm00001d046112|Zm00001d023779|Zm00001d019467|Zm00001d017418|Zm00001d007746|Zm00001d007740|Zm00001d007728|Zm00001d005818|Zm00001d026334|Zm00001d002266|Zm00001d043490|Zm00001d004731
KEGG	zma00500	Starch and sucrose metabolism	47|889	251|6620	1.35732e-06	1.2022e-05	4.92002	47	Zm00001d044813|Zm00001d023994|Zm00001d022460|Zm00001d052263|Zm00001d054075|Zm00001d029654|Zm00001d005925|Zm00001d052227|Zm00001d018350|Zm00001d021119|Zm00001d037689|Zm00001d022192|Zm00001d010796|Zm00001d029087|Zm00001d014849|Zm00001d028243|Zm00001d005658|Zm00001d009060|Zm00001d016531|Zm00001d016708|Zm00001d013245|Zm00001d024891|Zm00001d018159|Zm00001d014947|Zm00001d033649|Zm00001d025847|Zm00001d0…
KEGG	zma00350	Tyrosine metabolism	17|889	46|6620	2.88867e-06	2.38797e-05	4.62197	17	Zm00001d033931|Zm00001d023968|Zm00001d033555|Zm00001d043382|Zm00001d015356|Zm00001d010190|Zm00001d053107|Zm00001d038665|Zm00001d042685|Zm00001d019365|Zm00001d033024|Zm00001d024665|Zm00001d027947|Zm00001d041772|Zm00001d000001|Zm00001d024664|Zm00001d027949
KEGG	zma00902	Monoterpenoid biosynthesis	9|889	13|6620	1.60039e-05	0.00012403	3.90647	9	Zm00001d002845|Zm00001d002847|Zm00001d002848|Zm00001d053918|Zm00001d051259|Zm00001d015053|Zm00001d051251|Zm00001d053916|Zm00001d015054
KEGG	zma00520	Amino sugar and nucleotide sugar metabolism	35|889	186|6620	2.59103e-05	0.000188992	3.72356	35	Zm00001d042768|Zm00001d044813|Zm00001d026311|Zm00001d018965|Zm00001d018966|Zm00001d009060|Zm00001d016531|Zm00001d002292|Zm00001d047796|Zm00001d005925|Zm00001d018350|Zm00001d037689|Zm00001d043607|Zm00001d048903|Zm00001d014849|Zm00001d009908|Zm00001d014842|Zm00001d025753|Zm00001d013245|Zm00001d029794|Zm00001d026287|Zm00001d040667|Zm00001d036477|Zm00001d038529|Zm00001d014674|Zm00001d010796|Zm00001d0…
KEGG	zma00250	Alanine, aspartate and glutamate metabolism	20|889	80|6620	5.20472e-05	0.000358547	3.44545	20	Zm00001d048050|Zm00001d034420|Zm00001d043845|Zm00001d043382|Zm00001d038453|Zm00001d033747|Zm00001d011610|Zm00001d015406|Zm00001d038460|Zm00001d028750|Zm00001d030557|Zm00001d018639|Zm00001d003522|Zm00001d026293|Zm00001d025984|Zm00001d036799|Zm00001d043951|Zm00001d014258|Zm00001d033619|Zm00001d047736
KEGG	zma00950	Isoquinoline alkaloid biosynthesis	11|889	26|6620	6.11745e-05	0.000399244	3.39876	11	Zm00001d010190|Zm00001d043382|Zm00001d053107|Zm00001d042685|Zm00001d038665|Zm00001d033024|Zm00001d024665|Zm00001d027947|Zm00001d000001|Zm00001d024664|Zm00001d027949
KEGG	zma00053	Ascorbate and aldarate metabolism	16|889	57|6620	9.13533e-05	0.000566391	3.24688	16	Zm00001d051754|Zm00001d036477|Zm00001d014674|Zm00001d046330|Zm00001d017418|Zm00001d045706|Zm00001d053223|Zm00001d003643|Zm00001d017786|Zm00001d025047|Zm00001d013245|Zm00001d005347|Zm00001d005818|Zm00001d049954|Zm00001d019081|Zm00001d004731
KEGG	zma00640	Propanoate metabolism	13|889	42|6620	0.000182973	0.00108041	2.96641	13	Zm00001d023694|Zm00001d007726|Zm00001d007892|Zm00001d046456|Zm00001d007732|Zm00001d023779|Zm00001d000133|Zm00001d007746|Zm00001d007740|Zm00001d007728|Zm00001d040670|Zm00001d043490|Zm00001d008432
KEGG	zma00380	Tryptophan metabolism	15|889	55|6620	0.000195601	0.00110248	2.95763	15	Zm00001d051754|Zm00001d054044|Zm00001d004467|Zm00001d045706|Zm00001d027511|Zm00001d017418|Zm00001d014848|Zm00001d019527|Zm00001d008432|Zm00001d005818|Zm00001d037674|Zm00001d008987|Zm00001d039691|Zm00001d004731|Zm00001d008255
KEGG	zma00945	Stilbenoid, diarylheptanoid and gingerol biosynthesis	9|889	23|6620	0.000451301	0.0024331	2.61384	9	Zm00001d039952|Zm00001d012510|Zm00001d016471|Zm00001d038555|Zm00001d003129|Zm00001d009858|Zm00001d045092|Zm00001d018367|Zm00001d043174
KEGG	zma00030	Pentose phosphate pathway	18|889	83|6620	0.000536702	0.00277296	2.55706	18	Zm00001d012103|Zm00001d048324|Zm00001d039499|Zm00001d046742|Zm00001d038775|Zm00001d023559|Zm00001d045451|Zm00001d005925|Zm00001d017119|Zm00001d032045|Zm00001d004171|Zm00001d010375|Zm00001d032386|Zm00001d013135|Zm00001d042282|Zm00001d025659|Zm00001d003252|Zm00001d011965
KEGG	zma00760	Nicotinate and nicotinamide metabolism	9|889	24|6620	0.000579199	0.00287283	2.54169	9	Zm00001d045394|Zm00001d049948|Zm00001d011835|Zm00001d005157|Zm00001d025412|Zm00001d006311|Zm00001d051927|Zm00001d040599|Zm00001d053076
KEGG	zma00330	Arginine and proline metabolism	17|889	78|6620	0.000720482	0.00339295	2.46942	17	Zm00001d051754|Zm00001d045470|Zm00001d005818|Zm00001d043382|Zm00001d022593|Zm00001d045706|Zm00001d005299|Zm00001d046112|Zm00001d029853|Zm00001d019467|Zm00001d017418|Zm00001d021321|Zm00001d025773|Zm00001d026334|Zm00001d002266|Zm00001d004731|Zm00001d016704
KEGG	zma00910	Nitrogen metabolism	13|889	50|6620	0.000748029	0.00339295	2.46942	13	Zm00001d043348|Zm00001d048050|Zm00001d034420|Zm00001d044095|Zm00001d025984|Zm00001d011610|Zm00001d017025|Zm00001d032736|Zm00001d033747|Zm00001d043845|Zm00001d050011|Zm00001d031778|Zm00001d031779
KEGG	zma00402	Benzoxazinoid biosynthesis	6|889	10|6620	0.00076615	0.00339295	2.46942	6	Zm00001d031209|Zm00001d034461|Zm00001d048703|Zm00001d048702|Zm00001d048705|Zm00001d048634
KEGG	zma00010	Glycolysis / Gluconeogenesis	31|889	193|6620	0.000817926	0.00342882	2.46485	31	Zm00001d051754|Zm00001d033931|Zm00001d012103|Zm00001d043607|Zm00001d038775|Zm00001d012518|Zm00001d005925|Zm00001d029025|Zm00001d017418|Zm00001d010375|Zm00001d006221|Zm00001d005818|Zm00001d037689|Zm00001d004731|Zm00001d049049|Zm00001d045706|Zm00001d049641|Zm00001d035156|Zm00001d034617|Zm00001d044748|Zm00001d010796|Zm00001d000133|Zm00001d052233|Zm00001d008651|Zm00001d039066|Zm00001d047893|Zm00001d0…
KEGG	zma00941	Flavonoid biosynthesis	12|889	44|6620	0.000829554	0.00342882	2.46485	12	Zm00001d039952|Zm00001d012510|Zm00001d007403|Zm00001d016471|Zm00001d038555|Zm00001d044122|Zm00001d003129|Zm00001d009858|Zm00001d045092|Zm00001d050955|Zm00001d018367|Zm00001d043174
KEGG	zma00710	Carbon fixation in photosynthetic organisms	21|889	113|6620	0.00112944	0.00451775	2.34508	21	Zm00001d012764|Zm00001d041243|Zm00001d048324|Zm00001d020057|Zm00001d043382|Zm00001d023559|Zm00001d045451|Zm00001d035156|Zm00001d049641|Zm00001d030557|Zm00001d018639|Zm00001d052595|Zm00001d004171|Zm00001d043601|Zm00001d006221|Zm00001d013135|Zm00001d012103|Zm00001d038163|Zm00001d014258|Zm00001d037693|Zm00001d047893
KEGG	zma00564	Glycerophospholipid metabolism	23|889	130|6620	0.0012075	0.00467907	2.32984	23	Zm00001d043263|Zm00001d043267|Zm00001d013461|Zm00001d050470|Zm00001d033683|Zm00001d043652|Zm00001d024343|Zm00001d005378|Zm00001d023979|Zm00001d015399|Zm00001d005392|Zm00001d038936|Zm00001d005377|Zm00001d034875|Zm00001d010670|Zm00001d040629|Zm00001d012687|Zm00001d005383|Zm00001d038389|Zm00001d042057|Zm00001d008727|Zm00001d037643|Zm00001d007714
KEGG	zma00590	Arachidonic acid metabolism	7|889	17|6620	0.0015378	0.0057784	2.23819	7	Zm00001d012687|Zm00001d037079|Zm00001d026154|Zm00001d013461|Zm00001d002704|Zm00001d033683|Zm00001d003446
KEGG	zma00561	Glycerolipid metabolism	17|889	85|6620	0.00163021	0.00594129	2.22612	17	Zm00001d051754|Zm00001d043263|Zm00001d023979|Zm00001d030256|Zm00001d017418|Zm00001d045706|Zm00001d020537|Zm00001d033795|Zm00001d016731|Zm00001d038389|Zm00001d012687|Zm00001d005818|Zm00001d051628|Zm00001d019552|Zm00001d043267|Zm00001d007714|Zm00001d004731
KEGG	zma00195	Photosynthesis	19|889	101|6620	0.00167698	0.00594129	2.22612	19	Zm00001d007857|Zm00001d010136|Zm00001d014564|Zm00001d035001|Zm00001d034760|Zm00001d003767|Zm00001d005446|Zm00001d018797|Zm00001d035859|Zm00001d013146|Zm00001d008706|Zm00001d034283|Zm00001d038291|Zm00001d036535|Zm00001d038984|Zm00001d011833|Zm00001d018779|Zm00001d047532|Zm00001d018794
KEGG	zma04141	Protein processing in endoplasmic reticulum	43|889	316|6620	0.00194032	0.00668333	2.17501	43	Zm00001d047799|Zm00001d021498|Zm00001d024903|Zm00001d002388|Zm00001d041603|Zm00001d034667|Zm00001d012420|Zm00001d013111|Zm00001d047841|Zm00001d039566|Zm00001d028561|Zm00001d012421|Zm00001d042922|Zm00001d039933|Zm00001d030620|Zm00001d053747|Zm00001d028408|Zm00001d003554|Zm00001d005460|Zm00001d049099|Zm00001d028557|Zm00001d028588|Zm00001d021634|Zm00001d012170|Zm00001d034368|Zm00001d031332|Zm00001d0…
KEGG	zma00270	Cysteine and methionine metabolism	23|889	137|6620	0.00219923	0.0073704	2.13251	23	Zm00001d026060|Zm00001d008379|Zm00001d045327|Zm00001d043382|Zm00001d038460|Zm00001d046112|Zm00001d040697|Zm00001d013644|Zm00001d024843|Zm00001d019467|Zm00001d025773|Zm00001d007661|Zm00001d041243|Zm00001d053107|Zm00001d038453|Zm00001d000294|Zm00001d024853|Zm00001d024852|Zm00001d029848|Zm00001d011208|Zm00001d048060|Zm00001d043951|Zm00001d010920
KEGG	zma04626	Plant-pathogen interaction	31|889	209|6620	0.00248722	0.0081162	2.09065	31	Zm00001d010649|Zm00001d030016|Zm00001d024903|Zm00001d012482|Zm00001d014649|Zm00001d027533|Zm00001d053016|Zm00001d044172|Zm00001d004812|Zm00001d031676|Zm00001d052653|Zm00001d026139|Zm00001d043025|Zm00001d021835|Zm00001d013243|Zm00001d031332|Zm00001d031580|Zm00001d008177|Zm00001d014650|Zm00001d052066|Zm00001d007426|Zm00001d043609|Zm00001d020827|Zm00001d045359|Zm00001d027480|Zm00001d018326|Zm00001d0…
KEGG	zma01040	Biosynthesis of unsaturated fatty acids	12|889	52|6620	0.00278258	0.00884717	2.0532	12	Zm00001d023768|Zm00001d023769|Zm00001d037521|Zm00001d051636|Zm00001d017840|Zm00001d014093|Zm00001d045817|Zm00001d029190|Zm00001d045251|Zm00001d042884|Zm00001d018847|Zm00001d026144
KEGG	zma00630	Glyoxylate and dicarboxylate metabolism	19|889	110|6620	0.00387139	0.0120013	1.92077	19	Zm00001d043348|Zm00001d041243|Zm00001d048358|Zm00001d016248|Zm00001d048050|Zm00001d027511|Zm00001d033747|Zm00001d018639|Zm00001d052595|Zm00001d054044|Zm00001d015856|Zm00001d017801|Zm00001d014848|Zm00001d040457|Zm00001d006476|Zm00001d030544|Zm00001d049234|Zm00001d034887|Zm00001d008432
KEGG	zma00052	Galactose metabolism	15|889	80|6620	0.00503374	0.015224	1.81747	15	Zm00001d036477|Zm00001d014674|Zm00001d025943|Zm00001d038775|Zm00001d037689|Zm00001d054075|Zm00001d016708|Zm00001d010375|Zm00001d014947|Zm00001d043607|Zm00001d002830|Zm00001d019552|Zm00001d025659|Zm00001d039499|Zm00001d010796
KEGG	zma00460	Cyanoamino acid metabolism	12|889	57|6620	0.00526677	0.0155495	1.80828	12	Zm00001d043348|Zm00001d023994|Zm00001d012159|Zm00001d049234|Zm00001d041777|Zm00001d024891|Zm00001d021119|Zm00001d033649|Zm00001d025847|Zm00001d025846|Zm00001d040457|Zm00001d003446
KEGG	zma00071	Fatty acid degradation	12|889	59|6620	0.0066544	0.0191517	1.71779	12	Zm00001d051754|Zm00001d033931|Zm00001d037521|Zm00001d045251|Zm00001d045706|Zm00001d014093|Zm00001d017418|Zm00001d042884|Zm00001d053308|Zm00001d005818|Zm00001d004731|Zm00001d008432
KEGG	zma00565	Ether lipid metabolism	9|889	37|6620	0.00679576	0.0191517	1.71779	9	Zm00001d012687|Zm00001d034875|Zm00001d013461|Zm00001d040629|Zm00001d042057|Zm00001d050470|Zm00001d037643|Zm00001d008727|Zm00001d033683
KEGG	zma00040	Pentose and glucuronate interconversions	14|889	76|6620	0.00752729	0.0207419	1.68315	14	Zm00001d051754|Zm00001d036477|Zm00001d014674|Zm00001d034231|Zm00001d022460|Zm00001d048324|Zm00001d017418|Zm00001d004731|Zm00001d013245|Zm00001d042556|Zm00001d008334|Zm00001d048322|Zm00001d045706|Zm00001d040649
KEGG	zma00903	Limonene and pinene degradation	4|889	8|6620	0.00985134	0.0262473	1.58092	4	Zm00001d051754|Zm00001d045706|Zm00001d004731|Zm00001d017418
KEGG	zma04146	Peroxisome	19|889	122|6620	0.0100545	0.0262473	1.58092	19	Zm00001d014848|Zm00001d029170|Zm00001d044021|Zm00001d037521|Zm00001d053931|Zm00001d027511|Zm00001d014093|Zm00001d045394|Zm00001d045251|Zm00001d017501|Zm00001d054044|Zm00001d049881|Zm00001d005586|Zm00001d042884|Zm00001d033091|Zm00001d052851|Zm00001d031327|Zm00001d033684|Zm00001d011119
KEGG	zma00130	Ubiquinone and other terpenoid-quinone biosynthesis	11|889	55|6620	0.0101602	0.0262473	1.58092	11	Zm00001d012510|Zm00001d015356|Zm00001d032103|Zm00001d053107|Zm00001d016471|Zm00001d006387|Zm00001d009858|Zm00001d012607|Zm00001d010104|Zm00001d019365|Zm00001d015459
KEGG	zma02010	ABC transporters	8|889	34|6620	0.0122848	0.0305147	1.51549	8	Zm00001d043599|Zm00001d008178|Zm00001d009448|Zm00001d043766|Zm00001d031871|Zm00001d045097|Zm00001d026426|Zm00001d053706
KEGG	zma00450	Selenocompound metabolism	7|889	27|6620	0.0123043	0.0305147	1.51549	7	Zm00001d028038|Zm00001d051753|Zm00001d011099|Zm00001d000294|Zm00001d013644|Zm00001d033981|Zm00001d033100
KEGG	zma00620	Pyruvate metabolism	19|889	126|6620	0.0133384	0.0324307	1.48904	19	Zm00001d051754|Zm00001d021187|Zm00001d020057|Zm00001d006107|Zm00001d012764|Zm00001d041243|Zm00001d017418|Zm00001d049049|Zm00001d043601|Zm00001d045706|Zm00001d000133|Zm00001d008432|Zm00001d005818|Zm00001d038163|Zm00001d044748|Zm00001d024245|Zm00001d004731|Zm00001d037693|Zm00001d047893
KEGG	zma00900	Terpenoid backbone biosynthesis	13|889	75|6620	0.0148278	0.0353587	1.4515	13	Zm00001d017608|Zm00001d043727|Zm00001d008370|Zm00001d040163|Zm00001d012197|Zm00001d051457|Zm00001d043182|Zm00001d033896|Zm00001d017139|Zm00001d020963|Zm00001d012459|Zm00001d010274|Zm00001d008432

## Sheet: Roots-DV VS MR
Data S6 KEGG pathway enrichment analysis of DEGs in the transcriptome of maize induced by different treatments.
Category	ID	Description	GeneRatio	BgRatio	pvalue	padj	-log10(padj)	Count	geneID
KEGG	zma01100	Metabolic pathways	1172|2799	2609|6620	1.12227e-32	1.44773e-30	29.8393	1172	Zm00001d052364|Zm00001d003381|Zm00001d043263|Zm00001d002898|Zm00001d037359|Zm00001d022460|Zm00001d002897|Zm00001d002899|Zm00001d050293|Zm00001d007726|Zm00001d008569|Zm00001d025183|Zm00001d031449|Zm00001d039323|Zm00001d041319|Zm00001d033619|Zm00001d032311|Zm00001d027558|Zm00001d015376|Zm00001d038904|Zm00001d017769|Zm00001d038794|Zm00001d007857|Zm00001d034241|Zm00001d017152|Zm00001d018033|Zm00001d0…
KEGG	zma01110	Biosynthesis of secondary metabolites	723|2799	1481|6620	1.30711e-27	8.43083e-26	25.0741	723	Zm00001d003381|Zm00001d002899|Zm00001d002898|Zm00001d037359|Zm00001d027656|Zm00001d002897|Zm00001d008569|Zm00001d025183|Zm00001d031449|Zm00001d041319|Zm00001d024514|Zm00001d027558|Zm00001d015376|Zm00001d017769|Zm00001d034241|Zm00001d018033|Zm00001d034129|Zm00001d040702|Zm00001d037182|Zm00001d032950|Zm00001d039394|Zm00001d030770|Zm00001d031086|Zm00001d030677|Zm00001d003252|Zm00001d043951|Zm00001d0…
KEGG	zma00940	Phenylpropanoid biosynthesis	139|2799	242|6620	1.26221e-09	5.42751e-08	7.2654	139	Zm00001d003381|Zm00001d002899|Zm00001d002898|Zm00001d037359|Zm00001d037849|Zm00001d027411|Zm00001d006097|Zm00001d029275|Zm00001d038555|Zm00001d002897|Zm00001d035336|Zm00001d008898|Zm00001d002004|Zm00001d010218|Zm00001d027711|Zm00001d029279|Zm00001d004443|Zm00001d046184|Zm00001d034129|Zm00001d040702|Zm00001d032152|Zm00001d042022|Zm00001d046210|Zm00001d017696|Zm00001d018619|Zm00001d020808|Zm00001d0…
KEGG	zma04075	Plant hormone signal transduction	176|2799	355|6620	3.74728e-08	1.2085e-06	5.91775	176	Zm00001d037604|Zm00001d020938|Zm00001d050903|Zm00001d036463|Zm00001d046751|Zm00001d026540|Zm00001d044015|Zm00001d046755|Zm00001d044301|Zm00001d014682|Zm00001d040536|Zm00001d033786|Zm00001d012263|Zm00001d020939|Zm00001d023424|Zm00001d013486|Zm00001d012296|Zm00001d041418|Zm00001d015521|Zm00001d035382|Zm00001d033319|Zm00001d015778|Zm00001d031961|Zm00001d037774|Zm00001d020725|Zm00001d048094|Zm00001d0…
KEGG	zma00500	Starch and sucrose metabolism	128|2799	251|6620	8.1799e-07	2.11042e-05	4.67563	128	Zm00001d009060|Zm00001d022460|Zm00001d038728|Zm00001d016708|Zm00001d031577|Zm00001d037689|Zm00001d042353|Zm00001d032311|Zm00001d029087|Zm00001d034551|Zm00001d028243|Zm00001d003439|Zm00001d038794|Zm00001d016531|Zm00001d018033|Zm00001d022206|Zm00001d036749|Zm00001d012173|Zm00001d014947|Zm00001d047110|Zm00001d048055|Zm00001d046210|Zm00001d036608|Zm00001d052060|Zm00001d029371|Zm00001d025354|Zm00001d0…
KEGG	zma04626	Plant-pathogen interaction	111|2799	209|6620	1.00259e-06	2.15558e-05	4.66644	111	Zm00001d002085|Zm00001d029163|Zm00001d004972|Zm00001d021136|Zm00001d018233|Zm00001d031676|Zm00001d018339|Zm00001d006621|Zm00001d007912|Zm00001d043233|Zm00001d052988|Zm00001d002540|Zm00001d016716|Zm00001d018738|Zm00001d013527|Zm00001d049033|Zm00001d042056|Zm00001d040805|Zm00001d021090|Zm00001d023859|Zm00001d049355|Zm00001d024903|Zm00001d012482|Zm00001d035285|Zm00001d013030|Zm00001d039110|Zm00001d0…
KEGG	zma00250	Alanine, aspartate and glutamate metabolism	53|2799	80|6620	8.73439e-06	0.000145359	3.83756	53	Zm00001d031364|Zm00001d031349|Zm00001d043382|Zm00001d028750|Zm00001d015183|Zm00001d038460|Zm00001d051804|Zm00001d047603|Zm00001d051586|Zm00001d032984|Zm00001d033619|Zm00001d031749|Zm00001d047981|Zm00001d029083|Zm00001d002326|Zm00001d033747|Zm00001d018639|Zm00001d024203|Zm00001d049380|Zm00001d028766|Zm00001d037507|Zm00001d031379|Zm00001d011610|Zm00001d053776|Zm00001d048292|Zm00001d038332|Zm00001d0…
KEGG	zma03015	mRNA surveillance pathway	94|2799	179|6620	9.01453e-06	0.000145359	3.83756	94	Zm00001d051898|Zm00001d039625|Zm00001d001827|Zm00001d053702|Zm00001d053565|Zm00001d033708|Zm00001d049723|Zm00001d019234|Zm00001d049642|Zm00001d013481|Zm00001d025100|Zm00001d042040|Zm00001d044393|Zm00001d046377|Zm00001d046214|Zm00001d050266|Zm00001d015058|Zm00001d034817|Zm00001d036594|Zm00001d003256|Zm00001d022586|Zm00001d017303|Zm00001d018730|Zm00001d053919|Zm00001d035140|Zm00001d028655|Zm00001d0…
KEGG	zma04146	Peroxisome	70|2799	122|6620	1.43116e-05	0.000205134	3.68796	70	Zm00001d042035|Zm00001d026313|Zm00001d022112|Zm00001d013795|Zm00001d031349|Zm00001d005586|Zm00001d035318|Zm00001d019439|Zm00001d027511|Zm00001d019850|Zm00001d044016|Zm00001d031364|Zm00001d049881|Zm00001d005019|Zm00001d008992|Zm00001d049882|Zm00001d052851|Zm00001d002260|Zm00001d002261|Zm00001d033684|Zm00001d012262|Zm00001d045606|Zm00001d020051|Zm00001d031908|Zm00001d045384|Zm00001d014093|Zm00001d0…
KEGG	zma03040	Spliceosome	127|2799	269|6620	1.62576e-05	0.000209723	3.67835	127	Zm00001d039541|Zm00001d037602|Zm00001d025878|Zm00001d033388|Zm00001d010213|Zm00001d032319|Zm00001d032313|Zm00001d007799|Zm00001d010461|Zm00001d048687|Zm00001d019234|Zm00001d029483|Zm00001d048609|Zm00001d041550|Zm00001d008951|Zm00001d053927|Zm00001d025063|Zm00001d002716|Zm00001d050916|Zm00001d002155|Zm00001d029375|Zm00001d030579|Zm00001d052820|Zm00001d022065|Zm00001d049636|Zm00001d028655|Zm00001d0…
KEGG	zma00052	Galactose metabolism	51|2799	80|6620	2.70325e-05	0.000317018	3.49892	51	Zm00001d045326|Zm00001d011889|Zm00001d038775|Zm00001d025586|Zm00001d054075|Zm00001d016934|Zm00001d013819|Zm00001d001944|Zm00001d016708|Zm00001d043563|Zm00001d010375|Zm00001d037689|Zm00001d013428|Zm00001d039685|Zm00001d006309|Zm00001d001943|Zm00001d015008|Zm00001d003436|Zm00001d003432|Zm00001d021249|Zm00001d029151|Zm00001d014947|Zm00001d008816|Zm00001d021421|Zm00001d042066|Zm00001d028931|Zm00001d0…
KEGG	zma01200	Carbon metabolism	157|2799	372|6620	0.000165679	0.00167289	2.77653	157	Zm00001d031364|Zm00001d021132|Zm00001d037961|Zm00001d037689|Zm00001d027558|Zm00001d015376|Zm00001d028556|Zm00001d040721|Zm00001d049641|Zm00001d001831|Zm00001d018639|Zm00001d048794|Zm00001d019330|Zm00001d008816|Zm00001d031809|Zm00001d041243|Zm00001d008491|Zm00001d044021|Zm00001d040235|Zm00001d012706|Zm00001d037910|Zm00001d012702|Zm00001d027488|Zm00001d025984|Zm00001d040446|Zm00001d047587|Zm00001d0…
KEGG	zma00010	Glycolysis / Gluconeogenesis	92|2799	193|6620	0.000168586	0.00167289	2.77653	92	Zm00001d025586|Zm00001d016934|Zm00001d037689|Zm00001d010588|Zm00001d015376|Zm00001d045706|Zm00001d003432|Zm00001d049641|Zm00001d008816|Zm00001d031809|Zm00001d034824|Zm00001d008491|Zm00001d000116|Zm00001d042453|Zm00001d037910|Zm00001d008651|Zm00001d040446|Zm00001d028556|Zm00001d001831|Zm00001d033931|Zm00001d049731|Zm00001d034256|Zm00001d045326|Zm00001d011889|Zm00001d029341|Zm00001d005818|Zm00001d0…
KEGG	zma01230	Biosynthesis of amino acids	156|2799	371|6620	0.00019819	0.00182618	2.73846	156	Zm00001d052472|Zm00001d022181|Zm00001d002128|Zm00001d045153|Zm00001d011610|Zm00001d012674|Zm00001d028536|Zm00001d033788|Zm00001d027558|Zm00001d015376|Zm00001d016198|Zm00001d023429|Zm00001d049641|Zm00001d018639|Zm00001d046168|Zm00001d008816|Zm00001d031809|Zm00001d008491|Zm00001d044021|Zm00001d025862|Zm00001d004960|Zm00001d040235|Zm00001d046676|Zm00001d037910|Zm00001d030677|Zm00001d010056|Zm00001d0…
KEGG	zma00564	Glycerophospholipid metabolism	67|2799	130|6620	0.000239218	0.00205728	2.68671	67	Zm00001d030117|Zm00001d040205|Zm00001d043401|Zm00001d043267|Zm00001d030174|Zm00001d046972|Zm00001d020612|Zm00001d030131|Zm00001d005484|Zm00001d036718|Zm00001d043771|Zm00001d015818|Zm00001d013014|Zm00001d050470|Zm00001d033683|Zm00001d009497|Zm00001d012308|Zm00001d033187|Zm00001d029550|Zm00001d038366|Zm00001d013461|Zm00001d022594|Zm00001d014984|Zm00001d005035|Zm00001d042152|Zm00001d001903|Zm00001d0…
KEGG	zma00906	Carotenoid biosynthesis	32|2799	48|6620	0.000452556	0.00344399	2.46294	32	Zm00001d020717|Zm00001d018869|Zm00001d043442|Zm00001d044558|Zm00001d013689|Zm00001d041319|Zm00001d036345|Zm00001d017766|Zm00001d017762|Zm00001d003512|Zm00001d002589|Zm00001d052932|Zm00001d019124|Zm00001d007876|Zm00001d027443|Zm00001d012394|Zm00001d026056|Zm00001d002736|Zm00001d005889|Zm00001d018488|Zm00001d007502|Zm00001d031086|Zm00001d051554|Zm00001d007549|Zm00001d027936|Zm00001d023655|Zm00001d0…
KEGG	zma00260	Glycine, serine and threonine metabolism	58|2799	111|6620	0.000462944	0.00344399	2.46294	58	Zm00001d042035|Zm00001d046676|Zm00001d024907|Zm00001d031364|Zm00001d031349|Zm00001d042661|Zm00001d018969|Zm00001d012518|Zm00001d029025|Zm00001d024906|Zm00001d005818|Zm00001d013427|Zm00001d003058|Zm00001d050495|Zm00001d040457|Zm00001d013223|Zm00001d050134|Zm00001d050133|Zm00001d018639|Zm00001d050339|Zm00001d027727|Zm00001d029083|Zm00001d025626|Zm00001d040721|Zm00001d034452|Zm00001d032114|Zm00001d0…
KEGG	zma00270	Cysteine and methionine metabolism	68|2799	137|6620	0.000480557	0.00344399	2.46294	68	Zm00001d008379|Zm00001d020543|Zm00001d045327|Zm00001d010869|Zm00001d053404|Zm00001d043382|Zm00001d049239|Zm00001d045153|Zm00001d038460|Zm00001d046112|Zm00001d029324|Zm00001d011735|Zm00001d028303|Zm00001d045340|Zm00001d045341|Zm00001d024841|Zm00001d025773|Zm00001d019467|Zm00001d000163|Zm00001d020544|Zm00001d050134|Zm00001d049823|Zm00001d042264|Zm00001d049042|Zm00001d018211|Zm00001d029083|Zm00001d0…
KEGG	zma00520	Amino sugar and nucleotide sugar metabolism	86|2799	186|6620	0.000563696	0.0038272	2.41712	86	Zm00001d042769|Zm00001d009060|Zm00001d002292|Zm00001d031577|Zm00001d037689|Zm00001d016531|Zm00001d017152|Zm00001d012173|Zm00001d012176|Zm00001d038529|Zm00001d032950|Zm00001d021895|Zm00001d025199|Zm00001d021026|Zm00001d033174|Zm00001d034256|Zm00001d028654|Zm00001d011889|Zm00001d013428|Zm00001d005546|Zm00001d048903|Zm00001d042536|Zm00001d015008|Zm00001d043511|Zm00001d035038|Zm00001d021421|Zm00001d0…
KEGG	zma04712	Circadian rhythm - plant	40|2799	69|6620	0.000770215	0.00496788	2.30383	40	Zm00001d021557|Zm00001d016915|Zm00001d025589|Zm00001d040536|Zm00001d004875|Zm00001d052673|Zm00001d029978|Zm00001d006116|Zm00001d003477|Zm00001d039658|Zm00001d053091|Zm00001d039589|Zm00001d007951|Zm00001d015290|Zm00001d050850|Zm00001d050851|Zm00001d006440|Zm00001d052781|Zm00001d014594|Zm00001d051114|Zm00001d034125|Zm00001d008734|Zm00001d047761|Zm00001d007403|Zm00001d047632|Zm00001d007240|Zm00001d0…
KEGG	zma00360	Phenylalanine metabolism	30|2799	48|6620	0.001421	0.00872902	2.05903	30	Zm00001d003015|Zm00001d003016|Zm00001d037849|Zm00001d043382|Zm00001d033286|Zm00001d019365|Zm00001d030132|Zm00001d052321|Zm00001d004287|Zm00001d017802|Zm00001d012590|Zm00001d027711|Zm00001d051529|Zm00001d015356|Zm00001d016471|Zm00001d033055|Zm00001d025103|Zm00001d017279|Zm00001d017274|Zm00001d005998|Zm00001d016198|Zm00001d010190|Zm00001d016441|Zm00001d004288|Zm00001d032103|Zm00001d051161|Zm00001d0…
KEGG	zma04120	Ubiquitin mediated proteolysis	80|2799	178|6620	0.00158813	0.00895148	2.04811	80	Zm00001d023874|Zm00001d037096|Zm00001d014078|Zm00001d013546|Zm00001d009007|Zm00001d036679|Zm00001d044753|Zm00001d036481|Zm00001d029141|Zm00001d040046|Zm00001d031205|Zm00001d052072|Zm00001d008428|Zm00001d020913|Zm00001d047635|Zm00001d020911|Zm00001d009552|Zm00001d012421|Zm00001d027675|Zm00001d041049|Zm00001d017475|Zm00001d002572|Zm00001d045133|Zm00001d029203|Zm00001d041216|Zm00001d038972|Zm00001d0…
KEGG	zma00511	Other glycan degradation	19|2799	24|6620	0.001596	0.00895148	2.04811	19	Zm00001d002682|Zm00001d021197|Zm00001d038848|Zm00001d030270|Zm00001d002751|Zm00001d038847|Zm00001d021895|Zm00001d030285|Zm00001d032725|Zm00001d010050|Zm00001d006161|Zm00001d030470|Zm00001d030471|Zm00001d028235|Zm00001d007383|Zm00001d012176|Zm00001d042066|Zm00001d005431|Zm00001d048988
KEGG	zma00460	Cyanoamino acid metabolism	33|2799	57|6620	0.00215527	0.0115846	1.93612	33	Zm00001d028199|Zm00001d042661|Zm00001d009610|Zm00001d041173|Zm00001d017352|Zm00001d008628|Zm00001d041763|Zm00001d050490|Zm00001d004413|Zm00001d043348|Zm00001d024000|Zm00001d024891|Zm00001d033649|Zm00001d025847|Zm00001d025846|Zm00001d012159|Zm00001d048099|Zm00001d034015|Zm00001d046210|Zm00001d003044|Zm00001d012706|Zm00001d051214|Zm00001d040457|Zm00001d037918|Zm00001d038272|Zm00001d003446|Zm00001d0…
KEGG	zma00910	Nitrogen metabolism	30|2799	50|6620	0.00225243	0.0116225	1.9347	30	Zm00001d011610|Zm00001d054057|Zm00001d009610|Zm00001d017352|Zm00001d043348|Zm00001d044095|Zm00001d044096|Zm00001d044099|Zm00001d031779|Zm00001d049995|Zm00001d033747|Zm00001d031769|Zm00001d049240|Zm00001d020764|Zm00001d003781|Zm00001d017958|Zm00001d054060|Zm00001d011454|Zm00001d012706|Zm00001d038948|Zm00001d025984|Zm00001d017025|Zm00001d018206|Zm00001d044503|Zm00001d050328|Zm00001d051804|Zm00001d0…
KEGG	zma02010	ABC transporters	23|2799	34|6620	0.00237872	0.0118021	1.92804	23	Zm00001d014540|Zm00001d044798|Zm00001d019627|Zm00001d009448|Zm00001d025043|Zm00001d026426|Zm00001d041947|Zm00001d047780|Zm00001d025590|Zm00001d008178|Zm00001d043762|Zm00001d011644|Zm00001d043766|Zm00001d040562|Zm00001d044564|Zm00001d025703|Zm00001d043599|Zm00001d028671|Zm00001d029034|Zm00001d002503|Zm00001d024600|Zm00001d045097|Zm00001d053706
KEGG	zma00350	Tyrosine metabolism	28|2799	46|6620	0.00266515	0.0127335	1.89505	28	Zm00001d033931|Zm00001d043382|Zm00001d030347|Zm00001d043226|Zm00001d016860|Zm00001d030348|Zm00001d052321|Zm00001d027947|Zm00001d017802|Zm00001d018468|Zm00001d015356|Zm00001d025103|Zm00001d051227|Zm00001d038665|Zm00001d049059|Zm00001d041772|Zm00001d016198|Zm00001d010190|Zm00001d033555|Zm00001d023968|Zm00001d045610|Zm00001d016441|Zm00001d033024|Zm00001d027995|Zm00001d049407|Zm00001d019365|Zm00001d0…
KEGG	zma00900	Terpenoid backbone biosynthesis	39|2799	75|6620	0.00383886	0.0176862	1.75237	39	Zm00001d014727|Zm00001d045159|Zm00001d027694|Zm00001d031559|Zm00001d051458|Zm00001d051457|Zm00001d040163|Zm00001d009431|Zm00001d037967|Zm00001d042442|Zm00001d043182|Zm00001d027941|Zm00001d017826|Zm00001d010274|Zm00001d017608|Zm00001d045383|Zm00001d019629|Zm00001d026702|Zm00001d028152|Zm00001d018740|Zm00001d054008|Zm00001d017139|Zm00001d038170|Zm00001d031212|Zm00001d047906|Zm00001d021709|Zm00001d0…
KEGG	zma04140	Regulation of autophagy	30|2799	53|6620	0.00426205	0.0189588	1.72219	30	Zm00001d006944|Zm00001d007167|Zm00001d025950|Zm00001d053173|Zm00001d051307|Zm00001d026641|Zm00001d033994|Zm00001d018259|Zm00001d006685|Zm00001d038690|Zm00001d018568|Zm00001d012697|Zm00001d010811|Zm00001d013458|Zm00001d031482|Zm00001d038745|Zm00001d000178|Zm00001d006474|Zm00001d017403|Zm00001d029075|Zm00001d011347|Zm00001d024239|Zm00001d002257|Zm00001d001790|Zm00001d025765|Zm00001d049405|Zm00001d0…
KEGG	zma00904	Diterpenoid biosynthesis	20|2799	30|6620	0.0050019	0.0215082	1.6674	20	Zm00001d037724|Zm00001d043411|Zm00001d032961|Zm00001d032858|Zm00001d047830|Zm00001d012712|Zm00001d045563|Zm00001d048874|Zm00001d038695|Zm00001d017293|Zm00001d002349|Zm00001d048867|Zm00001d039634|Zm00001d024514|Zm00001d039394|Zm00001d017294|Zm00001d024512|Zm00001d018617|Zm00001d037565|Zm00001d046344
KEGG	zma00561	Glycerolipid metabolism	42|2799	85|6620	0.00552002	0.0229704	1.63883	42	Zm00001d030117|Zm00001d002085|Zm00001d043263|Zm00001d043267|Zm00001d047849|Zm00001d018595|Zm00001d022445|Zm00001d008600|Zm00001d025958|Zm00001d013406|Zm00001d028211|Zm00001d013014|Zm00001d005818|Zm00001d050495|Zm00001d029550|Zm00001d038366|Zm00001d014984|Zm00001d030256|Zm00001d003750|Zm00001d045706|Zm00001d018406|Zm00001d009967|Zm00001d048766|Zm00001d034591|Zm00001d000116|Zm00001d030770|Zm00001d0…
KEGG	zma00051	Fructose and mannose metabolism	46|2799	96|6620	0.00588773	0.0230413	1.63749	46	Zm00001d028572|Zm00001d045326|Zm00001d029307|Zm00001d004479|Zm00001d038775|Zm00001d034231|Zm00001d037532|Zm00001d044813|Zm00001d037278|Zm00001d005052|Zm00001d042727|Zm00001d012103|Zm00001d010375|Zm00001d037689|Zm00001d008525|Zm00001d008524|Zm00001d012407|Zm00001d042536|Zm00001d011889|Zm00001d045919|Zm00001d022490|Zm00001d045873|Zm00001d008816|Zm00001d031727|Zm00001d012173|Zm00001d042146|Zm00001d0…
KEGG	zma00230	Purine metabolism	93|2799	227|6620	0.0059128	0.0230413	1.63749	93	Zm00001d007656|Zm00001d021335|Zm00001d002003|Zm00001d033099|Zm00001d019123|Zm00001d034320|Zm00001d007312|Zm00001d037617|Zm00001d013780|Zm00001d038332|Zm00001d038139|Zm00001d023298|Zm00001d026635|Zm00001d041637|Zm00001d040446|Zm00001d001831|Zm00001d019553|Zm00001d022581|Zm00001d024423|Zm00001d024051|Zm00001d024583|Zm00001d033775|Zm00001d035124|Zm00001d003017|Zm00001d034023|Zm00001d042746|Zm00001d0…
KEGG	zma03018	RNA degradation	75|2799	176|6620	0.0060729	0.0230413	1.63749	75	Zm00001d045326|Zm00001d015955|Zm00001d038775|Zm00001d043329|Zm00001d045544|Zm00001d036997|Zm00001d051678|Zm00001d052098|Zm00001d017216|Zm00001d042725|Zm00001d052307|Zm00001d043563|Zm00001d010375|Zm00001d052031|Zm00001d014882|Zm00001d014880|Zm00001d010461|Zm00001d036540|Zm00001d040311|Zm00001d028409|Zm00001d028556|Zm00001d054089|Zm00001d040082|Zm00001d009522|Zm00001d017883|Zm00001d040294|Zm00001d0…
KEGG	zma00592	alpha-Linolenic acid metabolism	30|2799	55|6620	0.00630953	0.0232551	1.63348	30	Zm00001d033931|Zm00001d013461|Zm00001d048021|Zm00001d015992|Zm00001d013014|Zm00001d049882|Zm00001d033683|Zm00001d045606|Zm00001d003533|Zm00001d035854|Zm00001d035767|Zm00001d014093|Zm00001d028282|Zm00001d044908|Zm00001d013185|Zm00001d053675|Zm00001d037521|Zm00001d037182|Zm00001d034591|Zm00001d036640|Zm00001d003584|Zm00001d052827|Zm00001d031449|Zm00001d012687|Zm00001d049059|Zm00001d050107|Zm00001d0…
KEGG	zma00040	Pentose and glucuronate interconversions	38|2799	76|6620	0.00693695	0.0248574	1.60454	38	Zm00001d051754|Zm00001d043509|Zm00001d034231|Zm00001d022460|Zm00001d021050|Zm00001d025958|Zm00001d043186|Zm00001d042556|Zm00001d006309|Zm00001d017416|Zm00001d015008|Zm00001d034551|Zm00001d027841|Zm00001d003439|Zm00001d045706|Zm00001d038794|Zm00001d033188|Zm00001d004448|Zm00001d036945|Zm00001d021421|Zm00001d040649|Zm00001d034072|Zm00001d010793|Zm00001d036477|Zm00001d014674|Zm00001d000116|Zm00001d0…
KEGG	zma00591	Linoleic acid metabolism	13|2799	16|6620	0.00733658	0.0249968	1.60212	13	Zm00001d012687|Zm00001d003533|Zm00001d013461|Zm00001d034591|Zm00001d015852|Zm00001d033624|Zm00001d053675|Zm00001d042541|Zm00001d042540|Zm00001d013014|Zm00001d033683|Zm00001d031449|Zm00001d002000
KEGG	zma00310	Lysine degradation	24|2799	41|6620	0.00736339	0.0249968	1.60212	24	Zm00001d051754|Zm00001d042035|Zm00001d011956|Zm00001d052079|Zm00001d025958|Zm00001d010646|Zm00001d019520|Zm00001d042272|Zm00001d005818|Zm00001d050495|Zm00001d047592|Zm00001d005563|Zm00001d045706|Zm00001d003947|Zm00001d003923|Zm00001d031212|Zm00001d009134|Zm00001d000116|Zm00001d038541|Zm00001d047940|Zm00001d023552|Zm00001d043135|Zm00001d019195|Zm00001d005445
KEGG	zma00860	Porphyrin and chlorophyll metabolism	33|2799	64|6620	0.00810616	0.0268127	1.57166	33	Zm00001d046492|Zm00001d026277|Zm00001d027656|Zm00001d036894|Zm00001d026603|Zm00001d013915|Zm00001d011876|Zm00001d031418|Zm00001d027612|Zm00001d001820|Zm00001d013937|Zm00001d040539|Zm00001d048372|Zm00001d003214|Zm00001d053901|Zm00001d031860|Zm00001d014715|Zm00001d042026|Zm00001d043259|Zm00001d011387|Zm00001d013651|Zm00001d027950|Zm00001d002358|Zm00001d016854|Zm00001d038547|Zm00001d040463|Zm00001d0…
KEGG	zma00053	Ascorbate and aldarate metabolism	30|2799	57|6620	0.00911572	0.0293982	1.53168	30	Zm00001d051754|Zm00001d031494|Zm00001d004956|Zm00001d023652|Zm00001d025958|Zm00001d017787|Zm00001d035337|Zm00001d005818|Zm00001d050495|Zm00001d007234|Zm00001d016802|Zm00001d019237|Zm00001d033188|Zm00001d034072|Zm00001d036477|Zm00001d014674|Zm00001d032950|Zm00001d046330|Zm00001d000116|Zm00001d048954|Zm00001d047757|Zm00001d002426|Zm00001d042478|Zm00001d024253|Zm00001d045706|Zm00001d005347|Zm00001d0…
KEGG	zma00430	Taurine and hypotaurine metabolism	14|2799	19|6620	0.00978031	0.0307722	1.51184	14	Zm00001d012699|Zm00001d047981|Zm00001d031264|Zm00001d033805|Zm00001d026556|Zm00001d020064|Zm00001d003446|Zm00001d031749|Zm00001d033489|Zm00001d039533|Zm00001d008628|Zm00001d039166|Zm00001d003522|Zm00001d031127
KEGG	zma00410	beta-Alanine metabolism	29|2799	55|6620	0.0100473	0.0308597	1.51061	29	Zm00001d051754|Zm00001d005818|Zm00001d007732|Zm00001d046112|Zm00001d025958|Zm00001d017966|Zm00001d021132|Zm00001d053404|Zm00001d050495|Zm00001d002266|Zm00001d019467|Zm00001d034866|Zm00001d047981|Zm00001d045706|Zm00001d031749|Zm00001d025103|Zm00001d007746|Zm00001d007740|Zm00001d043681|Zm00001d007726|Zm00001d033805|Zm00001d000116|Zm00001d007728|Zm00001d024281|Zm00001d043152|Zm00001d046456|Zm00001d0…
KEGG	zma00650	Butanoate metabolism	20|2799	33|6620	0.0105309	0.0314051	1.503	20	Zm00001d047981|Zm00001d031212|Zm00001d053776|Zm00001d015404|Zm00001d015405|Zm00001d003522|Zm00001d002326|Zm00001d026293|Zm00001d015406|Zm00001d007288|Zm00001d031749|Zm00001d027383|Zm00001d037507|Zm00001d044267|Zm00001d049380|Zm00001d033805|Zm00001d017168|Zm00001d012590|Zm00001d015444|Zm00001d015445
KEGG	zma00730	Thiamine metabolism	11|2799	13|6620	0.0109553	0.0314051	1.503	11	Zm00001d045383|Zm00001d033383|Zm00001d044228|Zm00001d041829|Zm00001d027505|Zm00001d020139|Zm00001d011183|Zm00001d019060|Zm00001d038170|Zm00001d040798|Zm00001d042241
KEGG	zma00902	Monoterpenoid biosynthesis	11|2799	13|6620	0.0109553	0.0314051	1.503	11	Zm00001d053918|Zm00001d002845|Zm00001d002847|Zm00001d002848|Zm00001d007189|Zm00001d025924|Zm00001d051259|Zm00001d015053|Zm00001d051251|Zm00001d053916|Zm00001d015054
KEGG	zma00073	Cutin, suberine and wax biosynthesis	19|2799	31|6620	0.0114967	0.0322406	1.4916	19	Zm00001d014055|Zm00001d017953|Zm00001d042814|Zm00001d037343|Zm00001d002687|Zm00001d017952|Zm00001d017528|Zm00001d012326|Zm00001d028252|Zm00001d030670|Zm00001d040188|Zm00001d030988|Zm00001d031959|Zm00001d013088|Zm00001d042723|Zm00001d019850|Zm00001d030494|Zm00001d012274|Zm00001d051932
KEGG	zma00600	Sphingolipid metabolism	27|2799	51|6620	0.0122167	0.0335309	1.47456	27	Zm00001d022445|Zm00001d051345|Zm00001d016993|Zm00001d043994|Zm00001d008389|Zm00001d004560|Zm00001d032725|Zm00001d042066|Zm00001d048988|Zm00001d049260|Zm00001d050910|Zm00001d007354|Zm00001d052258|Zm00001d009383|Zm00001d017912|Zm00001d005431|Zm00001d019552|Zm00001d038848|Zm00001d032608|Zm00001d038847|Zm00001d013496|Zm00001d033611|Zm00001d049259|Zm00001d002859|Zm00001d021787|Zm00001d044833|Zm00001d0…
KEGG	zma04070	Phosphatidylinositol signaling system	45|2799	99|6620	0.0127816	0.0343504	1.46407	45	Zm00001d037332|Zm00001d002940|Zm00001d043401|Zm00001d049355|Zm00001d031735|Zm00001d042662|Zm00001d046972|Zm00001d013469|Zm00001d005059|Zm00001d013920|Zm00001d016647|Zm00001d025183|Zm00001d035004|Zm00001d038830|Zm00001d029550|Zm00001d010649|Zm00001d007082|Zm00001d043144|Zm00001d032540|Zm00001d047447|Zm00001d022391|Zm00001d033645|Zm00001d048077|Zm00001d033551|Zm00001d053801|Zm00001d043263|Zm00001d0…
KEGG	zma00280	Valine, leucine and isoleucine degradation	33|2799	67|6620	0.0132213	0.034807	1.45833	33	Zm00001d051754|Zm00001d035475|Zm00001d007732|Zm00001d038460|Zm00001d025958|Zm00001d028303|Zm00001d021132|Zm00001d005818|Zm00001d049882|Zm00001d050495|Zm00001d007892|Zm00001d029083|Zm00001d050336|Zm00001d045706|Zm00001d014093|Zm00001d040721|Zm00001d007746|Zm00001d007740|Zm00001d007726|Zm00001d031212|Zm00001d000116|Zm00001d036640|Zm00001d007728|Zm00001d046456|Zm00001d027383|Zm00001d014383|Zm00001d0…
KEGG	zma00480	Glutathione metabolism	59|2799	139|6620	0.0143935	0.0369151	1.4328	59	Zm00001d007234|Zm00001d031494|Zm00001d002704|Zm00001d032968|Zm00001d046112|Zm00001d027557|Zm00001d002426|Zm00001d042095|Zm00001d047765|Zm00001d053404|Zm00001d042216|Zm00001d027539|Zm00001d008628|Zm00001d029699|Zm00001d027540|Zm00001d016551|Zm00001d042099|Zm00001d016802|Zm00001d049187|Zm00001d035642|Zm00001d019237|Zm00001d048353|Zm00001d052384|Zm00001d047757|Zm00001d019467|Zm00001d034148|Zm00001d0…
KEGG	zma00531	Glycosaminoglycan degradation	12|2799	16|6620	0.0148722	0.0369151	1.4328	12	Zm00001d009856|Zm00001d038848|Zm00001d038847|Zm00001d018404|Zm00001d021895|Zm00001d028187|Zm00001d047455|Zm00001d002046|Zm00001d028235|Zm00001d011929|Zm00001d041511|Zm00001d012176
KEGG	zma00565	Ether lipid metabolism	21|2799	37|6620	0.0148805	0.0369151	1.4328	21	Zm00001d022594|Zm00001d034875|Zm00001d006257|Zm00001d039670|Zm00001d034714|Zm00001d034591|Zm00001d040205|Zm00001d012924|Zm00001d015818|Zm00001d005484|Zm00001d015033|Zm00001d037115|Zm00001d012687|Zm00001d013014|Zm00001d050470|Zm00001d036718|Zm00001d033683|Zm00001d040629|Zm00001d029397|Zm00001d037643|Zm00001d013461
KEGG	zma04122	Sulfur relay system	11|2799	14|6620	0.0155847	0.0379326	1.42099	11	Zm00001d031024|Zm00001d027872|Zm00001d050783|Zm00001d041346|Zm00001d045182|Zm00001d020139|Zm00001d007634|Zm00001d002755|Zm00001d018148|Zm00001d053816|Zm00001d021359
KEGG	zma00071	Fatty acid degradation	29|2799	59|6620	0.0196539	0.0469511	1.32835	29	Zm00001d051754|Zm00001d033931|Zm00001d030347|Zm00001d051227|Zm00001d025958|Zm00001d030348|Zm00001d044016|Zm00001d015992|Zm00001d005818|Zm00001d049882|Zm00001d050495|Zm00001d018468|Zm00001d045706|Zm00001d014093|Zm00001d027995|Zm00001d005019|Zm00001d031212|Zm00001d037521|Zm00001d045606|Zm00001d000116|Zm00001d036640|Zm00001d034832|Zm00001d052485|Zm00001d045295|Zm00001d049059|Zm00001d023538|Zm00001d0…
KEGG	zma00590	Arachidonic acid metabolism	12|2799	17|6620	0.0201914	0.047358	1.32461	12	Zm00001d037079|Zm00001d012687|Zm00001d026154|Zm00001d013461|Zm00001d034591|Zm00001d002704|Zm00001d018463|Zm00001d013014|Zm00001d033683|Zm00001d008628|Zm00001d047448|Zm00001d003446

## Sheet: Shoots-DV VS C
Data S6 KEGG pathway enrichment analysis of DEGs in the transcriptome of maize induced by different treatments.
Category	ID	Description	GeneRatio	BgRatio	pvalue	padj	-log10(padj)	Count	geneID
KEGG	zma01110	Biosynthesis of secondary metabolites	68|205	1481|6620	2.35419e-10	2.33065e-08	7.63252	68	Zm00001d051754|Zm00001d002898|Zm00001d027694|Zm00001d023994|Zm00001d026371|Zm00001d027511|Zm00001d021310|Zm00001d005484|Zm00001d034713|Zm00001d053015|Zm00001d027999|Zm00001d013013|Zm00001d000001|Zm00001d050455|Zm00001d003058|Zm00001d029853|Zm00001d042842|Zm00001d002589|Zm00001d024000|Zm00001d033180|Zm00001d025958|Zm00001d043101|Zm00001d028282|Zm00001d016995|Zm00001d017251|Zm00001d052336|Zm00001d0…
KEGG	zma01100	Metabolic pathways	92|205	2609|6620	5.71927e-08	2.83104e-06	5.54805	92	Zm00001d002898|Zm00001d013013|Zm00001d042353|Zm00001d042842|Zm00001d004125|Zm00001d040705|Zm00001d031899|Zm00001d043101|Zm00001d003140|Zm00001d004513|Zm00001d031891|Zm00001d053554|Zm00001d023296|Zm00001d010321|Zm00001d015366|Zm00001d003817|Zm00001d018386|Zm00001d029822|Zm00001d023994|Zm00001d021310|Zm00001d034713|Zm00001d023779|Zm00001d053015|Zm00001d045649|Zm00001d050455|Zm00001d031794|Zm00001d0…
KEGG	zma03030	DNA replication	14|205	122|6620	3.64038e-07	1.20132e-05	4.92034	14	Zm00001d010406|Zm00001d018384|Zm00001d038467|Zm00001d041606|Zm00001d018531|Zm00001d051995|Zm00001d025234|Zm00001d002510|Zm00001d023801|Zm00001d052021|Zm00001d028210|Zm00001d009888|Zm00001d044540|Zm00001d030614
KEGG	zma00591	Linoleic acid metabolism	6|205	16|6620	2.6686e-06	6.60478e-05	4.18014	6	Zm00001d042540|Zm00001d013493|Zm00001d033623|Zm00001d042541|Zm00001d015852|Zm00001d053675
KEGG	zma00970	Aminoacyl-tRNA biosynthesis	10|205	111|6620	0.000111136	0.00210174	2.67742	10	Zm00001d043508|Zm00001d045604|Zm00001d028038|Zm00001d012787|Zm00001d044745|Zm00001d008497|Zm00001d007905|Zm00001d021507|Zm00001d043548|Zm00001d048856
KEGG	zma00710	Carbon fixation in photosynthetic organisms	10|205	113|6620	0.000127378	0.00210174	2.67742	10	Zm00001d031899|Zm00001d021310|Zm00001d010672|Zm00001d004894|Zm00001d046942|Zm00001d002454|Zm00001d053015|Zm00001d042727|Zm00001d000316|Zm00001d010321
KEGG	zma00010	Glycolysis / Gluconeogenesis	11|205	193|6620	0.00195001	0.0275787	1.55943	11	Zm00001d051754|Zm00001d020108|Zm00001d021310|Zm00001d028759|Zm00001d010672|Zm00001d046942|Zm00001d025958|Zm00001d030348|Zm00001d053015|Zm00001d042727|Zm00001d025659
KEGG	zma00230	Purine metabolism	12|205	227|6620	0.00225649	0.027924	1.55402	12	Zm00001d050150|Zm00001d049960|Zm00001d052386|Zm00001d018891|Zm00001d003164|Zm00001d025234|Zm00001d045649|Zm00001d023801|Zm00001d004513|Zm00001d033619|Zm00001d009888|Zm00001d035034
KEGG	zma00450	Selenocompound metabolism	4|205	27|6620	0.00271208	0.0295993	1.52872	4	Zm00001d000294|Zm00001d022381|Zm00001d028038|Zm00001d004513
KEGG	zma00906	Carotenoid biosynthesis	5|205	48|6620	0.00331412	0.0295993	1.52872	5	Zm00001d002589|Zm00001d018488|Zm00001d051556|Zm00001d012394|Zm00001d029822
KEGG	zma01200	Carbon metabolism	16|205	372|6620	0.00345263	0.0295993	1.52872	16	Zm00001d031899|Zm00001d054044|Zm00001d010672|Zm00001d004894|Zm00001d027511|Zm00001d046942|Zm00001d023779|Zm00001d043101|Zm00001d053015|Zm00001d042727|Zm00001d021310|Zm00001d017801|Zm00001d025659|Zm00001d000316|Zm00001d002454|Zm00001d010321
KEGG	zma00051	Fructose and mannose metabolism	7|205	96|6620	0.0035878	0.0295993	1.52872	7	Zm00001d021310|Zm00001d046942|Zm00001d053015|Zm00001d042727|Zm00001d025659|Zm00001d012395|Zm00001d034723
KEGG	zma00500	Starch and sucrose metabolism	12|205	251|6620	0.00485939	0.0356197	1.44831	12	Zm00001d003817|Zm00001d024000|Zm00001d028243|Zm00001d023994|Zm00001d034017|Zm00001d012036|Zm00001d029023|Zm00001d029091|Zm00001d048055|Zm00001d031794|Zm00001d042353|Zm00001d042842
KEGG	zma00564	Glycerophospholipid metabolism	8|205	130|6620	0.00503712	0.0356197	1.44831	8	Zm00001d005378|Zm00001d005383|Zm00001d049960|Zm00001d020612|Zm00001d005377|Zm00001d005484|Zm00001d033882|Zm00001d014760
KEGG	zma00592	alpha-Linolenic acid metabolism	5|205	55|6620	0.0056592	0.0373507	1.4277	5	Zm00001d028282|Zm00001d015852|Zm00001d053675|Zm00001d037939|Zm00001d053586
KEGG	zma00480	Glutathione metabolism	8|205	139|6620	0.00730106	0.0451753	1.3451	8	Zm00001d027769|Zm00001d029708|Zm00001d043789|Zm00001d031891|Zm00001d045649|Zm00001d003164|Zm00001d038192|Zm00001d048558
