# Supplementary material for: Belowground and aboveground herbivory differentially affect the transcriptome in roots and shoots of maize
Source: Plant Direct. 2022 Jul 22;6(7):e426. doi: 10.1002/pld3.426 (PMC9307387; doi:10.1002/pld3.426)
Supplement: Supplementary file 7 — Data S7 The top 60 DEGs in maize shoot induced by S. frugiperda infestation. FC: fold change; NA: no annotation. [file PLD3-6-e426-s008.xlsx]

## Sheet: Shoot-top up-regulated
Data S7 The top 60 DEGs in maize shoot induced by S. frugiperda infestation. FC: fold change; NA: no annotation.
Gene ID	Description	Class	DV vs C log2 (FC)	MR vs C log2 (FC)	SF vs C log2 (FC)	MS vs C log2 (FC)
Zm00001d013753	Cytochrome P450 CYP79A33, dhurrin biosynthesis	Defense response	5.37834	7.7595	11.553	0.114705
Zm00001d048660	Bowman-Birk type trypsin inhibitor	Defense response	4.63687	8.36258	10.8635	3.12177
Zm00001d038703	O-methyltransferase ZRP4	Defense response	7.62301	7.12933	10.5219	4.65269
Zm00001d024852	1-aminocyclopropane-1-carboxylate oxidase3, ETH biosythesis	Defense response	2.14209	5.02235	10.2397	3.30227
Zm00001d048656	Bowman-Birk type trypsin inhibitor	Defense response	2.82369	7.09225	9.89119	1.88604
Zm00001d016151	cytochrome P450 family 93 subfamily D polypeptide 1, isoflavonoid synthase	Defense response	1.4806	4.09011	9.52531	3.2695
Zm00001d049111	Cysteine proteinase inhibitor 5	Defense response	2.45332	3.88391	8.94355	6.6409
Zm00001d037681	Vegetative storage protein 2	Defense response	1.1109	2.69882	8.73629	9.93905
Zm00001d034382	rRNA N-glycosidase [Source:UniProtKB/TrEMBL;Acc:A0A1D6L706]	Defense response	6.14332	6.03672	8.64919	1.43312
Zm00001d004220	Dirigent protein [Source:UniProtKB/TrEMBL;Acc:B6TGG4]	Defense response	7.95024	8.19712	8.43476	6.43181
Zm00001d049110	Cysteine proteinase inhibitor 5	Defense response	2.20036	2.18614	8.24704	6.41692
Zm00001d047744	jasmonate-regulated gene 21, flavonoid biosynthesis (in equisetum)	Defense response	1.29051	2.71506	8.06677	5.95677
Zm00001d011079	Subtilisin-chymotrypsin inhibitor-2A	Defense response	2.06701	3.31636	7.77284	6.75566
Zm00001d048558	glutathione transferase25	Defense response	2.13694	3.48731	7.67903	5.47339
Zm00001d004921	benzoxazinone synthesis14	Defense response	4.11974	4.20546	7.07866	3.84034
Zm00001d023400	Putative cytochrome P450 superfamily protein, cutin biosynthesis suberin monomers biosynthesis sporopollenin precursors biosynthesis	Defense response	2.47789	1.91804	7.05933	2.5117
Zm00001d007604	Patatin-like protein 2	Defense response	2.40373	3.36605	6.40667	2.15574
Zm00001d012456	jasmonate-regulated gene 21	Defense response	3.01966	5.71357	6.28584	7.52197
Zm00001d007623	Patatin-like protein 2	Defense response	2.04479	3.43807	6.2152	2.25941
Zm00001d045092	Spermidine hydroxycinnamoyl transferase, phenylpropanoid biosynthesis, chlorogenic acid biosynthesis I, chlorogenic acid biosynthesis II	Defense response	2.15347	3.05661	6.09316	5.31587
Zm00001d029356	benzoxazinone synthesis11	Defense response	0.790936	1.70362	6.03222	2.22523
Zm00001d024000	beta-glucosidase3	Defense response	4.41689	4.87447	6.00138	2.42599
Zm00001d039788	Dirigent-like protein	Defense response	0.367693	0.588893	5.64234	0.450786
Zm00001d007620	Patatin-like protein 2	Defense response	2.30059	3.2123	5.60731	1.63714
Zm00001d048841	Patatin-like protein 2	Defense response	1.48847	2.83896	5.55582	1.10887
Zm00001d024486	terpene synthase10	Volatile	0.419199	6.29799	11.4786	7.72938
Zm00001d024481	terpene synthase5	Volatile	2.48458	5.43555	9.73153	2.09033
Zm00001d024479	Germacrene A synthase long form	Volatile	1.2891	4.75517	9.19361	1.24575
Zm00001d024234	terpene synthase23	Volatile	0.975843	3.51139	8.40034	5.26621
Zm00001d018839	cytochrome P-450 19, CYP92C5, DMNT biosynthesis	Volatile	1.1255	2.50088	8.06275	6.59802
Zm00001d015054	terpene synthase3	Volatile	0.939806	3.18805	7.68846	5.19707
Zm00001d024478	terpene synthase4	Volatile	1.19465	3.25878	7.50374	1.01254
Zm00001d045054	sesquiterpene cyclase1	Volatile	2.17736	3.48402	6.94742	5.42303
Zm00001d053918	S-(+)-linalool synthase chloroplastic	Volatile	0.242879	2.45888	6.70216	4.51171
Zm00001d015053	terpene synthase2	Volatile	1.23839	3.06927	6.36921	4.05476
Zm00001d044762	Salicylate/benzoate carboxyl methyltransferase	Volatile	0.275099	1.2568	5.59281	2.60086
Zm00001d007312	Apyrase 1, Nucleoside and Nucleotide Biosynthesis	Metabolism	2.96814	2.06704	9.88155	10.7735
Zm00001d045679	Probable acyl-activating enzyme 5 peroxisomal	Metabolism	2.10907	4.74322	9.37325	7.61373
Zm00001d022262	Cytochrome P450 709B2, brassinosteroids inactivation	Metabolism	0.533561	3.22732	8.02492	2.2251
Zm00001d048658	Putative laccase family protein, Lignin degradation and detoxification of lignin-derived products	Metabolism	0.902287	5.47277	7.97287	-0.154485
Zm00001d017025	Nitrate reductase [NADH] 2	Metabolism	2.33744	3.41397	7.73361	2.96986
Zm00001d014244	Esterase	Metabolism	2.25353	3.51377	7.28663	4.02984
Zm00001d006948	Cytochrome P450 709B2, brassinosteroids inactivation	Metabolism	2.33667	3.93469	6.89575	4.22556
Zm00001d028165	Aminotransferase ALD1, L-lysine biosynthesis VI	Metabolism	2.54035	4.38405	5.59865	0.450786
Zm00001d039785	Protein REVEILLE 8, DNA binding	Transcription regulation	1.03429	3.82126	6.94627	1.94353
Zm00001d003903	Protein TIFY 9	Transcription regulation	0.624868	2.09072	6.8642	3.08345
Zm00001d034357	NmrA-like negative transcriptional regulator family protein	Transcription regulation	2.36167	2.06279	6.71478	6.61448
Zm00001d048268	Putative tify domain/CCT motif transcription factor family protein	Transcription regulation	1.13362	2.4678	6.45786	3.61763
Zm00001d011315	ABC transporter G family member 40	Transport	2.07068	3.04527	5.75428	2.90458
Zm00001d017801	Formate dehydrogenase chloroplastic/mitochondrial	Other function	3.00594	3.43198	6.46146	1.20192
Zm00001d012524	SKU5 similar 13	Other function	0.303881	1.26914	5.98813	0.107573
Zm00001d049491	Putative UPF0481 protein	Other function	1.72158	1.57818	5.90657	1.22538
Zm00001d047330	Zinc finger protein AZF2	Other function	0.844614	2.72906	5.76593	0.70461
Zm00001d038665	Tyrosine/DOPA decarboxylase 1	Other function	0.0430805	-0.771915	5.74248	3.38824
Zm00001d002132	NA	Unknown	3.50161	5.1507	7.09554	3.77644
Zm00001d024480	NA	Unknown	1.83092	2.82104	7.06939	0.450786
Zm00001d002133	NA	Unknown	2.36516	4.33448	7.00287	0.950685
Zm00001d041794	NA	Unknown	1.59254	2.21114	6.17166	3.44821
Zm00001d037752	NA	Unknown	0.62584	0.328496	5.80523	0.114705
Zm00001d027932	NA	Unknown	1.1457	0.878905	5.60723	2.92511

## Sheet: Shoot-top down-regulated
Data S7 The top 60 DEGs in maize shoot induced by S. frugiperda infestation. FC: fold change; NA: no annotation.
Gene ID	Description	Class	DV vs C log2 (FC)	MR vs C log2 (FC)	SF vs C log2 (FC)	MS vs C log2 (FC)
Zm00001d037298	UDP-glycosyltransferase 84A1	Defense response	-0.614946	-2.95528	-3.65161	-2.20562
Zm00001d011012	Expressed protein; Mannose-specific jacalin-related lectin; protein	Defense response	-2.77639	-3.26231	-3.64596	-3.37753
Zm00001d009687	Plant basic secretory protein (BSP) family protein	Defense response	-0.635472	-1.77155	-3.07492	-2.12811
Zm00001d023257	OSJNBb0026E15.9 protein; protein	Defense response	-1.88764	-3.07108	-3.04526	-0.135457
Zm00001d020340	cytochrome P450 family 81 subfamily D polypeptide 8	Defense response	-0.765714	-1.94437	-2.97229	-0.631342
Zm00001d035558	Expressed protein; Mannose-specific jacalin-related lectin; protein	Defense response	-0.392645	-0.404774	-2.95561	-0.00722216
Zm00001d035756	Leucine-rich repeat (LRR) family protein	Defense response	0.216556	-1.37077	-2.92713	-1.94891
Zm00001d021444	Monooxygenase/ oxidoreductase	Defense response	-0.125493	-1.28372	-2.80562	-2.01111
Zm00001d019237	L-ascorbate peroxidase 2 cytosolic	Defense response	-0.311782	-0.785777	-2.78704	-0.933551
Zm00001d034746	Pectinesterase inhibitor domain containing protein [Source:UniProtKB/TrEMBL;Acc:B6TGE0]	Defense response	-1.20662	-2.16255	-2.71844	-0.503993
Zm00001d017543	Subtilisin-like protease SBT1.9	Defense response	-0.734277	-0.857945	-2.67267	-0.989303
Zm00001d035178	Cytochrome P450 71A26	Defense response	-0.218226	-0.286105	-2.61552	-0.828564
Zm00001d004854	Protein translation factor SUI1 homolog	Transcription regulation	-1.6504	-1.73971	-4.55275	-3.06931
Zm00001d026017	Protein REVEILLE 1	Transcription regulation	-0.8219	-1.96574	-4.28914	-3.15017
Zm00001d023781	Putative pumilio homolog 7 chloroplastic	Transcription regulation	-0.579779	-2.15923	-4.01543	-2.64528
Zm00001d002545	Protein REVEILLE 1	Transcription regulation	-1.10131	-2.28694	-3.92549	-3.91822
Zm00001d041960	Transcription factor LUX	Transcription regulation	-0.47201	-1.74351	-3.83526	-2.87629
Zm00001d041365	Bifunctional nuclease 1	Transcription regulation	-0.528408	-1.82555	-3.76955	-2.63051
Zm00001d011847	Putative HLH DNA-binding domain superfamily protein	Transcription regulation	0.519917	1.13098	-3.57986	-1.72789
Zm00001d045804	Zinc finger protein CONSTANS-LIKE 9	Transcription regulation	-0.865535	-1.88242	-3.07076	-2.96987
Zm00001d037998	Transcription factor MYB44	Transcription regulation	-0.459488	-1.23179	-2.97397	-0.881231
Zm00001d051451	Putative AP2/EREBP transcription factor superfamily protein	Transcription regulation	-1.34302	-1.34543	-2.9702	0.0796601
Zm00001d011785	Transcription factor LUX	Transcription regulation	-0.488106	-1.60925	-2.67748	-2.50634
Zm00001d017885	Zinc finger protein CONSTANS-LIKE 9	Transcription regulation	-0.575373	-1.38412	-2.65379	-2.13985
Zm00001d051048	DUF2431 domain protein	Transcription regulation	1.0109	0.938255	-2.59407	-0.0266263
Zm00001d033347	LOB domain-containing protein 38	Transcription regulation	-0.767715	-1.30036	-2.51258	0.21535
Zm00001d018228	General transcription factor 2-related zinc finger protein	Transcription regulation	-0.285596	-1.05286	-2.51031	-0.514506
Zm00001d035214	Ureide permease 5	Transport	-1.67382	-2.62543	-3.73742	-1.753
Zm00001d005933	PUP1	Transport	-0.839564	-2.11833	-2.9552	-1.91342
Zm00001d037057	Transmembrane amino acid transporter family protein	Transport	-1.82112	-1.28641	-2.82841	-1.4933
Zm00001d020921	Tonoplast dicarboxylate transporter	Transport	-1.42712	-1.25715	-2.69253	-2.15312
Zm00001d014015	Nucleotide/sugar transporter family protein	Transport	-0.416694	-1.48356	-2.64909	-1.30888
Zm00001d029776	Serine carboxypeptidase-like 34	Metabolism	-1.85704	-1.0278	-4.10025	-0.432271
Zm00001d048576	myosin heavy chain-related	Metabolism	-1.20712	-0.106416	-3.56107	-0.196847
Zm00001d017918	TRICHOME BIREFRINGENCE-LIKE 20	Metabolism	-0.524135	-1.98992	-3.47459	-2.22341
Zm00001d043662	Alpha-amylase 3 chloroplastic	Metabolism	-0.935655	-1.91333	-3.15611	-3.18245
Zm00001d000008	Germin-like protein subfamily 1 member 8	Metabolism	-0.51424	-0.704418	-2.71695	-2.25349
Zm00001d014236	Protein WEAK CHLOROPLAST MOVEMENT UNDER BLUE LIGHT 1	Other function	-0.231697	-1.72745	-2.70571	-2.49134
Zm00001d041309	Probable cyclic nucleotide-gated ion channel 5	Other function	-0.729995	-1.01112	-2.70233	-1.54231
Zm00001d037060	DNAJ heat shock N-terminal domain-containing protein	Other function	-0.323441	-1.12824	-2.67333	-2.02087
Zm00001d004483	Protein SRC2 homolog	Other function	0.287574	-0.490568	-2.61254	0.387828
Zm00001d004852	NA	Unknown	-1.61913	-1.07379	-3.87719	-2.67929
Zm00001d045745	NA	Unknown	-2.47052	-2.92187	-3.76446	-2.3555
Zm00001d002238	NA	Unknown	0.00175472	-2.04277	-3.60522	-0.204212
Zm00001d029424	NA	Unknown	-0.972175	-1.7542	-3.39127	-3.01537
Zm00001d030550	NA	Unknown	-0.721486	-1.8641	-3.31218	-3.3247
Zm00001d035310	NA	Unknown	-0.696092	-1.18783	-3.30097	-2.12753
Zm00001d023117	NA	Unknown	-0.0824965	-0.853058	-3.22991	-1.22916
Zm00001d029805	NA	Unknown	-2.55688	-4.07378	-3.20544	-2.84415
Zm00001d046577	NA	Unknown	-0.929952	-4.0495	-3.18611	-4.42435
Zm00001d027073	NA	Unknown	-0.68315	1.1028	-3.12414	-1.39404
Zm00001d018000	NA	Unknown	-0.0529513	-0.921661	-3.00942	-0.869891
Zm00001d038822	NA	Unknown	-0.340127	-0.887269	-2.91085	-0.141056
Zm00001d037776	NA	Unknown	-0.627974	-0.463898	-2.7919	-0.590771
Zm00001d048629	NA	Unknown	-0.358796	-0.00526311	-2.78622	-0.506509
Zm00001d026673	NA	Unknown	-0.457812	-0.899072	-2.77311	-1.38313
Zm00001d019861	NA	Unknown	-0.852087	-0.875071	-2.7685	0.154271
Zm00001d014910	NA	Unknown	-1.3216	-2.71704	-2.69624	-2.07606
Zm00001d018073	NA	Unknown	-0.752112	-1.44221	-2.55086	-0.988645
Zm00001d015629	NA	Unknown	-0.254096	-1.14928	-2.52872	-1.2749
