# Supplementary material for: Belowground and aboveground herbivory differentially affect the transcriptome in roots and shoots of maize
Source: Plant Direct. 2022 Jul 22;6(7):e426. doi: 10.1002/pld3.426 (PMC9307387; doi:10.1002/pld3.426)
Supplement: Supplementary file 8 — Data S8 The top 60 DEGs in maize roots induced by D. v. virgifera infestation. FC: fold change; NA: no annotation. [file PLD3-6-e426-s011.xlsx]

## Sheet: Roots-top up-regulated
Data S8 The top 60 DEGs in maize roots induced by D. v. virgifera infestation. FC: fold change; NA: no annotation.
Gene ID	Description	Class	DV vs C log2 (FC)	MR vs C log2 (FC)	SF vs C log2 (FC)	MS vs C log2 (FC)
Zm00001d013753	Cytochrome P450 CYP79A33	Defense response	8.68201	4.71331	-0.114478	1.67484
Zm00001d038703	O-methyltransferase ZRP4	Defense response	6.63409	3.93725	-1.16597	-0.411712
Zm00001d034461	Tryptophan synthase alpha chain chloroplastic	Defense response	6.35454	4.47283	0.810806	-0.501429
Zm00001d016151	cytochrome P450 family 93 subfamily D polypeptide 1	Defense response	6.35382	4.79676	-0.366892	-0.271056
Zm00001d047744	jasmonate-regulated gene 21	Defense response	6.04674	3.39801	-0.896023	0.17198
Zm00001d037681	Vegetative storage protein 2	Defense response	5.68962	3.00717	0.658568	0.803644
Zm00001d034453	Tryptophan synthase alpha chain chloroplastic	Defense response	5.49226	3.61683	-0.437704	-0.686341
Zm00001d048656	Bowman-Birk type trypsin inhibitor	Defense response	5.00583	2.42299	0.25469	1.49669
Zm00001d024852	1-aminocyclopropane-1-carboxylate oxidase3	Defense response	4.74245	3.83247	-0.738262	0.160804
Zm00001d003530	Serine carboxypeptidase-like 19	Defense response	4.72324	2.53786	-0.0155848	-0.165367
Zm00001d011079	Subtilisin-chymotrypsin inhibitor-2A	Defense response	4.70104	0.29273	-2.26821	-0.672983
Zm00001d031934	Chlorophyllase-1	Defense response	4.68631	1.24692	1.26154	-0.375611
Zm00001d045254	Anthocyanidin 5, 3-O-glucosyltransferase	Defense response	4.51877	3.592	-0.127753	-0.338719
Zm00001d008548	Bowman-Birk type wound-induced proteinase inhibitor WIP1	Defense response	4.39845	3.16562	0.410731	0.248474
Zm00001d024665	Tyrosine decarboxylase 1	Defense response	4.36866	4.31169	0.474611	-0.396
Zm00001d018811	Protein TIFY 5A	Defense response	4.27324	5.89153	1.21212	0.0748902
Zm00001d000001	polyphenol oxidase1	Defense response	4.25838	4.18131	1.92182	-0.281142
Zm00001d042980	jasmonate-regulated gene 21	Defense response	4.12913	2.59084	-0.316432	0.606065
Zm00001d048660	Bowman-Birk type trypsin inhibitor	Defense response	4.10042	0.197447	-2.11873	-1.30924
Zm00001d004921	17.4 kDa class I heat shock protein	Defense response	4.0638	5.1264	-0.533726	0.610934
Zm00001d028561	benzoxazinone synthesis14	Defense response	4.06879	5.59946	1.66521	4.86996
Zm00001d024234	terpene synthase23	Volatile	6.89691	5.2388	0.679776	0.323062
Zm00001d024359	Alpha-humulene/(-)-(E)-beta-caryophyllene synthase	Volatile	6.66842	1.92533	-0.795995	-1.38281
Zm00001d024478	terpene synthase4	Volatile	5.46888	1.02325	0.13153	0.247099
Zm00001d006796	NAD(P)-binding Rossmann-fold superfamily protein	Volatile	5.20534	-0.366126	2.84225	1.61715
Zm00001d052828	Salicylate/benzoate carboxyl methyltransferase	Volatile	5.184	0.431319	2.39235	-1.43902
Zm00001d037092	terpene synthase26	Volatile	4.89953	1.84177	1.20012	0.471915
Zm00001d053916	S-(+)-linalool synthase chloroplastic	Volatile	4.84946	1.13224	-0.15777	-1.60907
Zm00001d018839	cytochrome P-450 19	Volatile	4.81984	2.99985	-0.084241	-0.527583
Zm00001d015053	terpene synthase2	Volatile	4.67782	1.24746	0.423868	-0.62856
Zm00001d015054	terpene synthase3	Volatile	4.63466	1.94999	0.159987	-0.0208732
Zm00001d004380	HXXXD-type acyl-transferase family protein	Volatile	4.50247	1.43582	0.716493	-0.306084
Zm00001d024481	terpene synthase5	Volatile	4.37615	0.0263668	-0.114478	-0.0223704
Zm00001d044762	Salicylate/benzoate carboxyl methyltransferase	Volatile	4.12773	3.4927	0.137691	0.164702
Zm00001d017025	Nitrate reductase [NADH] 2	Metabolism	6.05965	3.78229	-0.294921	0.507246
Zm00001d023984	GDSL esterase/lipase	Metabolism	5.80713	3.76215	2.37883	1.19035
Zm00001d025847	Beta-glucosidase 47	Metabolism	4.91025	2.68548	0.982689	0.30781
Zm00001d007746	3-hydroxyisobutyryl-CoA hydrolase 1	Metabolism	4.69761	1.36391	-1.55616	0.530515
Zm00001d023400	Putative cytochrome P450 superfamily protein	Metabolism	4.33742	4.8065	-0.546798	-0.7286
Zm00001d003994	Deoxyhypusine synthase	Metabolism	4.31169	3.24815	-1.38019	0.393325
Zm00001d007732	3-hydroxyisobutyryl-CoA hydrolase 1	Metabolism	4.30632	1.69957	-0.93242	-1.00427
Zm00001d000037	Phospholipase A1-Ibeta2 chloroplastic	Metabolism	4.03549	1.56638	-1.2337	-1.28544
Zm00001d052358	Putative WRKY DNA-binding domain superfamily protein	Transcription regulation	4.76803	0.616844	-0.388064	-0.279467
Zm00001d039785	Protein REVEILLE 8	Transcription regulation	4.43362	4.19581	1.25196	0.978479
Zm00001d040613	Stress-inducible membrane pore protein	Transport	4.75413	-0.990983	3.20324	0.543443
Zm00001d026037	Seed maturation protein	Other function	5.15108	0.713947	2.11732	-0.338719
Zm00001d025434	late embryogenesis abundant domain-containing protein / LEA domain-containing protein	Other function	5.06243	-0.569065	2.57055	-0.0252516
Zm00001d037985	embryo specific protein5	Other function	5.05896	1.28592	2.02884	1.55981
Zm00001d042011	AWPM-19-like family protein	Other function	4.8317	4.12027	0.215464	0.832265
Zm00001d019504	Plasma membrane associated protein	Other function	4.66667	-0.119166	3.10717	0.237297
Zm00001d043709	Late embryogenesis abundant protein, group 3	Other function	4.57794	-1.24677	3.63448	0.00284759
Zm00001d002360	Embryonic protein DC-8	Other function	4.43436	3.31382	3.02303	0.946275
Zm00001d051459	Oil body-associated protein 1B	Other function	4.35444	1.10237	3.66949	0.828353
Zm00001d010344	PIF / Ping-Pong family of plant transposases	Other function	4.34872	2.78096	-0.160171	-0.861073
Zm00001d009484	Indole-3-acetate beta-glucosyltransferase	Other function	4.33825	2.01364	-0.580292	0.297201
Zm00001d043730	Dehydrin Xero 1	Other function	4.22994	0.339249	2.49126	1.05846
Zm00001d042780	alpha/beta-Hydrolases superfamily protein	Other function	4.15761	6.04944	2.13202	1.29825
Zm00001d024414	Seed maturation protein	Other function	3.99927	-0.722813	2.29105	0.0762036
Zm00001d041794	NA	Unknown	4.47496	1.41225	-3.40129	-1.30824
Zm00001d039783	NA	Unknown	4.4375	4.9687	0.760816	-0.0113261

## Sheet: Roots-top down-regulated
Data S8 The top 60 DEGs in maize roots induced by D. v. virgifera infestation. FC: fold change; NA: no annotation.
Gene ID	Description	Class	DV vs C log2 (FC)	MR vs C log2 (FC)	SF vs C log2 (FC)	MS vs C log2 (FC)
Zm00001d010909	Leucine-rich repeat protein kinase family protein	Defense response	-3.78912	-3.70673	-2.08116	-3.70673
Zm00001d051867	Probable xyloglucan endotransglucosylase/hydrolase protein 32	Defense response	-3.06304	-1.24068	-1.00227	-1.24068
Zm00001d041777	Beta-glucosidase 17	Defense response	-2.43851	0.0311481	-0.803371	0.0311481
Zm00001d026617	Leucine-rich repeat (LRR) family protein	Defense response	-2.38312	-1.68056	-2.52433	-1.68056
Zm00001d037682	Leucine-rich repeat (LRR) family protein	Defense response	-2.35079	-0.280513	-0.24001	-0.280513
Zm00001d051932	Protein ECERIFERUM 1	Defense response	-2.27376	-0.408209	0.211938	-0.408209
Zm00001d014219	Cysteine proteinase inhibitor [Source:UniProtKB/TrEMBL;Acc:A0A1D6GR15]	Defense response	-2.17187	-0.186043	-2.12536	-0.186043
Zm00001d024378	Probable xyloglucan endotransglucosylase/hydrolase protein 21	Defense response	-2.12589	0.413067	-1.1547	0.413067
Zm00001d047279	Putative cytochrome P450 superfamily protein	Defense response	-1.98258	-1.21147	-0.837841	-1.21147
Zm00001d039345	Indole-3-acetic acid-amido synthetase GH3.6	Defense response	-1.67973	-0.463664	-1.12271	-0.463664
Zm00001d029793	Glutathione S-transferase F9	Defense response	-1.65005	-0.367097	-0.569282	-0.367097
Zm00001d026175	Squamosa promoter-binding protein-like (SBP domain) transcription factor family protein	Transcription regulation	-3.00886	-2.14401	-0.968058	-2.14401
Zm00001d025477	Ethylene-responsive transcription factor ERF021	Transcription regulation	-2.97571	0.230682	-0.381358	0.230682
Zm00001d002449	Floricaula/leafy-like 2	Transcription regulation	-2.54137	-1.94465	0.739813	-1.94465
Zm00001d017466	Ethylene-responsive transcription factor ERF105	Transcription regulation	-2.17617	-1.36913	-1.2012	-1.36913
Zm00001d022461	ERF-like protein	Transcription regulation	-1.95874	0.199513	0.347325	0.199513
Zm00001d039383	Basic leucine zipper 34	Transcription regulation	-1.92565	0.165323	-0.763124	0.165323
Zm00001d010087	Putative MYB DNA-binding domain superfamily protein	Transcription regulation	-1.66415	-0.256323	-1.37086	-0.256323
Zm00001d053086	Exocyst complex component SEC5A	Transport	-2.66791	-1.76478	-0.496715	-1.76478
Zm00001d030751	Transmembrane amino acid transporter family protein	Transport	-2.4288	-0.679182	-1.92793	-0.679182
Zm00001d017402	Vacuolar iron transporter homolog 1	Transport	-1.83045	0.614151	-1.11897	0.614151
Zm00001d038532	Non-specific lipid transfer protein GPI-anchored 2	Transport	-1.69793	-0.731163	-0.2655	-0.731163
Zm00001d044579	3-ketoacyl-CoA synthase	Metabolism	-3.38265	-0.834731	-1.74708	-0.834731
Zm00001d035001	ferredoxin1	Metabolism	-3.21178	-0.461266	-0.0222064	-0.461266
Zm00001d038695	gibberellin 2-oxidase7	Metabolism	-2.12405	-0.252145	-0.772788	-0.252145
Zm00001d054075	Acid beta-fructofuranosidase 3 vacuolar	Metabolism	-2.06756	-0.266816	-1.16278	-0.266816
Zm00001d026134	GDSL esterase/lipase	Metabolism	-1.72306	-1.07624	-0.187706	-1.07624
Zm00001d023559	Fructose-bisphosphate aldolase	Metabolism	-1.72061	0.00489103	-0.546264	0.00489103
Zm00001d009589	Chlorophyll a-b binding protein chloroplastic	Other function	-4.24852	-0.917015	-1.18261	-0.917015
Zm00001d003767	Photosystem I subunit O	Other function	-3.01187	-0.119459	-0.526429	-0.119459
Zm00001d037323	Threonine endopeptidase	Other function	-2.87503	-0.800392	-1.76644	-0.800392
Zm00001d031421	Thylakoid lumenal 19 kDa protein	Other function	-2.85217	-0.336243	-1.49949	-0.336243
Zm00001d012535	Putative bifunctional inhibitor/LTP/seed storage protein family	Other function	-2.77466	-1.70716	0.529706	-1.70716
Zm00001d030316	Proline-rich protein 2	Other function	-2.6805	-1.28464	-0.469854	-1.28464
Zm00001d018925	Pumilio homolog 3	Other function	-2.62801	-1.05448	-2.45978	-1.05448
Zm00001d041929	Protein YLS9	Other function	-2.46348	-0.279663	-0.71608	-0.279663
Zm00001d002094	Bifunctional inhibitor/lipid-transfer protein/seed storage 2S albumin superfamily protein	Other function	-2.44401	-0.61589	-0.881171	-0.61589
Zm00001d010998	Putative homeobox DNA-binding domain superfamily protein	Other function	-2.29088	-0.420505	-0.881062	-0.420505
Zm00001d026436	Bifunctional inhibitor/lipid-transfer protein/seed storage 2S albumin superfamily protein	Other function	-2.1493	-0.302804	-0.413733	-0.302804
Zm00001d046786	Photosystem I chlorophyll a/b-binding protein 3-1 chloroplastic	Other function	-2.08119	-0.0748082	-0.282925	-0.0748082
Zm00001d019342	E3 ubiquitin-protein ligase ORTHRUS 2	Other function	-2.04796	0.537086	-0.361057	0.537086
Zm00001d052946	OSJNBb0045P24.5 protein	Other function	-2.03379	-0.271417	-0.257925	-0.271417
Zm00001d047532	Photosystem II repair protein PSB27-H1 chloroplastic	Other function	-1.99768	-1.0017	-1.56106	-1.0017
Zm00001d001820	protochlorophyllide reductase1	Other function	-1.94503	-0.619992	-0.129335	-0.619992
Zm00001d005446	Photosystem I reaction center subunit IV A	Other function	-1.87321	-0.088225	-0.306681	-0.088225
Zm00001d026599	light harvesting chlorophyll a/b binding protein6	Other function	-1.85396	-0.280327	-0.474193	-0.280327
Zm00001d038979	ARM repeat superfamily protein	Other function	-1.77752	-0.833614	-1.0058	-0.833614
Zm00001d008898	Peroxidase 68	Other function	-1.75701	-0.434108	-1.05316	-0.434108
Zm00001d008706	Photosystem I reaction center subunit XI chloroplastic	Other function	-1.74336	-0.202702	-0.879013	-0.202702
Zm00001d032197	Chlorophyll a-b binding protein 4 chloroplastic	Other function	-1.7418	0.63268	-0.409416	0.63268
Zm00001d039040	Light harvesting complex mesophyll7	Other function	-1.72804	-0.439271	-0.2508	-0.439271
Zm00001d018779	Oxygen-evolving enhancer protein 2-1 chloroplastic	Other function	-1.68904	-0.124697	-0.143952	-0.124697
Zm00001d035859	plastocyanin homolog1	Other function	-1.65591	-0.209765	-0.128496	-0.209765
Zm00001d046137	NA	Unknown	-3.09522	0.151972	-3.89745	0.151972
Zm00001d007955	NA	Unknown	-2.58705	1.14455	-2.62764	1.14455
Zm00001d045022	NA	Unknown	-2.47859	0.369378	-3.30878	0.369378
Zm00001d053099	NA	Unknown	-2.20541	-0.344514	-1.57905	-0.344514
Zm00001d050700	NA	Unknown	-1.99889	-0.136646	-0.249198	-0.136646
Zm00001d025209	NA	Unknown	-1.9857	0.104351	-0.190898	0.104351
Zm00001d029804	NA	Unknown	-1.75216	-1.15691	-0.375873	-1.15691
