# Supplementary material for: Belowground and aboveground herbivory differentially affect the transcriptome in roots and shoots of maize
Source: Plant Direct. 2022 Jul 22;6(7):e426. doi: 10.1002/pld3.426 (PMC9307387; doi:10.1002/pld3.426)
Supplement: Supplementary file 9 — Data S9 The gene expression pattern of phytohormones, benzoxazinoids and terpene volatiles. [file PLD3-6-e426-s006.xlsx]

## Sheet: Sheet1
Data S9 The gene expression pattern of phytohormones, benzoxazinoids and terpene volatiles.
JA-related genes in shoot			Log2 Fold change compared with control					JA-related genes in roots			Log2 Fold change compared with control
Gene name	Gene annotation	Locus tag	DV	MR	SF	MS		Gene name	Gene annotation	Locus tag	DV	MR	SF	MS
LOX1	lipoxygenase	Zm00001d042541	0.78435	0.732497	3.26607	0.449388		LOX1	lipoxygenase	Zm00001d042541	1.62084	0.82673	-0.259389	0.460784
LOX2	lipoxygenase	Zm00001d042540	0.790619	0.942443	3.48257	0.640425		LOX2	lipoxygenase	Zm00001d042540	2.2643	1.4022	-0.359884	0.384454
LOX3	lipoxygenase	Zm00001d033623	0.624084	1.08527	3.61443	1.86793		LOX3	lipoxygenase	Zm00001d033623	1.72534	1.39996	-0.00163149	-0.0685318
LOX4	lipoxygenase	Zm00001d033624	0.587813	1.15147	2.03658	0.170431		LOX4	lipoxygenase	Zm00001d033624	1.06427	1.98708	-0.126575	0.0196511
LOX5	lipoxygenase	Zm00001d013493	0.913931	1.96861	4.22851	0.844872		LOX5	lipoxygenase	Zm00001d013493	2.7579	2.75102	0.215563	-0.23686
LOX6	lipoxygenase	Zm00001d002000	0.34368	0.134184	2.21802	1.92905		LOX6	lipoxygenase	Zm00001d002000	1.86976	1.29143	0.388206	-0.0315148
LOX7	lipoxygenase	Zm00001d025524	-0.0520882	-0.115489	0.126231	-0.0635706		LOX7	lipoxygenase	Zm00001d025524	-0.818238	-0.10337	0.0341266	-0.345119
LOX8	lipoxygenase	Zm00001d003533	-0.474974	-0.506223	0.590501	-0.313464		LOX8	lipoxygenase	Zm00001d003533	0.649307	1.34113	0.142641	-0.17302
LOX9	lipoxygenase	Zm00001d027893	0.132125	0.0349601	0.446877	-0.185324		LOX9	lipoxygenase	Zm00001d027893	0.318485	0.0918773	0.0989181	-0.00135195
LOX10	lipoxygenase	Zm00001d053675	0.80682	0.798002	2.55916	2.05186		LOX10	lipoxygenase	Zm00001d053675	2.63356	1.67398	0.183784	0.28192
LOX11	lipoxygenase	Zm00001d015852	0.627163	1.0937	1.98809	1.27959		LOX11	lipoxygenase	Zm00001d015852	0.403541	-0.593576	0.167884	0.135756
LOX12	lipoxygenase	Zm00001d041204	-0.193534	-0.541426	-0.568106	-0.558637		LOX12	lipoxygenase	Zm00001d041204	-1.03896	-0.916543	-0.240026	0.200683
LOX13	lipoxygenase	Zm00001d031449	0.132568	0.936942	0.253635	0.334925		LOX13	lipoxygenase	Zm00001d031449	0.313412	2.0341	-0.348564	-0.387202
AOS1	allene oxide synthase	Zm00001d048021	0.254092	0.744427	2.67811	1.02261		AOS1	allene oxide synthase	Zm00001d048021	1.37317	2.02236	0.103714	0.115468
AOS1c	Allene oxide synthase chloroplastic	Zm00001d013185	-0.0344062	-0.185622	1.48937	0.164458		AOS1c	Allene oxide synthase chloroplastic	Zm00001d013185	1.34258	0.94888	-0.0363524	-0.131537
AOS2	Cytochrome P450 CYP74A19	Zm00001d028282	0.572186	0.833817	3.91484	2.39879		AOS2	Cytochrome P450 CYP74A19	Zm00001d028282	1.17365	0.0532025	0.607819	-0.0846901
AOS3	allene oxide synthase	Zm00001d034186	0.492686	0.52909	2.59987	0.762579		AOS3	allene oxide synthase	Zm00001d034186	0.780169	1.07106	-0.13178	-0.0626317
AOS4	allene oxide synthase	Zm00001d034184	0.269933	-0.136625	1.63107	0.645785		AOS4	allene oxide synthase	Zm00001d034184	0.395652	0.391654	-0.0346205	-0.159246
AOC1	allene oxide cyclase1	Zm00001d029594	0.135458	0.14283	1.83021	0.590495		AOC1	allene oxide cyclase1	Zm00001d029594	0.862913	1.05733	0.178861	0.0894375
AOC2	Allene oxide cyclase 3 chloroplastic	Zm00001d047340	0.135305	0.150033	1.30264	0.497249		AOC2	Allene oxide cyclase 3 chloroplastic	Zm00001d047340	0.495477	0.202039	0.231156	0.007683
OPR1	12-oxo-phytodienoic acid reductase1	Zm00001d044908	0.391502	1.62778	3.75757	4.46804		OPR1	12-oxo-phytodienoic acid reductase1	Zm00001d044908	2.33184	3.17382	0.372581	-0.160053
OPR2	12-oxo-phytodienoic acid reductase2	Zm00001d044906	1.01429	1.5316	4.75109	5.35085		OPR2	12-oxo-phytodienoic acid reductase2	Zm00001d044906	2.30709	2.87727	0.745351	0.0358684
OPR3	12-oxo-phytodienoic acid reductase3	Zm00001d037182	0.192795	0.756718	0.805199	1.2164		OPR3	12-oxo-phytodienoic acid reductase3	Zm00001d037182	-0.0181836	-0.460449	0.356841	-0.0842796
OPR4	12-oxophytodienoate reductase 1	Zm00001d011097	0.572379	0.479643	0.918188	0.580184		OPR4	12-oxophytodienoate reductase 1	Zm00001d011097	0.56344	0.72187	0.153226	0.177551
OPR5	12-oxo-phytodienoic acid reductase5	Zm00001d003584	0.24152	0.400676	0.616394	0.244167		OPR5	12-oxo-phytodienoic acid reductase5	Zm00001d003584	0.623229	-0.304542	0.485805	0.183277
OPR6	12-oxo-phytodienoic acid reductase6	Zm00001d040842	0.398133	0.560562	0.91578	0.88569		OPR6	12-oxo-phytodienoic acid reductase6	Zm00001d040842	0.409196	-2.42138	0.932056	0.149872
OPR7	12-oxo-phytodienoic acid reductase7	Zm00001d032049	0.381387	0.814033	2.96791	1.44802		OPR7	12-oxo-phytodienoic acid reductase7	Zm00001d032049	1.2126	0.862577	0.401823	-0.0476994
OPR8	12-oxo-phytodienoic acid reductase8	Zm00001d050107	0.160434	0.209806	0.475226	0.265001		OPR8	12-oxo-phytodienoic acid reductase8	Zm00001d050107	0.266849	-0.350944	0.0431314	-0.141775
JAR1a	Jasmonic acid-amido synthetase JAR1	Zm00001d011377	0.305855	0.336696	2.64422	1.08554		JAR1a	Jasmonic acid-amido synthetase JAR1	Zm00001d011377	1.48533	0.153315	-0.105571	0.20802
JAR1b	Jasmonic acid-amido synthetase JAR1	Zm00001d009714	-0.192662	-0.327659	0.314191	-0.0258729		JAR1b	Jasmonic acid-amido synthetase JAR1	Zm00001d009714	0.446276	0.340754	-0.00571854	0.0857359
SA-related genes in shoot			Log2 Fold change compared with control					SA-related genes in roots			Log2 Fold change compared with control
Gene name	Gene annotation	Locus tag	DV	MR	SF	MS		Gene name	Gene annotation	Locus tag	DV	MR	SF	MS
ICS	Isochorismate synthase 2 chloroplastic	Zm00001d020220	-0.343668	-0.447215	-0.555851	-0.367461		ICS	Isochorismate synthase 2 chloroplastic	Zm00001d020220	0.122004	-2.70025	-0.569334	0.572679
PAL	Phenylalanine ammonia-lyase	Zm00001d017274	0.107164	-0.137178	-0.543111	-0.34111		PAL	Phenylalanine ammonia-lyase	Zm00001d017274	-0.0172736	1.07947	0.108145	0.0280091
PAL1	Phenylalanine ammonia-lyase 1	Zm00001d029015	0.0524374	0.000269782	0.0316407	0.114705		PAL1	Phenylalanine ammonia-lyase 1	Zm00001d029015	-0.0991935	0.508632	0.605398	-0.341432
PAL2	Phenylalanine ammonia lyase2	Zm00001d003016	-0.00297029	-0.734106	-0.172303	-0.438023		PAL2	Phenylalanine ammonia lyase2	Zm00001d003016	-0.0243313	1.3266	0.270487	0.148502
PAL3	phenylalanine ammonia lyase3	Zm00001d051161	0.126517	-0.412598	-0.130637	0.026162		PAL3	phenylalanine ammonia lyase3	Zm00001d051161	0.306537	1.83967	0.558222	0.292512
PAL4	phenylalanine ammonia lyase4	Zm00001d051166	0.915587	0.931314	3.86569	2.80617		PAL4	phenylalanine ammonia lyase4	Zm00001d051166	2.15897	1.59194	0.882834	0.237474
PAL5	phenylalanine ammonia lyase5	Zm00001d051163	0.158441	0.01866	1.27507	0.354919		PAL5	phenylalanine ammonia lyase5	Zm00001d051163	0.410979	0.689971	0.249451	0.112243
PAL6	phenylalanine ammonia lyase6	Zm00001d003015	0.453264	0.330083	1.87321	1.13499		PAL6	phenylalanine ammonia lyase6	Zm00001d003015	0.718287	0.19047	0.597499	0.179018
PAL7	phenylalanine ammonia lyase7	Zm00001d017279	-0.281288	-1.46196	1.28845	-0.315909		PAL7	phenylalanine ammonia lyase7	Zm00001d017279	1.29846	0.962094	0.798582	-0.0793716
PAL8	phenylalanine ammonia lyase8	Zm00001d017276	0.0642685	-0.255018	2.88137	0.342694		PAL8	phenylalanine ammonia lyase8	Zm00001d017276	1.42229	1.21885	0.632949	0.0236994
PAL9	phenylalanine ammonia lyase9	Zm00001d017275	-0.108813	-0.267227	0.46069	0.0942345		PAL9	phenylalanine ammonia lyase9	Zm00001d017275	0.269539	0.491386	0.261142	0.150584
EDS1	enhanced disease susceptibility protein	Zm00001d005708	-0.0442672	-0.245505	-0.119431	-0.155933		EDS1	enhanced disease susceptibility protein	Zm00001d005708	0.347366	-0.517679	0.167503	0.0700253
ABA-related genes in shoot			Log2 Fold change compared with control					ABA-related genes in roots			Log2 Fold change compared with control
Gene name	Gene annotation	Locus tag	DV	MR	SF	MS		Gene name	Gene annotation	Locus tag	DV	MR	SF	MS
ZEPc1	Zeaxanthin epoxidase chloroplastic	Zm00001d025544	0.508558	0.321344	0.476391	0.658832		ZEPc1	Zeaxanthin epoxidase chloroplastic	Zm00001d025544	0.354075	1.16829	0.243201	0.0234527
ZEPc2	Zeaxanthin epoxidase chloroplastic	Zm00001d035794	-0.269883	-0.319645	-0.290349	0.364515		ZEPc2	Zeaxanthin epoxidase chloroplastic	Zm00001d035794	1.24441	0.83381	-0.114478	-0.0223704
ZEPc3	Zeaxanthin epoxidase chloroplastic	Zm00001d003512	0.266152	0.767242	1.25021	0.564626		ZEPc3	Zeaxanthin epoxidase chloroplastic	Zm00001d003512	0.289169	-0.101943	0.131563	0.151759
ZEP1	zeaxanthin epoxidase1	Zm00001d003513	0.458325	0.999532	1.3301	0.9286		ZEP1	zeaxanthin epoxidase1	Zm00001d003513	1.25777	1.38746	0.400733	1.2777
ZEP2	zeaxanthin epoxidase2	Zm00001d025545	0.200097	0.473511	0.508562	0.276495		ZEP2	zeaxanthin epoxidase2	Zm00001d025545	0.338426	0.616357	0.812029	0.328374
VP14	viviparous14	Zm00001d033222	0.228022	-0.109002	0.0290125	-0.453166		VP14	viviparous14	Zm00001d033222	-0.101187	-0.379545	-0.493131	-0.575664
NCED	nine-cis-epoxycarotenoid dioxygenase9	Zm00001d013689	0.461022	0.303481	1.76502	0.564042		NCED	nine-cis-epoxycarotenoid dioxygenase9	Zm00001d013689	0.769985	-0.997514	-0.251092	-0.922168
SDR	Retinol dehydrogenase 12	Zm00001d027353	0.816419	1.54614	1.32941	1.31932		SDR	Retinol dehydrogenase 12	Zm00001d027353	-0.131562	1.53773	0.115455	-0.121601
AO1	aldehyde oxidase1	Zm00001d034387	-0.0812411	0.0779829	0.941372	-0.209857		AO1	aldehyde oxidase1	Zm00001d034387	0.275157	-0.0160738	0.295026	0.380999
AO2	aldehyde oxidase2	Zm00001d013098	0.362271	0.551432	1.49113	0.536975		AO2	aldehyde oxidase2	Zm00001d013098	0.251789	0.0422329	0.0535228	0.10825
ET-related genes in shoot			Log2 Fold change compared with control					ET-related genes in roots			Log2 Fold change compared with control
Gene name	Gene annotation	Locus tag	DV	MR	SF	MS		Gene name	Gene annotation	Locus tag	DV	MR	SF	MS
ZmACS2	1-aminocyclopropane-1-carboxylate synthase2	Zm00001d002592	0.778596	1.14572	2.64361	0.796988		ZmACS2	1-aminocyclopropane-1-carboxylate synthase2	Zm00001d002592	0.251822	0.698447	0.448612	-0.541487
ZmACS6	1-aminocyclopropane-1-carboxylate synthase6	Zm00001d033862	-0.720183	-0.171926	0.834426	0.31516		ZmACS6	1-aminocyclopropane-1-carboxylate synthase6	Zm00001d033862	-0.2391	2.77692	0.611654	0.329828
ZmACS7	1-aminocyclopropane-1-carboxylate synthase7	Zm00001d026060	-0.140505	-0.277536	1.73851	-0.0915255		ZmACS7	1-aminocyclopropane-1-carboxylate synthase7	Zm00001d026060	0.508509	0.449643	0.349887	-0.240699
ZmACO15	1-aminocyclopropane-1-carboxylate oxidase15	Zm00001d024853	-0.177776	0.0650068	2.96782	-0.0603434		ZmACO15	1-aminocyclopropane-1-carboxylate oxidase15	Zm00001d024853	2.1324	2.37932	0.111404	-0.0758835
ZmACO20	1-aminocyclopropane-1-carboxylate oxidase20	Zm00001d052136	0.194888	0.440619	-0.349129	-0.133089		ZmACO20	1-aminocyclopropane-1-carboxylate oxidase20	Zm00001d052136	-0.294064	-1.73691	-0.428546	-0.36018
ZmACO31	1-aminocyclopropane-1-carboxylate oxidase15	Zm00001d024843	0.268641	0.239452	2.50676	-0.29958		ZmACO31	1-aminocyclopropane-1-carboxylate oxidase15	Zm00001d024843	1.55367	0.994825	0.112273	0.10052
ZmACO35	1-aminocyclopropane-1-carboxylate oxidase35	Zm00001d018211	0.22696	0.308748	0.552454	0.348807		ZmACO35	1-aminocyclopropane-1-carboxylate oxidase35	Zm00001d018211	0.190117	1.77351	0.0884945	-0.333263
ZmETR2	ethylene receptor homolog2	Zm00001d025050	-0.101686	-0.22396	0.0351235	-0.191469		ZmETR2	ethylene receptor homolog2	Zm00001d025050	0.301963	1.51885	0.00659459	0.139576
ZmEIN2	ethylene insensitive 2	Zm00001d039341	-0.391326	-0.430164	-0.728226	-0.191469		ZmEIN2	ethylene insensitive 2	Zm00001d039341	-0.0294097	-0.74738	-0.112746	-0.0997862
EIL-transcription factor 2	ETHYLENE INSENSITIVE 3-like 2 protein	Zm00001d007188	-0.149043	-0.273648	-0.504339	-0.166598		EIL-transcription factor 2	ETHYLENE INSENSITIVE 3-like 2 protein	Zm00001d007188	0.450884	0.00944744	0.424076	0.145723
EIL-transcription factor 3	ETHYLENE INSENSITIVE 3-like 3 protein	Zm00001d031445	0.0369819	-0.0709509	-0.0434715	-0.238431		EIL-transcription factor 3	ETHYLENE INSENSITIVE 3-like 3 protein	Zm00001d031445	0.265996	0.121408	0.0880586	0.150195
EIL-transcription factor 4	ETHYLENE INSENSITIVE 3-like 3 protein	Zm00001d020939	-0.0633755	-0.0367536	0.0221029	-0.248775		EIL-transcription factor 4	ETHYLENE INSENSITIVE 3-like 3 protein	Zm00001d020939	0.30115	-0.157821	0.171551	-0.041501
EIL-transcription factor 5	ETHYLENE INSENSITIVE 3-like 5 protein	Zm00001d050861	0.0524374	1.69206	0.349347	0.114705		EIL-transcription factor 5	ETHYLENE INSENSITIVE 3-like 5 protein	Zm00001d050861	1.13593	0.215354	0.183917	0.0643893
EIL-transcription factor 6	ETHYLENE INSENSITIVE 3-like 2 protein	Zm00001d022530	1.33888	1.85164	2.67835	0.210303		EIL-transcription factor 6	ETHYLENE INSENSITIVE 3-like 2 protein	Zm00001d022530	1.11802	0.406766	-0.600919	-1.62403
EIL-transcription factor 7	ETHYLENE INSENSITIVE 3-like 5 protein	Zm00001d003451	0.739474	1.39272	0.671988	0.658221		EIL-transcription factor 7	ETHYLENE INSENSITIVE 3-like 5 protein	Zm00001d003451	0.626413	0.917262	-0.554253	-0.659447
EIL-transcription factor 8	ETHYLENE INSENSITIVE 3-like 5 protein	Zm00001d016924	-2.00783	-2.58689	-1.66037	-2.27988		EIL-transcription factor 8	ETHYLENE INSENSITIVE 3-like 5 protein	Zm00001d016924	0.643932	3.46605	-0.705485	0.391013
BXs-related genes in shoot			Log2 Fold change compared with control					BXs-related genes in roots			Log2 Fold change compared with control
Gene name	Gene annotation	Locus tag	DV	MR	SF	MS		Gene name	Gene annotation	Locus tag	DV	MR	SF	MS
IGPS	Indole-3-glycerol phosphate synthase chloroplastic	Zm00001d020008	0.468289	0.359748	3.23118	3.03839		IGPS	Indole-3-glycerol phosphate synthase chloroplastic	Zm00001d020008	2.16144	3.35098	0.401843	-0.130429
BX1-igl1	tryptophan synthase A homolog1	Zm00001d034460	-0.0170898	0.0398823	-0.0883159	-0.204003		BX1-igl1	tryptophan synthase A homolog1	Zm00001d034460	0.333087	-0.0117091	0.268866	0.221818
BX1-igl2	Tryptophan synthase alpha chain chloroplastic	Zm00001d034461	0.246887	-0.818474	4.3832	1.95236		BX1-igl2	Tryptophan synthase alpha chain chloroplastic	Zm00001d034461	6.35454	4.47283	0.810806	-0.501429
BX1	benzoxazinless1	Zm00001d048709	0.411581	0.381565	2.4066	1.65649		BX1	benzoxazinless1	Zm00001d048709	0.484446	-0.277448	0.779271	-0.0461727
BX2	benzoxazinone synthesis2	Zm00001d048710	0.207594	-0.0975703	1.83064	1.21632		BX2	benzoxazinone synthesis2	Zm00001d048710	0.0736493	0.192211	0.854719	-0.145186
BX3	benzoxazinone synthesis3	Zm00001d048702	0.205145	0.101189	1.82409	1.18314		BX3	benzoxazinone synthesis3	Zm00001d048702	0.715421	-0.185379	0.667311	-0.0739247
BX4	benzoxazinone synthesis4	Zm00001d048703	0.14632	-0.0964797	1.75358	1.16866		BX4	benzoxazinone synthesis4	Zm00001d048703	0.689578	-0.0442688	0.577911	-0.127127
BX5	benzoxazinone synthesis5	Zm00001d048705	0.279231	0.240461	2.20425	1.39462		BX5	benzoxazinone synthesis5	Zm00001d048705	0.656437	0.374009	0.651492	-0.0549169
BX6	DIBOA-glucoside dioxygenase BX6	Zm00001d048634	0.232978	0.311164	2.50752	1.32168		BX6	DIBOA-glucoside dioxygenase BX6	Zm00001d048634	0.458682	0.984547	0.0870443	0.023016
BX7	O-methyltransferase ZRP4	Zm00001d049179	0.331801	0.309842	1.63181	0.854668		BX7	O-methyltransferase ZRP4	Zm00001d049179	0.180079	-0.51927	0.120135	0.0645444
BX8	benzoxazinone synthesis8	Zm00001d048707	0.32899	0.389551	1.41043	0.953583		BX8	benzoxazinone synthesis8	Zm00001d048707	-0.0715425	0.169306	0.226549	0.0155574
BX9	benzoxazinone synthesis9	Zm00001d031209	0.303754	0.290579	1.20766	1.05261		BX9	benzoxazinone synthesis9	Zm00001d031209	0.473108	0.403733	0.197159	0.0499231
BX10	benzoxazinone synthesis10	Zm00001d029359	2.34401	2.44575	4.46813	1.90351		BX10	benzoxazinone synthesis10	Zm00001d029359	1.37973	3.30575	0.0864855	0.728884
BX11	benzoxazinone synthesis11	Zm00001d029356	0.790936	1.70362	6.03222	2.22523		BX11	benzoxazinone synthesis11	Zm00001d029356	1.82361	3.49987	0.111751	0.522594
BX12	benzoxazinone synthesis12	Zm00001d029353	-0.780373	1.16211	4.21171	2.46187		BX12	benzoxazinone synthesis12	Zm00001d029353	3.72004	3.51871	0.68107	1.29753
BX13	benzoxazinone synthesis13	Zm00001d007718	1.74537	2.46825	4.20175	1.59419		BX13	benzoxazinone synthesis13	Zm00001d007718	2.73372	-0.188333	0.945714	0.480368
BX14	benzoxazinone synthesis14	Zm00001d004921	4.11974	4.20546	7.07866	3.84034		BX14	benzoxazinone synthesis14	Zm00001d004921	4.0638	5.1264	-0.533726	0.610934
TPS-related genes in shoot			Log2 Fold change compared with control					TPS-related genes in roots			Log2 Fold change compared with control
Gene name	Gene annotation	Locus tag	DV	MR	SF	MS		Gene name	Gene annotation	Locus tag	DV	MR	SF	MS
TPS1	terpene synthase1	Zm00001d002351	0.710757	1.10084	2.98739	1.65308		TPS1	terpene synthase1	Zm00001d002351	0.672586	1.94046	1.41748	0.786028
TPS2	terpene synthase2	Zm00001d015053	1.23839	3.06927	6.36921	4.05476		TPS2	terpene synthase2	Zm00001d015053	4.67782	1.24746	0.423868	-0.62856
TPS3	terpene synthase3	Zm00001d015054	0.939806	3.18805	7.68846	5.19707		TPS3	terpene synthase3	Zm00001d015054	4.63466	1.94999	0.159987	-0.0208732
TPS4	terpene synthase4	Zm00001d024478	1.19465	3.25878	7.50374	1.01254		TPS4	terpene synthase4	Zm00001d024478	5.46888	1.02325	0.13153	0.247099
TPS5	tterpene synthase5	Zm00001d024481	2.48458	5.43555	9.73153	2.09033		TPS5	tterpene synthase5	Zm00001d024481	4.37615	0.0263668	-0.114478	-0.0223704
TPS6	Alpha-humulene/(-)-(E)-beta-caryophyllene synthase	Zm00001d024207	-0.74069	-0.124933	-1.55351	-1.46566		TPS6	Alpha-humulene/(-)-(E)-beta-caryophyllene synthase	Zm00001d024207	-0.758011	-1.82966	0.616575	-2.25907
TPS7	terpene synthase7	Zm00001d032230	0.520992	0.194383	5.17505	4.40521		TPS7	terpene synthase7	Zm00001d032230	-0.096153	-0.298916	-0.432952	-0.341432
TPS8	terpene synthase8	Zm00001d029195	0.542827	0.399372	2.42709	0.162677		TPS8	terpene synthase8	Zm00001d029195	1.44744	-0.54858	-0.489025	0.362083
TPS9	terpene synthase9	Zm00001d024477	0.296119	-0.101325	0.0377728	-1.05603		TPS9	terpene synthase9	Zm00001d024477	1.04846	-2.08104	1.39625	-0.289437
TPS10	terpene synthase10	Zm00001d024486	0.419199	6.29799	11.4786	7.72938		TPS10	terpene synthase10	Zm00001d024486	2.13168	0.0231187	-0.432952	-0.341432
TPS11	terpene synthase6	Zm00001d024210	-0.755799	-0.207038	-0.775841	-0.689969		TPS11	terpene synthase6	Zm00001d024210	-0.655395	-1.43289	1.25094	-1.49721
TPS21	(+)-delta-cadinene synthase isozyme XC1	Zm00001d047440	0.0524374	0.000269782	0.349347	0.114705		TPS21	(+)-delta-cadinene synthase isozyme XC1	Zm00001d047440	1.49461	0.0263668	0.897117	-0.0223704
TPS23	terpene synthase23	Zm00001d024234	0.975843	3.51139	8.40034	5.26621		TPS23	terpene synthase23	Zm00001d024234	6.89691	5.2388	0.679776	0.323062
TPS26	terpene synthase26	Zm00001d037092	0.618156	1.60491	1.75304	-0.782921		TPS26	terpene synthase26	Zm00001d037092	4.89953	1.84177	1.20012	0.471915
CYP92C5	cytochrome P-450 19	Zm00001d018839	1.1255	2.50088	8.06275	6.59802		CYP92C5	cytochrome P-450 19	Zm00001d018839	4.81984	2.99985	-0.084241	-0.527583
CYP92C6	cytochrome P-450 20	Zm00001d007918	0.657895	1.02467	2.58825	2.17688		CYP92C6	cytochrome P-450 20	Zm00001d007918	0.849611	-0.303092	0.611528	0.0390587
