# Supplementary material for: Belowground and aboveground herbivory differentially affect the transcriptome in roots and shoots of maize
Source: Plant Direct. 2022 Jul 22;6(7):e426. doi: 10.1002/pld3.426 (PMC9307387; doi:10.1002/pld3.426)
Supplement: Supplementary file 11 — Table S1 Summary of RNA sequencing and mapping using the maize genome as the reference. The numerical values 1, 2, 3, 4 indicate the different biological replicates. [file PLD3-6-e426-s009.xlsx]

## Sheet: Sheet1
Table S1 Summary of RNA sequencing and mapping using the maize genome as the reference. The numerical values 1, 2, 3, 4 indicate the different biological replicates.
Sample	Raw reads	Clean reads	raw_data(G)	clean_data(G)	error_rate(%)	Q20 (%)	Q30 (%)	GC content (%)	Total reads	Total mapped reads	Unique mapped reads	Multiple mapped reads	Read-1	Read-2	Reads map to '+'	Reads map to '-'	Non-splice reads	Splice reads
R_Dv_1	25399631	25062577	7.6	7.5	0.04	97.74	93.65	53.84	50125154	40392203 (80.58%)	39201326 (78.21%)	1190877 (2.38%)	19629513 (39.16%)	19571813 (39.05%)	19582918 (39.07%)	19618408 (39.14%)	24488780 (48.86%)	14712546 (29.35%)
R_Dv_2	28908377	28416061	8.7	8.5	0.04	97.7	93.57	54.44	56832122	48590751 (85.50%)	47158450 (82.98%)	1432301 (2.52%)	23621934 (41.56%)	23536516 (41.41%)	23556143 (41.45%)	23602307 (41.53%)	29590060 (52.07%)	17568390 (30.91%)
R_Dv_3	29601878	28919110	8.9	8.7	0.04	97.69	93.57	54.49	57838220	49739598 (86.00%)	48206396 (83.35%)	1533202 (2.65%)	24153812 (41.76%)	24052584 (41.59%)	24077617 (41.63%)	24128779 (41.72%)	30085087 (52.02%)	18121309 (31.33%)
R_Dv_4	29936522	29156720	9	8.7	0.04	97.69	93.6	55.61	58313440	50494443 (86.59%)	49070514 (84.15%)	1423929 (2.44%)	24585912 (42.16%)	24484602 (41.99%)	24511571 (42.03%)	24558943 (42.12%)	31011073 (53.18%)	18059441 (30.97%)
R_MR_1	25122931	24754334	7.5	7.4	0.04	97.71	93.64	56.46	49508668	43255183 (87.37%)	42117083 (85.07%)	1138100 (2.30%)	21103119 (42.63%)	21013964 (42.45%)	21038600 (42.49%)	21078483 (42.58%)	26338836 (53.20%)	15778247 (31.87%)
R_MR_2	23638576	23295374	7.1	7	0.04	97.43	93.08	56.78	46590748	40678317 (87.31%)	39633224 (85.07%)	1045093 (2.24%)	19911352 (42.74%)	19721872 (42.33%)	19800846 (42.50%)	19832378 (42.57%)	25152437 (53.99%)	14480787 (31.08%)
R_MR_3	22725808	22323476	6.8	6.7	0.04	97.67	93.58	56.37	44646952	38683802 (86.64%)	37631486 (84.29%)	1052316 (2.36%)	18870634 (42.27%)	18760852 (42.02%)	18802643 (42.11%)	18828843 (42.17%)	23697502 (53.08%)	13933984 (31.21%)
R_MR_4	22176918	21934134	6.7	6.6	0.04	97.54	93.31	56.1	43868268	37953279 (86.52%)	36881040 (84.07%)	1072239 (2.44%)	18494134 (42.16%)	18386906 (41.91%)	18425558 (42.00%)	18455482 (42.07%)	22872320 (52.14%)	14008720 (31.93%)
R_Sf_1	22387408	22054880	6.7	6.6	0.04	97.66	93.53	55.9	44109760	38706821 (87.75%)	37683774 (85.43%)	1023047 (2.32%)	18876681 (42.79%)	18807093 (42.64%)	18826006 (42.68%)	18857768 (42.75%)	23785066 (53.92%)	13898708 (31.51%)
R_Sf_3	27695120	27201734	8.3	8.2	0.04	97.72	93.59	54.73	44427974	38770675 (87.27%)	37663177 (84.77%)	1107498 (2.49%)	18855575 (42.44%)	18807602 (42.33%)	18818282 (42.36%)	18844895 (42.42%)	23892626 (53.78%)	13770551 (31.00%)
R_Sf_2	22747395	22213987	6.8	6.7	0.04	97.79	93.76	55.26	54403468	47753175 (87.78%)	46431635 (85.35%)	1321540 (2.43%)	23263886 (42.76%)	23167749 (42.59%)	23198928 (42.64%)	23232707 (42.70%)	28806968 (52.95%)	17624667 (32.40%)
R_Sf_4	30726484	30092010	9.2	9	0.04	97.8	93.78	54.8	60184020	52740050 (87.63%)	51277799 (85.20%)	1462251 (2.43%)	25665918 (42.65%)	25611881 (42.56%)	25620737 (42.57%)	25657062 (42.63%)	31824820 (52.88%)	19452979 (32.32%)
R_MS_1	26143599	25729339	7.8	7.7	0.04	97.43	92.95	54.22	51458678	44635419 (86.74%)	43256569 (84.06%)	1378850 (2.68%)	21725760 (42.22%)	21530809 (41.84%)	21608205 (41.99%)	21648364 (42.07%)	26905601 (52.29%)	16350968 (31.77%)
R_MS_2	22749057	22327838	6.8	6.7	0.04	97.62	93.43	54.64	44655676	39030943 (87.40%)	37901529 (84.88%)	1129414 (2.53%)	18994817 (42.54%)	18906712 (42.34%)	18935690 (42.40%)	18965839 (42.47%)	23712152 (53.10%)	14189377 (31.78%)
R_MS_3	22114154	21565762	6.6	6.5	0.04	97.68	93.53	54.67	43131524	37850817 (87.76%)	36768887 (85.25%)	1081930 (2.51%)	18422802 (42.71%)	18346085 (42.54%)	18367777 (42.59%)	18401110 (42.66%)	22933857 (53.17%)	13835030 (32.08%)
R_MS_4	27567053	27094894	8.3	8.1	0.04	97.77	93.76	56.1	54189788	47666171 (87.96%)	46347706 (85.53%)	1318465 (2.43%)	23221071 (42.85%)	23126635 (42.68%)	23159881 (42.74%)	23187825 (42.79%)	28924051 (53.38%)	17423655 (32.15%)
R_C_1	22644444	22319432	6.8	6.7	0.04	97.65	93.5	55.74	44638864	39253502 (87.94%)	38184208 (85.54%)	1069294 (2.40%)	19131204 (42.86%)	19053004 (42.68%)	19076417 (42.73%)	19107791 (42.81%)	24136145 (54.07%)	14048063 (31.47%)
R_C_2	25436463	25104192	7.6	7.5	0.04	97.43	93.01	55.59	50208384	43938952 (87.51%)	42683551 (85.01%)	1255401 (2.50%)	21435104 (42.69%)	21248447 (42.32%)	21323289 (42.47%)	21360262 (42.54%)	26602957 (52.99%)	16080594 (32.03%)
R_C_3	22825263	22538961	6.8	6.8	0.04	97.48	93.18	55.55	45077922	39346939 (87.29%)	38269909 (84.90%)	1077030 (2.39%)	19200239 (42.59%)	19069670 (42.30%)	19118952 (42.41%)	19150957 (42.48%)	24409815 (54.15%)	13860094 (30.75%)
R_C_4	19930264	19662369	6	5.9	0.04	97.66	93.57	56.06	39324738	34047430 (86.58%)	33089169 (84.14%)	958261 (2.44%)	16581640 (42.17%)	16507529 (41.98%)	16531768 (42.04%)	16557401 (42.10%)	21377002 (54.36%)	11712167 (29.78%)
S_Sf_1	26985550	26115316	8.1	7.8	0.04	97.74	93.68	55.73	52230632	44066672 (84.37%)	42509338 (81.39%)	1557334 (2.98%)	21316234 (40.81%)	21193104 (40.58%)	21238900 (40.66%)	21270438 (40.72%)	26336935 (50.42%)	16172403 (30.96%)
S_Sf_2	25461854	24913427	7.6	7.5	0.04	97.74	93.74	56.55	49826854	43312134 (86.93%)	41791773 (83.87%)	1520361 (3.05%)	20944584 (42.03%)	20847189 (41.84%)	20873695 (41.89%)	20918078 (41.98%)	26092678 (52.37%)	15699095 (31.51%)
S_Sf_3	22485546	21773986	6.7	6.5	0.04	97.63	93.49	56.19	43547972	38236921 (87.80%)	36963568 (84.88%)	1273353 (2.92%)	18551338 (42.60%)	18412230 (42.28%)	18463016 (42.40%)	18500552 (42.48%)	22877089 (52.53%)	14086479 (32.35%)
S_Sf_4	22485071	22083170	6.7	6.6	0.04	97.84	93.9	58.52	44166340	38856438 (87.98%)	37402018 (84.68%)	1454420 (3.29%)	18737752 (42.43%)	18664266 (42.26%)	18694610 (42.33%)	18707408 (42.36%)	23899311 (54.11%)	13502707 (30.57%)
S_MS_1	25028175	24674539	7.5	7.4	0.04	97.7	93.65	58.56	49349078	42697037 (86.52%)	40612446 (82.30%)	2084591 (4.22%)	20368624 (41.27%)	20243822 (41.02%)	20285171 (41.11%)	20327275 (41.19%)	26618279 (53.94%)	13994167 (28.36%)
S_MS_2	26052081	25667150	7.8	7.7	0.04	97.58	93.43	57.94	51334300	44032658 (85.78%)	41971017 (81.76%)	2061641 (4.02%)	21068229 (41.04%)	20902788 (40.72%)	20967630 (40.85%)	21003387 (40.91%)	27205915 (53.00%)	14765102 (28.76%)
S_MS_3	20059252	19705104	6	5.9	0.04	97.74	93.73	58.47	39410208	33719747 (85.56%)	32073050 (81.38%)	1646697 (4.18%)	16068321 (40.77%)	16004729 (40.61%)	16022970 (40.66%)	16050080 (40.73%)	20933129 (53.12%)	11139921 (28.27%)
S_MS_4	22387383	22011737	6.7	6.6	0.04	97.8	93.85	58.14	44023474	37501227 (85.18%)	35612550 (80.89%)	1888677 (4.29%)	17840338 (40.52%)	17772212 (40.37%)	17795065 (40.42%)	17817485 (40.47%)	22992253 (52.23%)	12620297 (28.67%)
S_Dv_1	25068628	24496712	7.5	7.3	0.04	97.75	93.78	57.24	48993424	42993743 (87.75%)	41357123 (84.41%)	1636620 (3.34%)	20726880 (42.31%)	20630243 (42.11%)	20671290 (42.19%)	20685833 (42.22%)	26044972 (53.16%)	15312151 (31.25%)
S_Dv_2	24578431	24023113	7.4	7.2	0.04	97.57	93.35	57.4	48046226	41955345 (87.32%)	40197907 (83.67%)	1757438 (3.66%)	20190927 (42.02%)	20006980 (41.64%)	20092893 (41.82%)	20105014 (41.85%)	25999067 (54.11%)	14198840 (29.55%)
S_Dv_3	19827471	19262541	5.9	5.8	0.04	97.89	94.02	57.48	38525082	32789518 (85.11%)	31293378 (81.23%)	1496140 (3.88%)	15688504 (40.72%)	15604874 (40.51%)	15638453 (40.59%)	15654925 (40.64%)	20105218 (52.19%)	11188160 (29.04%)
S_Dv_4	25121615	24261618	7.5	7.3	0.04	97.86	93.99	57.32	48523236	42495497 (87.58%)	40845273 (84.18%)	1650224 (3.40%)	20453504 (42.15%)	20391769 (42.02%)	20418099 (42.08%)	20427174 (42.10%)	25943969 (53.47%)	14901304 (30.71%)
S_MR_1	22360968	21743905	6.7	6.5	0.04	97.57	93.39	57.11	43487810	37629029 (86.53%)	36068323 (82.94%)	1560706 (3.59%)	18100095 (41.62%)	17968228 (41.32%)	18025983 (41.45%)	18042340 (41.49%)	22932670 (52.73%)	13135653 (30.21%)
S_MR_2	22053592	21233963	6.6	6.4	0.04	97.82	93.84	55.92	42467926	37132778 (87.44%)	35742964 (84.16%)	1389814 (3.27%)	17907613 (42.17%)	17835351 (42.00%)	17865918 (42.07%)	17877046 (42.10%)	22210902 (52.30%)	13532062 (31.86%)
S_MR_3	20972551	20278414	6.3	6.1	0.04	97.64	93.46	55.79	40556828	35159626 (86.69%)	33851235 (83.47%)	1308391 (3.23%)	16984735 (41.88%)	16866500 (41.59%)	16915190 (41.71%)	16936045 (41.76%)	20931819 (51.61%)	12919416 (31.86%)
S_MR_4	26145261	25495698	7.8	7.6	0.04	97.59	93.39	56.02	50991396	44476837 (87.22%)	42714196 (83.77%)	1762641 (3.46%)	21440050 (42.05%)	21274146 (41.72%)	21348969 (41.87%)	21365227 (41.90%)	26478007 (51.93%)	16236189 (31.84%)
S_C_1	27694909	27234412	8.3	8.2	0.04	97.86	93.94	57.69	54468824	47998910 (88.12%)	46173509 (84.77%)	1825401 (3.35%)	23119237 (42.44%)	23054272 (42.33%)	23081679 (42.38%)	23091830 (42.39%)	28806205 (52.89%)	17367304 (31.88%)
S_C_2	21827092	21388340	6.5	6.4	0.04	97.73	93.67	56.2	42776680	36955389 (86.39%)	35321001 (82.57%)	1634388 (3.82%)	17689805 (41.35%)	17631196 (41.22%)	17651155 (41.26%)	17669846 (41.31%)	22340470 (52.23%)	12980531 (30.34%)
S_C_3	26284887	25725251	7.9	7.7	0.04	97.58	93.35	56.2	51450502	44686297 (86.85%)	42858586 (83.30%)	1827711 (3.55%)	21502708 (41.79%)	21355878 (41.51%)	21420276 (41.63%)	21438310 (41.67%)	27144663 (52.76%)	15713923 (30.54%)
S_C_4	26287154	25924896	7.9	7.8	0.04	97.74	93.69	56.35	51849792	45149110 (87.08%)	43178505 (83.28%)	1970605 (3.80%)	21624643 (41.71%)	21553862 (41.57%)	21581175 (41.62%)	21597330 (41.65%)	27293635 (52.64%)	15884870 (30.64%)
(1) Sample: The names of samples.
(2) raw_Reads: The original sequencing reads counts.
(3) clean_Reads: Number of reads after filtering.
(4) raw_data: Raw reads number multiply read length, saved in G unit.
(5) clean_data: Clean reads number multiply read length, saved in G unit.
(6) error_rate: Average sequencing error rate, which is calculated by Qphred=-10log10(e).
(7) Q20: Percentages of bases whose correct base recognition rates are greater than 99% in total bases.
(8) Q30: Percentages of bases whose correct base recognition rates are greater than 99.9% in total bases.
(9) GC_content: Percentages of G and C in total bases.
(10) Total reads: Total number of filtered reads (Clean data).
(11) Total mapped: Total number of reads that can be mapped to the reference genome.
(12) Uniquely mapped: Number of reads that can be uniquely mapped to the reference genome.
(13) Multiple mapped: Number of reads that can be mapped to multiple sites in the reference genome.
(14) Read-1: Number of left read that can be mapped to the reference genome.
(15) Read-2: Number of right read that can be mapped to the reference genome.
(16) Reads map to '+': Number of reads that can be mapped to the positive strand (+).
(17) Reads map to '-': Number of reads that can be mapped to the minus strand (-).
(18) Non-splice reads: Number of reads that can be mapped entirely to a single exon.
(19) Splice reads: Number of reads that can be segmented and mapped to two exons (also named junction reads).

## Sheet: Quality
Overview of data production quality
Sample	raw_reads	clean_reads	raw_data(G)	clean_data(G)	error_rate(%)	Q20(%)	Q30(%)	GC_content(%)
R_Dv_1	25399631	25062577	7.6	7.5	0.04	97.74	93.65	53.84		(1) Sample: The names of samples.
R_Dv_2	28908377	28416061	8.7	8.5	0.04	97.7	93.57	54.44		(2) raw_Reads: The original sequencing reads counts.
R_Dv_3	29601878	28919110	8.9	8.7	0.04	97.69	93.57	54.49		(3) clean_Reads: Number of reads after filtering.
R_Dv_4	29936522	29156720	9	8.7	0.04	97.69	93.6	55.61		(4) raw_data: Raw reads number multiply read length, saved in G unit.
R_MR_1	25122931	24754334	7.5	7.4	0.04	97.71	93.64	56.46		(5) clean_data: Clean reads number multiply read length, saved in G unit.
R_MR_2	23638576	23295374	7.1	7	0.04	97.43	93.08	56.78		(6) error_rate: Average sequencing error rate, which is calculated by Qphred=-10log10(e).
R_MR_3	22725808	22323476	6.8	6.7	0.04	97.67	93.58	56.37		(7) Q20: Percentages of bases whose correct base recognition rates are greater than 99% in total bases.
R_MR_4	22176918	21934134	6.7	6.6	0.04	97.54	93.31	56.1		(8) Q30: Percentages of bases whose correct base recognition rates are greater than 99.9% in total bases.
R_Sf_1	22387408	22054880	6.7	6.6	0.04	97.66	93.53	55.9		(9) GC_content: Percentages of G and C in total bases.
R_Sf_2	22747395	22213987	6.8	6.7	0.04	97.79	93.76	55.26
R_Sf_3	27695120	27201734	8.3	8.2	0.04	97.72	93.59	54.73
R_Sf_4	30726484	30092010	9.2	9	0.04	97.8	93.78	54.8
R_MS_1	26143599	25729339	7.8	7.7	0.04	97.43	92.95	54.22
R_MS_2	22749057	22327838	6.8	6.7	0.04	97.62	93.43	54.64
R_MS_3	22114154	21565762	6.6	6.5	0.04	97.68	93.53	54.67
R_MS_4	27567053	27094894	8.3	8.1	0.04	97.77	93.76	56.1
R_C_1	22644444	22319432	6.8	6.7	0.04	97.65	93.5	55.74
R_C_2	25436463	25104192	7.6	7.5	0.04	97.43	93.01	55.59
R_C_3	22825263	22538961	6.8	6.8	0.04	97.48	93.18	55.55
R_C_4	19930264	19662369	6	5.9	0.04	97.66	93.57	56.06
S_Sf_1	26985550	26115316	8.1	7.8	0.04	97.74	93.68	55.73
S_Sf_2	25461854	24913427	7.6	7.5	0.04	97.74	93.74	56.55
S_Sf_3	22485546	21773986	6.7	6.5	0.04	97.63	93.49	56.19
S_Sf_4	22485071	22083170	6.7	6.6	0.04	97.84	93.9	58.52
S_MS_1	25028175	24674539	7.5	7.4	0.04	97.7	93.65	58.56
S_MS_2	26052081	25667150	7.8	7.7	0.04	97.58	93.43	57.94
S_MS_3	20059252	19705104	6	5.9	0.04	97.74	93.73	58.47
S_MS_4	22387383	22011737	6.7	6.6	0.04	97.8	93.85	58.14
S_Dv_1	25068628	24496712	7.5	7.3	0.04	97.75	93.78	57.24
S_Dv_2	24578431	24023113	7.4	7.2	0.04	97.57	93.35	57.4
S_Dv_3	19827471	19262541	5.9	5.8	0.04	97.89	94.02	57.48
S_Dv_4	25121615	24261618	7.5	7.3	0.04	97.86	93.99	57.32
S_MR_1	22360968	21743905	6.7	6.5	0.04	97.57	93.39	57.11
S_MR_2	22053592	21233963	6.6	6.4	0.04	97.82	93.84	55.92
S_MR_3	20972551	20278414	6.3	6.1	0.04	97.64	93.46	55.79
S_MR_4	26145261	25495698	7.8	7.6	0.04	97.59	93.39	56.02
S_C_1	27694909	27234412	8.3	8.2	0.04	97.86	93.94	57.69
S_C_2	21827092	21388340	6.5	6.4	0.04	97.73	93.67	56.2
S_C_3	26284887	25725251	7.9	7.7	0.04	97.58	93.35	56.2
S_C_4	26287154	25924896	7.9	7.8	0.04	97.74	93.69	56.35

## Sheet: Mapping
Overview of Mapping Status
Sample name	Total reads	Total mapped	Multiple mapped	Uniquely mapped	Read-1	Read-2	Reads map to '+'	Reads map to '-'	Non-splice reads	Splice reads
R_Dv_1	50125154	40392203 (80.58%)	1190877 (2.38%)	39201326 (78.21%)	19629513 (39.16%)	19571813 (39.05%)	19582918 (39.07%)	19618408 (39.14%)	24488780 (48.86%)	14712546 (29.35%)		(1) Total reads: Total number of filtered reads (Clean data).
R_Dv_2	56832122	48590751 (85.50%)	1432301 (2.52%)	47158450 (82.98%)	23621934 (41.56%)	23536516 (41.41%)	23556143 (41.45%)	23602307 (41.53%)	29590060 (52.07%)	17568390 (30.91%)		(2) Total mapped: Total number of reads that can be mapped to the reference genome.
R_Dv_3	57838220	49739598 (86.00%)	1533202 (2.65%)	48206396 (83.35%)	24153812 (41.76%)	24052584 (41.59%)	24077617 (41.63%)	24128779 (41.72%)	30085087 (52.02%)	18121309 (31.33%)		(3) Multiple mapped: Number of reads that can be mapped to multiple sites in the reference genome.
R_Dv_4	58313440	50494443 (86.59%)	1423929 (2.44%)	49070514 (84.15%)	24585912 (42.16%)	24484602 (41.99%)	24511571 (42.03%)	24558943 (42.12%)	31011073 (53.18%)	18059441 (30.97%)		(4) Uniquely mapped: Number of reads that can be uniquely mapped to the reference genome.
R_MR_1	49508668	43255183 (87.37%)	1138100 (2.30%)	42117083 (85.07%)	21103119 (42.63%)	21013964 (42.45%)	21038600 (42.49%)	21078483 (42.58%)	26338836 (53.20%)	15778247 (31.87%)		(5) Read-1: Number of left read that can be mapped to the reference genome.
R_MR_2	46590748	40678317 (87.31%)	1045093 (2.24%)	39633224 (85.07%)	19911352 (42.74%)	19721872 (42.33%)	19800846 (42.50%)	19832378 (42.57%)	25152437 (53.99%)	14480787 (31.08%)		(6) Read-2: Number of right read that can be mapped to the reference genome.
R_MR_3	44646952	38683802 (86.64%)	1052316 (2.36%)	37631486 (84.29%)	18870634 (42.27%)	18760852 (42.02%)	18802643 (42.11%)	18828843 (42.17%)	23697502 (53.08%)	13933984 (31.21%)		(7) Reads map to '+': Number of reads that can be mapped to the positive strand (+).
R_MR_4	43868268	37953279 (86.52%)	1072239 (2.44%)	36881040 (84.07%)	18494134 (42.16%)	18386906 (41.91%)	18425558 (42.00%)	18455482 (42.07%)	22872320 (52.14%)	14008720 (31.93%)		(8) Reads map to '-': Number of reads that can be mapped to the minus strand (-).
R_Sf_1	44109760	38706821 (87.75%)	1023047 (2.32%)	37683774 (85.43%)	18876681 (42.79%)	18807093 (42.64%)	18826006 (42.68%)	18857768 (42.75%)	23785066 (53.92%)	13898708 (31.51%)		(9) Non-splice reads: Number of reads that can be mapped entirely to a single exon.
R_Sf_2	44427974	38770675 (87.27%)	1107498 (2.49%)	37663177 (84.77%)	18855575 (42.44%)	18807602 (42.33%)	18818282 (42.36%)	18844895 (42.42%)	23892626 (53.78%)	13770551 (31.00%)		(10) Splice reads: Number of reads that can be segmented and mapped to two exons (also named junction reads).
R_Sf_3	54403468	47753175 (87.78%)	1321540 (2.43%)	46431635 (85.35%)	23263886 (42.76%)	23167749 (42.59%)	23198928 (42.64%)	23232707 (42.70%)	28806968 (52.95%)	17624667 (32.40%)
R_Sf_4	60184020	52740050 (87.63%)	1462251 (2.43%)	51277799 (85.20%)	25665918 (42.65%)	25611881 (42.56%)	25620737 (42.57%)	25657062 (42.63%)	31824820 (52.88%)	19452979 (32.32%)
R_MS_1	51458678	44635419 (86.74%)	1378850 (2.68%)	43256569 (84.06%)	21725760 (42.22%)	21530809 (41.84%)	21608205 (41.99%)	21648364 (42.07%)	26905601 (52.29%)	16350968 (31.77%)
R_MS_2	44655676	39030943 (87.40%)	1129414 (2.53%)	37901529 (84.88%)	18994817 (42.54%)	18906712 (42.34%)	18935690 (42.40%)	18965839 (42.47%)	23712152 (53.10%)	14189377 (31.78%)
R_MS_3	43131524	37850817 (87.76%)	1081930 (2.51%)	36768887 (85.25%)	18422802 (42.71%)	18346085 (42.54%)	18367777 (42.59%)	18401110 (42.66%)	22933857 (53.17%)	13835030 (32.08%)
R_MS_4	54189788	47666171 (87.96%)	1318465 (2.43%)	46347706 (85.53%)	23221071 (42.85%)	23126635 (42.68%)	23159881 (42.74%)	23187825 (42.79%)	28924051 (53.38%)	17423655 (32.15%)
R_C_1	44638864	39253502 (87.94%)	1069294 (2.40%)	38184208 (85.54%)	19131204 (42.86%)	19053004 (42.68%)	19076417 (42.73%)	19107791 (42.81%)	24136145 (54.07%)	14048063 (31.47%)
R_C_2	50208384	43938952 (87.51%)	1255401 (2.50%)	42683551 (85.01%)	21435104 (42.69%)	21248447 (42.32%)	21323289 (42.47%)	21360262 (42.54%)	26602957 (52.99%)	16080594 (32.03%)
R_C_3	45077922	39346939 (87.29%)	1077030 (2.39%)	38269909 (84.90%)	19200239 (42.59%)	19069670 (42.30%)	19118952 (42.41%)	19150957 (42.48%)	24409815 (54.15%)	13860094 (30.75%)
R_C_4	39324738	34047430 (86.58%)	958261 (2.44%)	33089169 (84.14%)	16581640 (42.17%)	16507529 (41.98%)	16531768 (42.04%)	16557401 (42.10%)	21377002 (54.36%)	11712167 (29.78%)
S_Sf_1	52230632	44066672 (84.37%)	1557334 (2.98%)	42509338 (81.39%)	21316234 (40.81%)	21193104 (40.58%)	21238900 (40.66%)	21270438 (40.72%)	26336935 (50.42%)	16172403 (30.96%)
S_Sf_2	49826854	43312134 (86.93%)	1520361 (3.05%)	41791773 (83.87%)	20944584 (42.03%)	20847189 (41.84%)	20873695 (41.89%)	20918078 (41.98%)	26092678 (52.37%)	15699095 (31.51%)
S_Sf_3	43547972	38236921 (87.80%)	1273353 (2.92%)	36963568 (84.88%)	18551338 (42.60%)	18412230 (42.28%)	18463016 (42.40%)	18500552 (42.48%)	22877089 (52.53%)	14086479 (32.35%)
S_Sf_4	44166340	38856438 (87.98%)	1454420 (3.29%)	37402018 (84.68%)	18737752 (42.43%)	18664266 (42.26%)	18694610 (42.33%)	18707408 (42.36%)	23899311 (54.11%)	13502707 (30.57%)
S_MS_1	49349078	42697037 (86.52%)	2084591 (4.22%)	40612446 (82.30%)	20368624 (41.27%)	20243822 (41.02%)	20285171 (41.11%)	20327275 (41.19%)	26618279 (53.94%)	13994167 (28.36%)
S_MS_2	51334300	44032658 (85.78%)	2061641 (4.02%)	41971017 (81.76%)	21068229 (41.04%)	20902788 (40.72%)	20967630 (40.85%)	21003387 (40.91%)	27205915 (53.00%)	14765102 (28.76%)
S_MS_3	39410208	33719747 (85.56%)	1646697 (4.18%)	32073050 (81.38%)	16068321 (40.77%)	16004729 (40.61%)	16022970 (40.66%)	16050080 (40.73%)	20933129 (53.12%)	11139921 (28.27%)
S_MS_4	44023474	37501227 (85.18%)	1888677 (4.29%)	35612550 (80.89%)	17840338 (40.52%)	17772212 (40.37%)	17795065 (40.42%)	17817485 (40.47%)	22992253 (52.23%)	12620297 (28.67%)
S_Dv_1	48993424	42993743 (87.75%)	1636620 (3.34%)	41357123 (84.41%)	20726880 (42.31%)	20630243 (42.11%)	20671290 (42.19%)	20685833 (42.22%)	26044972 (53.16%)	15312151 (31.25%)
S_Dv_2	48046226	41955345 (87.32%)	1757438 (3.66%)	40197907 (83.67%)	20190927 (42.02%)	20006980 (41.64%)	20092893 (41.82%)	20105014 (41.85%)	25999067 (54.11%)	14198840 (29.55%)
S_Dv_3	38525082	32789518 (85.11%)	1496140 (3.88%)	31293378 (81.23%)	15688504 (40.72%)	15604874 (40.51%)	15638453 (40.59%)	15654925 (40.64%)	20105218 (52.19%)	11188160 (29.04%)
S_Dv_4	48523236	42495497 (87.58%)	1650224 (3.40%)	40845273 (84.18%)	20453504 (42.15%)	20391769 (42.02%)	20418099 (42.08%)	20427174 (42.10%)	25943969 (53.47%)	14901304 (30.71%)
S_MR_1	43487810	37629029 (86.53%)	1560706 (3.59%)	36068323 (82.94%)	18100095 (41.62%)	17968228 (41.32%)	18025983 (41.45%)	18042340 (41.49%)	22932670 (52.73%)	13135653 (30.21%)
S_MR_2	42467926	37132778 (87.44%)	1389814 (3.27%)	35742964 (84.16%)	17907613 (42.17%)	17835351 (42.00%)	17865918 (42.07%)	17877046 (42.10%)	22210902 (52.30%)	13532062 (31.86%)
S_MR_3	40556828	35159626 (86.69%)	1308391 (3.23%)	33851235 (83.47%)	16984735 (41.88%)	16866500 (41.59%)	16915190 (41.71%)	16936045 (41.76%)	20931819 (51.61%)	12919416 (31.86%)
S_MR_4	50991396	44476837 (87.22%)	1762641 (3.46%)	42714196 (83.77%)	21440050 (42.05%)	21274146 (41.72%)	21348969 (41.87%)	21365227 (41.90%)	26478007 (51.93%)	16236189 (31.84%)
S_C_1	54468824	47998910 (88.12%)	1825401 (3.35%)	46173509 (84.77%)	23119237 (42.44%)	23054272 (42.33%)	23081679 (42.38%)	23091830 (42.39%)	28806205 (52.89%)	17367304 (31.88%)
S_C_2	42776680	36955389 (86.39%)	1634388 (3.82%)	35321001 (82.57%)	17689805 (41.35%)	17631196 (41.22%)	17651155 (41.26%)	17669846 (41.31%)	22340470 (52.23%)	12980531 (30.34%)
S_C_3	51450502	44686297 (86.85%)	1827711 (3.55%)	42858586 (83.30%)	21502708 (41.79%)	21355878 (41.51%)	21420276 (41.63%)	21438310 (41.67%)	27144663 (52.76%)	15713923 (30.54%)
S_C_4	51849792	45149110 (87.08%)	1970605 (3.80%)	43178505 (83.28%)	21624643 (41.71%)	21553862 (41.57%)	21581175 (41.62%)	21597330 (41.65%)	27293635 (52.64%)	15884870 (30.64%)
